# Supplementary material for: Electro-osmotic Drag and Thermodynamic Properties of Water in Hydrated Nafion Membranes from Molecular Dynamics
Source: J Phys Chem C Nanomater Interfaces. 2022 May 3;126(18):8121–33. doi: 10.1021/acs.jpcc.2c01226 (PMC9109139; doi:10.1021/acs.jpcc.2c01226)
Supplement: Supplementary file 2 — jp2c01226_si_002.zip [file jp2c01226_si_002.zip]

Archive with 6 entries (5 files):
- SI-inputfiles/
- SI-inputfiles/simulation.in
- SI-inputfiles/README.txt
- SI-inputfiles/data.efield_75_ns
- SI-inputfiles/data.no.efield
- SI-inputfiles/data.efield_25_ns
