# Supplementary material for: Electro-osmotic Drag and Thermodynamic Properties of Water in Hydrated Nafion Membranes from Molecular Dynamics
Source: J Phys Chem C Nanomater Interfaces. 2022 May 3;126(18):8121–33. doi: 10.1021/acs.jpcc.2c01226 (PMC9109139; doi:10.1021/acs.jpcc.2c01226)
Supplement: Supplementary file 2 — jp2c01226_si_002.zip [file jp2c01226_si_002.zip › SI-inputfiles/simulation.in]

#################### SETTING UP ####################
units real
boundary p p p
atom_style full
dimension 3
newton on

####################### FORCE FIELD ######################
pair_style lj/class2/coul/long 10 15
dielectric      1.0
bond_style      class2
angle_style     class2
dihedral_style  class2
improper_style  class2
kspace_style pppm 0.0001

#################### ATOM DEFINITION  ####################
read_data  ./data.no.efield  
 
#################### VARIABLES ####################
variable Temp equal 330       # Temperature in K
variable RandomSeed equal 123 # The random seed for velocity
variable Nprnvt equal  25000000    # steps NVT ensemble production
variable ThermoEvery equal 50000  # write thermo every ... steps
variable Npage equal 150000   # neighbor_modify command
variable N_one equal 5000     # neighbor_modify command
variable Nf equal 5000       # Nfreq (fix ave/time and thermo)
variable Ne equal  10         # Nevery (fix ave/time)
variable Nr equal ${Nf}/${Ne} # Nrepeat (fix ave/time)
variable OUT string Output        # Name of the output directory
variable Box equal (vol)^(1/3)
variable myefield_x equal 0.020
variable myefield_y equal 0.0
variable myefield_z equal 0.0

####### neighbor lists
neighbor        2.0 bin
neigh_modify delay 0 every 1 check yes page ${Npage} one ${N_one}

###### groups of chains
group chain1 id 1:682
group chain2 id 683:1364
group chain3 id 1365:2046
group chain4 id 2047:2728
group chain5 id 2729:3410
group chain6 id 3411:4092
group chain7 id 4093:4774
group chain8 id 4775:5456
group chain9 id 5457:6138
group chain10 id 6139:6820
group chain11 id 6821:7502
group chain12 id 7503:8184
group chain13 id 8185:8866
group chain14 id 8867:9548
group chain15 id 9549:10230
group chain16 id 10231:10912
group chain17 id 10913:11594
group chain18 id 11595:12276
group chain19 id 12277:12958
group chain20 id 12959:13640

# groups of water and hydronium
group water id 13641:16040
group hydronium id 16041:16840

#################### TIME STEP  ####################
timestep       1.0  # femtoseconds
reset_timestep 0 

################### PRODUCTION RUNS ########################
shell rmdir ${OUT}
shell mkdir ${OUT}

##Computing averages over time
variable TotEn equal etotal     #total energy
fix TEAve all ave/time	       ${Ne} ${Nr} ${Nf} v_TotEn  file ./${OUT}/TotalE.dat

variable PotEn equal pe
fix PEAve all ave/time	       ${Ne} ${Nr} ${Nf} v_PotEn file   ./${OUT}/PotenE.dat

compute T all temp             #temperature
fix TempAve all ave/time       ${Ne} ${Nr} ${Nf}  c_T  file ./${OUT}/temperature.dat

compute P all pressure T
fix PressAve all ave/time ${Ne} ${Nr} ${Nf}   c_P  file   ./${OUT}/pressure.dat

variable V equal vol           #volume
fix VAve all ave/time          ${Ne} ${Nr} ${Nf} v_V file ./${OUT}/volume.dat

variable DENS equal density    #density
fix DENSAve all ave/time       ${Ne} ${Nr} ${Nf} v_DENS file ./${OUT}/density.dat

#box size
fix BoxAve all ave/time	       ${Ne} ${Nr} ${Nf} v_Box file ./${OUT}/box.dat


################ External electric field ####################
fix externalEfield  all efield  ${myefield_x} ${myefield_y} ${myefield_z} 

################# Average Velocities ##############################################################
# Prints average velocites of all atom groups (1-8), for example every 100000 steps (can be adjusted accordingly)

compute cc all chunk/atom type
compute myChunk all vcm/chunk cc
fix AveVel all ave/time 1 100000 100000  c_myChunk[*] file averagevel.dat mode vector

#################### THERMO COMMAND  ####################
thermo ${ThermoEvery}
thermo_style custom step f_TempAve f_PressAve temp epair emol etotal press vol density pxx pyy pzz
thermo_modify flush yes

# Start simulation
fix nvtProduction all nvt temp ${Temp} ${Temp} 50
run ${Nprnvt} #ADJUST the steps for production run
unfix nvtProduction

write_data data.lambda.5
                                                   
