# Supplementary material for: Electro-osmotic Drag and Thermodynamic Properties of Water in Hydrated Nafion Membranes from Molecular Dynamics
Source: J Phys Chem C Nanomater Interfaces. 2022 May 3;126(18):8121–33. doi: 10.1021/acs.jpcc.2c01226 (PMC9109139; doi:10.1021/acs.jpcc.2c01226)
Supplement: Supplementary file 2 — jp2c01226_si_002.zip [file jp2c01226_si_002.zip › SI-inputfiles/data.efield_75_ns]

LAMMPS data file via write_data, version 24 Oct 2018, timestep = 75000000

16840 atoms
8 atom types
15820 bonds
6 bond types
28200 angles
11 angle types
38220 dihedrals
12 dihedral types

9.1451172837724903e-01 5.9052111728377199e+01 xlo xhi
-2.1435535162277100e-01 5.7923244648377199e+01 ylo yhi
-4.9850131362282502e-01 5.7639098686377203e+01 zlo zhi

Masses

1 12.0112
2 18.9984
3 15.9994
4 32.064
5 15.9994
6 1.00797
7 15.9994
8 15.9994

Pair Coeffs # lj/class2/coul/long

1 0.054 4.01
2 0.0598 3.2
3 0.24 3.535
4 0.071 4.027
5 0.24 3.535
6 0.013 1.098
7 0.274 3.608
8 0.274 3.608

Bond Coeffs # class2

1 1.53 299.67 -501.77 679.81
2 1.39 403.032 0 0
3 1.42 400.395 -835.195 1313.01
4 1.823 225.277 -327.706 488.972
5 1.693 288.085 0 0
6 0.97 563.28 -1428.22 1902.12

Angle Coeffs # class2

1 109.2 68.3715 0 0
2 112.67 39.516 -7.443 -9.5583
3 109.103 71.97 0 0
4 111.27 54.5381 -8.3642 -13.0838
5 109.5 60 0 0
6 104.5 35.7454 -10.0067 -6.2729
7 112.564 47.0276 -10.679 -10.1687
8 109.5 60 0 0
9 109.5 50 0 0
10 109.5 50 0 0
11 103.7 49.84 -11.6 -8

BondBond Coeffs

1 0 0 0
2 0 0 0
3 0 0 0
4 0 0 0
5 0 0 0
6 0 0 0
7 0 0 0
8 0 0 0
9 0 0 0
10 0 0 0
11 0 0 0

BondAngle Coeffs

1 0 0 0 0
2 0 0 0 0
3 0 0 0 0
4 0 0 0 0
5 0 0 0 0
6 0 0 0 0
7 0 0 0 0
8 0 0 0 0
9 0 0 0 0
10 0 0 0 0
11 0 0 0 0

Dihedral Coeffs # class2

1 0 0 0 0 0.15 0
2 0 0 0 0 -0.1 0
3 0 0 0.0514 0 -0.143 0
4 0.7137 0 0.266 0 -0.2545 0
5 0 0 0 0 0.158 0
6 -0.5203 0 -0.3028 0 -0.345 0
7 0 0 0 0 0.13 0
8 -0.182 0 -0.1084 0 -0.7047 0
9 0 0 0 0 0.158 0
10 0 0 0 0 0.158 0
11 0 0 0 0 0.1367 0
12 0 0 0 0 0.1367 0

AngleAngleTorsion Coeffs

1 0 0 0
2 0 0 0
3 0 0 0
4 0 0 0
5 0 0 0
6 0 0 0
7 0 0 0
8 0 0 0
9 0 0 0
10 0 0 0
11 0 0 0
12 0 0 0

EndBondTorsion Coeffs

1 0 0 0 0 0 0 0 0
2 0 0 0 0 0 0 0 0
3 0 0 0 0 0 0 0 0
4 0 0 0 0 0 0 0 0
5 0 0 0 0 0 0 0 0
6 0 0 0 0 0 0 0 0
7 0 0 0 0 0 0 0 0
8 0 0 0 0 0 0 0 0
9 0 0 0 0 0 0 0 0
10 0 0 0 0 0 0 0 0
11 0 0 0 0 0 0 0 0
12 0 0 0 0 0 0 0 0

MiddleBondTorsion Coeffs

1 0 0 0 0
2 0 0 0 0
3 0 0 0 0
4 0 0 0 0
5 0 0 0 0
6 0 0 0 0
7 0 0 0 0
8 0 0 0 0
9 0 0 0 0
10 0 0 0 0
11 0 0 0 0
12 0 0 0 0

BondBond13 Coeffs

1 0 0 0
2 0 0 0
3 0 0 0
4 0 0 0
5 0 0 0
6 0 0 0
7 0 0 0
8 0 0 0
9 0 0 0
10 0 0 0
11 0 0 0
12 0 0 0

AngleTorsion Coeffs

1 0 0 0 0 0 0 0 0
2 0 0 0 0 0 0 0 0
3 0 0 0 0 0 0 0 0
4 0 0 0 0 0 0 0 0
5 0 0 0 0 0 0 0 0
6 0 0 0 0 0 0 0 0
7 0 0 0 0 0 0 0 0
8 0 0 0 0 0 0 0 0
9 0 0 0 0 0 0 0 0
10 0 0 0 0 0 0 0 0
11 0 0 0 0 0 0 0 0
12 0 0 0 0 0 0 0 0

Atoms # full

2772 41 3 -3.2001068883610456e-01 1.2116352983297208e+01 1.5966308114159017e-01 2.5478021797129551e+00 0 0 1
2777 41 1 1.6598931116389545e-01 1.5181387120773140e+01 3.3687620775930402e+00 5.6954736288232266e-01 0 0 1
5908 87 1 4.1998931116389543e-01 5.9350574267350753e+00 7.4557395331997611e-01 4.7141398113252269e+00 0 0 0
2766 41 2 -2.6001068883610456e-01 1.0253009413115651e+01 2.8193236272626874e+00 4.9372248318527463e+00 0 0 1
9947 146 2 -2.6001068883610456e-01 2.9072243325423730e+00 5.5847271849768587e+00 6.3024307255548007e-01 0 0 0
5921 87 2 -2.6001068883610456e-01 4.5903846831486375e+00 3.0933110050834860e+00 3.3424400423436671e+00 0 0 0
6027 89 2 -2.6001068883610456e-01 1.5390386759051808e+00 1.9793017209066839e+00 2.8981350451477570e+00 0 0 0
5909 87 3 -3.2001068883610456e-01 6.1024430626083177e+00 1.4028767189756020e+00 3.4356851362666037e+00 0 0 0
2787 41 2 -2.6001068883610456e-01 1.4747215596812884e+01 1.3740113605607174e+00 -4.0543613617674040e-01 0 0 1
6025 89 2 -2.6001068883610456e-01 1.1766966294103389e+00 1.7973987600448176e+00 3.0789030604870377e-01 0 0 0
2790 41 2 -2.6001068883610456e-01 1.3848644822814840e+01 3.4107411432217782e+00 8.2956974210049786e-02 0 0 1
5910 87 1 6.7998931116389549e-01 4.9420312874997094e+00 1.8182798337768051e+00 2.7919746439438486e+00 0 0 0
5912 87 3 -3.2001068883610456e-01 6.4045741465825428e+00 1.9206696163145733e+00 9.7632369181390233e-01 0 0 0
9917 146 1 5.1998931116389546e-01 5.7671043760876994e+00 6.9413434363884967e+00 3.8468865293240340e+00 0 0 0
2761 41 2 -2.6001068883610456e-01 1.3529663723866147e+01 5.9277103392330650e+00 5.8505599356162916e+00 0 0 1
5919 87 1 7.7998931116389547e-01 4.0427427078237992e+00 2.3357129320606091e+00 3.4030900449355855e-01 0 0 0
5924 87 2 -2.6001068883610456e-01 7.1871004931993490e+00 3.5320607792873653e+00 2.3618408114641380e+00 0 0 0
9921 146 2 -2.6001068883610456e-01 4.8130953461429833e+00 5.2990724886934935e+00 5.3607274470937902e+00 0 0 0
5927 87 2 -2.6001068883610456e-01 8.7145070894079879e+00 3.9312881105368604e+00 2.3984221629428204e-01 0 0 0
9912 146 2 -2.6001068883610456e-01 7.1101861767093046e+00 5.5483641453905621e+00 5.6119482318215521e+00 0 0 0
5920 87 2 -2.6001068883610456e-01 7.1873145190708083e+00 5.5327675670308973e-01 5.1100984635473132e+00 0 0 0
2797 41 2 -2.6001068883610456e-01 1.0297673095357393e+01 1.0262232364260326e+00 1.3041935406471976e+00 0 0 1
5905 87 1 5.1998931116389546e-01 5.5133971824851082e+00 1.7348093974577186e+00 5.7613861377129725e+00 0 0 0
2762 41 1 5.1998931116389546e-01 1.2036994992869191e+01 4.3537288848762667e+00 5.1616730751354645e+00 0 0 1
9933 146 3 -3.2001068883610456e-01 1.0095963916444288e+00 6.6170243233187955e+00 1.6113870860785646e+00 0 0 0
2784 41 2 -2.6001068883610456e-01 1.2992027020262579e+01 2.2909404055122797e+00 1.9919834418100613e+00 0 0 1
2769 41 2 -2.6001068883610456e-01 1.2425654553341991e+01 7.1477052486819670e-01 5.5473368510610293e+00 0 0 1
2765 41 1 5.1998931116389546e-01 1.1581213082862519e+01 2.8343717163382536e+00 5.3466509271356077e+00 0 0 1
5914 87 1 1.6598931116389545e-01 7.3928427463082826e+00 3.9949595229166341e+00 -9.8746503409681247e-02 0 0 0
2763 41 2 -2.6001068883610456e-01 1.1982275536232580e+01 4.7394393033217552e+00 3.7886931561141779e+00 0 0 1
2783 41 2 -2.6001068883610456e-01 1.0588856321828269e+01 -9.3089769842235937e-02 4.0768317840815618e+00 0 0 1
5922 87 2 -2.6001068883610456e-01 4.0661655689175236e+00 8.4646026246635531e-01 3.2552140033799226e+00 0 0 0
5898 87 2 -2.6001068883610456e-01 8.2001113753979133e+00 2.1604514200241667e+00 6.5407099680567642e+00 0 0 0
2767 41 2 -2.6001068883610456e-01 1.1513922224961778e+01 2.4508994134275559e+00 6.6852166418974992e+00 0 0 1
5916 87 5 -7.0631068883610459e-01 6.4724700248738030e+00 6.9447133333327642e+00 -9.6917982559306295e-02 0 0 0
2756 41 1 5.1998931116389546e-01 1.4137195895280394e+01 3.8271521198809904e+00 6.7216867374720479e+00 0 0 1
2770 41 2 -2.6001068883610456e-01 1.3510127784955902e+01 1.9255589542373885e+00 4.1585047032122544e+00 0 0 1
6028 89 2 -2.6001068883610456e-01 1.1674089791333371e+00 -1.7831952176697449e-01 2.3635810213000701e+00 0 0 0
5913 87 1 6.7998931116389549e-01 6.5537722080451344e+00 3.3373094459215444e+00 1.1688357374977756e+00 0 0 0
14800 201 7 -8.2001068883610451e-01 1.1087791264971292e+01 5.8731467430913131e+00 -3.3558740685573726e-02 1 3 2
2760 41 2 -2.6001068883610456e-01 1.4216456439302808e+01 4.4952412195126596e+00 4.4415500284052047e+00 0 0 1
5925 87 2 -2.6001068883610456e-01 5.3497815452570396e+00 4.0034896148259227e+00 1.3029278828954027e+00 0 0 0
2768 41 1 5.1998931116389546e-01 1.2207224415524053e+01 1.6849636699167312e+00 4.5623662571520898e+00 0 0 1
2771 41 1 4.1998931116389543e-01 1.1338896869935128e+01 9.1287054955031988e-01 3.4124807435995539e+00 0 0 1
2774 41 1 4.1998931116389543e-01 1.4380677342232232e+01 3.0431147325853380e-01 1.8046149176264523e+00 0 0 1
9920 146 1 5.1998931116389546e-01 4.4806960286328454e+00 6.3633265328434652e+00 4.4641650939345316e+00 0 0 0
2796 41 2 -2.6001068883610456e-01 9.0342922730736106e+00 1.4454037228927681e+00 3.1037432021985869e+00 0 0 1
5906 87 2 -2.6001068883610456e-01 6.3381793754778517e+00 2.8572943493716276e+00 5.6721695074440417e+00 0 0 0
2795 41 2 -2.6001068883610456e-01 1.0520263240825869e+01 2.9419907935971361e+00 2.4871329768100550e+00 0 0 1
9913 146 2 -2.6001068883610456e-01 9.0439307289509205e+00 6.5782494929011017e+00 5.5642402693810187e+00 0 0 0
2759 41 1 5.1998931116389546e-01 1.3509987608292136e+01 4.6207091438333965e+00 5.5826803975704005e+00 0 0 1
2794 41 1 7.7998931116389547e-01 1.0290421893158413e+01 1.5799321504564501e+00 2.5776347641724175e+00 0 0 1
5911 87 1 4.1998931116389543e-01 5.1111011150124135e+00 1.5988679948700995e+00 1.2129799004698583e+00 0 0 0
9922 146 2 -2.6001068883610456e-01 3.6494838780394470e+00 5.8469876107252992e+00 3.5042350790313037e+00 0 0 0
5907 87 2 -2.6001068883610456e-01 4.2026957216111862e+00 2.1372203880584846e+00 5.4618547434382103e+00 0 0 0
2785 41 2 -2.6001068883610456e-01 1.2330693694786808e+01 8.7224864552413672e-01 4.0336533073235625e-01 0 0 1
5928 87 2 -2.6001068883610456e-01 3.1527920692486866e+00 3.1177231298525685e+00 1.1458801114771890e+00 0 0 0
2773 41 1 6.7998931116389549e-01 1.2917294799738825e+01 9.2083794063122348e-01 1.6684862654992436e+00 0 0 1
5923 87 2 -2.6001068883610456e-01 5.0940381224039344e+00 1.8922732519055357e-01 1.0923905849445810e+00 0 0 0
9935 146 1 4.1998931116389543e-01 2.1382434038114471e+00 6.2206506211407557e+00 -3.9387274718143661e-01 0 0 0
2764 41 2 -2.6001068883610456e-01 1.1243548385155490e+01 5.2921820826019443e+00 5.8236849473908592e+00 0 0 1
9918 146 2 -2.6001068883610456e-01 6.3198027416328122e+00 6.0153344438820451e+00 2.9260816485178371e+00 0 0 0
9911 146 1 5.1998931116389546e-01 7.6636775814448956e+00 6.8204373181005762e+00 5.7320337071272487e+00 0 0 0
2775 41 3 -3.2001068883610456e-01 1.5238170336901554e+01 1.4036693033352725e+00 1.8964152105409180e+00 0 0 1
9925 146 2 -2.6001068883610456e-01 2.5576455711528956e+00 6.5319494705919459e+00 5.7652411447123617e+00 0 0 0
14105 201 6 4.0998931116389542e-01 1.3114753149597933e+01 6.0103537860602216e+00 1.8613939885799051e+00 -2 3 3
2789 41 2 -2.6001068883610456e-01 1.5093531132758223e+01 3.7612099061104689e+00 1.9234044576843279e+00 0 0 1
14104 201 7 -8.2001068883610451e-01 1.3712295638093263e+01 6.5718901172247834e+00 2.4679486330329317e+00 -2 3 3
2757 41 2 -2.6001068883610456e-01 1.3890748557668720e+01 2.4594405904032506e+00 6.4575220583819206e+00 0 0 1
14799 201 6 4.0998931116389542e-01 1.0986769479084616e+01 6.7539808611815335e+00 4.7637177380361295e-01 1 3 2
6040 89 2 -2.6001068883610456e-01 1.1394191148037289e+00 3.0354842766275416e+00 5.2561648757557204e+00 0 0 0
5930 87 2 -2.6001068883610456e-01 3.3011383175701492e+00 1.3937523951190247e+00 -3.6956422986450971e-01 0 0 0
16281 201 6 4.0298931116389547e-01 1.5282138123177557e+01 6.4305796038258780e+00 3.1362094559417102e+00 0 0 0
6042 89 2 -2.6001068883610456e-01 9.2071121587790827e-01 1.6009673768454546e+00 6.7603463497861771e+00 0 0 0
5799 86 2 -2.6001068883610456e-01 3.1005162810535332e+00 -2.1101417314156379e-01 5.2459596900669245e+00 0 0 0
5886 87 2 -2.6001068883610456e-01 1.0765029817536986e+01 1.7703609703350205e+00 1.1807748688098419e+01 0 0 0
5888 87 2 -2.6001068883610456e-01 8.2945987754377981e+00 1.8635514008863188e+00 1.2362273563762473e+01 0 0 0
5884 87 1 5.1998931116389546e-01 1.0049226377250989e+01 2.6862677665261945e+00 1.1151050637675437e+01 0 0 0
5881 87 1 5.1998931116389546e-01 1.0157735175625822e+01 4.1122420987948729e+00 1.1686420041927084e+01 0 0 0
5889 87 2 -2.6001068883610456e-01 8.6808760649417867e+00 7.0079513996189458e-01 1.0486587454810659e+01 0 0 0
495 8 2 -2.6001068883610456e-01 1.3049558068173162e+01 5.5182883189374132e-01 1.2301693337054889e+01 0 0 0
5953 88 2 -2.6001068883610456e-01 4.5727590938976137e+00 5.9983571535206064e+00 1.3041911531268800e+01 0 0 0
2740 41 2 -2.6001068883610456e-01 1.4408433285009421e+01 5.9248695983083435e+00 1.3153240538054744e+01 0 0 1
2753 41 1 5.1998931116389546e-01 1.3705513193647175e+01 4.0884588631725833e+00 8.2274561910665831e+00 0 0 1
5896 87 1 5.1998931116389546e-01 7.9990204860655663e+00 1.7005288493483315e+00 7.8352157457570657e+00 0 0 0
494 8 2 -2.6001068883610456e-01 1.4221576202916506e+01 1.8195281705217465e+00 1.0979837422681870e+01 0 0 0
5944 88 2 -2.6001068883610456e-01 2.0896934435340135e+00 6.0099133817687491e+00 1.2859100664939959e+01 0 0 0
5883 87 2 -2.6001068883610456e-01 1.1430000639803296e+01 4.3757518202685581e+00 1.2143241079359907e+01 0 0 0
5880 87 2 -2.6001068883610456e-01 9.3712060076156352e+00 5.8743235821581843e+00 1.2856332636873919e+01 0 0 0
5891 87 2 -2.6001068883610456e-01 7.6204953199937817e+00 4.0593667713277934e+00 1.0663041324988241e+01 0 0 0
5940 88 1 5.1998931116389546e-01 2.8109417101973353e+00 4.7401642615985491e+00 1.0911293370456184e+01 0 0 0
5943 88 1 5.1998931116389546e-01 2.2206818205610328e+00 6.0877743653881833e+00 1.1502591498242960e+01 0 0 0
5937 88 1 5.1998931116389546e-01 2.7222786503801282e+00 4.5128779550849210e+00 9.3531756823927736e+00 0 0 0
5895 87 2 -2.6001068883610456e-01 6.8100944012065332e+00 3.7927956177305022e+00 8.1635799496085557e+00 0 0 0
5942 88 2 -2.6001068883610456e-01 2.1681164799980950e+00 3.7487728172695807e+00 1.1669568079755040e+01 0 0 0
2752 41 2 -2.6001068883610456e-01 1.3023441310317507e+01 5.4761224666432264e+00 1.0118125304359452e+01 0 0 1
5887 87 1 5.1998931116389546e-01 8.6058966202067939e+00 2.0421437819638983e+00 1.1035905596660209e+01 0 0 0
5885 87 2 -2.6001068883610456e-01 1.0585330431959772e+01 2.8575756603746432e+00 9.9088290334826379e+00 0 0 0
2750 41 1 5.1998931116389546e-01 1.3570939414481462e+01 5.5537944544736204e+00 8.8265475774522280e+00 0 0 1
2755 41 2 -2.6001068883610456e-01 1.4575467916383408e+01 3.3642658312446461e+00 8.9570777805948953e+00 0 0 1
5897 87 2 -2.6001068883610456e-01 9.1690592506384583e+00 1.0558058375516119e+00 8.1353529944407370e+00 0 0 0
5950 88 2 -2.6001068883610456e-01 5.0597411461304578e+00 6.3746307303697556e+00 1.0382938841239412e+01 0 0 0
5893 87 1 5.1998931116389546e-01 7.7789166707949464e+00 2.9883232633906793e+00 8.6843369099440757e+00 0 0 0
5900 87 2 -2.6001068883610456e-01 6.4130876795981946e+00 5.4680138323152905e-01 9.2856386174895604e+00 0 0 0
5894 87 2 -2.6001068883610456e-01 8.9556556853286029e+00 3.7094668769041492e+00 8.4654874726766955e+00 0 0 0
9909 146 2 -2.6001068883610456e-01 7.9939858953000940e+00 6.4076725883168049e+00 8.0429191915009763e+00 0 0 0
5939 88 2 -2.6001068883610456e-01 2.9332465237341041e+00 3.1514080307607708e+00 9.2553070352066360e+00 0 0 0
5936 88 2 -2.6001068883610456e-01 1.9085310486787765e+00 4.2823039950780739e+00 7.2725974685007051e+00 0 0 0
2738 41 1 5.1998931116389546e-01 1.4986149088992672e+01 6.6091028179773552e+00 1.2093616008749985e+01 0 0 1
5934 88 1 5.1998931116389546e-01 1.4329712690222138e+00 4.7600429623499352e+00 8.5010744202300348e+00 0 0 0
2743 41 2 -2.6001068883610456e-01 1.4975916225748527e+01 4.4339110773728381e+00 1.1125796006917138e+01 0 0 1
5941 88 2 -2.6001068883610456e-01 4.1006691920882048e+00 4.4958542372394072e+00 1.1283624780308852e+01 0 0 0
5938 88 2 -2.6001068883610456e-01 3.7478057081197331e+00 5.0871885142829161e+00 8.6757769043771891e+00 0 0 0
5890 87 1 5.1998931116389546e-01 7.5358261170175087e+00 2.8269332133668468e+00 1.0238712544310017e+01 0 0 0
496 8 1 5.1998931116389546e-01 1.4887731580937833e+01 1.5418900275258376e+00 1.3210320895214656e+01 0 0 0
5882 87 2 -2.6001068883610456e-01 9.9415334184896302e+00 5.0799409873906907e+00 1.0679909350672071e+01 0 0 0
5878 87 1 5.1998931116389546e-01 9.3064370406098114e+00 4.4883634586556074e+00 1.2943718255294185e+01 0 0 0
2747 41 1 5.1998931116389546e-01 1.4957639720426643e+01 6.2011351278863440e+00 8.7884814727424860e+00 0 0 1
493 8 1 5.1998931116389546e-01 1.4341117294339703e+01 8.6626981204316811e-01 1.1977324496919930e+01 0 0 0
5904 87 2 -2.6001068883610456e-01 4.5499779821556077e+00 2.4022253133838967e-01 7.4021694829001650e+00 0 0 0
498 8 2 -2.6001068883610456e-01 1.3868675605176342e+01 1.9910831823636546e+00 1.3921881074950495e+01 0 0 0
5877 87 2 -2.6001068883610456e-01 1.0175742332480551e+01 2.5293863609278056e+00 1.4013803550423765e+01 0 0 0
5879 87 2 -2.6001068883610456e-01 7.9401443695640745e+00 4.1410923000985420e+00 1.2700987455256042e+01 0 0 0
7652 113 1 5.1998931116389546e-01 3.1355972569321553e+00 -1.1042379833048055e-01 1.2809008472874348e+01 1 1 0
5892 87 2 -2.6001068883610456e-01 6.2974110876386256e+00 2.4129762302678062e+00 1.0551259318521625e+01 0 0 0
5903 87 2 -2.6001068883610456e-01 5.0389830507506987e+00 2.3876548092242436e+00 7.9591078381046438e+00 0 0 0
7656 113 2 -2.6001068883610456e-01 2.3436468224413702e+00 9.0396640372405759e-02 1.0543584528661471e+01 1 1 0
2754 41 2 -2.6001068883610456e-01 1.2465628467881425e+01 3.5878829590735331e+00 8.3877114210415691e+00 0 0 1
7654 113 2 -2.6001068883610456e-01 3.3959222821283124e+00 1.2464052636293765e+00 1.2854648749796365e+01 1 1 0
5935 88 2 -2.6001068883610456e-01 1.1440323826845904e+00 6.1105398967153057e+00 8.4676378193258248e+00 0 0 0
5871 87 2 -2.6001068883610456e-01 1.1735823795976106e+01 6.2745030934696979e+00 1.3770335835201772e+01 0 0 0
5899 87 1 5.1998931116389546e-01 6.7966018900195433e+00 7.4211847384357532e-01 7.9284264829510267e+00 0 0 0
7653 113 2 -2.6001068883610456e-01 1.8095489933439612e+00 -1.5629306660963818e-01 1.3136441205222336e+01 1 1 0
7645 113 2 -2.6001068883610456e-01 5.8002240463365800e+00 1.4793480874146423e+00 1.3092730449612414e+01 1 1 0
5902 87 1 5.1998931116389546e-01 5.4450861621219229e+00 1.3013002113333547e+00 7.2336079017153345e+00 0 0 0
2751 41 2 -2.6001068883610456e-01 1.2646536191014743e+01 6.3646746689287497e+00 8.0983578335621669e+00 0 0 1
2739 41 2 -2.6001068883610456e-01 1.3783788511692553e+01 6.8893909880685396e+00 1.1376184616714490e+01 0 0 1
5945 88 2 -2.6001068883610456e-01 9.2207574821832594e-01 6.1746913040937583e+00 1.0931639359510049e+01 0 0 0
5872 87 1 5.1998931116389546e-01 1.0894842192020832e+01 4.4233329335805598e+00 1.5098211059044312e+01 0 0 0
519 8 2 -2.6001068883610456e-01 1.5168693896985580e+01 1.8349196125570841e+00 1.9650293020639015e+01 0 0 0
5999 88 1 5.1998931116389546e-01 9.0687520587810670e+00 6.7192149035169990e+00 1.6252916210928568e+01 0 0 0
7770 114 2 -2.6001068883610456e-01 1.0147985171520002e+01 2.2269372837775596e+00 2.1070212449904865e+01 1 1 0
5874 87 2 -2.6001068883610456e-01 1.1937990469228948e+01 3.5755655199914740e+00 1.4750636359251498e+01 0 0 0
5875 87 1 5.1998931116389546e-01 9.7567382773729516e+00 3.8175479631285802e+00 1.4279066189127741e+01 0 0 0
5979 88 1 4.1998931116389543e-01 9.4927700681243881e+00 6.8706357960301805e+00 2.0482408340873381e+01 0 0 0
7640 113 1 5.1998931116389546e-01 5.4064809808083387e+00 1.6226571394769687e+00 1.5427711609846932e+01 1 1 0
7772 114 2 -2.6001068883610456e-01 1.0138759111907788e+01 3.4130166744478534e+00 1.9268001436689314e+01 1 1 0
535 8 2 -2.6001068883610456e-01 1.3937223406967629e+01 4.4225492456759818e+00 2.0842968632667858e+01 0 0 0
510 8 2 -2.6001068883610456e-01 1.4653588829862452e+01 3.2331159065975448e+00 1.5495691391535976e+01 0 0 0
6001 88 2 -2.6001068883610456e-01 8.2329992054835124e+00 6.0861624741799734e+00 1.5321745139402326e+01 0 0 0
7748 114 2 -2.6001068883610456e-01 4.7114211504510877e+00 4.3323558863667921e+00 1.9040846726879657e+01 1 1 0
7742 114 2 -2.6001068883610456e-01 1.5032355366630294e+00 3.9445259060519402e+00 1.5963537471767438e+01 1 1 0
7767 114 2 -2.6001068883610456e-01 8.4188576535183248e+00 3.6198501909251641e+00 2.1180176784384415e+01 1 1 0
7761 114 1 7.7998931116389547e-01 9.7309645055336738e+00 2.1649315509849316e+00 1.9771294867558311e+01 1 1 0
7744 114 1 5.1998931116389546e-01 3.6124219738955010e+00 4.3068738021460566e+00 1.6992166833504079e+01 1 1 0
7641 113 2 -2.6001068883610456e-01 5.9422089263401627e+00 2.8809399887627980e+00 1.5486099986437608e+01 1 1 0
7644 113 2 -2.6001068883610456e-01 7.4698024676155237e+00 6.5965872238160350e-01 1.4590396261359340e+01 1 1 0
505 8 1 5.1998931116389546e-01 1.4233670280428921e+01 1.1869890089989785e+00 1.6366162349868070e+01 0 0 0
5991 88 2 -2.6001068883610456e-01 1.0188812207044254e+01 5.8367237449494027e+00 1.9850701460453294e+01 0 0 0
5869 87 1 5.1998931116389546e-01 1.1258964237761806e+01 5.8925817389989223e+00 1.4996244060460985e+01 0 0 0
7747 114 1 5.1998931116389546e-01 4.8239967628916620e+00 3.7394115139368975e+00 1.7810711562735737e+01 1 1 0
7752 114 1 6.7998931116389549e-01 7.2777213932572922e+00 2.6217044685227444e+00 1.8719377710834596e+01 1 1 0
7751 114 3 -3.2001068883610456e-01 6.0438256881101973e+00 2.0486058031224168e+00 1.9011088555566566e+01 1 1 0
506 8 2 -2.6001068883610456e-01 1.4093588038933747e+01 5.3622273866380721e-01 1.7543051744626386e+01 0 0 0
5876 87 2 -2.6001068883610456e-01 8.6820668795300495e+00 3.7041083209768093e+00 1.5144781716808343e+01 0 0 0
7771 114 2 -2.6001068883610456e-01 1.0549708378308441e+01 1.1353286863389809e+00 1.9283550859571807e+01 1 1 0
7745 114 2 -2.6001068883610456e-01 3.4060021357128680e+00 5.5794616119349572e+00 1.7360817800733081e+01 1 1 0
5980 88 3 -3.2001068883610456e-01 8.1785223375666547e+00 6.4091126714651150e+00 2.0834209552489671e+01 0 0 0
7773 114 1 5.1998931116389546e-01 5.3251225691266511e+00 1.0583607425510007e+00 1.6861458002918944e+01 1 1 0
7642 113 2 -2.6001068883610456e-01 4.1021580116961083e+00 1.8702069884028334e+00 1.5046680619068473e+01 1 1 0
507 8 2 -2.6001068883610456e-01 1.2873061084700572e+01 1.1405578748880216e+00 1.5898971048352667e+01 0 0 0
508 8 1 5.1998931116389546e-01 1.4784229368266269e+01 2.5731415863334366e+00 1.6697557421118102e+01 0 0 0
509 8 2 -2.6001068883610456e-01 1.3933814611086701e+01 3.1614054784338737e+00 1.7517831122310401e+01 0 0 0
7749 114 2 -2.6001068883610456e-01 5.9569699574672637e+00 4.3212401285564530e+00 1.7265438529646918e+01 1 1 0
7763 114 2 -2.6001068883610456e-01 7.1643301796065417e+00 3.8959496112701943e+00 1.9166673958521798e+01 1 1 0
6000 88 2 -2.6001068883610456e-01 9.4127692457690078e+00 5.8499328865454663e+00 1.7267399753619991e+01 0 0 0
7643 113 1 5.1998931116389546e-01 6.0887419524072453e+00 8.3134851153490463e-01 1.4311025877823480e+01 1 1 0
7753 114 1 4.1998931116389543e-01 8.3042197477457709e+00 1.7275763569516036e+00 1.9477111300475510e+01 1 1 0
7750 114 1 4.1998931116389543e-01 5.0415945572337302e+00 2.1147186085809109e+00 1.8029963646767015e+01 1 1 0
7764 114 2 -2.6001068883610456e-01 7.5473542424354410e+00 2.6862754896597343e+00 1.7377214889967085e+01 1 1 0
7762 114 2 -2.6001068883610456e-01 3.9456100038217401e+00 1.5186554780990602e+00 1.8624460524757442e+01 1 1 0
5873 87 2 -2.6001068883610456e-01 1.0650797056559179e+01 4.1235997393800110e+00 1.6432361624330269e+01 0 0 0
7737 114 2 -2.6001068883610456e-01 1.9485586523794158e+00 5.5138071683332601e+00 1.9425448480737810e+01 1 1 0
7746 114 2 -2.6001068883610456e-01 3.9487746235388075e+00 4.4763490302901783e+00 1.5650891390360730e+01 1 1 0
7743 114 2 -2.6001068883610456e-01 2.7401108110576287e+00 2.3025918914858878e+00 1.6777898589029501e+01 1 1 0
7741 114 1 5.1998931116389546e-01 2.2945795473148722e+00 3.6096986572177041e+00 1.7037409914917212e+01 1 1 0
7738 114 1 5.1998931116389546e-01 1.4720272375038008e+00 3.5856997212505624e+00 1.8346274928236788e+01 1 1 0
7740 114 2 -2.6001068883610456e-01 2.3042975813292572e+00 3.0995601314492398e+00 1.9352503801571736e+01 1 1 0
2865 42 2 -2.6001068883610456e-01 1.5198427416629428e+01 6.8209393690044857e+00 1.5897255704049869e+01 0 0 1
541 8 2 -2.6001068883610456e-01 1.2892563241204819e+01 2.0635433402311438e+00 2.1177882964373719e+01 0 0 0
7754 114 3 -3.2001068883610456e-01 7.6325450122061511e+00 1.3886300051708236e+00 2.0710668718177054e+01 1 1 0
7774 114 2 -2.6001068883610456e-01 6.4881287933619882e+00 3.6605188132615685e-01 1.7230028149277572e+01 1 1 0
7765 114 2 -2.6001068883610456e-01 8.3531598837288481e+00 6.6604609933270043e-01 1.8626183622488817e+01 1 1 0
5870 87 2 -2.6001068883610456e-01 1.2370192263398405e+01 6.0175771249494678e+00 1.5807001948132873e+01 0 0 0
7775 114 2 -2.6001068883610456e-01 4.2690673077740149e+00 1.6844433175474649e-01 1.6806079194164063e+01 1 1 0
502 8 1 5.1998931116389546e-01 1.4997058836610664e+01 2.2253245593913920e-01 1.5432459329665178e+01 0 0 0
7735 114 1 5.1998931116389546e-01 9.1469503025939503e-01 4.8539057648238222e+00 1.8798424798371069e+01 1 1 0
5866 87 1 5.1998931116389546e-01 1.0322568635973179e+01 7.0414580135794873e+00 1.5390410141077648e+01 0 0 0
14219 201 6 4.0998931116389542e-01 1.1021497843277544e+01 4.0730933161752407e+00 2.6244523175682712e+01 1 0 -2
7759 114 5 -7.0631068883610459e-01 8.0881926040287198e+00 3.1977694832019754e+00 2.5601604046615904e+01 1 1 0
15782 201 6 4.0998931116389542e-01 2.7119767331577220e+00 2.9478163505290187e+00 2.2933614196285568e+01 0 3 -1
12160 179 2 -2.6001068883610456e-01 1.5416478270331946e+00 3.6410071972991848e-01 2.4235100895768884e+01 1 1 0
525 8 1 6.7998931116389549e-01 1.4872135105255969e+01 4.2169198200649607e+00 2.4262808425042049e+01 0 0 0
527 8 4 1.4738893111638955e+00 1.5081192627000801e+01 6.0543435882790000e+00 2.6574207853158089e+01 0 0 0
7758 114 5 -7.0631068883610459e-01 1.0167117500357671e+01 1.8485382412367426e+00 2.4901565827477434e+01 1 1 0
5995 88 2 -2.6001068883610456e-01 5.2877777605680754e+00 6.4247415711620199e+00 2.1709345557472929e+01 0 0 0
14623 201 7 -8.2001068883610451e-01 8.7762635683607204e+00 4.3358263403988930e+00 2.7844757363946925e+01 -3 4 -1
524 8 3 -3.2001068883610456e-01 1.4326632690520219e+01 4.6586050460247623e+00 2.3025635778583272e+01 0 0 0
10078 148 5 -7.0631068883610459e-01 1.8823406608516995e+00 5.9894005094979521e+00 2.6997532452893910e+01 0 0 0
7769 114 2 -2.6001068883610456e-01 6.8593930122376996e+00 1.7846448103131780e+00 2.3518788542464193e+01 1 1 0
540 8 2 -2.6001068883610456e-01 1.2407659362154618e+01 3.0630237413795349e+00 2.3008026397925033e+01 0 0 0
7766 114 2 -2.6001068883610456e-01 6.3362065024915255e+00 2.9038469630211523e+00 2.1683384823672451e+01 1 1 0
538 8 2 -2.6001068883610456e-01 1.5429716924984769e+01 6.3552686024015763e+00 2.4098500005535382e+01 0 0 0
16512 201 6 4.0298931116389547e-01 1.2736811393093552e+00 5.7596526869143041e+00 2.3096134104396796e+01 0 0 0
14218 201 7 -8.2001068883610451e-01 1.1584061874469688e+01 3.4569142335675389e+00 2.6737447003288015e+01 1 0 -2
7756 114 1 1.6598931116389545e-01 8.1108439585060133e+00 1.9214108097055487e+00 2.2914601550953076e+01 1 1 0
530 8 5 -7.0631068883610459e-01 1.3803348390754577e+01 5.6880755405419547e+00 2.7579234772656406e+01 0 0 0
7760 114 5 -7.0631068883610459e-01 1.0065064814955543e+01 4.3273952313715061e+00 2.3983600486493746e+01 1 1 0
16510 201 8 -2.0911068883610456e-01 1.8460369189170234e+00 6.0210356553125797e+00 2.2384395115148024e+01 0 0 0
4688 69 5 -7.0631068883610459e-01 1.0955447213578598e+01 6.2226514108042315e+00 2.7469188475841520e+01 0 0 0
16509 201 6 4.0298931116389547e-01 2.1555910939888330e+00 5.1907370906864703e+00 2.2089692409755767e+01 0 0 0
5986 88 5 -7.0631068883610459e-01 5.7545117462895208e+00 6.3244322439710601e+00 2.5169834485527488e+01 0 0 0
15781 201 7 -8.2001068883610451e-01 3.1341704366401077e+00 3.7992228160167101e+00 2.2686188160021199e+01 0 3 -1
16106 201 8 -2.0911068883610456e-01 7.0560721816840255e+00 6.5404658197041785e+00 2.7609435415566363e+01 8 1 2
14622 201 6 4.0998931116389542e-01 8.6487445442946473e+00 3.7058151402341117e+00 2.7071733826962966e+01 -3 4 -1
12163 179 2 -2.6001068883610456e-01 1.0544577549611558e+00 -3.4466277061564340e-02 2.6923347972759821e+01 1 1 0
15251 201 6 4.0998931116389542e-01 9.3058634126059836e+00 5.8802783012109128e+00 2.5921388371313110e+01 3 -1 -1
542 8 2 -2.6001068883610456e-01 1.3931734581945697e+01 1.5400053377356189e+00 2.2955405045151267e+01 0 0 0
14412 201 6 4.0998931116389542e-01 1.2850506119591627e+01 -4.6779912206696930e-02 2.4073928322827182e+01 2 -2 -1
13917 201 6 4.0998931116389542e-01 6.0916597035207527e+00 3.1914939377871949e+00 2.4896802374912077e+01 2 1 1
12159 179 2 -2.6001068883610456e-01 3.2620382619812021e+00 3.1270448293761127e-01 2.5483273471806655e+01 1 1 0
15097 201 7 -8.2001068883610451e-01 4.5612397627669505e+00 5.9361727954969865e+00 2.7860148108662401e+01 -1 0 3
16107 201 6 4.0298931116389547e-01 6.8774327260698556e+00 6.7841350515290655e+00 2.6698161793507214e+01 8 1 2
13918 201 7 -8.2001068883610451e-01 5.1975935856355884e+00 3.5276840661909663e+00 2.4941589224346515e+01 2 1 1
537 8 2 -2.6001068883610456e-01 1.3844648293172556e+01 3.7864394025513421e+00 2.5085959416414035e+01 0 0 0
14624 201 6 4.0998931116389542e-01 9.7206476148115701e+00 4.5260493180597425e+00 2.7909181619867223e+01 -3 4 -1
531 8 1 7.7998931116389547e-01 1.3432613166883744e+01 2.6025544348706902e+00 2.2310960360712766e+01 0 0 0
15780 201 6 4.0998931116389542e-01 4.0261276027505088e+00 3.5020562085549121e+00 2.2912182680822237e+01 0 3 -1
7755 114 1 6.7998931116389549e-01 7.6698299403470109e+00 2.4721421548471647e+00 2.1582728444212645e+01 1 1 0
7768 114 2 -2.6001068883610456e-01 8.7547463477009480e+00 7.1498199980246169e-01 2.2662233218324761e+01 1 1 0
15763 201 7 -8.2001068883610451e-01 1.2089264596783805e+01 6.1406168772079583e+00 2.4905284333168442e+01 5 3 2
14413 201 7 -8.2001068883610451e-01 1.2593886123307623e+01 3.2078941338098793e-01 2.4908258607063122e+01 2 -2 -1
16108 201 6 4.0298931116389547e-01 6.3128321438527859e+00 5.9325285127132696e+00 2.7734026073098576e+01 8 1 2
15762 201 6 4.0998931116389542e-01 1.1761378873163105e+01 5.2836928860790202e+00 2.4553662829327941e+01 5 3 2
7757 114 4 1.4738893111638955e+00 9.0823500354775000e+00 2.9009004177081885e+00 2.4260299660985591e+01 1 1 0
523 8 1 4.1998931116389543e-01 1.4451047972863391e+01 3.7499175672741818e+00 2.1950527477977573e+01 0 0 0
16105 201 6 4.0298931116389547e-01 7.6572396696700036e+00 5.7596996085335004e+00 2.7489684415799907e+01 8 1 2
5994 88 2 -2.6001068883610456e-01 6.9677345621063198e+00 5.5757893872581521e+00 2.2766216616207952e+01 0 0 0
14414 201 6 4.0998931116389542e-01 1.1713501677964727e+01 7.2054330719368964e-01 2.4686971237063517e+01 2 -2 -1
16369 201 6 4.0298931116389547e-01 1.3267697492802807e+01 1.6609737936415325e-01 2.6433929115908320e+01 8 2 1
15096 201 6 4.0998931116389542e-01 3.7206627686498157e+00 6.0771296973749047e+00 2.7345182180415083e+01 -1 0 3
16511 201 6 4.0298931116389547e-01 2.6236427856509659e+00 6.4189464016155640e+00 2.2888891794083012e+01 0 0 0
14456 201 6 4.0998931116389542e-01 1.9651646105677665e+00 3.3662127286266617e+00 2.5152122504261008e+01 0 2 -3
14217 201 6 4.0998931116389542e-01 1.1403361586101811e+01 2.5688444862752000e+00 2.6182439674872207e+01 1 0 -2
13919 201 6 4.0998931116389542e-01 5.2364586102329822e+00 4.5309955763044423e+00 2.5126785244052616e+01 2 1 1
15764 201 6 4.0998931116389542e-01 1.1675977365835724e+01 6.1753901543313985e+00 2.5813593482848191e+01 5 3 2
5982 88 1 1.6598931116389545e-01 6.3628876434428632e+00 6.8020212941852121e+00 2.2391963653439298e+01 0 0 0
4485 66 5 -7.0631068883610459e-01 1.4571853962459523e+01 1.8758915480737952e+00 2.8171773991155131e+01 0 0 0
15249 201 6 4.0998931116389542e-01 8.8086536583023936e+00 6.2035665256756687e+00 2.4528374923255253e+01 3 -1 -1
16740 201 6 4.0298931116389547e-01 1.3004645568939548e+01 4.5691225716178145e+00 2.8539964921745934e+01 8 1 0
14455 201 7 -8.2001068883610451e-01 1.3307557872999514e+00 3.1019146688020425e+00 2.5861246871183173e+01 0 2 -3
15250 201 7 -8.2001068883610451e-01 8.7644768680262395e+00 6.5832769681826138e+00 2.5437603179166047e+01 3 -1 -1
14454 201 6 4.0998931116389542e-01 1.3459526792444374e+00 3.9513285935376237e+00 2.6342104434572178e+01 0 2 -3
16371 201 6 4.0298931116389547e-01 1.3766668904601195e+01 3.1211326515736837e-01 2.7891268056419428e+01 8 2 1
5996 88 2 -2.6001068883610456e-01 1.1383024971749995e+01 6.4439483010752712e+00 2.2054822924984624e+01 0 0 0
12148 179 2 -2.6001068883610456e-01 2.0284372800183368e+00 -1.0821532658229842e-01 2.1430081441906850e+01 1 1 0
12171 179 2 -2.6001068883610456e-01 2.7029135482424662e+00 1.5155785969139807e-01 2.8493570300425578e+01 1 1 0
15098 201 6 4.0998931116389542e-01 4.2568036173281669e+00 5.2457782790900938e+00 2.8503758704711917e+01 -1 0 3
15354 201 6 4.0998931116389542e-01 6.7326458788075296e+00 2.5145515598596626e+00 2.8516970686707293e+01 2 0 0
4665 69 1 5.1998931116389546e-01 9.5625378852238629e+00 4.7835812634188812e+00 3.4006706053708733e+01 0 0 0
15355 201 7 -8.2001068883610451e-01 6.6308916279601862e+00 3.2182960175964004e+00 2.9218962529727669e+01 2 0 0
4670 69 2 -2.6001068883610456e-01 1.0830954717540095e+01 6.7475946205129516e+00 3.3838481425883124e+01 0 0 0
4662 69 1 5.1998931116389546e-01 8.8838022563462253e+00 4.7191598635779384e+00 3.2597878374223995e+01 0 0 0
4663 69 2 -2.6001068883610456e-01 9.5519083498491657e+00 3.9267519868542480e+00 3.1694450698683699e+01 0 0 0
4675 69 2 -2.6001068883610456e-01 1.4125499347706436e+01 4.4870852198011910e+00 3.2331552138182225e+01 0 0 0
4228 62 2 -2.6001068883610456e-01 8.9911666641257302e+00 6.3886726899597512e-01 3.4994121239678307e+01 0 0 0
4199 62 2 -2.6001068883610456e-01 7.8269914587437386e+00 8.6293048623908331e-01 3.0841308169799660e+01 0 0 0
4674 69 1 5.1998931116389546e-01 1.3449161577424553e+01 4.9499552369802018e+00 3.3442334693506311e+01 0 0 0
4229 62 2 -2.6001068883610456e-01 8.1891053175678312e+00 1.8158429793642699e+00 3.3304413051539463e+01 0 0 0
4096 61 1 5.1998931116389546e-01 5.8045350287372832e+00 3.9205343124779840e-01 3.4492081726060754e+01 0 0 0
4200 62 2 -2.6001068883610456e-01 9.4475965261024459e+00 4.6002822401103272e-01 2.9588877738884950e+01 0 0 0
13662 201 6 4.0998931116389542e-01 3.5864527821221261e+00 2.9164734301279363e+00 2.9824273160516153e+01 0 -1 0
13664 201 6 4.0998931116389542e-01 5.0246109226083160e+00 3.3752026665158796e+00 3.0021714908610527e+01 0 -1 0
15554 201 6 4.0998931116389542e-01 1.0682211086479461e+00 5.3309891766101192e+00 2.8719656332970562e+01 2 0 0
16738 201 8 -2.0911068883610456e-01 1.2715683533140114e+01 4.2504877546780664e+00 2.9374508390921850e+01 8 1 0
4676 69 2 -2.6001068883610456e-01 1.3801084411966718e+01 4.0185008570141392e+00 3.4399412942976923e+01 0 0 0
4669 69 2 -2.6001068883610456e-01 1.1382827849432491e+01 5.0530383787675230e+00 3.5256313768019638e+01 0 0 0
4671 69 1 5.1998931116389546e-01 1.1987256605934068e+01 4.7653911765365100e+00 3.3057326344958128e+01 0 0 0
4668 69 1 5.1998931116389546e-01 1.0923364907800186e+01 5.3789427443394429e+00 3.4020500464959511e+01 0 0 0
4216 62 2 -2.6001068883610456e-01 9.9741712029140270e+00 1.3470420280906519e+00 3.2246280451293586e+01 0 0 0
15356 201 6 4.0998931116389542e-01 7.5334246679653862e+00 3.6024651401496768e+00 2.9338069908451264e+01 2 0 0
4651 69 2 -2.6001068883610456e-01 4.3092798348668353e+00 6.6142205155236189e+00 3.3405135555653906e+01 0 0 0
4672 69 2 -2.6001068883610456e-01 1.1946792118789627e+01 5.3190952517662407e+00 3.1811273867808392e+01 0 0 0
4664 69 2 -2.6001068883610456e-01 7.6223274559716812e+00 4.2049610293969151e+00 3.2729039229151383e+01 0 0 0
4652 69 2 -2.6001068883610456e-01 5.5934928257877008e+00 5.5948736286743790e+00 3.1837677246032523e+01 0 0 0
4677 69 1 5.1998931116389546e-01 1.3988767854432949e+01 6.2962917382021732e+00 3.3957528075734544e+01 0 0 0
14977 201 7 -8.2001068883610451e-01 1.2435847555757359e+01 1.6179874936761087e+00 3.0175172520487219e+01 1 -4 0
4655 69 2 -2.6001068883610456e-01 6.8573530283324295e+00 6.2428011686289535e+00 3.4268276034427529e+01 0 0 0
4099 61 1 5.1998931116389546e-01 5.8593140392167724e+00 1.6306639265729292e+00 3.5554144890528441e+01 0 0 0
4678 69 2 -2.6001068883610456e-01 1.3742027584063615e+01 6.1503770115544221e+00 3.5309608202504272e+01 0 0 0
4666 69 2 -2.6001068883610456e-01 9.5127668376701866e+00 3.5462676286031769e+00 3.4625953359950302e+01 0 0 0
4673 69 2 -2.6001068883610456e-01 1.1680229780707480e+01 3.3652286576159978e+00 3.2900728545784723e+01 0 0 0
4227 62 1 5.1998931116389546e-01 8.4305078755190070e+00 6.1385571305815945e-01 3.3771492974245682e+01 0 0 0
4693 69 2 -2.6001068883610456e-01 1.4419025734123450e+01 6.9456728695026930e+00 3.1479181059269060e+01 0 0 0
4661 69 2 -2.6001068883610456e-01 7.7782021707156792e+00 5.7214867552768780e+00 3.0765395733060100e+01 0 0 0
4101 61 2 -2.6001068883610456e-01 6.7447571959225421e+00 2.5914072386731184e+00 3.5025982783858346e+01 0 0 0
16739 201 6 4.0298931116389547e-01 1.3521559758678565e+01 4.0693140062777431e+00 2.9831520117932008e+01 8 1 0
4660 69 2 -2.6001068883610456e-01 9.8278211372261008e+00 6.4960671763257665e+00 3.1261354842842078e+01 0 0 0
15553 201 7 -8.2001068883610451e-01 9.7086036624251548e-01 5.3909856724188536e+00 2.9676434349189702e+01 2 0 0
4204 62 1 4.1998931116389543e-01 9.5741997345651590e+00 1.1775140874236799e-01 3.2827229054161428e+01 0 0 0
15552 201 6 4.0998931116389542e-01 1.8758148459075967e+00 5.2051153332014088e+00 3.0024298971681073e+01 2 0 0
4699 69 2 -2.6001068883610456e-01 1.2818212244213004e+01 6.8190044159329384e+00 2.9861934927986020e+01 0 0 0
4667 69 2 -2.6001068883610456e-01 8.8287337705137947e+00 5.5709748898637557e+00 3.4820557740143315e+01 0 0 0
4098 61 2 -2.6001068883610456e-01 5.1014734191045266e+00 9.0970211454534378e-01 3.3391358241521189e+01 0 0 0
14978 201 6 4.0998931116389542e-01 1.1915686847843336e+01 1.3793443494804511e+00 3.0965777512437647e+01 1 -4 0
4659 69 1 5.1998931116389546e-01 8.6630022454324749e+00 6.0510633276007058e+00 3.1816935618361551e+01 0 0 0
4650 69 1 5.1998931116389546e-01 5.3831126843077435e+00 6.8042745043029198e+00 3.2499290406797478e+01 0 0 0
14976 201 6 4.0998931116389542e-01 1.3309270490081403e+01 1.1788986248943190e+00 3.0365465016891360e+01 1 -4 0
4198 62 1 5.1998931116389546e-01 8.5498253504188106e+00 -1.9010254591409831e-01 3.0462308058677174e+01 0 0 0
4484 66 5 -7.0631068883610459e-01 1.5197517613287150e+01 3.6972095061210486e+00 2.9876938572764669e+01 0 0 0
13663 201 7 -8.2001068883610451e-01 4.1291592170171327e+00 3.7373965570266230e+00 3.0131747709532021e+01 0 -1 0
16737 201 6 4.0298931116389547e-01 1.2463814824086251e+01 3.3562183508246899e+00 2.9046032598589655e+01 8 1 0
4100 61 2 -2.6001068883610456e-01 4.6051968399687233e+00 2.2483969820111906e+00 3.5679393937589488e+01 0 0 0
4104 61 2 -2.6001068883610456e-01 7.7135164622325911e+00 1.4906887468866044e+00 3.6897630815004177e+01 0 0 0
5143 76 1 5.1998931116389546e-01 1.4901004666894778e+01 1.8446637572083042e+00 3.7660906236596603e+01 0 1 0
4114 61 1 5.1998931116389546e-01 4.1637115807457175e+00 1.7239597585665207e+00 4.0018089854769102e+01 0 0 0
5249 77 1 5.1998931116389546e-01 7.4492313078984855e+00 5.3496368614910157e+00 4.2908030057332169e+01 0 1 0
5140 76 1 5.1998931116389546e-01 1.4303168378709204e+01 2.3060241476145449e+00 3.9070681916141922e+01 0 1 0
4116 61 2 -2.6001068883610456e-01 5.5021752084471585e+00 1.8866436736011709e+00 4.0043397153307012e+01 0 0 0
5145 76 2 -2.6001068883610456e-01 1.4066524798379746e+01 2.3987701204517511e+00 3.6750143037422653e+01 0 1 0
5116 76 1 5.1998931116389546e-01 7.7722119906156450e+00 6.0294390187392768e+00 4.1626081856270247e+01 0 1 0
5119 76 1 5.1998931116389546e-01 7.6833446287179994e+00 5.2003327401240682e+00 4.0284216283427959e+01 0 1 0
4105 61 1 5.1998931116389546e-01 5.9042775214139702e+00 1.7809213857495854e-01 3.7748287551290232e+01 0 0 0
4123 61 1 5.1998931116389546e-01 1.1274554260004586e+00 1.7294880134333761e+00 4.1621715211055182e+01 0 0 0
5131 76 1 5.1998931116389546e-01 1.1439724790104659e+01 3.5163956158622671e+00 3.8229968859262740e+01 0 1 0
1913 29 1 5.1998931116389546e-01 2.0392665045127996e+00 5.9060854393327160e+00 3.7605151657674675e+01 0 0 0
4108 61 1 5.1998931116389546e-01 4.3751508318656107e+00 -1.0131267724196161e-01 3.7979128381847460e+01 0 0 0
5120 76 2 -2.6001068883610456e-01 8.0244910877800848e+00 6.0312645022411644e+00 3.9266531492068196e+01 0 1 0
4126 61 1 5.1998931116389546e-01 1.2714831857688962e+00 2.7523932020335162e+00 4.2780200074204792e+01 0 0 0
5142 76 2 -2.6001068883610456e-01 1.4146934242687889e+01 3.6982487491550757e+00 3.8994140681867741e+01 0 1 0
5137 76 1 5.1998931116389546e-01 1.2927701957729484e+01 1.7652901240200674e+00 3.9510463616615667e+01 0 1 0
5123 76 2 -2.6001068883610456e-01 8.2077856405010774e+00 3.3150007900984577e+00 3.8883916614884342e+01 0 1 0
5121 76 2 -2.6001068883610456e-01 6.3481002780958153e+00 4.9112316040425723e+00 4.0037203174195511e+01 0 1 0
4112 61 2 -2.6001068883610456e-01 3.5780105370938933e+00 2.1637872221657695e+00 3.7765568896531597e+01 0 0 0
4125 61 2 -2.6001068883610456e-01 1.1073852085772937e+00 2.4896356687379466e+00 4.0413623297127899e+01 0 0 0
1917 29 2 -2.6001068883610456e-01 4.3886440407910490e+00 5.8457297311251173e+00 3.8363754415074318e+01 0 0 0
5125 76 1 5.1998931116389546e-01 1.0055991842495395e+01 3.9490743680420062e+00 4.0458874375287060e+01 0 1 0
1916 29 1 5.1998931116389546e-01 3.1074318941987169e+00 6.3344826924834488e+00 3.8682955624453470e+01 0 0 0
5122 76 1 5.1998931116389546e-01 8.4854384739104383e+00 3.8690976344509052e+00 4.0177042726131958e+01 0 1 0
4117 61 1 5.1998931116389546e-01 3.7319990139432826e+00 9.2960745733647843e-01 4.1343721794482839e+01 0 0 0
5132 76 2 -2.6001068883610456e-01 1.0328321713248066e+01 3.4155955249912191e+00 3.7379306677528078e+01 0 1 0
1575 24 2 -2.6001068883610456e-01 1.5203916625540847e+01 6.5605617818704216e+00 3.9749868700088115e+01 0 0 0
5128 76 1 5.1998931116389546e-01 1.1065480779143696e+01 4.5171339763270391e+00 3.9396683279514143e+01 0 1 0
5136 76 2 -2.6001068883610456e-01 1.1941428688609051e+01 1.4560321984967208e+00 3.7274512110273790e+01 0 1 0
4120 61 1 5.1998931116389546e-01 2.2036421407698232e+00 6.4573855014906523e-01 4.1621984383603625e+01 0 0 0
5130 76 2 -2.6001068883610456e-01 1.2248351337958482e+01 4.9236375869655911e+00 4.0013918414797693e+01 0 1 0
5124 76 2 -2.6001068883610456e-01 7.9639478098204792e+00 3.0384316641618945e+00 4.1172467553047944e+01 0 1 0
5135 76 2 -2.6001068883610456e-01 1.0607052819477218e+01 1.4073111414292705e+00 3.9069588359015114e+01 0 1 0
5129 76 2 -2.6001068883610456e-01 1.0472992111700657e+01 5.5947329684713267e+00 3.8753169391395716e+01 0 1 0
5126 76 2 -2.6001068883610456e-01 1.0341227349338748e+01 2.6851247103055873e+00 4.0906857259304552e+01 0 1 0
1574 24 2 -2.6001068883610456e-01 1.4188136915004195e+01 5.1615011138680380e+00 4.1169228724587910e+01 0 0 0
4115 61 2 -2.6001068883610456e-01 3.5767539875404619e+00 3.0279338598191807e+00 4.0000804071579665e+01 0 0 0
5127 76 2 -2.6001068883610456e-01 1.0329210030399055e+01 4.7494480295756647e+00 4.1577332217147202e+01 0 1 0
4113 61 2 -2.6001068883610456e-01 2.4377129064517051e+00 7.2429281148775781e-01 3.8863470663214287e+01 0 0 0
4103 61 2 -2.6001068883610456e-01 5.8725351689810026e+00 2.4426780119867839e+00 3.7772640983387028e+01 0 0 0
4107 61 2 -2.6001068883610456e-01 6.4856989917769630e+00 1.8941987337852573e-01 3.8998475307563311e+01 0 0 0
5139 76 2 -2.6001068883610456e-01 1.2670238947892178e+01 2.4380677476266253e+00 4.0777792696271845e+01 0 1 0
5134 76 1 5.1998931116389546e-01 1.1762355396658393e+01 2.0459494433377667e+00 3.8551282675392130e+01 0 1 0
4111 61 1 5.1998931116389546e-01 3.6805981633034492e+00 1.1592165753399202e+00 3.8666073043025939e+01 0 0 0
4102 61 1 5.1998931116389546e-01 6.3277599360847203e+00 1.3909173903232515e+00 3.6990707592300815e+01 0 0 0
4128 61 2 -2.6001068883610456e-01 2.4073653363708987e+00 3.4189509306412340e+00 4.2489520409965763e+01 0 0 0
4118 61 2 -2.6001068883610456e-01 4.2516448395780388e+00 1.6860015125623251e+00 4.2381144971386178e+01 0 0 0
5133 76 2 -2.6001068883610456e-01 1.2461879720399102e+01 4.0379224108919907e+00 3.7390861726694141e+01 0 1 0
1918 29 2 -2.6001068883610456e-01 2.6445032015846981e+00 5.7329329563478595e+00 3.9807853416165678e+01 0 0 0
5238 77 2 -2.6001068883610456e-01 5.6940444773269023e+00 3.8358620883793169e+00 4.2063876439188405e+01 0 1 0
1914 29 2 -2.6001068883610456e-01 2.4555284018842243e+00 6.4042067200318415e+00 3.6345794246458176e+01 0 0 0
4121 61 2 -2.6001068883610456e-01 2.2548509032365449e+00 3.4051658693302553e-02 4.2865966982435594e+01 0 0 0
5146 76 1 5.1998931116389546e-01 1.5058375613159555e+01 2.9609927052668072e-01 3.7476682641659579e+01 0 1 0
9332 137 2 -2.6001068883610456e-01 1.1335140696002110e+01 -6.8472736083075705e-02 4.2874540666673781e+01 0 1 0
5117 76 2 -2.6001068883610456e-01 8.9813383665242839e+00 6.6995186592314626e+00 4.1715736651399801e+01 0 1 0
5224 77 2 -2.6001068883610456e-01 4.1694465075313802e+00 5.4856777128710492e+00 4.2144381165997139e+01 0 1 0
5138 76 2 -2.6001068883610456e-01 1.3017078657326687e+01 3.8142237341417673e-01 3.9842433934566422e+01 0 1 0
1573 24 1 5.1998931116389546e-01 1.4570340833336500e+01 6.4644893802185264e+00 4.1010298003844156e+01 0 0 0
5141 76 2 -2.6001068883610456e-01 1.5199222200097861e+01 2.1181717217316058e+00 4.0115530927769164e+01 0 1 0
1915 29 2 -2.6001068883610456e-01 2.2199712667028839e+00 4.5574939208013818e+00 3.7301548396283195e+01 0 0 0
5251 77 2 -2.6001068883610456e-01 8.4140428273878225e+00 4.3182261537649813e+00 4.3029678186834914e+01 0 1 0
9321 137 1 4.1998931116389543e-01 1.2008393715158016e+01 1.3237318722841189e+00 4.4619633282173801e+01 0 1 0
1679 25 2 -2.6001068883610456e-01 1.3449638893236807e+01 5.7297534127754508e+00 4.6491662722491839e+01 0 0 0
5232 77 1 1.6598931116389545e-01 7.2784355341180262e+00 4.3987353869972043e+00 4.9691146213354259e+01 0 1 0
9333 137 2 -2.6001068883610456e-01 1.2936786694238206e+01 1.5760244792708675e+00 4.3655244014751418e+01 0 1 0
9340 137 2 -2.6001068883610456e-01 1.1380262489922302e+01 3.2356441693318350e+00 4.3342762996204520e+01 0 1 0
9322 137 3 -3.2001068883610456e-01 1.2572336073010309e+01 1.3519314769132784e+00 4.5940371325223438e+01 0 1 0
5239 77 2 -2.6001068883610456e-01 6.3704211332951939e+00 5.4919212576539378e+00 4.5705078553949470e+01 0 1 0
4129 61 1 5.1998931116389546e-01 1.2942802150781232e+00 2.2312100276695261e+00 4.4217120042551443e+01 0 0 0
5243 77 2 -2.6001068883610456e-01 8.0366849368091895e+00 3.2172065767681564e+00 4.7749980873449189e+01 0 1 0
5237 77 1 7.7998931116389547e-01 5.9535733374435527e+00 1.9477346538160749e+00 4.7135784565545151e+01 0 1 0
9320 137 1 6.7998931116389549e-01 1.1451100586384905e+01 -3.4609006043387860e-02 4.4290357879629347e+01 0 1 0
9571 141 2 -2.6001068883610456e-01 2.1622680460932835e+00 2.5801145130221488e+00 4.7936091140277526e+01 0 0 -1
9335 137 2 -2.6001068883610456e-01 1.1694591972144131e+01 2.5532225563255246e+00 4.7742797992440444e+01 0 1 0
1687 25 4 1.4738893111638955e+00 1.4677046469699022e+01 4.0674031215560227e+00 4.9998411623283289e+01 0 0 0
5226 77 1 4.1998931116389543e-01 6.0579677006895043e+00 4.7149780516554243e+00 4.3130264097075610e+01 0 1 0
9338 137 2 -2.6001068883610456e-01 9.7225234912850045e+00 1.9676222929119258e+00 4.4271287603134574e+01 0 1 0
1695 25 2 -2.6001068883610456e-01 1.5249717107580647e+01 2.2814121509233729e+00 4.4552329725231878e+01 0 0 0
15220 201 7 -8.2001068883610451e-01 1.0408862611515568e+01 4.6503014187417397e+00 4.9518385014348496e+01 1 -4 0
5250 77 2 -2.6001068883610456e-01 7.7309095167402351e+00 6.1923835083664720e+00 4.3937827729630818e+01 0 1 0
5215 77 2 -2.6001068883610456e-01 3.4072425305735217e+00 5.7233037474955530e+00 4.6111924578066549e+01 0 1 0
4131 61 2 -2.6001068883610456e-01 2.6185228119011317e+00 1.7334761555759657e+00 4.4386921296037045e+01 0 0 0
5225 77 2 -2.6001068883610456e-01 4.1486423314046128e+00 5.0873625497666666e+00 4.4281039143741658e+01 0 1 0
1677 25 1 5.1998931116389546e-01 1.3601329992111797e+01 6.5893717374169514e+00 4.5412240298256407e+01 0 0 0
5246 77 2 -2.6001068883610456e-01 4.8410579465059724e+00 1.1508013572347227e+00 4.7053962455929081e+01 0 1 0
5229 77 1 4.1998931116389543e-01 5.7428674822408592e+00 3.3840362047640506e+00 4.6581196245649764e+01 0 1 0
5212 77 2 -2.6001068883610456e-01 2.1382574971115509e+00 5.9590976681854348e+00 4.3456946236324193e+01 0 1 0
9583 141 2 -2.6001068883610456e-01 2.5945852342902049e+00 6.7924191087598427e+00 4.9058089624427865e+01 0 0 -1
1692 25 2 -2.6001068883610456e-01 1.3257381222878193e+01 5.8385968799975885e+00 4.3351800465186663e+01 0 0 0
5227 77 3 -3.2001068883610456e-01 6.0064693628784047e+00 3.7382877231618785e+00 4.4211685406030824e+01 0 1 0
5248 77 2 -2.6001068883610456e-01 6.2020803750694915e+00 2.0349676418915319e+00 4.8515996346548100e+01 0 1 0
9329 137 1 7.7998931116389547e-01 1.1029905312789301e+01 2.4711675911504951e+00 4.4423507159477118e+01 0 1 0
5228 77 1 6.7998931116389549e-01 6.5529245965716632e+00 4.0859389540958846e+00 4.5468426416901700e+01 0 1 0
9560 141 2 -2.6001068883610456e-01 2.7819130309476185e+00 1.7293952744763808e-02 4.7797729576745937e+01 0 0 -1
1699 25 2 -2.6001068883610456e-01 1.3992681381649533e+01 1.8438268083947149e+00 4.8559389301158703e+01 0 0 0
5231 77 1 6.7998931116389549e-01 7.2823511471893800e+00 4.3583982627805016e+00 4.8078265950318517e+01 0 1 0
9339 137 2 -2.6001068883610456e-01 1.1105505213142713e+01 3.4262722038051341e+00 4.5473263973829859e+01 0 1 0
5242 77 2 -2.6001068883610456e-01 7.9061297349012225e+00 5.4875300261311022e+00 4.7475493515200277e+01 0 1 0
1669 25 2 -2.6001068883610456e-01 1.2277873841029542e+01 6.7955323452030756e+00 4.8008371865026128e+01 0 0 0
1680 25 1 4.1998931116389543e-01 1.4277159194010478e+01 5.7932933086064420e+00 4.4271405243583189e+01 0 0 0
5241 77 2 -2.6001068883610456e-01 4.4334990174450164e+00 3.2505991098300915e+00 4.6128352531492375e+01 0 1 0
1678 25 2 -2.6001068883610456e-01 1.2268223659333909e+01 6.6880530921022503e+00 4.4907295425168059e+01 0 0 0
15089 201 6 4.0998931116389542e-01 9.5909976699137633e+00 2.3069150873157183e+00 4.9572031229808616e+01 -1 -2 1
5230 77 3 -3.2001068883610456e-01 5.9025986718720578e+00 4.2672329182625512e+00 4.7749603409339457e+01 0 1 0
1681 25 3 -3.2001068883610456e-01 1.4565155598176421e+01 4.4707442882374231e+00 4.4643738977934085e+01 0 0 0
9569 141 2 -2.6001068883610456e-01 3.9090394804059203e+00 1.5355666393039924e+00 4.9380246505058224e+01 0 0 -1
9325 137 4 1.4738893111638955e+00 1.2439839561224137e+01 -1.7067645437963841e-01 4.9700240466939171e+01 0 1 0
5240 77 2 -2.6001068883610456e-01 7.8731916495096117e+00 3.6454440431347246e+00 4.5502773798442611e+01 0 1 0
4130 61 2 -2.6001068883610456e-01 1.3163244188428049e+00 3.3902244899120695e+00 4.5036417379608174e+01 0 0 0
1666 25 2 -2.6001068883610456e-01 1.0498448302644590e+01 6.9656641754930764e+00 4.6579405048574728e+01 0 0 0
1682 25 1 6.7998931116389549e-01 1.5413257683861101e+01 4.3004239750564581e+00 4.5723332127985159e+01 0 0 0
1693 25 2 -2.6001068883610456e-01 1.4637448401126871e+01 4.2313925513745332e+00 4.6813401658275474e+01 0 0 0
5247 77 2 -2.6001068883610456e-01 6.9596256975349711e+00 1.2074251379368721e+00 4.6550643307333203e+01 0 1 0
9334 137 2 -2.6001068883610456e-01 1.0373319633992020e+01 1.1079899671194948e+00 4.6619998744748521e+01 0 1 0
15088 201 7 -8.2001068883610451e-01 9.7787060955926037e+00 1.4132881064022800e+00 4.9917261859530647e+01 -1 -2 1
9573 141 1 5.1998931116389546e-01 1.1244827914929154e+00 4.0956609018570944e+00 4.9699578445259498e+01 0 0 -1
9323 137 1 6.7998931116389549e-01 1.1674033388131164e+01 1.2882154841449693e+00 4.7030858919100993e+01 0 1 0
5244 77 2 -2.6001068883610456e-01 7.7017779737833969e+00 3.1114798526887002e+00 5.0163054422857229e+01 0 1 0
9572 141 2 -2.6001068883610456e-01 3.3593520482532813e+00 4.1405325430971898e+00 4.9002510698329012e+01 0 0 -1
9570 141 1 5.1998931116389546e-01 2.3173893031647999e+00 3.2178584704884012e+00 4.9276040058315793e+01 0 0 -1
15221 201 6 4.0998931116389542e-01 1.1225787754862623e+01 4.2211509123780271e+00 4.9225459116391200e+01 1 -4 0
5223 77 1 5.1998931116389546e-01 4.9713375596041889e+00 5.6623299491367201e+00 4.3330947300913706e+01 0 1 0
1690 25 5 -7.0631068883610459e-01 1.3060568030361159e+01 4.5055330391983670e+00 4.9908489729437953e+01 0 0 0
5211 77 1 5.1998931116389546e-01 1.7827884435491566e+00 6.6061750915017958e+00 4.4571836432035617e+01 0 1 0
4133 61 2 -2.6001068883610456e-01 1.3272188902801401e+00 5.7963541540316588e-01 4.5694519303433360e+01 0 0 0
5214 77 1 5.1998931116389546e-01 3.0666545301128560e+00 6.9421745503779526e+00 4.5450461841623593e+01 0 1 0
9567 141 1 5.1998931116389546e-01 2.9988575149540591e+00 2.1348854262411776e+00 5.0156953297531807e+01 0 0 -1
9561 141 1 5.1998931116389546e-01 1.4785542134989311e+00 -1.8549448375530971e-02 4.9874636115148071e+01 0 0 -1
5245 77 2 -2.6001068883610456e-01 5.9920332886222898e+00 4.4411723744717646e+00 5.0092065703788286e+01 0 1 0
1686 25 1 1.6598931116389545e-01 1.5097575252813247e+01 2.5011903851189219e+00 4.9150219005560395e+01 0 0 0
9324 137 1 1.6598931116389545e-01 1.2021372974418934e+01 8.7877094318362853e-02 4.7883333634588894e+01 0 1 0
15219 201 6 4.0998931116389542e-01 1.0886281428901265e+01 5.1951269363810813e+00 5.0169331444098013e+01 1 -4 0
5917 87 5 -7.0631068883610459e-01 6.4498822493214183e+00 5.4443128026140268e+00 5.5664242125162517e+01 0 0 -1
6016 89 2 -2.6001068883610456e-01 1.0626449023689122e+00 6.2001360727115773e-01 5.6242913267339858e+01 0 0 -1
9577 141 2 -2.6001068883610456e-01 1.5686576596560085e+00 3.6993116405261177e+00 5.2004978264635483e+01 0 0 -1
15252 201 6 4.0998931116389542e-01 4.2639441976892414e+00 1.7050942432384133e+00 5.4598948611118260e+01 0 3 3
9952 146 2 -2.6001068883610456e-01 3.0828017080581831e+00 5.0443223853604513e+00 5.5814924192391807e+01 0 0 -1
14439 201 6 4.0998931116389542e-01 1.2863977146007050e+01 3.1318978744019699e+00 5.2125742902416405e+01 0 0 -2
15643 201 7 -8.2001068883610451e-01 6.7227765986530397e+00 2.8813998340896494e+00 5.2467408823349778e+01 4 -1 -3
9565 141 2 -2.6001068883610456e-01 1.1399394631474369e+00 1.5433178554206501e+00 5.1550520795933004e+01 0 0 -1
15642 201 6 4.0998931116389542e-01 6.7825914285786366e+00 2.8809324780803722e+00 5.1502128592916662e+01 4 -1 -3
16467 201 6 4.0298931116389547e-01 1.0249766802493477e+01 5.2432613469871789e+00 5.3320201777224305e+01 1 0 0
14441 201 6 4.0998931116389542e-01 1.1668431983607416e+01 2.3117864520068414e+00 5.2585076667363580e+01 0 0 -2
9576 141 1 5.1998931116389546e-01 1.2196115222079638e+00 4.7448243962728238e+00 5.1148282549542763e+01 0 0 -1
5234 77 5 -7.0631068883610459e-01 6.7485487250224283e+00 5.9410147503012283e+00 5.1948151844005558e+01 0 1 0
9580 141 2 -2.6001068883610456e-01 3.5255663374942929e+00 5.3676776829611805e+00 5.1115485092063679e+01 0 0 -1
9943 146 1 7.7998931116389547e-01 1.9335470179805025e+00 5.1657951816018404e+00 5.6651369941098530e+01 0 0 -1
16171 201 6 4.0298931116389547e-01 5.6640789095962987e+00 5.3529739393412452e+00 5.2841062670934072e+01 0 0 0
9568 141 2 -2.6001068883610456e-01 3.8268755402190719e+00 2.7459340069985974e+00 5.1123330283804016e+01 0 0 -1
15644 201 6 4.0998931116389542e-01 7.1326539308066579e+00 2.0674774862349006e+00 5.2644942285087446e+01 4 -1 -3
16268 201 6 4.0298931116389547e-01 1.5048755891866332e+01 2.7121445962904471e+00 5.3564623366010764e+01 1 0 -1
16466 201 8 -2.0911068883610456e-01 1.1000696962345991e+01 5.5950835173749276e+00 5.3864672765584267e+01 1 0 0
15970 201 7 -8.2001068883610451e-01 8.8584275516853541e+00 3.7800289025223264e+00 5.4283317413880638e+01 3 -1 -2
16170 201 8 -2.0911068883610456e-01 5.0736398780949177e+00 4.8487760564210660e+00 5.3522442364993431e+01 0 0 0
9566 141 2 -2.6001068883610456e-01 2.9112055436871560e+00 2.6311404486034951e-01 5.1647567863045623e+01 0 0 -1
5233 77 4 1.4738893111638955e+00 7.9207495409990774e+00 5.8153302459732705e+00 5.0739998060506899e+01 0 1 0
5915 87 4 1.4738893111638955e+00 7.1051804012616300e+00 5.6249926399821035e+00 5.7223173146475766e+01 0 0 -1
16169 201 6 4.0298931116389547e-01 5.2489681288175243e+00 3.9930441110171029e+00 5.3216302896106789e+01 0 0 0
15439 201 7 -8.2001068883610451e-01 1.2386179319847333e+01 6.3752658709649053e+00 5.1717940626045987e+01 0 1 -1
9953 146 2 -2.6001068883610456e-01 1.9202569304542947e+00 3.9023106226222026e+00 5.7228599478772345e+01 0 0 -1
14770 201 7 -8.2001068883610451e-01 9.8445018121698116e+00 1.9001451907172733e+00 5.6414315483009190e+01 4 0 1
4350 64 5 -7.0631068883610459e-01 1.0054299135828098e+01 8.3307068756875224e-01 5.3259224074206720e+01 0 0 -1
16468 201 6 4.0298931116389547e-01 1.1619297086587004e+01 4.8394746122888890e+00 5.3941781777119374e+01 1 0 0
15440 201 6 4.0998931116389542e-01 1.2619456818066617e+01 5.7672876878769612e+00 5.0991838279906325e+01 0 1 -1
15253 201 7 -8.2001068883610451e-01 3.5822720517356177e+00 2.3768721528262025e+00 5.4304798136499947e+01 0 3 3
14128 201 7 -8.2001068883610451e-01 1.4874647422711101e+01 1.2233285481367249e+00 5.2747410287879063e+01 2 2 5
14440 201 7 -8.2001068883610451e-01 1.2193440742471498e+01 3.1540135705301227e+00 5.2854491720587234e+01 0 0 -2
15969 201 6 4.0998931116389542e-01 8.9782453288641744e+00 3.0706459928360288e+00 5.4935160613279173e+01 3 -1 -2
14159 201 6 4.0998931116389542e-01 7.8754884426689884e+00 6.4850561186298998e+00 5.3643127074417755e+01 0 1 -3
5236 77 5 -7.0631068883610459e-01 9.2775673796878557e+00 5.5044807158171585e+00 5.1808184251568989e+01 0 1 0
15528 201 6 4.0998931116389542e-01 1.2717198329444969e+01 5.4003115104109938e+00 5.6725441793187130e+01 1 1 -5
15254 201 6 4.0998931116389542e-01 2.8596819751408860e+00 1.7486801188572851e+00 5.4113232427766391e+01 0 3 3
9564 141 1 5.1998931116389546e-01 2.1705835516876513e+00 1.0266832664520540e+00 5.0767686743857219e+01 0 0 -1
15529 201 7 -8.2001068883610451e-01 1.2565169508568353e+01 4.7196737886441946e+00 5.6003691470920209e+01 1 1 -5
14769 201 6 4.0998931116389542e-01 9.3158392273685351e+00 2.6850712194591964e+00 5.6626199217753019e+01 4 0 1
16465 201 6 4.0298931116389547e-01 1.1477929119175950e+01 6.0676178818721906e+00 5.3133504068012613e+01 1 0 0
16266 201 8 -2.0911068883610456e-01 1.5125103232878098e+01 3.3034205505647662e+00 5.4355190086832188e+01 1 0 -1
14771 201 6 4.0998931116389542e-01 1.0170465391769161e+01 1.4994343658224953e+00 5.7182050659131868e+01 4 0 1
14801 201 6 4.0998931116389542e-01 1.0214484988287589e+01 5.8164454199736397e+00 5.7589481025568894e+01 1 3 1
9579 141 1 5.1998931116389546e-01 2.2516853095306213e+00 5.9186542720884052e+00 5.1300434537295715e+01 0 0 -1
16172 201 6 4.0298931116389547e-01 5.5166590646751370e+00 4.8772393606593782e+00 5.4377643878009813e+01 0 0 0
5918 87 5 -7.0631068883610459e-01 8.6285372214381564e+00 6.2077786245413265e+00 5.6832646291054317e+01 0 0 -1
15530 201 6 4.0998931116389542e-01 1.2709334263817460e+01 3.9763834080283744e+00 5.6604037373021491e+01 1 1 -5
16265 201 6 4.0298931116389547e-01 1.4551817217865707e+01 3.9680670572771422e+00 5.3992163211073105e+01 1 0 -1
4348 64 5 -7.0631068883610459e-01 7.4343194821318406e+00 3.6575128541267937e-01 5.3554026491110925e+01 0 0 -1
15971 201 6 4.0998931116389542e-01 8.4362031925168264e+00 3.2715136206894866e+00 5.3555441409849358e+01 3 -1 -2
2781 41 5 -7.0631068883610459e-01 1.5100177598695653e+01 5.6676934791082267e+00 5.6826066402639498e+01 0 0 0
9327 137 5 -7.0631068883610459e-01 1.2626452210535930e+01 1.0680367505096027e+00 5.0798806243906618e+01 0 1 0
15750 201 6 4.0998931116389542e-01 1.5117486524166647e+01 6.1720800518811822e+00 5.2734622365134960e+01 2 2 1
5929 87 2 -2.6001068883610456e-01 4.5665309837439327e+00 3.1469908036580265e+00 5.7518369728939284e+01 0 0 -1
9581 141 2 -2.6001068883610456e-01 2.2618118456499272e+00 6.3508590738223711e+00 5.2624014872915417e+01 0 0 -1
1689 25 5 -7.0631068883610459e-01 1.4721610953764319e+01 3.9466216005105368e+00 5.1712600336037490e+01 0 0 0
5926 87 2 -2.6001068883610456e-01 7.3640365392974907e+00 2.9347001462015454e+00 5.7132864960492739e+01 0 0 -1
15087 201 6 4.0998931116389542e-01 9.6877924589261024e+00 1.4722448982250911e+00 5.0896291624230813e+01 -1 -2 1
14127 201 6 4.0998931116389542e-01 1.4225885212141348e+01 1.1151445553573831e+00 5.1976489481055637e+01 2 2 5
14914 201 7 -8.2001068883610451e-01 5.3554667530666151e+00 3.9111248072876675e-01 5.5601104084080781e+01 2 5 0
14913 201 6 4.0998931116389542e-01 6.2297658947511607e+00 6.3529682883112071e-01 5.5967165151309423e+01 2 5 0
14157 201 6 4.0998931116389542e-01 8.5547660498857780e+00 6.7702325022035303e+00 5.5012342780000452e+01 0 1 -3
14046 201 6 4.0998931116389542e-01 1.4899092528460500e+01 1.2789797645722478e+01 2.5082709500998139e+00 -2 -1 3
14099 201 6 4.0998931116389542e-01 1.4278417968409128e+01 8.1148630528791585e+00 1.3661854934339882e-01 6 -5 3
16487 201 6 4.0298931116389547e-01 9.5144808141090440e+00 1.1951580327595362e+01 2.3345130850874920e+00 0 1 1
15943 201 7 -8.2001068883610451e-01 1.3285341986276361e+01 9.7621804611688692e+00 2.6924647355145712e+00 0 0 1
10009 147 5 -7.0631068883610459e-01 1.3891379831456236e+01 1.1118338250515498e+01 4.9927231364180162e+00 0 0 0
15135 201 6 4.0998931116389542e-01 6.6858260243667642e+00 1.3845665483942435e+01 3.6688161086707569e+00 -7 2 4
16233 201 6 4.0298931116389547e-01 3.0427834108982124e+00 1.2797451812136931e+01 7.0043616358318617e-01 0 0 0
14452 201 7 -8.2001068883610451e-01 1.1319326735693844e+01 1.1825501712086464e+01 -3.2375070639894188e-01 4 -1 2
14103 201 6 4.0998931116389542e-01 1.3130433717504120e+01 7.2689343130158788e+00 2.7270084347460184e+00 -2 3 3
14078 201 6 4.0998931116389542e-01 1.4755300563231819e+01 9.5323661411240916e+00 5.3008476770855664e+00 0 1 2
9927 146 2 -2.6001068883610456e-01 3.7030954695974141e+00 9.7128539373960319e+00 4.4302332562460611e+00 0 0 0
9916 146 2 -2.6001068883610456e-01 6.2482620956733363e+00 8.7451531047901820e+00 5.0982681251907458e+00 0 0 0
15944 201 6 4.0998931116389542e-01 1.4185916272104503e+01 9.9360224778396500e+00 2.3141429292763296e+00 0 0 1
16236 201 6 4.0298931116389547e-01 4.4679363657721014e+00 1.2564474798977477e+01 1.4155400176394137e+00 0 0 0
16485 201 6 4.0298931116389547e-01 9.6648129334444821e+00 1.1383408766454652e+01 3.6510246078191155e+00 0 1 1
14047 201 7 -8.2001068883610451e-01 1.4459944040137749e+01 1.2563791571171024e+01 1.5919488647069759e+00 -2 -1 3
9945 146 2 -2.6001068883610456e-01 1.6833194648788505e+00 8.3761544686286964e+00 4.5098400081154372e-01 0 0 0
9914 146 1 5.1998931116389546e-01 6.9362805503998564e+00 7.6655450165192676e+00 4.5898856307152478e+00 0 0 0
14097 201 6 4.0998931116389542e-01 1.4176548614300168e+01 9.5522699077269539e+00 -7.2215697481810004e-02 6 -5 3
9915 146 2 -2.6001068883610456e-01 7.9185378998577436e+00 8.1260471412694990e+00 3.7131011540576435e+00 0 0 0
3869 57 4 1.4738893111638955e+00 8.7403708832759719e+00 1.3563400883096865e+01 -3.1566889174227519e-01 0 0 0
16235 201 6 4.0298931116389547e-01 3.9365573229198683e+00 1.3992543112480242e+01 1.3248333849734246e+00 0 0 0
14987 201 6 4.0998931116389542e-01 8.4185843972596572e+00 1.1530156320317072e+01 5.7691503113385787e+00 0 3 -1
15136 201 7 -8.2001068883610451e-01 6.6754500777108889e+00 1.3463491989958605e+01 4.5526938295384438e+00 -7 2 4
9930 146 2 -2.6001068883610456e-01 3.2574267068417861e+00 7.6921294607551891e+00 2.0961303347184077e+00 0 0 0
9928 146 2 -2.6001068883610456e-01 1.7240291767562628e+00 8.8150046405433713e+00 5.1973348826563246e+00 0 0 0
15137 201 6 4.0998931116389542e-01 5.7018071872026734e+00 1.3488514191924658e+01 4.7505990089011405e+00 -7 2 4
16488 201 6 4.0298931116389547e-01 1.0774446640144298e+01 1.2124315161316549e+01 3.1571520564374507e+00 0 1 1
16234 201 8 -2.0911068883610456e-01 3.6212255279561978e+00 1.3045037286234900e+01 1.5021569621395723e+00 0 0 0
10008 147 5 -7.0631068883610459e-01 1.1276808433719451e+01 1.1524687602432406e+01 5.4313409986367196e+00 0 0 0
10010 147 5 -7.0631068883610459e-01 1.2246701094031579e+01 1.2785566497342920e+01 3.6591751303683320e+00 0 0 0
16486 201 8 -2.0911068883610456e-01 1.0146676300480797e+01 1.1420723378986169e+01 2.8052293703497080e+00 0 1 1
14985 201 6 4.0998931116389542e-01 7.2750695460211974e+00 1.1932406770043459e+01 4.7391906747608976e+00 0 3 -1
1355 20 2 -2.6001068883610456e-01 1.2213159565375775e+00 1.2822520775558541e+01 4.3752720286749094e+00 1 0 0
13991 201 6 4.0998931116389542e-01 1.0913231286285550e+01 8.0170598048847737e+00 2.8207677368609003e+00 2 2 4
13990 201 7 -8.2001068883610451e-01 1.0888167336257247e+01 8.1559373623740434e+00 1.8278308289118095e+00 2 2 4
9931 146 2 -2.6001068883610456e-01 2.1273480566573402e+00 9.5806917022254243e+00 2.4137100141152570e+00 0 0 0
10007 147 4 1.4738893111638955e+00 1.2733013707533711e+01 1.2346290471983284e+01 5.2329111786283855e+00 0 0 0
14083 201 7 -8.2001068883610451e-01 5.8324042566410998e+00 1.1824318272320394e+01 8.4328824885465203e-01 5 0 1
14498 201 6 4.0998931116389542e-01 6.9728207700416167e+00 8.5999296474417566e+00 7.9166322717070403e-01 2 2 5
10006 147 1 1.6598931116389545e-01 1.3099852970739239e+01 1.3863030741426895e+01 6.1607310744774955e+00 0 0 0
14496 201 6 4.0998931116389542e-01 8.4235817866962552e+00 8.9195213918939054e+00 1.0762593326270522e+00 2 2 5
15401 201 6 4.0998931116389542e-01 1.1583521763550003e+01 8.9175308125391659e+00 5.1332117043786942e+00 1 2 1
14082 201 6 4.0998931116389542e-01 6.7382240378547156e+00 1.1989288597855168e+01 1.0971649456557648e+00 5 0 1
15399 201 6 4.0998931116389542e-01 1.2600559807036642e+01 7.8406403596117400e+00 5.3026257099480949e+00 1 2 1
9929 146 1 5.1998931116389546e-01 2.3170135157049989e+00 8.2989974601911385e+00 2.9238125201403671e+00 0 0 0
9919 146 2 -2.6001068883610456e-01 5.3167842498984568e+00 7.9334172254832769e+00 3.0172682311573968e+00 0 0 0
15942 201 6 4.0998931116389542e-01 1.3158581574266416e+01 1.0354068175879128e+01 3.3845978633884020e+00 0 0 1
1358 20 2 -2.6001068883610456e-01 9.3909883906920955e-01 1.2848647940588375e+01 2.2716766704761229e+00 1 0 0
9923 146 1 5.1998931116389546e-01 3.5093379046097191e+00 7.3219457191903974e+00 5.1800483063701330e+00 0 0 0
9924 146 2 -2.6001068883610456e-01 4.0362673322567124e+00 7.9797464137304095e+00 6.2003902204646515e+00 0 0 0
3871 57 5 -7.0631068883610459e-01 8.7207000087610087e+00 1.3150378781187859e+01 1.3266701261613407e+00 0 0 0
9904 146 2 -2.6001068883610456e-01 9.3053973713417069e+00 9.1602316504846950e+00 6.0006887278082237e+00 0 0 0
9926 146 1 5.1998931116389546e-01 2.8515799295552999e+00 8.5296434198217757e+00 4.3926820194034164e+00 0 0 0
14048 201 6 4.0998931116389542e-01 1.3540455765658537e+01 1.2500331417953545e+01 1.9142803915083113e+00 -2 -1 3
15400 201 7 -8.2001068883610451e-01 1.1797462315630893e+01 8.0472952605068748e+00 4.7763211237365502e+00 1 2 1
14497 201 7 -8.2001068883610451e-01 7.5138644148822618e+00 9.3852480593427430e+00 1.0530633954177648e+00 2 2 5
14084 201 6 4.0998931116389542e-01 5.9163752592637886e+00 1.1035987724243258e+01 2.8900338009269316e-01 5 0 1
1232 19 2 -2.6001068883610456e-01 3.0902158239087250e+00 1.1505118453219838e+01 6.2988935995766342e+00 1 0 0
14077 201 7 -8.2001068883610451e-01 1.5162206258620795e+01 8.6549576262049346e+00 5.3410351432034151e+00 0 1 2
13989 201 6 4.0998931116389542e-01 1.1536986657794946e+01 8.9126649478937718e+00 1.6956478534627752e+00 2 2 4
14986 201 7 -8.2001068883610451e-01 8.1051329358354316e+00 1.1298034246265097e+01 4.8584638534616236e+00 0 3 -1
16364 201 6 4.0298931116389547e-01 1.5095433876927833e+01 1.2840153684641383e+01 -9.4958435066464994e-02 0 1 1
9934 146 1 6.7998931116389549e-01 1.1452958986426371e+00 7.1760208624683015e+00 2.7789869450720872e-01 0 0 0
15929 201 6 4.0998931116389542e-01 2.8042133559116023e+00 1.3079589897512601e+01 4.0993310258942994e+00 2 -3 4
15928 201 7 -8.2001068883610451e-01 3.5724460577906751e+00 1.3671659802390467e+01 4.3585346418486974e+00 2 -3 4
9932 146 1 4.1998931116389543e-01 9.3911989174322452e-01 7.4921602278178243e+00 2.7233212010547421e+00 0 0 0
1238 19 2 -2.6001068883610456e-01 3.5303111821772069e+00 1.3164700201005950e+01 1.0160775268689582e+01 1 0 0
1235 19 2 -2.6001068883610456e-01 3.0578421858304545e+00 1.3885923711760691e+01 7.2791452021178769e+00 1 0 0
9895 146 2 -2.6001068883610456e-01 9.5390334313060983e+00 9.3759342504601584e+00 1.1944217414379859e+01 0 0 0
5951 88 2 -2.6001068883610456e-01 4.8651719592227733e+00 8.6179662967168138e+00 1.0678721846099915e+01 0 0 0
9903 146 2 -2.6001068883610456e-01 9.1037302147843313e+00 1.0655344940009170e+01 7.7144779562558226e+00 0 0 0
5955 88 1 5.1998931116389546e-01 4.6002540446574223e+00 8.2892045489511403e+00 1.3735130255447659e+01 0 0 0
10024 147 2 -2.6001068883610456e-01 1.3104065712423008e+01 1.0150213290323302e+01 9.7925150253303936e+00 0 0 0
5948 88 2 -2.6001068883610456e-01 2.3376924668484227e+00 8.3853074322273962e+00 1.1683320614239820e+01 0 0 0
9893 146 1 5.1998931116389546e-01 9.8705773265153489e+00 9.7070348870900283e+00 1.0615350698676975e+01 0 0 0
9896 146 1 5.1998931116389546e-01 1.0202959798907065e+01 8.4321696368585979e+00 9.7790399201889429e+00 0 0 0
5962 88 2 -2.6001068883610456e-01 5.8551641964463768e+00 1.1783865427499737e+01 1.3009701390076499e+01 0 0 0
9894 146 2 -2.6001068883610456e-01 8.6559083494122575e+00 1.0255294705761175e+01 1.0016645456439329e+01 0 0 0
1231 19 1 5.1998931116389546e-01 3.4845852265946777e+00 1.1511220768899838e+01 7.6122602464396394e+00 1 0 0
10000 147 1 4.1998931116389543e-01 1.3148676448475035e+01 1.1700304684387582e+01 1.1591679508244436e+01 0 0 0
9891 146 2 -2.6001068883610456e-01 1.0843808552976157e+01 1.1137321116839409e+01 8.9991136163220542e+00 0 0 0
5960 88 2 -2.6001068883610456e-01 3.8947054212042702e+00 1.0114800981501176e+01 1.2316910626143407e+01 0 0 0
9900 146 2 -2.6001068883610456e-01 1.0170528796909720e+01 7.2318521012116577e+00 7.6971671706010731e+00 0 0 0
10005 147 1 6.7998931116389549e-01 1.4310892175494399e+01 1.4224906347608888e+01 7.0730192113187043e+00 0 0 0
10025 147 2 -2.6001068883610456e-01 1.2254817475520593e+01 9.5713507220320704e+00 1.1833433618756104e+01 0 0 0
9905 146 1 5.1998931116389546e-01 7.6419692650449615e+00 8.7859489395697654e+00 7.5910945828904568e+00 0 0 0
10023 147 1 5.1998931116389546e-01 1.2288912111793934e+01 1.0605600816846000e+01 1.0884659110669789e+01 0 0 0
1242 19 2 -2.6001068883610456e-01 5.9480406586745227e+00 1.1580562199894073e+01 9.9310806851465632e+00 1 0 0
9998 147 2 -2.6001068883610456e-01 1.3512827447627965e+01 1.3531937569268893e+01 1.3003142914295477e+01 0 0 0
9994 147 1 5.1998931116389546e-01 1.1642637755162980e+01 1.2141698843604106e+01 1.3755039502025788e+01 0 0 0
1240 19 1 5.1998931116389546e-01 5.8731967030661441e+00 1.2982399837295281e+01 9.7340886299456866e+00 1 0 0
9901 146 2 -2.6001068883610456e-01 1.1370486391147118e+01 9.0612364483880938e+00 7.7709005496273402e+00 0 0 0
1234 19 1 5.1998931116389546e-01 4.0418554142883281e+00 1.3004187890775169e+01 7.7950036233244804e+00 1 0 0
9892 146 2 -2.6001068883610456e-01 1.0232810673115722e+01 1.1898898566902490e+01 1.1133096372321843e+01 0 0 0
1245 19 2 -2.6001068883610456e-01 7.2315861660613132e+00 1.2342500295315380e+01 7.8621367440930596e+00 1 0 0
10012 147 2 -2.6001068883610456e-01 1.3839180853076861e+01 1.1056141025348857e+01 1.2597803327915308e+01 0 0 0
1363 20 2 -2.6001068883610456e-01 1.4612747316139028e+00 1.3261558419202132e+01 8.9043845072104926e+00 1 0 0
1243 19 1 5.1998931116389546e-01 7.1718339749681457e+00 1.3255979543463582e+01 8.9328210306261280e+00 1 0 0
9899 146 1 5.1998931116389546e-01 1.0173388017565086e+01 8.4963734968460880e+00 8.1975723310032471e+00 0 0 0
1233 19 2 -2.6001068883610456e-01 4.4602656499413742e+00 1.0501671114778222e+01 7.4629253909016020e+00 1 0 0
1244 19 2 -2.6001068883610456e-01 8.2372962325829757e+00 1.2941420802596452e+01 9.7263421815745854e+00 1 0 0
5963 88 2 -2.6001068883610456e-01 6.7045483551648610e+00 9.8690948015123556e+00 1.2103922294241631e+01 0 0 0
5957 88 2 -2.6001068883610456e-01 3.2605991142245379e+00 8.1372208573552083e+00 1.3979000253593055e+01 0 0 0
9996 147 2 -2.6001068883610456e-01 1.0950052673462212e+01 1.1009349541470611e+01 1.3283481879843810e+01 0 0 0
9997 147 1 5.1998931116389546e-01 1.2447136657371106e+01 1.2773359570895826e+01 1.2484359022781506e+01 0 0 0
1230 19 2 -2.6001068883610456e-01 3.0688107709850017e+00 1.0433544145121456e+01 9.6399066619987792e+00 1 0 0
9890 146 1 5.1998931116389546e-01 1.0851198872323939e+01 1.0893796551116029e+01 1.0424692422463718e+01 0 0 0
2748 41 2 -2.6001068883610456e-01 1.4721792260876006e+01 7.5830016476647346e+00 8.9817832030871010e+00 0 0 1
9999 147 2 -2.6001068883610456e-01 1.1605521375329380e+01 1.3664010012543416e+01 1.1837462031497779e+01 0 0 0
9902 146 1 5.1998931116389546e-01 9.0657771640690878e+00 9.3025797468201326e+00 7.4226345592050302e+00 0 0 0
10001 147 3 -3.2001068883610456e-01 1.4207708944076135e+01 1.2124037394797972e+01 1.0718430146307258e+01 0 0 0
1228 19 1 5.1998931116389546e-01 2.3715842076949709e+00 1.1004978060053055e+01 8.5764783789205392e+00 1 0 0
5958 88 1 5.1998931116389546e-01 4.6119115339104990e+00 9.8136668233199309e+00 1.3460587749177590e+01 0 0 0
5946 88 1 5.1998931116389546e-01 2.9116050509437179e+00 7.3636063291461067e+00 1.1048026248684332e+01 0 0 0
10016 147 2 -2.6001068883610456e-01 1.5152448024182398e+01 1.3138160763291332e+01 7.3446834473485625e+00 0 0 0
10002 147 1 6.7998931116389549e-01 1.3668613626243046e+01 1.2945390497411788e+01 9.6755843634798904e+00 0 0 0
5961 88 1 5.1998931116389546e-01 6.0124275432873668e+00 1.0416889644006753e+01 1.3231793306269125e+01 0 0 0
9898 146 2 -2.6001068883610456e-01 1.1482009490393819e+01 7.9782315168319613e+00 1.0136841750380022e+01 0 0 0
10013 147 2 -2.6001068883610456e-01 1.2292536494947253e+01 1.3119716604994888e+01 9.8633255331626319e+00 0 0 0
9906 146 2 -2.6001068883610456e-01 7.2301113557453958e+00 8.9789933492949441e+00 8.8995032614493415e+00 0 0 0
1236 19 2 -2.6001068883610456e-01 4.9933835345846740e+00 1.3163477684740718e+01 6.8843337583485438e+00 1 0 0
5949 88 1 5.1998931116389546e-01 4.4480869212407290e+00 7.4073457016759763e+00 1.1151131897912904e+01 0 0 0
2737 41 2 -2.6001068883610456e-01 1.4721320364651270e+01 8.4816064263061968e+00 1.3511291430948290e+01 0 0 1
1241 19 2 -2.6001068883610456e-01 6.0178848333055024e+00 1.3343795704111180e+01 1.1031136780674473e+01 1 0 0
1364 20 2 -2.6001068883610456e-01 1.3796698962736789e+00 1.1635436809315449e+01 1.0502739084328526e+01 1 0 0
10014 147 2 -2.6001068883610456e-01 1.3584170902144397e+01 1.2160640901898452e+01 8.5633719144356739e+00 0 0 0
5952 88 1 5.1998931116389546e-01 5.0116225822796059e+00 7.2348612672619348e+00 1.2636138993121978e+01 0 0 0
5954 88 2 -2.6001068883610456e-01 6.3675189262583070e+00 7.2085875816740952e+00 1.2563287536998255e+01 0 0 0
9897 146 2 -2.6001068883610456e-01 9.1952146083765776e+00 7.5542785824768188e+00 1.0145477072356870e+01 0 0 0
5947 88 2 -2.6001068883610456e-01 2.6621003433461774e+00 7.5030398944809180e+00 9.7358578698566216e+00 0 0 0
1229 19 2 -2.6001068883610456e-01 1.8266754798876441e+00 9.9255858870918150e+00 7.9198282390023369e+00 1 0 0
10019 147 2 -2.6001068883610456e-01 1.1889999425540747e+01 1.4164766359306544e+01 6.8558234428129001e+00 0 0 0
1237 19 1 5.1998931116389546e-01 4.5087052448801082e+00 1.3492568457849909e+01 9.2068519141586300e+00 1 0 0
9907 146 2 -2.6001068883610456e-01 6.7850391553208818e+00 9.6704407253065234e+00 6.9253425412566836e+00 0 0 0
1362 20 1 5.1998931116389546e-01 1.2046728093524910e+00 1.1889700562231431e+01 9.1530616928239787e+00 1 0 0
9908 146 1 5.1998931116389546e-01 7.3836420032241774e+00 7.3530410870525778e+00 7.2018560565776983e+00 0 0 0
10003 147 1 4.1998931116389543e-01 1.4360405525401786e+01 1.4270731043560813e+01 9.4782325734085457e+00 0 0 0
9910 146 2 -2.6001068883610456e-01 6.0319120582313079e+00 7.0755577067013915e+00 7.5210156147255960e+00 0 0 0
5967 88 1 5.1998931116389546e-01 6.4563822462669958e+00 1.0506468311221209e+01 1.5738901146269709e+01 0 0 0
10052 148 2 -2.6001068883610456e-01 2.6420580185067624e+00 1.1316576802927012e+01 1.6684781699875089e+01 0 0 0
5989 88 2 -2.6001068883610456e-01 8.8496354558284569e+00 9.0728114581387835e+00 1.9818742234573108e+01 0 0 0
5973 88 1 5.1998931116389546e-01 8.6896158045329734e+00 9.4459488785729686e+00 1.6781964763594480e+01 0 0 0
5968 88 2 -2.6001068883610456e-01 5.4405946489155284e+00 9.7305352214443523e+00 1.6158359253804068e+01 0 0 0
2843 42 1 4.1998931116389543e-01 1.4879906069638706e+01 9.3158514812526292e+00 1.9549217569218342e+01 0 0 1
9970 147 1 5.1998931116389546e-01 9.5871237798370572e+00 1.3175380868224792e+01 1.9706553595426310e+01 0 0 0
2855 42 2 -2.6001068883610456e-01 1.4882472435130373e+01 1.0511841585018562e+01 1.8944269562519288e+01 0 0 1
10064 148 2 -2.6001068883610456e-01 5.1713338728213509e+00 1.0767257097377399e+01 1.9646011694909372e+01 0 0 0
10060 148 2 -2.6001068883610456e-01 3.9904399455145692e+00 9.3225136687027046e+00 1.7963982680142038e+01 0 0 0
5959 88 2 -2.6001068883610456e-01 4.0711141750560671e+00 1.0523220020908257e+01 1.4531621448646584e+01 0 0 0
10059 148 1 5.1998931116389546e-01 3.2813410883521561e+00 9.6208897292208793e+00 1.9102713008388751e+01 0 0 0
2862 42 2 -2.6001068883610456e-01 1.3287779587931151e+01 1.0349968921147093e+01 2.1004844910240564e+01 0 0 1
2851 42 1 7.7998931116389547e-01 1.3494598522221011e+01 9.3170741996041464e+00 2.0217838993459431e+01 0 0 1
9981 147 2 -2.6001068883610456e-01 1.3974034872692624e+01 1.3888526003541863e+01 1.8795191271597787e+01 0 0 0
9971 147 2 -2.6001068883610456e-01 1.0295936400676212e+01 1.2349953059279402e+01 1.8745318174442247e+01 0 0 0
5867 87 2 -2.6001068883610456e-01 1.1099829742105202e+01 7.8464491018949420e+00 1.6223622644449858e+01 0 0 0
5978 88 1 6.7998931116389549e-01 9.1875392764033048e+00 7.8532574922291642e+00 1.9284709000400444e+01 0 0 0
10056 148 1 5.1998931116389546e-01 1.7839203510150319e+00 9.5492676465687953e+00 1.8820054978079021e+01 0 0 0
9979 147 1 5.1998931116389546e-01 1.2636980696013833e+01 1.3685931532550075e+01 1.8588508158189114e+01 0 0 0
9990 147 2 -2.6001068883610456e-01 1.4543394623549323e+01 1.2323726288268169e+01 1.4686112596390812e+01 0 0 0
9988 147 1 5.1998931116389546e-01 1.3497327807216696e+01 1.2385470411387313e+01 1.5553700442886548e+01 0 0 0
9960 147 2 -2.6001068883610456e-01 6.0047185038621036e+00 1.2845351438168452e+01 2.0061284349654080e+01 0 0 0
9995 147 2 -2.6001068883610456e-01 1.0694264895221176e+01 1.3025203511264557e+01 1.4082053001105223e+01 0 0 0
5971 88 2 -2.6001068883610456e-01 6.9655477538162094e+00 1.0481616119091235e+01 1.8056960959172866e+01 0 0 0
10061 148 2 -2.6001068883610456e-01 3.6233074039258497e+00 8.6604071001052176e+00 2.0070178826184371e+01 0 0 0
9967 147 1 5.1998931116389546e-01 9.2954907613770619e+00 1.2322760796812450e+01 2.0874012576999391e+01 0 0 0
5975 88 2 -2.6001068883610456e-01 9.2490419751271791e+00 9.5589506464630354e+00 1.5554074048698043e+01 0 0 0
9993 147 2 -2.6001068883610456e-01 1.2880592769617527e+01 1.0345292371609343e+01 1.4695240951285857e+01 0 0 0
10065 148 1 5.1998931116389546e-01 3.3927756068981303e+00 1.1280739267248107e+01 2.1091735137658866e+01 0 0 0
9980 147 2 -2.6001068883610456e-01 1.2554646522520716e+01 1.2287298043985091e+01 1.8680359971052074e+01 0 0 0
10063 148 2 -2.6001068883610456e-01 3.4077430640174602e+00 1.2084429170963867e+01 1.8839941368650305e+01 0 0 0
5956 88 2 -2.6001068883610456e-01 5.2376235826118043e+00 8.0664015466349301e+00 1.4925125054062324e+01 0 0 0
9992 147 2 -2.6001068883610456e-01 1.1347286095571045e+01 1.1266060108116502e+01 1.5918142584965011e+01 0 0 0
9989 147 2 -2.6001068883610456e-01 1.3994961279825979e+01 1.1709896962011479e+01 1.6648914741775673e+01 0 0 0
9991 147 1 5.1998931116389546e-01 1.2352358221663016e+01 1.1562667889912738e+01 1.4994247935976732e+01 0 0 0
10062 148 1 5.1998931116389546e-01 3.7778098121776891e+00 1.0988824631190846e+01 1.9657117828341423e+01 0 0 0
10058 148 2 -2.6001068883610456e-01 1.1991697050685268e+00 9.0143022339616810e+00 1.9971178382064590e+01 0 0 0
5964 88 1 5.1998931116389546e-01 7.0570422006122788e+00 1.0239732333755644e+01 1.4331434986912928e+01 0 0 0
2856 42 2 -2.6001068883610456e-01 1.5385055020278164e+01 7.1323630012194279e+00 2.0681820023817078e+01 0 0 1
2841 42 3 -3.2001068883610456e-01 1.5206829989522770e+01 8.9611221221166062e+00 1.7150268093512910e+01 0 0 1
5970 88 1 5.1998931116389546e-01 7.5663408463353070e+00 1.0487602650789359e+01 1.6786277059996895e+01 0 0 0
9968 147 2 -2.6001068883610456e-01 8.6350423446930940e+00 1.1228049581793400e+01 2.0469338655561010e+01 0 0 0
9978 147 2 -2.6001068883610456e-01 1.2189346676582964e+01 1.3328446904541391e+01 2.0964015082741611e+01 0 0 0
2854 42 2 -2.6001068883610456e-01 1.4589222178510953e+01 7.2079720060897845e+00 1.8483946839591148e+01 0 0 1
5974 88 2 -2.6001068883610456e-01 9.6252875844648660e+00 9.8539076563446706e+00 1.7700361405317594e+01 0 0 0
5972 88 2 -2.6001068883610456e-01 8.2426982488366303e+00 1.1699715342600237e+01 1.6749450332393867e+01 0 0 0
10067 148 2 -2.6001068883610456e-01 3.0904994497276284e+00 1.2661265694605381e+01 2.1144373015247581e+01 0 0 0
5969 88 2 -2.6001068883610456e-01 6.0188323868018623e+00 1.1869807511914583e+01 1.5686921813126537e+01 0 0 0
9985 147 1 5.1998931116389546e-01 1.3126272389826008e+01 1.3841363039219436e+01 1.5967367693476794e+01 0 0 0
2861 42 2 -2.6001068883610456e-01 1.3126812611469230e+01 8.1792358993495160e+00 2.0924217301963548e+01 0 0 1
5976 88 1 4.1998931116389543e-01 8.2917856394482783e+00 7.8629109190017346e+00 1.6983729939360945e+01 0 0 0
5988 88 2 -2.6001068883610456e-01 6.9907644893237491e+00 7.8062885832558200e+00 1.6500344971963329e+01 0 0 0
2860 42 2 -2.6001068883610456e-01 1.2501743519526979e+01 9.4292425455866926e+00 1.9205599233505737e+01 0 0 1
9984 147 2 -2.6001068883610456e-01 1.0878683038463029e+01 1.3645496390722265e+01 1.6848859615931030e+01 0 0 0
5990 88 2 -2.6001068883610456e-01 1.0292617582858364e+01 7.9780356659746694e+00 1.8546110996773152e+01 0 0 0
10048 148 2 -2.6001068883610456e-01 1.1663595288728770e+00 1.1220502196125315e+01 1.4490683433913455e+01 0 0 0
9969 147 2 -2.6001068883610456e-01 1.0493403329708247e+01 1.1806920725377886e+01 2.1279949258047100e+01 0 0 0
10050 148 1 5.1998931116389546e-01 1.2378191003682539e+00 1.1317772790253130e+01 1.6952680913675596e+01 0 0 0
5977 88 3 -3.2001068883610456e-01 8.1167023393363777e+00 7.4633876149387337e+00 1.8322849571844369e+01 0 0 0
5992 88 2 -2.6001068883610456e-01 6.5783725743102126e+00 7.8309631908397135e+00 2.0229246394575355e+01 0 0 0
10057 148 2 -2.6001068883610456e-01 1.5946744128775097e+00 8.5987690529999252e+00 1.7852824988681405e+01 0 0 0
9976 147 1 5.1998931116389546e-01 1.1979829092283209e+01 1.4158103066228108e+01 1.9911097088724766e+01 0 0 0
5868 87 2 -2.6001068883610456e-01 1.0005164200432585e+01 7.7713589441701760e+00 1.4271554689765829e+01 0 0 0
9972 147 2 -2.6001068883610456e-01 8.3835456608919792e+00 1.3634663065827198e+01 1.9108283905122139e+01 0 0 0
9982 147 1 5.1998931116389546e-01 1.2214985950628630e+01 1.4121159490036248e+01 1.7142454182178703e+01 0 0 0
5966 88 2 -2.6001068883610456e-01 7.4493748739160459e+00 8.9315935542259997e+00 1.4283811419018956e+01 0 0 0
10049 148 2 -2.6001068883610456e-01 1.0320514378563768e+00 9.3614164292583659e+00 1.5740735846668786e+01 0 0 0
10055 148 2 -2.6001068883610456e-01 1.1263524392335074e+00 1.1826452574290924e+01 1.9188430478950650e+01 0 0 0
10053 148 1 5.1998931116389546e-01 9.4082256196507752e-01 1.0755938998491388e+01 1.8341395772299933e+01 0 0 0
5965 88 2 -2.6001068883610456e-01 8.1220797020767570e+00 1.1108917631612378e+01 1.4047147848570457e+01 0 0 0
2842 42 1 6.7998931116389549e-01 1.5356884198930590e+01 8.3123354692235356e+00 1.8435797199641769e+01 0 0 1
1629 24 2 -2.6001068883610456e-01 1.2893178966785408e+01 1.3864547228530430e+01 2.5062833491903898e+01 0 0 0
5997 88 2 -2.6001068883610456e-01 1.0658145311932369e+01 8.5275463396328508e+00 2.1642012861204485e+01 0 0 0
5987 88 1 7.7998931116389547e-01 1.0213846414792036e+01 7.2126011802591661e+00 2.1758328316922775e+01 0 0 0
1623 24 1 7.7998931116389547e-01 1.0317042884485126e+01 1.3416201735142906e+01 2.6231532196158586e+01 0 0 0
10070 148 1 6.7998931116389549e-01 3.1424947810205306e+00 1.1955361525149460e+01 2.3913993858887995e+01 0 0 0
2857 42 2 -2.6001068883610456e-01 1.5346512807013436e+01 8.4899409915442465e+00 2.2542165707668005e+01 0 0 1
10074 148 1 1.6598931116389545e-01 1.5252832451805582e+00 8.8269351857959286e+00 2.6338594290835779e+01 0 0 0
16315 201 6 4.0298931116389547e-01 1.2318653816044664e+01 8.9623464416067105e+00 2.4821187478941948e+01 8 0 1
10081 148 2 -2.6001068883610456e-01 1.9064647530534471e+00 1.1796512190689903e+01 2.3444159617031492e+01 0 0 0
10069 148 3 -3.2001068883610456e-01 3.9712141527121871e+00 1.0867913858502309e+01 2.3435456175515117e+01 0 0 0
10068 148 1 4.1998931116389543e-01 4.4591624050245136e+00 1.0943917038547230e+01 2.2125539383479246e+01 0 0 0
10072 148 3 -3.2001068883610456e-01 3.0474611712048105e+00 1.0437410866792829e+01 2.5476083304554887e+01 0 0 0
1616 24 3 -3.2001068883610456e-01 1.2531063787705344e+01 1.2394407454943977e+01 2.6647795757735345e+01 0 0 0
14679 201 6 4.0998931116389542e-01 1.5009654523113607e+01 1.4242792149726437e+01 2.1801388229356068e+01 5 2 2
10083 148 2 -2.6001068883610456e-01 4.4213591286380716e+00 1.2339830332569017e+01 2.5683602272501595e+01 0 0 0
9964 147 1 5.1998931116389546e-01 8.5817083593422403e+00 1.2938380073807229e+01 2.2150683300771952e+01 0 0 0
4690 69 5 -7.0631068883610459e-01 9.7022313596421359e+00 8.1503014350640210e+00 2.8346796501905612e+01 0 0 0
16314 201 8 -2.0911068883610456e-01 1.3100897053801257e+01 8.5867038555723312e+00 2.4280940612464761e+01 8 0 1
4687 69 4 1.4738893111638955e+00 1.1298843693088065e+01 7.8085832629364145e+00 2.7985282020766537e+01 0 0 0
15213 201 6 4.0998931116389542e-01 1.1688123303750791e+01 1.0271039261648326e+01 2.2917844736751736e+01 -3 -3 1
10093 148 2 -2.6001068883610456e-01 6.6405695505227564e+00 1.0782688456244331e+01 2.1796857819079435e+01 0 0 0
1615 24 1 4.1998931116389543e-01 1.1223404445491923e+01 1.2699676322686411e+01 2.7222581375213529e+01 0 0 0
14600 201 6 4.0998931116389542e-01 5.3090830646673339e+00 8.8591804841419979e+00 2.8175276699010432e+01 -2 0 2
10091 148 1 5.1998931116389546e-01 5.7600489226496885e+00 1.1760807183852396e+01 2.2193942026866569e+01 0 0 0
16345 201 6 4.0298931116389547e-01 6.9054781845546005e+00 1.0476044282825036e+01 2.6930572917775997e+01 3 1 1
16348 201 6 4.0298931116389547e-01 7.8644221066450868e+00 1.0408239069491932e+01 2.5863377167470613e+01 3 1 1
10088 148 2 -2.6001068883610456e-01 1.8253395515975073e+00 1.1783388307971139e+01 2.7458022351872973e+01 0 0 0
10082 148 2 -2.6001068883610456e-01 3.7090334830050966e+00 1.3143287113026515e+01 2.3456942014844540e+01 0 0 0
10073 148 1 6.7998931116389549e-01 1.7356679364757255e+00 9.9064705743415828e+00 2.5276913254148383e+01 0 0 0
14598 201 6 4.0998931116389542e-01 4.2283467672469284e+00 9.3067466143803710e+00 2.7200235590480936e+01 -2 0 2
9965 147 2 -2.6001068883610456e-01 8.2549277575406652e+00 1.2009611119768644e+01 2.3077186536625295e+01 0 0 0
10080 148 2 -2.6001068883610456e-01 4.8983847681281381e+00 9.6870637568747497e+00 2.1920471897275576e+01 0 0 0
528 8 5 -7.0631068883610459e-01 1.4512127038658566e+01 7.5798779834144163e+00 2.6094560322201502e+01 0 0 0
10071 148 1 4.1998931116389543e-01 3.1348840506701183e+00 1.1860121635031026e+01 2.5408800912511484e+01 0 0 0
14599 201 7 -8.2001068883610451e-01 5.1916533429444263e+00 9.4007311828430709e+00 2.7306205549845195e+01 -2 0 2
15014 201 6 4.0998931116389542e-01 1.0061755683129448e+01 9.1954132899701673e+00 2.5975867304670338e+01 1 3 0
16346 201 8 -2.0911068883610456e-01 7.0639045213682738e+00 1.0909139688634085e+01 2.6089161325712585e+01 3 1 1
4689 69 5 -7.0631068883610459e-01 1.1591657896369169e+01 8.7851139901307569e+00 2.6623733335325113e+01 0 0 0
1618 24 1 1.6598931116389545e-01 1.4730648270453186e+01 1.3541473834031011e+01 2.6557241472017520e+01 0 0 0
5985 88 5 -7.0631068883610459e-01 6.0416404981384169e+00 8.9518884179918512e+00 2.4595009543308109e+01 0 0 0
1617 24 1 6.7998931116389549e-01 1.3171853154175535e+01 1.3677851455609359e+01 2.6362449411496645e+01 0 0 0
15215 201 6 4.0998931116389542e-01 1.0880319994159239e+01 1.1396890869108274e+01 2.3766105517119954e+01 -3 -3 1
5984 88 5 -7.0631068883610459e-01 3.8434351628690147e+00 7.3514755639919587e+00 2.3785208011730088e+01 0 0 0
15214 201 7 -8.2001068883610451e-01 1.1095292453485008e+01 1.0393484919994592e+01 2.3708879249784527e+01 -3 -3 1
9966 147 2 -2.6001068883610456e-01 9.5664944059568242e+00 1.3749217645059728e+01 2.2809060173766316e+01 0 0 0
10087 148 2 -2.6001068883610456e-01 2.8347194394492923e+00 8.4620485913067487e+00 2.6856495696025700e+01 0 0 0
10092 148 2 -2.6001068883610456e-01 6.0325822454611355e+00 1.1903573704108664e+01 2.3555480773023504e+01 0 0 0
10079 148 1 7.7998931116389547e-01 2.3354279276531376e+00 1.2594730431763596e+01 2.6505935622604046e+01 0 0 0
15013 201 7 -8.2001068883610451e-01 9.1627829647594332e+00 9.2946300027552606e+00 2.5548292706832527e+01 1 3 0
16347 201 6 4.0298931116389547e-01 6.4206133776192651e+00 1.0265701695549117e+01 2.5692254765195251e+01 3 1 1
9959 147 2 -2.6001068883610456e-01 5.1249566061213470e+00 1.4021887815341405e+01 2.1769435710539000e+01 0 0 0
10066 148 2 -2.6001068883610456e-01 2.2038398318013495e+00 1.0633746572797957e+01 2.1391360029599856e+01 0 0 0
10084 148 2 -2.6001068883610456e-01 1.5766804663704181e+00 9.4883006386578277e+00 2.3966110064478322e+01 0 0 0
9958 147 1 5.1998931116389546e-01 6.0843052991769193e+00 1.3055705234491619e+01 2.1463229608366390e+01 0 0 0
1631 24 2 -2.6001068883610456e-01 1.5043647644821759e+01 1.2206451800043874e+01 2.6885145932195119e+01 0 0 0
14680 201 7 -8.2001068883610451e-01 1.5082667538029702e+01 1.3304825283901252e+01 2.2179353971484385e+01 5 2 2
10090 148 2 -2.6001068883610456e-01 1.2269598765738206e+00 1.3308277096278690e+01 2.5985347526166404e+01 0 0 0
1627 24 2 -2.6001068883610456e-01 1.0559573814184226e+01 1.1503737784251797e+01 2.7341594031054417e+01 0 0 0
10089 148 2 -2.6001068883610456e-01 3.2760489235278292e+00 1.3412591397261890e+01 2.7103733086202475e+01 0 0 0
9961 147 1 5.1998931116389546e-01 7.3797972925322268e+00 1.3805319388666529e+01 2.1875590385203058e+01 0 0 0
1632 24 2 -2.6001068883610456e-01 1.0679843028985381e+01 1.3083205704777981e+01 2.4933078815973985e+01 0 0 0
15012 201 6 4.0998931116389542e-01 8.9970711754984904e+00 8.3596080181587791e+00 2.5517680163045327e+01 1 3 0
1633 24 2 -2.6001068883610456e-01 9.0353720722620245e+00 1.2904090754194856e+01 2.6470174624747312e+01 0 0 0
5993 88 2 -2.6001068883610456e-01 7.8886798263487306e+00 8.5199254529998854e+00 2.1846975789735179e+01 0 0 0
16313 201 6 4.0298931116389547e-01 1.2907330475397773e+01 7.5888794746385253e+00 2.4443646097455069e+01 8 0 1
14596 201 7 -8.2001068883610451e-01 1.5295519642124979e+01 1.0681615791595593e+01 2.4676954952235786e+01 3 -2 -1
16316 201 6 4.0298931116389547e-01 1.3824754460313745e+01 8.6587002705420755e+00 2.4937957606674566e+01 8 0 1
5998 88 2 -2.6001068883610456e-01 9.3616296391575915e+00 7.1474636689051687e+00 2.2882968004475764e+01 0 0 0
5983 88 4 1.4738893111638955e+00 5.5382682716025444e+00 7.4806431665928557e+00 2.3970470495001031e+01 0 0 0
14681 201 6 4.0998931116389542e-01 1.5383928122754650e+01 1.2900366533838039e+01 2.1307786054884449e+01 5 2 2
5981 88 1 6.7998931116389549e-01 7.2954477463370493e+00 7.4330828965270577e+00 2.1337456234759152e+01 0 0 0
4735 70 2 -2.6001068883610456e-01 1.7969018571757818e+00 1.2792651841973992e+01 3.5513670014056409e+01 0 0 0
1637 24 2 -2.6001068883610456e-01 8.0334233119219007e+00 1.2173904685263686e+01 3.0824023115697383e+01 0 0 0
1625 24 2 -2.6001068883610456e-01 1.2702830303793890e+01 1.3137920057562440e+01 2.9028152689259397e+01 0 0 0
4654 69 2 -2.6001068883610456e-01 6.5940482434512715e+00 8.3924107793813842e+00 3.3911519650031877e+01 0 0 0
1606 24 1 5.1998931116389546e-01 1.0709269384397100e+01 1.3196799703126464e+01 3.3242223252473451e+01 0 0 0
1597 24 1 5.1998931116389546e-01 1.2337421201191008e+01 1.0563126252282039e+01 3.4807713303579654e+01 0 0 0
1605 24 2 -2.6001068883610456e-01 9.0402833247541015e+00 1.1605980566776774e+01 3.3481829720375721e+01 0 0 0
4685 69 1 6.7998931116389549e-01 1.3566352087180494e+01 8.9500499342520570e+00 2.9817795925568650e+01 0 0 0
4745 70 2 -2.6001068883610456e-01 1.1797682460384034e+00 1.0806256620155906e+01 3.4509044972216223e+01 0 0 0
1941 29 2 -2.6001068883610456e-01 6.7934354127832552e+00 1.3717449744175608e+01 3.4546751544183827e+01 0 0 0
4653 69 1 5.1998931116389546e-01 6.6926942142255870e+00 7.1263353743691473e+00 3.3276893172390615e+01 0 0 0
1599 24 2 -2.6001068883610456e-01 1.3300358493835281e+01 1.1201369734016216e+01 3.4104820173969458e+01 0 0 0
4684 69 3 -3.2001068883610456e-01 1.3534758185355123e+01 9.4441210913171947e+00 3.1191270050257504e+01 0 0 0
4647 69 1 5.1998931116389546e-01 4.9859022633081880e+00 7.7733114742055500e+00 3.1322481958905925e+01 0 0 0
1609 24 1 5.1998931116389546e-01 1.1216822583903900e+01 1.2933599983532343e+01 3.1754326459318950e+01 0 0 0
1512 23 2 -2.6001068883610456e-01 5.5493594348104889e+00 1.3358367933272058e+01 3.1319527895996583e+01 0 0 0
1602 24 2 -2.6001068883610456e-01 1.1199144234411154e+01 1.0085935721462919e+01 3.2870511515744681e+01 0 0 0
4683 69 1 4.1998931116389543e-01 1.4858487065145720e+01 9.3691343107952854e+00 3.1601532551351692e+01 0 0 0
4642 69 2 -2.6001068883610456e-01 4.0116955265518026e+00 8.8467192027948549e+00 3.3669036855228434e+01 0 0 0
4643 69 2 -2.6001068883610456e-01 3.2806374152578615e+00 1.0730056739413390e+01 3.2773887758891121e+01 0 0 0
4644 69 1 5.1998931116389546e-01 4.5956596324619836e+00 9.2523662499302510e+00 3.1450339282685238e+01 0 0 0
4682 69 1 6.7998931116389549e-01 1.5334294771029663e+01 7.9297488679874366e+00 3.1844564689574145e+01 0 0 0
4686 69 1 1.6598931116389545e-01 1.2325484343041406e+01 8.0564609191688383e+00 2.9548703039937060e+01 0 0 0
4646 69 2 -2.6001068883610456e-01 4.2694265321587084e+00 9.6566240238933627e+00 3.0120438225290933e+01 0 0 0
4774 70 2 -2.6001068883610456e-01 1.7136273012176879e+00 9.2509796974853824e+00 2.9943714728095003e+01 0 0 0
1635 24 1 5.1998931116389546e-01 8.9337074838207844e+00 1.3080587016579178e+01 3.0344318322604682e+01 0 0 0
4656 69 1 5.1998931116389546e-01 8.0258041571019394e+00 7.2602457271566232e+00 3.2552433949243159e+01 0 0 0
4749 70 1 4.1998931116389543e-01 1.0791689688851487e+00 1.1087879356149697e+01 3.1251968365536630e+01 0 0 0
1610 24 2 -2.6001068883610456e-01 1.2377779774744280e+01 1.2150157366948482e+01 3.1777504520276402e+01 0 0 0
1613 24 3 -3.2001068883610456e-01 1.0957112951338024e+01 1.1938185614309196e+01 2.9535090358431059e+01 0 0 0
4761 70 2 -2.6001068883610456e-01 2.3207416451624372e+00 1.1581116967179685e+01 3.0988902166698960e+01 0 0 0
4700 69 2 -2.6001068883610456e-01 1.4366718877607584e+01 1.1395398615822939e+01 3.0581858436523266e+01 0 0 0
4696 69 2 -2.6001068883610456e-01 1.4729145695162989e+01 8.3253350183566628e+00 2.9377247060208781e+01 0 0 0
1601 24 2 -2.6001068883610456e-01 1.0081743227965912e+01 9.7699803816554223e+00 3.4863439627893143e+01 0 0 0
4695 69 2 -2.6001068883610456e-01 1.4991209691167500e+01 9.9459430904180373e+00 3.2889789523764478e+01 0 0 0
1636 24 2 -2.6001068883610456e-01 8.8767103474561573e+00 1.2997308402275591e+01 2.9016611875786371e+01 0 0 0
4638 69 1 5.1998931116389546e-01 1.9845325524846211e+00 8.6885259666332431e+00 3.2281598751986955e+01 0 0 0
1603 24 1 5.1998931116389546e-01 1.0255735554109476e+01 1.1967982440523139e+01 3.4084166849574281e+01 0 0 0
1940 29 1 5.1998931116389546e-01 6.6469154147325504e+00 1.3235899117491870e+01 3.5807870174678094e+01 0 0 0
1612 24 1 4.1998931116389543e-01 1.0142656920804146e+01 1.2281733616486703e+01 3.0692394847289062e+01 0 0 0
4657 69 2 -2.6001068883610456e-01 7.7556317285096830e+00 8.2158818428774687e+00 3.1600513661582216e+01 0 0 0
4645 69 2 -2.6001068883610456e-01 5.6151486856752788e+00 1.0031384398140279e+01 3.2038666091855617e+01 0 0 0
1611 24 2 -2.6001068883610456e-01 1.1649546144655234e+01 1.4196874697900725e+01 3.1325378147273646e+01 0 0 0
1600 24 1 5.1998931116389546e-01 1.0955458829338916e+01 1.0590453562168419e+01 3.4155474796329329e+01 0 0 0
1624 24 2 -2.6001068883610456e-01 9.6824523383604575e+00 1.0992807333474186e+01 3.1144514816566851e+01 0 0 0
4641 69 1 5.1998931116389546e-01 3.4190293454184562e+00 9.3754850977879407e+00 3.2489305452621906e+01 0 0 0
4648 69 2 -2.6001068883610456e-01 6.0653636822210402e+00 7.6490807934744591e+00 3.0426246553517018e+01 0 0 0
4658 69 2 -2.6001068883610456e-01 8.9445569783085421e+00 7.9021888703014840e+00 3.3479257689043095e+01 0 0 0
1598 24 2 -2.6001068883610456e-01 1.2745757090952397e+01 9.2501857754752645e+00 3.4908586225376979e+01 0 0 0
6651 98 2 -2.6001068883610456e-01 1.4716945858223738e+01 1.3166989752045986e+01 3.4909433906141849e+01 0 0 -1
4698 69 2 -2.6001068883610456e-01 1.1314554503936659e+01 8.4811504377865408e+00 3.0461265349329544e+01 0 0 0
14718 201 6 4.0998931116389542e-01 7.5231035373655732e+00 9.8847011017987256e+00 2.9975637791392600e+01 3 -3 -3
1607 24 2 -2.6001068883610456e-01 1.1727253546478718e+01 1.3821701386026685e+01 3.3962712748748444e+01 0 0 0
4640 69 2 -2.6001068883610456e-01 1.4121101827164984e+00 8.6091706198498983e+00 3.3555452798527817e+01 0 0 0
1608 24 2 -2.6001068883610456e-01 9.6259136460007433e+00 1.4104041686251499e+01 3.3150284407068149e+01 0 0 0
1626 24 2 -2.6001068883610456e-01 1.0820327057874506e+01 1.4266252004170303e+01 2.9022453709528541e+01 0 0 0
1938 29 2 -2.6001068883610456e-01 4.2861997422585860e+00 1.3430232440608183e+01 3.5643908350133344e+01 0 0 0
4747 70 2 -2.6001068883610456e-01 1.4998902176669489e+00 1.2595478147180822e+01 3.2964728463405059e+01 0 0 0
1604 24 2 -2.6001068883610456e-01 9.9173515317874674e+00 1.2402720079209368e+01 3.5372414284127828e+01 0 0 0
4697 69 2 -2.6001068883610456e-01 1.3375482330874387e+01 1.0019473836187608e+01 2.8935355414058506e+01 0 0 0
1939 29 2 -2.6001068883610456e-01 5.0608586734019170e+00 1.1504030935061513e+01 3.5130220614294892e+01 0 0 0
4679 69 2 -2.6001068883610456e-01 1.3179158271688811e+01 7.2646120065382744e+00 3.3392574861208459e+01 0 0 0
4639 69 2 -2.6001068883610456e-01 2.1814398897672680e+00 7.4008232316502252e+00 3.1867508202477154e+01 0 0 0
1614 24 1 6.7998931116389549e-01 1.1389507896364094e+01 1.3032716394313375e+01 2.8727623437200787e+01 0 0 0
1513 23 2 -2.6001068883610456e-01 3.9450180011769294e+00 1.3976125512992155e+01 2.9931651882420113e+01 0 0 0
1927 29 2 -2.6001068883610456e-01 3.8821491080637980e+00 9.5615616147598690e+00 3.5725962087179333e+01 0 0 0
1509 23 2 -2.6001068883610456e-01 6.3973623491918925e+00 1.3196096454793652e+01 2.8790555617854743e+01 0 0 0
4772 70 1 5.1998931116389546e-01 1.1662437284967950e+00 9.4917836793980968e+00 3.1216684219388366e+01 0 0 0
14720 201 6 4.0998931116389542e-01 8.2106676477330112e+00 9.2116140365346730e+00 2.9014250872227475e+01 3 -3 -3
4691 69 1 7.7998931116389547e-01 1.5424428895448695e+01 1.0523835275133628e+01 3.0730729471024823e+01 0 0 0
4649 69 2 -2.6001068883610456e-01 4.0402399888564116e+00 7.2219802823543189e+00 3.0551666383825705e+01 0 0 0
14719 201 7 -8.2001068883610451e-01 7.4472060137861531e+00 9.7861138185063847e+00 2.9023817543106606e+01 3 -3 -3
1585 24 1 5.1998931116389546e-01 1.3230212384046593e+01 8.4479625383603079e+00 3.7949467916618389e+01 0 0 0
6625 98 1 5.1998931116389546e-01 1.3287495043790969e+01 1.3759956530261549e+01 4.2172426826385198e+01 0 0 -1
1580 24 2 -2.6001068883610456e-01 1.4808321670999874e+01 9.5259627142626453e+00 4.1125916917590629e+01 0 0 0
1590 24 2 -2.6001068883610456e-01 1.1162053906879015e+01 8.5991906087814520e+00 3.8890295947055854e+01 0 0 0
1594 24 1 5.1998931116389546e-01 1.2396919538148701e+01 1.1084417030549549e+01 3.6278433344493479e+01 0 0 0
1924 29 2 -2.6001068883610456e-01 2.8874173253038933e+00 9.9259441152635066e+00 3.8622903679723208e+01 0 0 0
5222 77 2 -2.6001068883610456e-01 4.3657858463720691e+00 7.8260085479840846e+00 4.2514207366889607e+01 0 1 0
6628 98 1 5.1998931116389546e-01 1.4305295633854577e+01 1.3186283779715303e+01 4.1203114474859746e+01 0 0 -1
1579 24 1 5.1998931116389546e-01 1.3748162264582920e+01 8.9568467381227101e+00 4.0427797967670976e+01 0 0 0
1586 24 2 -2.6001068883610456e-01 1.3920221807139724e+01 8.3240749929041691e+00 3.6723349041503404e+01 0 0 0
1595 24 2 -2.6001068883610456e-01 1.3711741432013389e+01 1.1083254406423730e+01 3.6743661847361224e+01 0 0 0
1934 29 1 5.1998931116389546e-01 4.8846736496510736e+00 1.2093789574817995e+01 3.7419639737150149e+01 0 0 0
1592 24 2 -2.6001068883610456e-01 1.1862218558992298e+01 1.1102732535124076e+01 3.8574930178607659e+01 0 0 0
1588 24 1 5.1998931116389546e-01 1.1805686218484006e+01 8.9259682468244765e+00 3.7711488399327472e+01 0 0 0
4733 70 2 -2.6001068883610456e-01 1.5917493439152266e+00 1.2101226699872349e+01 3.8323716685272728e+01 0 0 0
1582 24 1 5.1998931116389546e-01 1.4178693092292304e+01 9.1197784752152860e+00 3.8992596821340548e+01 0 0 0
1936 29 2 -2.6001068883610456e-01 3.6196656715191060e+00 1.1505779735289153e+01 3.7179577727469344e+01 0 0 0
1930 29 2 -2.6001068883610456e-01 6.5146632774732360e+00 9.7954354464245359e+00 3.5986258231359173e+01 0 0 0
1932 29 2 -2.6001068883610456e-01 7.0221206640547367e+00 1.1370143866298818e+01 3.8280175484256752e+01 0 0 0
1933 29 2 -2.6001068883610456e-01 5.2776472457111208e+00 1.0491030332856894e+01 3.9195317818548752e+01 0 0 0
1925 29 1 5.1998931116389546e-01 4.4269785739765446e+00 8.8958750719735136e+00 3.6824991963825020e+01 0 0 0
1928 29 1 5.1998931116389546e-01 5.7580546065009699e+00 9.6277626205211888e+00 3.7168069792447362e+01 0 0 0
1583 24 2 -2.6001068883610456e-01 1.4432269041490972e+01 1.0466175954996825e+01 3.8774681147071945e+01 0 0 0
1577 24 2 -2.6001068883610456e-01 1.3208207468902064e+01 7.9206359142739515e+00 4.2346541041887946e+01 0 0 0
1920 29 2 -2.6001068883610456e-01 4.6813165520707178e+00 7.8648516168543132e+00 3.9593175304537901e+01 0 0 0
4721 70 2 -2.6001068883610456e-01 1.1456802223910192e+00 1.2367626973639050e+01 4.0948283799087385e+01 0 0 0
1929 29 2 -2.6001068883610456e-01 6.4745193628116677e+00 8.7322987009045896e+00 3.7920993661027254e+01 0 0 0
6629 98 2 -2.6001068883610456e-01 1.4959289551604375e+01 1.2211609675424572e+01 4.1846921553435969e+01 0 0 -1
1581 24 2 -2.6001068883610456e-01 1.2782388480233177e+01 9.8551320874300590e+00 4.0769805460965046e+01 0 0 0
1921 29 2 -2.6001068883610456e-01 2.5364936532360840e+00 8.1346182912203950e+00 4.0094803847466046e+01 0 0 0
1640 25 2 -2.6001068883610456e-01 4.4473036010636964e+00 1.3745676986748023e+01 4.1458067389864674e+01 0 0 0
1931 29 1 5.1998931116389546e-01 5.7719097737293588e+00 1.0945298866190134e+01 3.7970245491423910e+01 0 0 0
1591 24 1 5.1998931116389546e-01 1.1544186824598539e+01 1.0416354249761653e+01 3.7404794154591492e+01 0 0 0
6630 98 2 -2.6001068883610456e-01 1.3716725648125097e+01 1.2536245530985639e+01 4.0145513379957613e+01 0 0 -1
1649 25 2 -2.6001068883610456e-01 8.7139855296656901e+00 1.2710178409272240e+01 4.1954563698543154e+01 0 0 0
6627 98 2 -2.6001068883610456e-01 1.2401657259753719e+01 1.2765631647963755e+01 4.2571896989338853e+01 0 0 -1
1638 25 1 5.1998931116389546e-01 5.7589302052119864e+00 1.3694587028450215e+01 4.1767341870165701e+01 0 0 0
1926 29 2 -2.6001068883610456e-01 4.8476933319376965e+00 7.6509701618762511e+00 3.6329049733076452e+01 0 0 0
1576 24 1 5.1998931116389546e-01 1.3480796679259798e+01 7.5943116516346612e+00 4.1025672369626314e+01 0 0 0
1589 24 2 -2.6001068883610456e-01 1.1162004425135454e+01 8.1411103778881557e+00 3.6711517084402814e+01 0 0 0
1593 24 2 -2.6001068883610456e-01 1.0180449694021629e+01 1.0564777538680705e+01 3.7211021041829099e+01 0 0 0
1923 29 2 -2.6001068883610456e-01 2.1404187317122632e+00 8.5692095360054825e+00 3.7240775402622312e+01 0 0 0
1596 24 2 -2.6001068883610456e-01 1.1995464808548274e+01 1.2419133024704411e+01 3.6290633871894343e+01 0 0 0
1639 25 2 -2.6001068883610456e-01 6.2851269647760786e+00 1.2750071770236083e+01 4.0881851719001773e+01 0 0 0
5209 77 2 -2.6001068883610456e-01 1.7194145673151839e+00 8.4443568370229833e+00 4.3088127199623074e+01 0 1 0
1922 29 1 5.1998931116389546e-01 3.3218739589142889e+00 8.8056135816473660e+00 3.7939633628246483e+01 0 0 0
1935 29 2 -2.6001068883610456e-01 4.7853364526236426e+00 1.3089043574762437e+01 3.8371743684870140e+01 0 0 0
6642 98 2 -2.6001068883610456e-01 1.4786897230056207e+01 1.3108185928507314e+01 3.7649217192559931e+01 0 0 -1
1919 29 1 5.1998931116389546e-01 3.3758729930989197e+00 7.8111693509833344e+00 3.9002572126491259e+01 0 0 0
1945 29 2 -2.6001068883610456e-01 7.0447490712546639e+00 1.3830273140442134e+01 3.8085782111782670e+01 0 0 0
1937 29 1 5.1998931116389546e-01 5.2655390072400063e+00 1.2534526817590690e+01 3.6069948677565584e+01 0 0 0
4720 70 2 -2.6001068883610456e-01 1.1504113745175448e+00 1.4171078595139667e+01 4.2072976819919383e+01 0 0 0
6631 98 1 5.1998931116389546e-01 1.5263315182858463e+01 1.4225345909002133e+01 4.0648148774976690e+01 0 0 -1
1651 25 2 -2.6001068883610456e-01 7.4332262152831312e+00 1.0413253231119587e+01 4.2572932860724848e+01 0 0 0
1942 29 2 -2.6001068883610456e-01 7.6117363443343429e+00 1.2305254340005268e+01 3.5887155246671583e+01 0 0 0
1587 24 2 -2.6001068883610456e-01 1.3078096499904492e+01 7.1307203055610433e+00 3.8362724508235807e+01 0 0 0
1652 25 2 -2.6001068883610456e-01 9.6322810805938506e+00 1.0497676666158005e+01 4.3074580299486620e+01 0 0 0
1584 24 2 -2.6001068883610456e-01 1.5444077078049089e+01 8.6358926030674823e+00 3.9013835933632571e+01 0 0 0
5118 76 2 -2.6001068883610456e-01 6.9168220436419210e+00 7.1019304121474196e+00 4.1401287470871111e+01 0 1 0
1578 24 2 -2.6001068883610456e-01 1.2268196820727290e+01 7.0984114876005950e+00 4.0556033350445269e+01 0 0 0
1655 25 2 -2.6001068883610456e-01 7.9380581584255259e+00 9.1726692266332623e+00 4.4859211843258507e+01 0 0 0
5206 77 2 -2.6001068883610456e-01 1.5019477729587831e+00 9.4895391494221659e+00 4.5690676052841184e+01 0 1 0
1662 25 1 5.1998931116389546e-01 1.0769739142698482e+01 9.0426885263093357e+00 4.5685379944195617e+01 0 0 0
1667 25 2 -2.6001068883610456e-01 9.8670901216717954e+00 8.7285537823847488e+00 4.7718525191519944e+01 0 0 0
1659 25 1 5.1998931116389546e-01 1.0402446078027557e+01 1.0504638789786343e+01 4.5850480588809980e+01 0 0 0
1648 25 2 -2.6001068883610456e-01 9.6484006108128710e+00 1.2855439733080473e+01 4.4031831374607002e+01 0 0 0
1656 25 1 5.1998931116389546e-01 8.9278060267735597e+00 1.1016592793417015e+01 4.6012646706375641e+01 0 0 0
10844 160 2 -2.6001068883610456e-01 5.0975125791026725e+00 1.0020366363856938e+01 4.7772715428153958e+01 1 0 0
1644 25 1 5.1998931116389546e-01 7.3865323313829636e+00 1.3361332773520871e+01 4.3773033123080175e+01 0 0 0
10850 160 2 -2.6001068883610456e-01 4.7488712409002778e+00 1.2033715721966061e+01 4.9938791622130537e+01 1 0 0
1674 25 1 5.1998931116389546e-01 1.4222171170755946e+01 7.9121724017066795e+00 4.5890363375839506e+01 0 0 0
5216 77 2 -2.6001068883610456e-01 2.6537995314498524e+00 7.6859333297367325e+00 4.6510576687222247e+01 0 1 0
15692 201 6 4.0998931116389542e-01 6.5696823877400030e+00 7.8681250701865304e+00 4.9132198931162300e+01 -4 1 3
10847 160 2 -2.6001068883610456e-01 4.2676714044048500e+00 1.1338736611881332e+01 4.6435698533137639e+01 1 0 0
6616 98 1 5.1998931116389546e-01 1.4526423356315682e+01 1.2686924094815687e+01 4.5170285260210747e+01 0 0 -1
1672 25 2 -2.6001068883610456e-01 1.4417525418939519e+01 8.6578523681783004e+00 4.8116820094905279e+01 0 0 0
6749 99 1 5.1998931116389546e-01 1.3794335539773575e+01 1.3128860661916907e+01 4.6583121514687491e+01 0 0 -1
5220 77 1 5.1998931116389546e-01 4.9848698066211554e+00 7.2064612060435600e+00 4.3591341531626412e+01 0 1 0
1671 25 1 5.1998931116389546e-01 1.3470301259088721e+01 8.6354559530344090e+00 4.7075032502066506e+01 0 0 0
1653 25 1 5.1998931116389546e-01 7.9173255234461495e+00 1.0537960876307892e+01 4.4888267217450370e+01 0 0 0
1642 25 2 -2.6001068883610456e-01 5.7964790245086730e+00 1.1850676713854982e+01 4.3138023530575218e+01 0 0 0
15844 201 7 -8.2001068883610451e-01 8.2003059662154882e+00 1.0175933108756222e+01 4.9990560778111643e+01 -1 -1 -3
1668 25 1 5.1998931116389546e-01 1.2160155673006525e+01 8.1243409527562029e+00 4.7698098007844798e+01 0 0 0
1673 25 2 -2.6001068883610456e-01 1.3211897729527962e+01 9.9956513774743900e+00 4.6770136540168231e+01 0 0 0
1657 25 2 -2.6001068883610456e-01 8.8742821727191803e+00 1.2336169276057007e+01 4.6346681366108541e+01 0 0 0
1641 25 1 5.1998931116389546e-01 5.9562755166457224e+00 1.3193580991602483e+01 4.3228290825402070e+01 0 0 0
10857 160 1 5.1998931116389546e-01 2.4976664974700178e+00 1.4202089044652583e+01 4.9109773406875220e+01 1 0 0
15690 201 6 4.0998931116389542e-01 5.6999035590443539e+00 8.0372330161125571e+00 4.7913145337587906e+01 -4 1 3
6740 99 2 -2.6001068883610456e-01 1.2109262312448582e+01 1.2860131352388880e+01 4.8954449173347676e+01 0 0 -1
1670 25 2 -2.6001068883610456e-01 1.1964894979065082e+01 8.8695666541318605e+00 4.8861182174070393e+01 0 0 0
10854 160 1 5.1998931116389546e-01 3.6177744639439844e+00 1.4261007154597936e+01 4.8014154345536561e+01 1 0 0
1660 25 2 -2.6001068883610456e-01 1.1018132697340137e+01 1.0949318766630073e+01 4.7049889978773592e+01 0 0 0
5221 77 2 -2.6001068883610456e-01 6.2817328943652466e+00 7.7138965449965768e+00 4.3740747940906907e+01 0 1 0
1645 25 2 -2.6001068883610456e-01 7.2343056269621755e+00 1.3288216133815714e+01 4.5155551418432921e+01 0 0 0
10845 160 1 7.7998931116389547e-01 4.3668047699841193e+00 1.1217745640022271e+01 4.7799570950643250e+01 1 0 0
5219 77 2 -2.6001068883610456e-01 4.0035212314411774e+00 9.0052271088945730e+00 4.4671138972333210e+01 0 1 0
6728 99 1 6.7998931116389549e-01 1.2662830388032434e+01 1.4054946392200582e+01 4.9248912205596135e+01 0 0 -1
10848 160 1 5.1998931116389546e-01 5.1277347126731208e+00 1.2282664407723795e+01 4.8631089967453605e+01 1 0 0
1658 25 2 -2.6001068883610456e-01 8.3993285938929390e+00 1.0436265802699079e+01 4.7184011721427666e+01 0 0 0
5217 77 1 5.1998931116389546e-01 4.2840936372487013e+00 7.6350530105578622e+00 4.4894486511340098e+01 0 1 0
1665 25 1 5.1998931116389546e-01 1.0824976423207177e+01 8.2010681851373466e+00 4.6905517577453693e+01 0 0 0
6750 99 2 -2.6001068883610456e-01 1.4335036247621476e+01 1.2230327846144124e+01 4.7479518284007355e+01 0 0 -1
1654 25 2 -2.6001068883610456e-01 6.6180880471148473e+00 1.0983977308753699e+01 4.5171751356875845e+01 0 0 0
1663 25 2 -2.6001068883610456e-01 1.2066976217919198e+01 8.9669569237185360e+00 4.5166206696277705e+01 0 0 0
6751 99 2 -2.6001068883610456e-01 1.2475117991591803e+01 1.2716267109609552e+01 4.6509310499133001e+01 0 0 -1
1650 25 1 5.1998931116389546e-01 8.3464546703376854e+00 1.0926938107367437e+01 4.3437718114729513e+01 0 0 0
10846 160 2 -2.6001068883610456e-01 3.1400050956742791e+00 1.0775550789588596e+01 4.8320741223588016e+01 1 0 0
15845 201 6 4.0998931116389542e-01 8.0784848702192864e+00 9.1886407391424143e+00 4.9987698913373322e+01 -1 -1 -3
6739 99 2 -2.6001068883610456e-01 1.3855632636528437e+01 1.3766628179198012e+01 4.9829539906687444e+01 0 0 -1
5218 77 2 -2.6001068883610456e-01 5.1750508219514755e+00 7.5200532123967481e+00 4.5865748509327233e+01 0 1 0
10849 160 2 -2.6001068883610456e-01 6.4822471016745444e+00 1.2053673612107403e+01 4.8610625420376408e+01 1 0 0
1647 25 1 5.1998931116389546e-01 8.5192231860426624e+00 1.2420939715898257e+01 4.3290909702674995e+01 0 0 0
6617 98 2 -2.6001068883610456e-01 1.3677570253979498e+01 1.1728766507861447e+01 4.4628748016920284e+01 0 0 -1
1664 25 2 -2.6001068883610456e-01 9.9132920040982029e+00 8.4543750641399793e+00 4.4730407749096216e+01 0 0 0
1661 25 2 -2.6001068883610456e-01 1.1182197126149010e+01 1.1179342073200363e+01 4.4860213412062301e+01 0 0 0
5235 77 5 -7.0631068883610459e-01 7.9472902911242818e+00 7.4141483594627537e+00 5.0202064469138243e+01 0 1 0
15691 201 7 -8.2001068883610451e-01 5.7174970738150721e+00 7.5583671639328855e+00 4.8734525887650094e+01 -4 1 3
10859 160 2 -2.6001068883610456e-01 2.2708669202828622e+00 1.2806172543398571e+01 4.9360239681723932e+01 1 0 0
1676 25 2 -2.6001068883610456e-01 1.4393775143047403e+01 8.6955523033574202e+00 4.4798829497201865e+01 0 0 0
10851 160 1 5.1998931116389546e-01 5.0057828066063950e+00 1.3782865589087182e+01 4.8419469925159731e+01 1 0 0
5208 77 1 5.1998931116389546e-01 9.7018477177202500e-01 7.8141764589217217e+00 4.4075929606105532e+01 0 1 0
10855 160 2 -2.6001068883610456e-01 3.1403132311532365e+00 1.3621202168712605e+01 4.6903334771283781e+01 1 0 0
15843 201 6 4.0998931116389542e-01 7.7974446177331771e+00 1.0308536913628940e+01 4.9093175541527685e+01 -1 -1 -3
6619 98 1 5.1998931116389546e-01 1.4894904678202749e+01 1.3761569043226705e+01 4.4188770543888822e+01 0 0 -1
6747 99 2 -2.6001068883610456e-01 9.7549401495758463e+00 1.3306469036773310e+01 5.0196187526629345e+01 0 0 -1
1643 25 2 -2.6001068883610456e-01 4.9662703885165937e+00 1.3713482109089462e+01 4.4080896625480563e+01 0 0 0
10852 160 2 -2.6001068883610456e-01 5.7938657345345455e+00 1.4156362407628135e+01 4.7341589990029590e+01 1 0 0
15686 201 6 4.0998931116389542e-01 1.2074872058816139e+01 9.9314163610131470e+00 5.0333361464571013e+01 4 1 2
16593 201 6 4.0298931116389547e-01 5.4558134893812280e+00 1.2671879886388240e+01 5.4373272331175663e+01 0 0 -1
15484 201 7 -8.2001068883610451e-01 9.7242212213344796e+00 9.0021392684720389e+00 5.6857394867958689e+01 3 4 0
15864 201 6 4.0998931116389542e-01 8.9772063553092405e+00 1.1732941903918436e+01 5.5154834587247329e+01 -4 -1 1
15438 201 6 4.0998931116389542e-01 1.3012399005448849e+01 7.0717237998072324e+00 5.1582324508935010e+01 0 1 -1
15656 201 6 4.0998931116389542e-01 7.1620575722869715e+00 8.4642010272260322e+00 5.5336007447552369e+01 7 -2 1
14036 201 6 4.0998931116389542e-01 6.9647163909355321e+00 1.1048173364923976e+01 5.1053791275654973e+01 1 -2 -4
6733 99 4 1.4738893111638955e+00 1.4043463033314760e+01 1.1767593070944283e+01 5.4157995555500008e+01 0 0 -1
14115 201 6 4.0998931116389542e-01 6.6537120323508381e+00 1.1142641809264601e+01 5.5758379273028005e+01 -1 -1 -2
6731 99 1 6.7998931116389549e-01 1.2199319053801567e+01 1.3358542945562224e+01 5.2231462447403295e+01 0 0 -1
14035 201 7 -8.2001068883610451e-01 6.4887443780565537e+00 1.1554318278352849e+01 5.1780217940109090e+01 1 -2 -4
15654 201 6 4.0998931116389542e-01 5.9819252751456000e+00 9.3946489521049994e+00 5.5269349119804787e+01 7 -2 1
16447 201 6 4.0298931116389547e-01 1.4118868170309890e+01 8.1471044198427620e+00 5.6179645774291551e+01 0 0 -1
6736 99 5 -7.0631068883610459e-01 1.4713078778351800e+01 1.0147182495295109e+01 5.3943998119593488e+01 0 0 -1
16661 201 6 4.0298931116389547e-01 9.0491240652716449e+00 8.7584928091763707e+00 5.3387643683794238e+01 0 -1 -1
6745 99 2 -2.6001068883610456e-01 1.3667913692082445e+01 1.1540738863379085e+01 5.1685906762536469e+01 0 0 -1
15485 201 6 4.0998931116389542e-01 9.0417029132893507e+00 9.6111879968826521e+00 5.6848551692456276e+01 3 4 0
15684 201 6 4.0998931116389542e-01 1.2536942136677407e+01 9.2317907137809456e+00 5.1575976716513146e+01 4 1 2
15483 201 6 4.0998931116389542e-01 9.1859073477576363e+00 8.1669124921683860e+00 5.6952874088542686e+01 3 4 0
14531 201 6 4.0998931116389542e-01 1.1616765677538627e+01 9.8226226068826215e+00 5.4642743184013980e+01 2 7 -2
9940 146 5 -7.0631068883610459e-01 2.7497624179029048e+00 1.1991676304724939e+01 5.4840822087291691e+01 0 0 -1
15865 201 7 -8.2001068883610451e-01 8.8629785791767315e+00 1.1690475225391996e+01 5.4142769045640051e+01 -4 -1 1
9937 146 1 6.7998931116389549e-01 2.5429866039272748e+00 7.8505697594965085e+00 5.6074006520611860e+01 0 0 -1
14530 201 7 -8.2001068883610451e-01 1.1084308275722671e+01 9.0427812020365401e+00 5.4400967616138303e+01 2 7 -2
16446 201 8 -2.0911068883610456e-01 1.4483050069865861e+01 7.7920830306347950e+00 5.5299670801139307e+01 0 0 -1
16596 201 6 4.0298931116389547e-01 4.0594820042240656e+00 1.2856111547829469e+01 5.3789262346592608e+01 0 0 -1
9617 141 2 -2.6001068883610456e-01 1.9347982991122314e+00 1.1874308500791079e+01 5.1958792527316092e+01 0 0 -1
9948 146 2 -2.6001068883610456e-01 1.1868624332466300e+00 7.7840984039285548e+00 5.5923570375490648e+01 0 0 -1
9949 146 2 -2.6001068883610456e-01 3.1009607298090431e+00 7.2393198734515813e+00 5.4985022637566921e+01 0 0 -1
9603 141 2 -2.6001068883610456e-01 1.3188786060891844e+00 9.2549668963431149e+00 5.3576608229773335e+01 0 0 -1
15866 201 6 4.0998931116389542e-01 8.4361990051665412e+00 1.2544657711404350e+01 5.4111779116652755e+01 -4 -1 1
9616 141 2 -2.6001068883610456e-01 3.1740883103976363e+00 1.0065724144959038e+01 5.2554147105511809e+01 0 0 -1
3872 57 5 -7.0631068883610459e-01 8.3039160278645081e+00 1.2065832938883526e+01 5.7036285865047198e+01 0 0 -1
9938 146 1 1.6598931116389545e-01 3.1591985285665851e+00 9.2940599140895461e+00 5.6128391942762853e+01 0 0 -1
6732 99 1 1.6598931116389545e-01 1.3573831584474322e+01 1.2598778177138385e+01 5.2579154650845140e+01 0 0 -1
9950 146 2 -2.6001068883610456e-01 3.9955323942855454e+00 9.3886882244970362e+00 5.5037126156424208e+01 0 0 -1
16594 201 8 -2.0911068883610456e-01 4.9692960330979705e+00 1.3270315085474172e+01 5.3743594567181916e+01 0 0 -1
6743 99 2 -2.6001068883610456e-01 1.1556972249124344e+01 1.3969023247442678e+01 5.3307935316135463e+01 0 0 -1
15926 201 6 4.0998931116389542e-01 1.4706218672255126e+01 8.5575992190395294e+00 5.0619531076147723e+01 -1 0 2
9582 141 1 5.1998931116389546e-01 2.1602638004345103e+00 7.1578960782582319e+00 5.0383605445026774e+01 0 0 -1
14117 201 6 4.0998931116389542e-01 6.3683998311715664e+00 1.2494505266126643e+01 5.6298391973029567e+01 -1 -1 -2
6744 99 2 -2.6001068883610456e-01 1.4612908000831201e+01 1.3469113260727172e+01 5.2313998162983651e+01 0 0 -1
3880 57 2 -2.6001068883610456e-01 1.0412397895186885e+01 1.4097080665634932e+01 5.5816386875194304e+01 0 0 -1
9614 141 1 7.7998931116389547e-01 2.1095432019248364e+00 1.0506886163109126e+01 5.1786550502949346e+01 0 0 -1
6735 99 5 -7.0631068883610459e-01 1.5363501588039858e+01 1.2555449857106295e+01 5.4944335719196438e+01 0 0 -1
9584 141 2 -2.6001068883610456e-01 3.0777923809271801e+00 8.0340118212418954e+00 5.1018144406994324e+01 0 0 -1
16663 201 6 4.0298931116389547e-01 8.7211972797197532e+00 1.0237735469967063e+01 5.3131318956201739e+01 0 -1 -1
14034 201 6 4.0998931116389542e-01 6.9758360286238030e+00 1.2372286193939928e+01 5.1833824364148029e+01 1 -2 -4
16595 201 6 4.0298931116389547e-01 4.8465844870207624e+00 1.4059990300646614e+01 5.4253031151807271e+01 0 0 -1
15685 201 7 -8.2001068883610451e-01 1.1748473908955269e+01 9.7752815499179082e+00 5.1254637580159894e+01 4 1 2
9939 146 4 1.4738893111638955e+00 2.1926279018813135e+00 1.1023208624452344e+01 5.6158209033160773e+01 0 0 -1
14453 201 6 4.0998931116389542e-01 1.2078054471781391e+01 1.1670222975679506e+01 5.7298517983601570e+01 4 -1 1
6734 99 5 -7.0631068883610459e-01 1.2897751229738692e+01 1.1343965826921856e+01 5.5363488226926201e+01 0 0 -1
14116 201 7 -8.2001068883610451e-01 5.9805812350318570e+00 1.1890747497081561e+01 5.5647475917416621e+01 -1 -1 -2
15655 201 7 -8.2001068883610451e-01 6.9147198120145354e+00 9.3791121094430725e+00 5.5624574858149451e+01 7 -2 1
6742 99 2 -2.6001068883610456e-01 1.1371743802379308e+01 1.2428966018831442e+01 5.1547729588061230e+01 0 0 -1
14158 201 7 -8.2001068883610451e-01 8.2735605337888867e+00 7.2089631227639455e+00 5.4132992441692608e+01 0 1 -3
16664 201 6 4.0298931116389547e-01 9.9568028089249623e+00 9.6550345107049189e+00 5.2518776812549376e+01 0 -1 -1
16448 201 6 4.0298931116389547e-01 1.5138979909630905e+01 7.0592878673678969e+00 5.5465500030319149e+01 0 0 -1
16662 201 8 -2.0911068883610456e-01 9.0108720791832440e+00 9.4444442909567847e+00 5.2690651431213482e+01 0 -1 -1
9941 146 5 -7.0631068883610459e-01 2.8393445104151960e+00 1.1967072601939448e+01 5.7414617068706818e+01 0 0 -1
16445 201 6 4.0298931116389547e-01 1.5082898051831275e+01 8.5087281239250387e+00 5.4970465967671586e+01 0 0 -1
14529 201 6 4.0998931116389542e-01 1.0684180338476722e+01 8.8279407336797053e+00 5.5306304669960802e+01 2 7 -2
15925 201 7 -8.2001068883610451e-01 1.4166774912487362e+01 8.5684511355536443e+00 5.1500832382046987e+01 -1 0 2
9951 146 2 -2.6001068883610456e-01 3.9278970619638502e+00 9.3390795486349987e+00 5.7238896345587136e+01 0 0 -1
14451 201 6 4.0998931116389542e-01 1.0691906875338885e+01 1.1026698978879583e+01 5.7609288618933945e+01 4 -1 1
15924 201 6 4.0998931116389542e-01 1.4755180863196344e+01 9.0406825976911236e+00 5.2188983666346083e+01 -1 0 2
9936 146 3 -3.2001068883610456e-01 3.0315997893174322e+00 7.1390156509747715e+00 5.7170071917788881e+01 0 0 -1
10862 160 2 -2.6001068883610456e-01 3.7300969152589354e+00 1.4257878134688422e+01 5.1161045189547814e+01 1 0 0
9615 141 2 -2.6001068883610456e-01 2.4220753017776957e+00 1.0233656271870112e+01 5.0389799638132466e+01 0 0 -1
14098 201 7 -8.2001068883610451e-01 1.3897388515933997e+01 8.7240724680521140e+00 5.7621559432462284e+01 6 -5 2
3884 57 2 -2.6001068883610456e-01 1.3635808245038547e+01 1.6147786401704298e+01 2.1539497203319375e+00 0 0 0
3865 57 1 4.1998931116389543e-01 1.1755411417429576e+01 1.7060790810270390e+01 7.8472781267586789e-01 0 0 0
3876 57 2 -2.6001068883610456e-01 1.1109819255658120e+01 1.6083937728323360e+01 2.8908845840209145e+00 0 0 0
10017 147 2 -2.6001068883610456e-01 1.5069603806004388e+01 1.5204785465953565e+01 6.4522470344678853e+00 0 0 0
3847 57 1 5.1998931116389546e-01 5.0411531616316720e+00 1.8965995751973434e+01 4.0408814782147982e+00 0 0 0
3867 57 1 6.7998931116389549e-01 1.1489851509868361e+01 1.5098798716954159e+01 -3.7856786840055517e-01 0 0 0
3863 57 3 -3.2001068883610456e-01 1.0224102575041025e+01 1.8028852796295705e+01 2.3611671857092467e+00 0 0 0
3677 54 2 -2.6001068883610456e-01 5.8405068939155109e+00 1.7015044700855771e+01 5.2666394431365171e-01 0 0 0
3858 57 2 -2.6001068883610456e-01 8.3849576201232505e+00 1.6708640521824936e+01 6.0390698045265898e+00 0 0 0
3882 57 2 -2.6001068883610456e-01 1.3908663422633584e+01 1.6305121896769155e+01 -4.6039025446157011e-02 0 0 0
3752 56 1 5.1998931116389546e-01 1.1332121006639765e+01 1.8733151442560999e+01 5.9066332834322477e+00 0 0 0
3875 57 2 -2.6001068883610456e-01 9.5343036214147610e+00 1.6185876241927179e+01 1.2258502490176850e+00 0 0 0
14955 201 6 4.0998931116389542e-01 3.5777807882189485e+00 1.6558890996265344e+01 2.1159563963962813e+00 3 -3 -5
3877 57 2 -2.6001068883610456e-01 1.1501421263986023e+01 1.8429080636199441e+01 6.1231991343633840e-01 0 0 0
3873 57 1 7.7998931116389547e-01 1.3265395271215066e+01 1.6857408436469921e+01 1.0532485634777662e+00 0 0 0
3859 57 1 5.1998931116389546e-01 8.5725050709964865e+00 1.7248384131269002e+01 3.7944828135696946e+00 0 0 0
3874 57 2 -2.6001068883610456e-01 9.4640034272989340e+00 1.9481045869610185e+01 3.8440855652554640e+00 0 0 0
3860 57 2 -2.6001068883610456e-01 7.8063172324179586e+00 1.7544843634077061e+01 2.6622413584585534e+00 0 0 0
3841 57 1 5.1998931116389546e-01 3.5267794861771473e+00 1.9399327820332683e+01 6.1316888654630652e+00 0 0 0
14957 201 6 4.0998931116389542e-01 2.6488933117495450e+00 1.5727169731694914e+01 1.3506231909139454e+00 3 -3 -5
3843 57 2 -2.6001068883610456e-01 2.3819340214967455e+00 1.9929965268328218e+01 5.4952289795723983e+00 0 0 0
3856 57 1 5.1998931116389546e-01 7.6337633192172252e+00 1.7285569272612523e+01 5.0275265134578584e+00 0 0 0
3864 57 1 6.7998931116389549e-01 1.0620088407463966e+01 1.6764130823074282e+01 1.8239329140076237e+00 0 0 0
3848 57 2 -2.6001068883610456e-01 4.3527911956236238e+00 2.0003047328229790e+01 3.4588999166678445e+00 0 0 0
3852 57 2 -2.6001068883610456e-01 7.0774980433652894e+00 1.9743552053062263e+01 3.3028000686538665e+00 0 0 0
3834 57 2 -2.6001068883610456e-01 1.6139516855570955e+00 1.6689731117477539e+01 6.4352999130188602e+00 0 0 0
3761 56 1 5.1998931116389546e-01 1.3937072156556196e+01 2.0541908631136245e+01 4.8925490683825990e+00 0 0 0
3845 57 2 -2.6001068883610456e-01 3.1107975551518559e+00 1.7692503222395832e+01 4.3046318508518491e+00 0 0 0
3753 56 2 -2.6001068883610456e-01 1.2466311216913516e+01 1.8268593657927969e+01 6.5109948997291740e+00 0 0 0
3886 57 2 -2.6001068883610456e-01 1.0850884970640395e+01 1.6499875998165901e+01 5.2455634911695723e+00 0 0 0
3764 56 1 5.1998931116389546e-01 1.4832745994904858e+01 2.1283296365226981e+01 5.9019837239165964e+00 0 0 0
3887 57 2 -2.6001068883610456e-01 1.2214172475159346e+01 1.7955680475632175e+01 3.8086069730165293e+00 0 0 0
13081 192 1 7.7998931116389547e-01 1.4453634754389610e+00 2.0192915920002672e+01 1.0655006943384251e+00 1 0 1
3850 57 1 5.1998931116389546e-01 6.3800948797181167e+00 1.9505392457610821e+01 4.5081267146435433e+00 0 0 0
3861 57 2 -2.6001068883610456e-01 8.9615528811660869e+00 1.5926257778276161e+01 3.6063739604712346e+00 0 0 0
3862 57 1 4.1998931116389543e-01 9.8748562425510471e+00 1.8128840586314432e+01 3.7536888903773029e+00 0 0 0
3885 57 1 5.1998931116389546e-01 1.1114258185233595e+01 1.7834327523108751e+01 4.6939565436095236e+00 0 0 0
12976 191 2 -2.6001068883610456e-01 8.6459166136725258e+00 2.1307158112871257e+01 -7.5844431424528944e-02 1 0 1
3855 57 2 -2.6001068883610456e-01 8.3806446951475113e+00 1.9401238456824363e+01 5.7397549036885458e+00 0 0 0
3758 56 1 5.1998931116389546e-01 1.2392644319465894e+01 2.0844343124942537e+01 4.8384028902371350e+00 0 0 0
14956 201 7 -8.2001068883610451e-01 2.9164673090577358e+00 1.5837634211457209e+01 2.2927369761601120e+00 3 -3 -5
3849 57 2 -2.6001068883610456e-01 5.1987964945936467e+00 1.7983800393310563e+01 3.0656581403263941e+00 0 0 0
3883 57 2 -2.6001068883610456e-01 1.3969825140665568e+01 1.8042810022890148e+01 1.2284066429996581e+00 0 0 0
3857 57 2 -2.6001068883610456e-01 6.6247311954939203e+00 1.6472200965606262e+01 4.7210850896600345e+00 0 0 0
3844 57 1 5.1998931116389546e-01 4.1284515968305735e+00 1.8333637327637842e+01 5.1074513391918890e+00 0 0 0
3757 56 2 -2.6001068883610456e-01 1.0395703824731271e+01 2.0998198153765909e+01 5.9759234195964597e+00 0 0 0
3853 57 1 5.1998931116389546e-01 7.2173082878516359e+00 1.8672104010312932e+01 5.5125894572504812e+00 0 0 0
13090 192 2 -2.6001068883610456e-01 2.7284939003803785e+00 1.9728092170726054e+01 6.9975671731046718e-01 1 0 1
3755 56 1 5.1998931116389546e-01 1.1583634954120704e+01 2.0276513812291224e+01 5.9188324817049951e+00 0 0 0
12987 191 2 -2.6001068883610456e-01 1.2899161029071166e+01 2.0833618349201895e+01 4.9985333766638418e-01 1 0 1
15120 201 6 4.0998931116389542e-01 6.7284456008303488e+00 1.4533139028834055e+01 9.3589645830640922e-01 0 0 0
3846 57 2 -2.6001068883610456e-01 4.7992749849269689e+00 1.7221913796933215e+01 5.6722298266259976e+00 0 0 0
3842 57 2 -2.6001068883610456e-01 4.4283888392678081e+00 2.0439946707155556e+01 6.2193340402634876e+00 0 0 0
3763 56 2 -2.6001068883610456e-01 1.4246708541821704e+01 1.9218136909804731e+01 5.0916712508383881e+00 0 0 0
12975 191 2 -2.6001068883610456e-01 1.0322631231202795e+01 2.1107317903251928e+01 1.4829909716710850e+00 1 0 1
3851 57 2 -2.6001068883610456e-01 6.3561607866752059e+00 2.0772332128228253e+01 5.0660521142933224e+00 0 0 0
3760 56 2 -2.6001068883610456e-01 1.2090049838450810e+01 2.0231774077299736e+01 3.5926691494009151e+00 0 0 0
15122 201 6 4.0998931116389542e-01 6.7275546308134322e+00 1.5776904360048377e+01 1.7611819019885009e+00 0 0 0
13073 192 1 4.1998931116389543e-01 1.1260485441129924e+00 2.1463662134110280e+01 3.3525324953607594e-01 1 0 1
10018 147 2 -2.6001068883610456e-01 1.3341011736900159e+01 1.4856957060373066e+01 5.3074140905366036e+00 0 0 0
15927 201 6 4.0998931116389542e-01 3.3085467112767599e+00 1.4602922806679468e+01 3.9797823466082551e+00 2 -3 4
3878 57 2 -2.6001068883610456e-01 1.1669844034293966e+01 1.4629402972224295e+01 9.4532951220083750e-01 0 0 0
15121 201 7 -8.2001068883610451e-01 6.4476391593998885e+00 1.4910875790757396e+01 1.7754748074191513e+00 0 0 0
3667 54 5 -7.0631068883610459e-01 3.8826564071426644e+00 1.5038407939020674e+01 -3.1315288953195974e-01 0 0 0
3674 54 2 -2.6001068883610456e-01 7.8532092463662098e+00 1.7840669239420674e+01 -6.7498136916580312e-02 0 0 0
3762 56 2 -2.6001068883610456e-01 1.4413219458635195e+01 2.0748013539738235e+01 3.5780839934842499e+00 0 0 0
13091 192 2 -2.6001068883610456e-01 1.4563660326534209e+00 2.0294044755778291e+01 2.4792592288144353e+00 1 0 1
12964 191 2 -2.6001068883610456e-01 6.3871027898265496e+00 2.1215304753921270e+01 7.1515770020359370e-01 1 0 1
3854 57 2 -2.6001068883610456e-01 6.4856915782201705e+00 1.8485831190046969e+01 6.7061178963022376e+00 0 0 0
3866 57 3 -3.2001068883610456e-01 1.1530310916603673e+01 1.6497552875859949e+01 -4.8621394264912965e-01 0 0 0
1295 19 2 -2.6001068883610456e-01 1.4354106576717205e+01 2.0472276026451972e+01 9.7674868271544746e+00 1 0 0
10104 149 2 -2.6001068883610456e-01 6.2196676803920559e+00 2.0550219825952428e+01 1.3781481637539319e+01 0 0 0
1246 19 1 5.1998931116389546e-01 7.3471526322432261e+00 1.4738576285655126e+01 8.4168797107691180e+00 1 0 0
1248 19 2 -2.6001068883610456e-01 6.5055104438491993e+00 1.5027808486361126e+01 7.3274242232761226e+00 1 0 0
1259 19 2 -2.6001068883610456e-01 1.0319914071126245e+01 1.6489642470647503e+01 8.2438675443777907e+00 1 0 0
3835 57 1 5.1998931116389546e-01 2.8265536826592865e+00 1.7660150098437363e+01 8.1718576769702409e+00 0 0 0
1270 19 1 4.1998931116389543e-01 1.3750527879012036e+01 1.8942969376543854e+01 1.1252781926454924e+01 1 0 0
10103 149 1 5.1998931116389546e-01 5.0002673994964688e+00 2.0353395215331393e+01 1.3113332528364220e+01 0 0 0
10102 149 2 -2.6001068883610456e-01 4.4603312716244821e+00 1.9802574430177675e+01 1.0819704679886225e+01 0 0 0
1264 19 1 5.1998931116389546e-01 1.1074317993427544e+01 1.8819169226818762e+01 1.1165517334714901e+01 1 0 0
11528 170 2 -2.6001068883610456e-01 8.8221721803645980e+00 1.6490126955937441e+01 1.3562870913858912e+01 1 0 0
1252 19 1 5.1998931116389546e-01 8.3601202706329332e+00 1.6017258011971286e+01 1.0663813575028284e+01 1 0 0
1249 19 1 5.1998931116389546e-01 7.4016278546725935e+00 1.5970065429453104e+01 9.4349110821315190e+00 1 0 0
1269 19 2 -2.6001068883610456e-01 1.2169049666159976e+01 1.8984022196730027e+01 1.3173955000520538e+01 1 0 0
1268 19 2 -2.6001068883610456e-01 1.2533173268703566e+01 1.7188073676721253e+01 1.2058061134590773e+01 1 0 0
1263 19 2 -2.6001068883610456e-01 1.1370516406717000e+01 1.9013628502648498e+01 9.0435252880427424e+00 1 0 0
1284 19 2 -2.6001068883610456e-01 1.4530852741943587e+01 1.9543950765354623e+01 1.3706362344326978e+01 1 0 0
1255 19 1 5.1998931116389546e-01 9.8641476513369390e+00 1.5757582446787927e+01 1.0421055183335524e+01 1 0 0
3840 57 2 -2.6001068883610456e-01 4.4441181147663329e+00 1.9355693016134556e+01 8.2781954927890169e+00 0 0 0
10099 149 2 -2.6001068883610456e-01 6.6967993921423341e+00 1.9164903962666514e+01 1.0029055223018435e+01 0 0 0
1251 19 2 -2.6001068883610456e-01 7.7152143015822494e+00 1.7106283426442971e+01 8.7126009077808675e+00 1 0 0
10217 150 2 -2.6001068883610456e-01 6.3707996963606250e+00 2.0865791289687447e+01 8.3406877876213912e+00 0 0 0
3836 57 2 -2.6001068883610456e-01 2.7499240210243210e+00 1.7787895959731955e+01 9.5062909058810146e+00 0 0 0
3838 57 1 5.1998931116389546e-01 3.2925183230782271e+00 1.9018650314232463e+01 7.5979974878340135e+00 0 0 0
10097 149 1 5.1998931116389546e-01 6.6698909039501304e+00 1.9932781337029109e+01 1.1179063255636835e+01 0 0 0
1271 19 3 -3.2001068883610456e-01 1.4762874382372534e+01 1.8201101829848458e+01 1.1907381940090476e+01 1 0 0
1257 19 2 -2.6001068883610456e-01 1.0391536366209591e+01 1.5727617700692949e+01 1.1700077725210699e+01 1 0 0
1266 19 2 -2.6001068883610456e-01 1.0994534166928229e+01 2.0208076696956947e+01 1.1092915884225167e+01 1 0 0
1258 19 1 5.1998931116389546e-01 1.0753470557561199e+01 1.6705521173656859e+01 9.5024856646103473e+00 1 0 0
1253 19 2 -2.6001068883610456e-01 7.8713228607770835e+00 1.5084937227365597e+01 1.1576240675706272e+01 1 0 0
1239 19 2 -2.6001068883610456e-01 4.4432029632207861e+00 1.4869686514564016e+01 9.2256186784367316e+00 1 0 0
1282 19 2 -2.6001068883610456e-01 1.3803285227832552e+01 1.8346553499749916e+01 1.0026929480133690e+01 1 0 0
1254 19 2 -2.6001068883610456e-01 8.2611612091211253e+00 1.7310892099329344e+01 1.1117129353739696e+01 1 0 0
3832 57 1 5.1998931116389546e-01 1.4613080429803380e+00 1.7153416750362901e+01 7.6842522699595257e+00 0 0 0
1250 19 2 -2.6001068883610456e-01 6.1198246540478207e+00 1.6168938850805084e+01 1.0032555717368293e+01 1 0 0
1161 18 2 -2.6001068883610456e-01 1.2714357889671579e+01 2.1090178879082757e+01 1.2817986212908384e+01 1 0 0
1267 19 1 5.1998931116389546e-01 1.2426935409595625e+01 1.8536653712971468e+01 1.1908725100456103e+01 1 0 0
1260 19 2 -2.6001068883610456e-01 1.2100903116019222e+01 1.6431873305041748e+01 9.5931339539613649e+00 1 0 0
1261 19 1 5.1998931116389546e-01 1.0647747129302498e+01 1.8224932489735341e+01 9.8552262368774706e+00 1 0 0
1265 19 2 -2.6001068883610456e-01 1.0126396883254905e+01 1.8463717925840673e+01 1.2084895446557034e+01 1 0 0
1262 19 2 -2.6001068883610456e-01 9.3307538833873025e+00 1.8517063478650158e+01 9.6224729104439461e+00 1 0 0
10098 149 2 -2.6001068883610456e-01 7.5651810646186748e+00 1.9353613666899044e+01 1.2084801218628815e+01 0 0 0
1293 19 1 5.1998931116389546e-01 1.4318655404703632e+01 2.0334248377966347e+01 1.1127040954327279e+01 1 0 0
10100 149 1 5.1998931116389546e-01 5.3818358984792960e+00 1.9586483676446111e+01 1.1852986869501574e+01 0 0 0
10015 147 2 -2.6001068883610456e-01 1.3993062872887453e+01 1.5026289454206283e+01 1.0615148990053306e+01 0 0 0
10101 149 2 -2.6001068883610456e-01 5.3194378976744758e+00 1.8272460515044504e+01 1.2182430869873963e+01 0 0 0
10114 149 2 -2.6001068883610456e-01 2.4661716963166920e+00 1.9119680721535392e+01 1.2356217577236821e+01 0 0 0
3754 56 2 -2.6001068883610456e-01 1.0305536399116827e+01 1.8572431308750936e+01 6.7688279630706107e+00 0 0 0
1272 19 1 6.7998931116389549e-01 1.4752066672731576e+01 1.8221392725429691e+01 1.3338610541880596e+01 1 0 0
3837 57 2 -2.6001068883610456e-01 3.7865315231273975e+00 1.6731567439169041e+01 7.9175223283760205e+00 0 0 0
10112 149 1 5.1998931116389546e-01 1.7862485826482633e+00 2.0212875994897864e+01 1.2974830074573889e+01 0 0 0
3839 57 2 -2.6001068883610456e-01 2.4133832494274170e+00 2.0091696435961875e+01 8.0118098908653739e+00 0 0 0
10105 149 2 -2.6001068883610456e-01 4.3834742675888032e+00 1.9416953684781646e+01 1.3877236291793205e+01 0 0 0
1247 19 2 -2.6001068883610456e-01 8.5252956322273938e+00 1.4641339061414675e+01 7.7933862286093385e+00 1 0 0
10004 147 3 -3.2001068883610456e-01 1.3857296825536128e+01 1.4851893008981353e+01 8.2896599144946492e+00 0 0 0
1256 19 2 -2.6001068883610456e-01 1.0085103064570147e+01 1.4495981473442107e+01 9.8364733030231708e+00 1 0 0
1283 19 2 -2.6001068883610456e-01 1.3923057306394300e+01 1.7309710680295556e+01 1.3973270118966228e+01 1 0 0
1160 18 1 5.1998931116389546e-01 1.3492920280680867e+01 2.1554961067606840e+01 1.1815217789646034e+01 1 0 0
10109 149 1 5.1998931116389546e-01 2.5865929012706488e+00 2.1524302994183188e+01 1.2734393037492985e+01 0 0 0
3765 56 2 -2.6001068883610456e-01 1.4642169547870786e+01 2.0570219884065423e+01 7.1096272627424479e+00 0 0 0
3756 56 2 -2.6001068883610456e-01 1.2229378439239213e+01 2.0515861265168986e+01 7.1265486350073157e+00 0 0 0
10094 149 1 5.1998931116389546e-01 7.0789016398901801e+00 2.1446271466643111e+01 1.1052343861678461e+01 0 0 0
3833 57 2 -2.6001068883610456e-01 1.1654832869083898e+00 1.6011108273248318e+01 8.4270697931567362e+00 0 0 0
10096 149 2 -2.6001068883610456e-01 8.3108110374462818e+00 2.1354181384070461e+01 1.0534671670704343e+01 0 0 0
11529 170 2 -2.6001068883610456e-01 1.1047679403289727e+01 1.6714408289082719e+01 1.4032212568858240e+01 1 0 0
196 3 2 -2.6001068883610456e-01 1.1081855052421311e+01 2.0488446774221057e+01 1.8257141102938796e+01 0 0 0
11553 170 2 -2.6001068883610456e-01 2.3497145634666650e+00 1.5848954198978513e+01 1.7057209848490029e+01 1 0 0
11552 170 2 -2.6001068883610456e-01 4.3472903247497054e+00 1.5232833676174335e+01 1.7612459978484985e+01 1 0 0
186 3 1 1.6598931116389545e-01 1.3263385654100684e+01 1.9725769012355201e+01 1.8135258062049161e+01 0 0 0
11537 170 2 -2.6001068883610456e-01 6.9981163233335062e+00 1.7909997949881312e+01 1.4218059232427452e+01 1 0 0
11542 170 1 5.1998931116389546e-01 6.5833399945310722e+00 1.6946309441338073e+01 1.8007572427914674e+01 1 0 0
11549 170 2 -2.6001068883610456e-01 4.2089640518315958e+00 1.7726480525084725e+01 1.6353513435128537e+01 1 0 0
10967 161 2 -2.6001068883610456e-01 9.6500926673085274e+00 1.8764034716411214e+01 2.0378010564976361e+01 1 0 0
11541 170 2 -2.6001068883610456e-01 7.9225975770082160e+00 1.5879775259510787e+01 1.6381459926206368e+01 1 0 0
11551 170 1 5.1998931116389546e-01 3.3449204956862895e+00 1.6142426334015735e+01 1.7932460983383955e+01 1 0 0
11539 170 1 5.1998931116389546e-01 6.8539684231320450e+00 1.6802609913844780e+01 1.6446966020729672e+01 1 0 0
11538 170 2 -2.6001068883610456e-01 6.1504308941430921e+00 1.8972525637916590e+01 1.5882961887216775e+01 1 0 0
10117 149 2 -2.6001068883610456e-01 9.8345679694830046e-01 1.8456685540277451e+01 1.4249482441693470e+01 0 0 0
9975 147 2 -2.6001068883610456e-01 1.0157133863269625e+01 1.5155615728314471e+01 2.0980946873127305e+01 0 0 0
11544 170 2 -2.6001068883610456e-01 7.7075004187740541e+00 1.7559989896371491e+01 1.8600288288474836e+01 1 0 0
11558 170 2 -2.6001068883610456e-01 2.7265010786092541e+00 1.7934090061238972e+01 2.0441650858313029e+01 1 0 0
1286 19 2 -2.6001068883610456e-01 1.4889574888142560e+01 1.7083312047933106e+01 1.6459149909569369e+01 1 0 0
9974 147 2 -2.6001068883610456e-01 1.0184795305028851e+01 1.5288175805687944e+01 1.8791087612250962e+01 0 0 0
184 3 3 -3.2001068883610456e-01 1.2300075844651227e+01 2.1300969091557480e+01 1.6601566781431469e+01 0 0 0
11531 170 2 -2.6001068883610456e-01 1.0871732428691471e+01 1.8296905700114589e+01 1.5657971586154721e+01 1 0 0
11546 170 2 -2.6001068883610456e-01 5.1858865412653206e+00 1.7601229293304517e+01 1.9783991270333043e+01 1 0 0
11532 170 2 -2.6001068883610456e-01 9.8249193464579907e+00 1.7037313262754058e+01 1.6997154764669460e+01 1 0 0
11533 170 1 5.1998931116389546e-01 8.5476092685285217e+00 1.8673579663538423e+01 1.5743829052785948e+01 1 0 0
198 3 2 -2.6001068883610456e-01 1.3829535744157958e+01 1.9520512724733177e+01 1.6878252998118295e+01 0 0 0
11545 170 1 5.1998931116389546e-01 5.3217777740320997e+00 1.7809650870414572e+01 1.8447006652316194e+01 1 0 0
11554 170 1 5.1998931116389546e-01 2.8381807071658063e+00 1.5715759485671450e+01 1.9325475074893621e+01 1 0 0
15464 201 6 4.0998931116389542e-01 1.5115680453064009e+01 1.6378371673802111e+01 2.0336893023749592e+01 -1 -1 1
11527 170 1 7.7998931116389547e-01 9.8155617549563434e+00 1.6533060223333280e+01 1.4570881879712680e+01 1 0 0
11535 170 2 -2.6001068883610456e-01 8.5723420937979231e+00 1.9396720956626929e+01 1.6937806591194882e+01 1 0 0
10115 149 1 5.1998931116389546e-01 1.4907014829855625e+00 1.9731472146973278e+01 1.4407738202328193e+01 0 0 0
11543 170 2 -2.6001068883610456e-01 6.4510256876528507e+00 1.5737878985107557e+01 1.8592548460298286e+01 1 0 0
9983 147 2 -2.6001068883610456e-01 1.2161713829284546e+01 1.5503335863021157e+01 1.7118424207698318e+01 0 0 0
11555 170 2 -2.6001068883610456e-01 3.9214557754015300e+00 1.5558745827947059e+01 2.0167465878136532e+01 1 0 0
11547 170 2 -2.6001068883610456e-01 5.6392577998968099e+00 1.9161073494272575e+01 1.8256589858736419e+01 1 0 0
11540 170 2 -2.6001068883610456e-01 5.7887540228007737e+00 1.6118973070968472e+01 1.5968335774170981e+01 1 0 0
11530 170 1 5.1998931116389546e-01 9.7317804961814538e+00 1.7639428788327592e+01 1.5730509074451696e+01 1 0 0
199 3 2 -2.6001068883610456e-01 1.2486562041580276e+01 1.8607170043847336e+01 1.8301516917345168e+01 0 0 0
185 3 1 6.7998931116389549e-01 1.2360669748986131e+01 2.0975829310862018e+01 1.7972180780043946e+01 0 0 0
11550 170 2 -2.6001068883610456e-01 3.0879644727363229e+00 1.8580370134586840e+01 1.8075770368169938e+01 1 0 0
11548 170 1 5.1998931116389546e-01 3.9594513204520463e+00 1.7540141632474796e+01 1.7710957586900225e+01 1 0 0
11536 170 1 5.1998931116389546e-01 7.1554642248704496e+00 1.8031184623548373e+01 1.5556247722248097e+01 1 0 0
190 3 5 -7.0631068883610459e-01 1.4823928044095817e+01 1.8199024703383639e+01 2.0409622591984707e+01 0 0 0
9963 147 2 -2.6001068883610456e-01 7.6724119088714229e+00 1.4742327700222459e+01 2.0964323714361814e+01 0 0 0
10116 149 2 -2.6001068883610456e-01 2.6819388297835438e+00 1.9670024144935592e+01 1.5101699265162230e+01 0 0 0
11526 170 2 -2.6001068883610456e-01 9.8714125848523988e+00 1.5292726065621860e+01 1.5081849449586294e+01 1 0 0
187 3 4 1.4738893111638955e+00 1.4636583214839499e+01 1.9545513674634119e+01 1.9401117155280367e+01 0 0 0
9987 147 2 -2.6001068883610456e-01 1.2517116432957161e+01 1.4493685798340913e+01 1.4919924634592606e+01 0 0 0
170 3 2 -2.6001068883610456e-01 7.0261202512424150e+00 2.1381440730691263e+01 1.9298132270442807e+01 0 0 0
11534 170 2 -2.6001068883610456e-01 8.6806111394223482e+00 1.9457160748016992e+01 1.4608988580950157e+01 1 0 0
9977 147 2 -2.6001068883610456e-01 1.2444726400701267e+01 1.5400688679471880e+01 2.0243695272045265e+01 0 0 0
11557 170 1 5.1998931116389546e-01 1.9765366638013828e+00 1.6750820762021348e+01 2.0165486026258304e+01 1 0 0
11556 170 2 -2.6001068883610456e-01 2.2453314441565615e+00 1.4457503012885111e+01 1.9289123131006601e+01 1 0 0
9973 147 1 5.1998931116389546e-01 1.0483551825682113e+01 1.4414828709915485e+01 1.9851169737510066e+01 0 0 0
9986 147 2 -2.6001068883610456e-01 1.4297485101248798e+01 1.4473920517977534e+01 1.6194057311172969e+01 0 0 0
188 3 5 -7.0631068883610459e-01 1.4816977960361307e+01 2.0887952865249780e+01 2.0395984605237132e+01 0 0 0
10981 161 2 -2.6001068883610456e-01 1.1702661083807611e+01 2.0379491738873163e+01 2.1044508281917210e+01 1 0 0
10980 161 2 -2.6001068883610456e-01 9.5357328538485664e+00 2.1268688607751525e+01 2.0987489338286547e+01 1 0 0
10953 161 2 -2.6001068883610456e-01 7.6775213396148807e+00 1.8448883517587387e+01 2.1260788501554252e+01 1 0 0
10938 161 2 -2.6001068883610456e-01 4.5513227267996017e+00 1.9125634945175086e+01 2.2640815632012153e+01 1 0 0
10944 161 2 -2.6001068883610456e-01 7.3753633198003783e+00 1.6889655434199280e+01 2.4998092342381430e+01 1 0 0
10970 161 2 -2.6001068883610456e-01 1.1516799662488150e+01 1.5987418972751469e+01 2.3348615873175987e+01 1 0 0
10928 161 1 5.1998931116389546e-01 1.9114714109171886e+00 1.6671306957722987e+01 2.5316537675189714e+01 1 0 0
10960 161 1 6.7998931116389549e-01 1.2599388627431734e+01 1.8155507024334081e+01 2.5932686507436344e+01 1 0 0
10954 161 2 -2.6001068883610456e-01 8.6370179622051584e+00 1.7370451849498732e+01 2.3008192355542061e+01 1 0 0
10945 161 2 -2.6001068883610456e-01 5.8957722657727230e+00 1.8118233904749388e+01 2.6096881827702724e+01 1 0 0
10947 161 2 -2.6001068883610456e-01 8.1559953493621027e+00 1.9361367209343054e+01 2.5405452712004479e+01 1 0 0
10966 161 1 7.7998931116389547e-01 1.3625777215782000e+01 1.6905771238185231e+01 2.3535596324402089e+01 1 0 0
10961 161 1 1.6598931116389545e-01 1.3197538888495821e+01 1.7736399377767757e+01 2.7313079888556626e+01 1 0 0
10958 161 1 4.1998931116389543e-01 1.2115579664402654e+01 1.7106554037417297e+01 2.3961230662931765e+01 1 0 0
10942 161 2 -2.6001068883610456e-01 5.0356279582079129e+00 1.6042795349559285e+01 2.4165960138135393e+01 1 0 0
11559 170 2 -2.6001068883610456e-01 1.7672428319696620e+00 1.6084429356455971e+01 2.1425000822797241e+01 1 0 0
10974 161 2 -2.6001068883610456e-01 1.2193206795044061e+01 1.7397459770634761e+01 2.8221124195011363e+01 1 0 0
8412 124 2 -2.6001068883610456e-01 2.6127601872850654e+00 2.1192757311880687e+01 2.7734655546142616e+01 0 0 0
10952 161 1 5.1998931116389546e-01 8.5097032654090921e+00 1.8647068658078208e+01 2.2331626123371940e+01 1 0 0
10941 161 2 -2.6001068883610456e-01 6.0053173383330050e+00 1.7094531144756740e+01 2.2549606193694736e+01 1 0 0
10948 161 2 -2.6001068883610456e-01 6.2365937231761563e+00 2.0249058984653953e+01 2.4777571226257905e+01 1 0 0
10931 161 1 5.1998931116389546e-01 2.6576124145806790e+00 1.7859628572906594e+01 2.5764882024040730e+01 1 0 0
10943 161 1 5.1998931116389546e-01 6.4188776199204973e+00 1.7880713935443627e+01 2.4781901805115577e+01 1 0 0
10933 161 2 -2.6001068883610456e-01 3.6645600066792738e+00 1.7459646985904179e+01 2.6619708356987946e+01 1 0 0
10962 161 4 1.4738893111638955e+00 1.4270598707156674e+01 1.8838946704529071e+01 2.8389943868169308e+01 1 0 0
10930 161 2 -2.6001068883610456e-01 2.6190132907164645e+00 1.5887915585453095e+01 2.4443547264887151e+01 1 0 0
10957 161 1 6.7998931116389549e-01 1.1349207624487049e+01 1.8351391454396225e+01 2.3416395411826915e+01 1 0 0
10959 161 3 -3.2001068883610456e-01 1.1896815394104836e+01 1.7126474832649293e+01 2.5355452057318775e+01 1 0 0
10940 161 1 5.1998931116389546e-01 5.4169231040551642e+00 1.7313825272278738e+01 2.3716261946859888e+01 1 0 0
10935 161 2 -2.6001068883610456e-01 4.0764681673525116e+00 1.9734344198969023e+01 2.5174477980402095e+01 1 0 0
10939 161 2 -2.6001068883610456e-01 3.2518300678914027e+00 1.7381890335968180e+01 2.2783351650390301e+01 1 0 0
10973 161 2 -2.6001068883610456e-01 1.3921238542964163e+01 1.6580809570351459e+01 2.7131728933193685e+01 1 0 0
10976 161 2 -2.6001068883610456e-01 1.3459552767730726e+01 1.6012772718208886e+01 2.2474142989705182e+01 1 0 0
10934 161 1 5.1998931116389546e-01 3.2934481246425289e+00 1.8655414030799385e+01 2.4640987910153669e+01 1 0 0
10937 161 1 5.1998931116389546e-01 4.1177206335791290e+00 1.8122428559007503e+01 2.3493991966670883e+01 1 0 0
8457 124 2 -2.6001068883610456e-01 1.0069590361424188e+01 2.1168126051424689e+01 2.6494635138790475e+01 0 0 0
10949 161 1 5.1998931116389546e-01 7.7982688342535802e+00 1.9654654636363343e+01 2.3215435463494302e+01 1 0 0
10932 161 2 -2.6001068883610456e-01 1.8006551750948445e+00 1.8657319952726965e+01 2.6483771181150718e+01 1 0 0
10936 161 2 -2.6001068883610456e-01 2.2452627964885070e+00 1.9331920368270310e+01 2.4073996560356562e+01 1 0 0
10968 161 2 -2.6001068883610456e-01 1.0318349838940165e+01 1.8654149807817653e+01 2.4312010339629651e+01 1 0 0
10977 161 2 -2.6001068883610456e-01 1.4341190811761768e+01 1.7992763134150835e+01 2.3014824975612740e+01 1 0 0
10946 161 1 5.1998931116389546e-01 7.1232147155779115e+00 1.9217286225113444e+01 2.4509896127814613e+01 1 0 0
1634 24 2 -2.6001068883610456e-01 1.0365662212755483e+01 1.4777654853877944e+01 2.6301827510771265e+01 0 0 0
10929 161 2 -2.6001068883610456e-01 1.6702942103719822e+00 1.5832458826909129e+01 2.6398861633517612e+01 1 0 0
8423 124 1 5.1998931116389546e-01 6.0181113580181371e+00 2.0886011969056383e+01 2.8141236447152345e+01 0 0 0
10971 161 2 -2.6001068883610456e-01 1.1822561122445775e+01 1.9189571442616870e+01 2.6194841774580407e+01 1 0 0
10956 161 3 -3.2001068883610456e-01 1.0843103567608587e+01 1.8129451741020489e+01 2.2082779510962968e+01 1 0 0
10979 161 2 -2.6001068883610456e-01 1.0693492164142206e+01 2.1136349149379413e+01 2.2878659874116668e+01 1 0 0
10950 161 2 -2.6001068883610456e-01 8.7533081509885839e+00 2.0563275761560806e+01 2.3723732010190535e+01 1 0 0
10964 161 5 -7.0631068883610459e-01 1.4497377212355907e+01 2.0480956236217402e+01 2.8114176514421317e+01 1 0 0
9962 147 2 -2.6001068883610456e-01 7.0702875772796023e+00 1.4534403434829294e+01 2.2959588142509762e+01 0 0 0
10969 161 2 -2.6001068883610456e-01 1.2261882942234445e+01 1.9377115058178763e+01 2.3348465508788799e+01 1 0 0
10972 161 2 -2.6001068883610456e-01 1.3758021703480249e+01 1.8480188444143824e+01 2.5232052005448079e+01 1 0 0
1510 23 2 -2.6001068883610456e-01 5.6169253229130263e+00 1.5117605894044397e+01 2.8034312897083815e+01 0 0 0
10975 161 2 -2.6001068883610456e-01 1.4321116550499916e+01 1.6341468100945082e+01 2.4637288992411548e+01 1 0 0
10951 161 2 -2.6001068883610456e-01 6.8318904013554214e+00 2.0302489599744071e+01 2.2371394107683361e+01 1 0 0
8425 124 2 -2.6001068883610456e-01 6.8175340676398042e+00 1.9762362897105032e+01 2.7890601914436687e+01 0 0 0
10955 161 1 4.1998931116389543e-01 9.8775359359855663e+00 1.9046185798252925e+01 2.1708779767162952e+01 1 0 0
1506 23 2 -2.6001068883610456e-01 8.4326717312536541e+00 1.5164063005448615e+01 2.8436928476020029e+01 0 0 0
8401 124 2 -2.6001068883610456e-01 1.0912053353262894e+00 2.1131361471822647e+01 2.5998934615034223e+01 0 0 0
1628 24 2 -2.6001068883610456e-01 1.2529911679745798e+01 1.4713314939752985e+01 2.7071466778942423e+01 0 0 0
10978 161 1 7.7998931116389547e-01 1.0442979740656318e+01 2.0527731125459521e+01 2.1688242282761475e+01 1 0 0
8444 124 2 -2.6001068883610456e-01 9.3693538539605630e+00 2.0122856411946145e+01 2.8178517812655478e+01 0 0 0
8424 124 2 -2.6001068883610456e-01 5.1166880491834270e+00 2.0952492633062771e+01 2.7057978778201811e+01 0 0 0
1523 23 1 5.1998931116389546e-01 1.6178648897430468e+00 1.6052996185888919e+01 3.0867676574187872e+01 0 0 0
1974 29 2 -2.6001068883610456e-01 9.5390135870119757e+00 2.0133768531660415e+01 3.2981564364404413e+01 0 0 0
1516 23 2 -2.6001068883610456e-01 6.0648203210349276e+00 1.6133401443646157e+01 3.1838766683528156e+01 0 0 0
1963 29 1 7.7998931116389547e-01 1.0014445989724914e+01 1.8878997657472649e+01 3.2734226158920556e+01 0 0 0
1967 29 2 -2.6001068883610456e-01 8.6519455442941098e+00 1.6957621375116457e+01 3.2836086075154377e+01 0 0 0
1520 23 1 5.1998931116389546e-01 2.7188352596223928e+00 1.6653504466619765e+01 3.0018112090465976e+01 0 0 0
1957 29 1 6.7998931116389549e-01 1.1111991050037075e+01 1.7479721443895439e+01 3.5253831082927981e+01 0 0 0
1951 29 2 -2.6001068883610456e-01 7.1033461513902463e+00 1.5859485715966137e+01 3.4463856671821354e+01 0 0 0
1503 23 2 -2.6001068883610456e-01 9.5592056616026131e+00 1.5333024261449077e+01 3.0907366914545129e+01 0 0 0
8447 124 2 -2.6001068883610456e-01 1.1612764936914484e+01 2.0808153433421477e+01 3.1675512311973812e+01 0 0 0
1849 28 2 -2.6001068883610456e-01 1.7240937744805711e+00 1.9822757651556689e+01 3.5535384752173528e+01 0 0 0
1973 29 2 -2.6001068883610456e-01 9.7015144373914133e+00 1.8542537707297040e+01 3.1393810659364849e+01 0 0 0
1504 23 2 -2.6001068883610456e-01 7.8457158056674272e+00 1.4580072237630384e+01 3.1931636309626590e+01 0 0 0
8421 124 2 -2.6001068883610456e-01 3.9502123638185926e+00 1.9911503318426568e+01 2.9161354387018573e+01 0 0 0
1521 23 2 -2.6001068883610456e-01 2.2796707649950103e+00 1.7963419007700526e+01 2.9668965951008563e+01 0 0 0
1972 29 2 -2.6001068883610456e-01 1.1397284147451538e+01 1.8864548529431715e+01 3.2892075309094203e+01 0 0 0
1959 29 4 1.4738893111638955e+00 1.3773290601239768e+01 1.8827242082625187e+01 3.4600479062443341e+01 0 0 0
1507 23 2 -2.6001068883610456e-01 7.3584223259703014e+00 1.6544634568053176e+01 2.9970389448524408e+01 0 0 0
1954 29 1 6.7998931116389549e-01 8.4372360637488697e+00 1.8165984020278760e+01 3.4718851410879260e+01 0 0 0
1964 29 2 -2.6001068883610456e-01 5.0087649496570235e+00 1.8166545950527841e+01 3.4392039048099967e+01 0 0 0
1530 23 2 -2.6001068883610456e-01 1.8894241584270910e+00 1.9172219143665529e+01 3.1903585701091728e+01 0 0 0
1517 23 1 5.1998931116389546e-01 4.1756818849488795e+00 1.6881327810710509e+01 3.0547106442195595e+01 0 0 0
8420 124 1 5.1998931116389546e-01 5.1135949455687610e+00 2.0706218166939795e+01 2.9427234012432478e+01 0 0 0
1956 29 3 -3.2001068883610456e-01 1.0390600731450231e+01 1.6872851190682962e+01 3.4246305876575541e+01 0 0 0
1519 23 2 -2.6001068883610456e-01 4.7848830380846543e+00 1.7375242943240675e+01 2.9379929463188162e+01 0 0 0
1511 23 1 5.1998931116389546e-01 5.1618055395205644e+00 1.4397576359038498e+01 3.0460240874342851e+01 0 0 0
1969 29 2 -2.6001068883610456e-01 1.0826005348396887e+01 1.8794196976928120e+01 3.5524086201372533e+01 0 0 0
1850 28 2 -2.6001068883610456e-01 3.8184556200428905e+00 2.0275484324598633e+01 3.4805415437623459e+01 0 0 0
1953 29 3 -3.2001068883610456e-01 7.1344046486527262e+00 1.8254941340314865e+01 3.4211647799209871e+01 0 0 0
1518 23 2 -2.6001068883610456e-01 4.2087707302474735e+00 1.7914268772203695e+01 3.1627296931115946e+01 0 0 0
1620 24 5 -7.0631068883610459e-01 1.5363309658534297e+01 1.5293453549849074e+01 2.9135894793113895e+01 0 0 0
16388 201 6 4.0298931116389547e-01 1.5056397676953960e+01 1.6365520080622549e+01 3.0437692466357184e+01 0 0 0
1960 29 5 -7.0631068883610459e-01 1.3294415738989898e+01 2.0429649474211388e+01 3.4899678271768380e+01 0 0 0
1514 23 1 5.1998931116389546e-01 4.8646493098557322e+00 1.5680753231045085e+01 3.1301184169328323e+01 0 0 0
10963 161 5 -7.0631068883610459e-01 1.3615439726401803e+01 1.8835348087317040e+01 2.9974863832540219e+01 1 0 0
16386 201 8 -2.0911068883610456e-01 1.4455710210084872e+01 1.6596430254383009e+01 3.1206313399781642e+01 0 0 0
1962 29 5 -7.0631068883610459e-01 1.5186525831381223e+01 1.8715731973635869e+01 3.5585089299270727e+01 0 0 0
8422 124 2 -2.6001068883610456e-01 5.8546297933349321e+00 1.9840920937753900e+01 3.0260441644905200e+01 0 0 0
1955 29 1 4.1998931116389543e-01 9.4454528610532531e+00 1.7764978849127218e+01 3.3630615798493423e+01 0 0 0
1515 23 2 -2.6001068883610456e-01 4.0039398367255368e+00 1.5327484408692118e+01 3.2342814749743532e+01 0 0 0
1958 29 1 1.6598931116389545e-01 1.2606935192132289e+01 1.7445572651223795e+01 3.4808140217711710e+01 0 0 0
1961 29 5 -7.0631068883610459e-01 1.4658234341733090e+01 1.8785070747298025e+01 3.3178103095669130e+01 0 0 0
8433 124 3 -3.2001068883610456e-01 1.0459748803638490e+01 2.1388588707440856e+01 2.9776689260723174e+01 0 0 0
1505 23 1 5.1998931116389546e-01 7.6173438262290940e+00 1.5191556133042347e+01 2.9576920107443225e+01 0 0 0
16387 201 6 4.0298931116389547e-01 1.3980480093595046e+01 1.7345289924618157e+01 3.0774271714747485e+01 0 0 0
1527 23 2 -2.6001068883610456e-01 2.1838524677334461e+00 1.6622689560744863e+01 3.3072130371121190e+01 0 0 0
1952 29 1 4.1998931116389543e-01 6.1381918127107964e+00 1.7809589016032206e+01 3.5136365368801457e+01 0 0 0
1970 29 2 -2.6001068883610456e-01 1.2676851379631277e+01 1.6745093656836477e+01 3.3650460859294640e+01 0 0 0
8430 124 2 -2.6001068883610456e-01 7.7159151296677413e+00 2.1466933425767799e+01 3.0227561342357713e+01 0 0 0
8413 124 2 -2.6001068883610456e-01 1.8265712170687629e+00 2.0965165299671668e+01 2.9823315037052730e+01 0 0 0
1966 29 2 -2.6001068883610456e-01 8.7947960870010267e+00 1.9427328182867118e+01 3.5171781196512747e+01 0 0 0
16385 201 6 4.0298931116389547e-01 1.5155996083744805e+01 1.6959940340737333e+01 3.1821325330189079e+01 0 0 0
1950 29 2 -2.6001068883610456e-01 4.8709904911454140e+00 1.5889019319905053e+01 3.4723543000356038e+01 0 0 0
1508 23 1 5.1998931116389546e-01 6.2293670349469874e+00 1.4511096050983056e+01 2.9175279316203639e+01 0 0 0
1949 29 1 5.1998931116389546e-01 6.0576901690965306e+00 1.6294890909733525e+01 3.5265872636390228e+01 0 0 0
1524 23 2 -2.6001068883610456e-01 1.9229277368861171e+00 1.4716970568034474e+01 3.1239233462062021e+01 0 0 0
1502 23 1 5.1998931116389546e-01 8.4344930744660616e+00 1.4500064848634462e+01 3.0667252792596805e+01 0 0 0
6648 98 2 -2.6001068883610456e-01 1.5317756541617596e+01 1.5788736651438649e+01 3.4616600597245430e+01 0 0 -1
1526 23 1 5.1998931116389546e-01 1.1879932625518141e+00 1.6863077968321200e+01 3.2158415808181843e+01 0 0 0
1971 29 2 -2.6001068883610456e-01 1.3269631646688362e+01 1.6550009144046967e+01 3.5753942239619761e+01 0 0 0
8453 124 2 -2.6001068883610456e-01 1.3947641291934726e+01 2.1375699607643735e+01 3.1314176278692987e+01 0 0 0
1977 29 2 -2.6001068883610456e-01 6.1054696107686475e+00 2.0071025889372699e+01 3.5747304141970538e+01 0 0 0
1522 23 2 -2.6001068883610456e-01 2.8875023790585672e+00 1.5978544569129966e+01 2.8844652525891888e+01 0 0 0
8432 124 1 4.1998931116389543e-01 9.5200560448228373e+00 2.1464379049475699e+01 2.8667224183644482e+01 0 0 0
1965 29 2 -2.6001068883610456e-01 8.3970613777514416e+00 1.7223958448779847e+01 3.5789760697039441e+01 0 0 0
8418 124 2 -2.6001068883610456e-01 3.9604881792519140e+00 2.1576301519806830e+01 3.1368157305612872e+01 0 0 0
1843 28 2 -2.6001068883610456e-01 5.1460189784873220e+00 2.0028551298552667e+01 3.7776582058015620e+01 0 0 0
1759 26 1 7.7998931116389547e-01 1.0050202086336498e+01 1.6037506544174722e+01 3.9716384096250280e+01 0 0 0
1857 28 1 5.1998931116389546e-01 1.0279484617794152e+00 2.1108895667104026e+01 3.8535215616196439e+01 0 0 0
1768 26 2 -2.6001068883610456e-01 9.8136102586737390e+00 1.4684336094646074e+01 4.0037260666395461e+01 0 0 0
1742 26 1 5.1998931116389546e-01 3.6674968006457136e+00 1.6861302049211435e+01 4.1696897593256466e+01 0 0 0
9067 133 2 -2.6001068883610456e-01 1.4171173521336067e+01 1.9250196925639727e+01 4.1061490088588933e+01 0 0 0
1754 26 1 1.6598931116389545e-01 1.0389874482487965e+01 2.0379071237019176e+01 4.0079103788160836e+01 0 0 0
1946 29 1 5.1998931116389546e-01 6.2286411015170451e+00 1.5642152189488863e+01 3.6637680545343365e+01 0 0 0
1747 26 2 -2.6001068883610456e-01 5.4062169221560366e+00 1.8389690155978670e+01 4.0907153569289747e+01 0 0 0
6637 98 1 5.1998931116389546e-01 1.3905154827946985e+01 1.5119245388027309e+01 3.8578678975342442e+01 0 0 -1
1740 26 2 -2.6001068883610456e-01 1.7804307932317005e+00 1.7854563693959157e+01 4.0774273104897951e+01 0 0 0
1765 26 2 -2.6001068883610456e-01 1.0898215581649950e+01 1.8643509661555164e+01 3.8466245184740629e+01 0 0 0
1738 26 2 -2.6001068883610456e-01 1.3622478958338131e+00 1.9839354463267199e+01 4.2280181681328941e+01 0 0 0
1772 26 2 -2.6001068883610456e-01 5.7695046184076926e+00 1.5419071684180347e+01 4.0074405668527866e+01 0 0 0
1771 26 1 5.1998931116389546e-01 6.4038080471989876e+00 1.5082662801793324e+01 4.1281027674369199e+01 0 0 0
6634 98 1 5.1998931116389546e-01 1.4804544683727881e+01 1.5471842328105732e+01 3.9828348350345031e+01 0 0 -1
14989 201 7 -8.2001068883610451e-01 1.4355805671368001e+01 1.9404102865701429e+01 3.8271862788316696e+01 1 3 1
1976 29 2 -2.6001068883610456e-01 7.2879766140071025e+00 1.8754190113146070e+01 3.7014069800927331e+01 0 0 0
1770 26 2 -2.6001068883610456e-01 1.1402241885541191e+01 1.6233919347065058e+01 3.9645917059343930e+01 0 0 0
1842 28 1 5.1998931116389546e-01 4.9258742635135802e+00 1.8773895906033950e+01 3.7211876878776096e+01 0 0 0
1739 26 1 5.1998931116389546e-01 2.4019311010974813e+00 1.7658602900526102e+01 4.1989105067939121e+01 0 0 0
1767 26 2 -2.6001068883610456e-01 1.1014606295002679e+01 2.0189128438033773e+01 4.1269479299105797e+01 0 0 0
1859 28 2 -2.6001068883610456e-01 9.7464054561129010e-01 2.1267577711367505e+01 3.9900866118835069e+01 0 0 0
6626 98 2 -2.6001068883610456e-01 1.2633256508992528e+01 1.4726384037890945e+01 4.1495058720785089e+01 0 0 -1
1741 26 2 -2.6001068883610456e-01 1.5760793919878635e+00 1.6734599559050125e+01 4.2612766440061840e+01 0 0 0
1844 28 2 -2.6001068883610456e-01 5.0028007671901786e+00 1.7891692534371241e+01 3.8208250030130820e+01 0 0 0
6638 98 2 -2.6001068883610456e-01 1.3355422508617291e+01 1.6326310581256212e+01 3.8148106535314469e+01 0 0 -1
1848 28 1 5.1998931116389546e-01 3.0372320138499806e+00 2.0132307239246011e+01 3.5948760263689969e+01 0 0 0
1761 26 2 -2.6001068883610456e-01 8.1421292381600789e+00 1.8803689596020721e+01 4.1301409199710783e+01 0 0 0
1764 26 2 -2.6001068883610456e-01 8.8795878848374716e+00 1.8813535183954833e+01 3.8876462634510936e+01 0 0 0
1947 29 2 -2.6001068883610456e-01 6.8340805554974100e+00 1.6612494954958372e+01 3.7455447327465073e+01 0 0 0
1748 26 1 4.1998931116389543e-01 6.1896198048422848e+00 1.6341694904113680e+01 4.2157032607654259e+01 0 0 0
1975 29 1 5.1998931116389546e-01 6.1399968782570982e+00 1.8808191292801141e+01 3.6247331382859706e+01 0 0 0
1750 26 1 6.7998931116389549e-01 8.0599524935265130e+00 1.7499696857000789e+01 4.0980850554623032e+01 0 0 0
1845 28 1 5.1998931116389546e-01 3.5018927411496370e+00 1.8841419098991281e+01 3.6696254365812415e+01 0 0 0
4724 70 2 -2.6001068883610456e-01 1.1206756746909232e+00 1.4524172673775800e+01 3.9580209102264575e+01 0 0 0
1743 26 2 -2.6001068883610456e-01 3.5287204436893442e+00 1.6609552093401589e+01 4.0352466431368711e+01 0 0 0
1753 26 1 6.7998931116389549e-01 1.0111648112664467e+01 1.8930477260559790e+01 3.9540628897111539e+01 0 0 0
1846 28 2 -2.6001068883610456e-01 2.6813899209707786e+00 1.8838033624685089e+01 3.7795055109448789e+01 0 0 0
1766 26 2 -2.6001068883610456e-01 1.1304987322733968e+01 2.0953790056725143e+01 3.9203773305032840e+01 0 0 0
1854 28 1 5.1998931116389546e-01 2.4281373968741482e+00 2.1543165430066196e+01 3.8143874017852916e+01 0 0 0
1746 26 2 -2.6001068883610456e-01 5.2298845738037301e+00 1.8135897879403640e+01 4.3071396546825639e+01 0 0 0
1851 28 1 5.1998931116389546e-01 2.9652792829166552e+00 2.1519350006956607e+01 3.6669003018385851e+01 0 0 0
1752 26 3 -3.2001068883610456e-01 1.0371366986012346e+01 1.8012444914886817e+01 4.0586237097488429e+01 0 0 0
6640 98 1 5.1998931116389546e-01 1.4535791080312729e+01 1.4443342476485238e+01 3.7368564899430538e+01 0 0 -1
1751 26 1 4.1998931116389543e-01 9.4781652811128705e+00 1.6945301814480100e+01 4.0792682847449122e+01 0 0 0
14988 201 6 4.0998931116389542e-01 1.3633511365208866e+01 1.8818076240103114e+01 3.8471416117689110e+01 1 3 1
1763 26 2 -2.6001068883610456e-01 9.7310825884816037e+00 1.6333166483479037e+01 4.1950359965981747e+01 0 0 0
1745 26 1 5.1998931116389546e-01 5.1236419579953667e+00 1.7436711781594926e+01 4.1908032138098179e+01 0 0 0
1762 26 2 -2.6001068883610456e-01 7.3176272456371461e+00 1.7391547850700551e+01 3.9815543853675081e+01 0 0 0
1773 26 2 -2.6001068883610456e-01 7.6675215705484030e+00 1.4799956271227986e+01 4.0942375049616942e+01 0 0 0
9061 133 2 -2.6001068883610456e-01 1.4335608051607574e+01 1.8394978467249857e+01 4.2872420552084684e+01 0 0 0
1855 28 2 -2.6001068883610456e-01 3.2543504984612333e+00 2.0639031507272367e+01 3.8905835313156118e+01 0 0 0
15445 201 7 -8.2001068883610451e-01 8.6925064746959908e+00 2.1512348532943577e+01 3.7351845485229148e+01 -1 -1 3
1744 26 2 -2.6001068883610456e-01 3.5919214744122381e+00 1.5649200143099574e+01 4.2373637684658917e+01 0 0 0
1948 29 2 -2.6001068883610456e-01 4.9096300309500709e+00 1.5395542638595392e+01 3.7057530113797000e+01 0 0 0
1968 29 2 -2.6001068883610456e-01 1.0944848001657068e+01 1.6763979083116737e+01 3.6443425924363794e+01 0 0 0
1769 26 2 -2.6001068883610456e-01 9.4407720734412539e+00 1.6296277263751943e+01 3.8498604671279629e+01 0 0 0
1749 26 3 -3.2001068883610456e-01 7.4982498213565085e+00 1.6982163254072862e+01 4.2240767641554385e+01 0 0 0
15446 201 6 4.0998931116389542e-01 8.4329586256913611e+00 2.0594564619551011e+01 3.7094382611913474e+01 -1 -1 3
1944 29 2 -2.6001068883610456e-01 8.3923379195764554e+00 1.4577359153668786e+01 3.6286679421487634e+01 0 0 0
1737 26 2 -2.6001068883610456e-01 3.5430199825052209e+00 1.9728655841369147e+01 4.2562344191685078e+01 0 0 0
6635 98 2 -2.6001068883610456e-01 1.4134981433365397e+01 1.6386482909341979e+01 4.0677768404616721e+01 0 0 -1
14990 201 6 4.0998931116389542e-01 1.4717382668382534e+01 1.9005264033873381e+01 3.7501053681245210e+01 1 3 1
1736 26 1 5.1998931116389546e-01 2.3539640576326457e+00 1.9029886163315478e+01 4.2772343157600297e+01 0 0 0
1847 28 2 -2.6001068883610456e-01 3.2195923180178396e+00 1.7714441814556562e+01 3.5932078369861976e+01 0 0 0
1943 29 1 5.1998931116389546e-01 7.1098615057799588e+00 1.4350847429449626e+01 3.6749975971008368e+01 0 0 0
6641 98 2 -2.6001068883610456e-01 1.3566124252131962e+01 1.4486684117197996e+01 3.6399735866303729e+01 0 0 -1
15848 201 6 4.0998931116389542e-01 1.1704175865202394e+01 2.1266539670938339e+01 3.6081613256647792e+01 1 1 0
1858 28 2 -2.6001068883610456e-01 9.3673985378922631e-01 1.9790024893509695e+01 3.8255631038138674e+01 0 0 0
6639 98 2 -2.6001068883610456e-01 1.2860383928591354e+01 1.4337087694771304e+01 3.9004787788840041e+01 0 0 -1
6623 98 2 -2.6001068883610456e-01 1.4047357461518327e+01 1.5770793472161918e+01 4.3030546649498319e+01 0 0 -1
8952 132 2 -2.6001068883610456e-01 7.6178000620518329e+00 1.9632797346212012e+01 4.5838830750853319e+01 0 0 0
9048 133 1 6.7998931116389549e-01 1.5338935781677300e+01 1.9936203988529254e+01 4.4219315653590591e+01 0 0 0
8953 132 2 -2.6001068883610456e-01 7.0496177426216491e+00 1.7515388461656350e+01 4.5645729181278313e+01 0 0 0
1734 26 2 -2.6001068883610456e-01 3.1332599020181164e+00 1.7881080983503274e+01 4.4680327553625560e+01 0 0 0
10856 160 2 -2.6001068883610456e-01 3.7379620716081896e+00 1.5567750753788918e+01 4.7659674086571549e+01 1 0 0
8955 132 2 -2.6001068883610456e-01 5.0839445018390013e+00 1.9088470492502871e+01 4.6401956312725488e+01 0 0 0
1735 26 2 -2.6001068883610456e-01 2.7058640958994831e+00 2.0011346750466675e+01 4.4793997323397456e+01 0 0 0
8941 132 2 -2.6001068883610456e-01 9.8779927272399419e+00 2.0422763227148625e+01 4.5634809163805521e+01 0 0 0
6727 99 3 -3.2001068883610456e-01 1.2728268947984324e+01 1.4788158924850707e+01 4.8012439496272172e+01 0 0 -1
8944 132 2 -2.6001068883610456e-01 9.0930839688389078e+00 1.8309613004253894e+01 4.4553620611794443e+01 0 0 0
8951 132 1 5.1998931116389546e-01 7.3033927848618694e+00 1.8503361188940751e+01 4.6584136658784843e+01 0 0 0
6624 98 2 -2.6001068883610456e-01 1.2636422421121432e+01 1.4517809553791912e+01 4.4236913308203491e+01 0 0 -1
8943 132 2 -2.6001068883610456e-01 1.0959637350699445e+01 1.7193197716308394e+01 4.4913047644010142e+01 0 0 0
8939 132 1 5.1998931116389546e-01 1.0860242772743392e+01 1.9511498739992973e+01 4.5435363623876441e+01 0 0 0
6725 99 2 -2.6001068883610456e-01 1.4652571119488568e+01 1.5702701678386534e+01 4.9111541415178152e+01 0 0 -1
8942 132 1 5.1998931116389546e-01 1.0107361184898974e+01 1.8127556525961552e+01 4.5448506991176423e+01 0 0 0
6726 99 1 4.1998931116389543e-01 1.3865928072789115e+01 1.4572997640977825e+01 4.7220342539029801e+01 0 0 -1
9040 133 1 5.1998931116389546e-01 1.4679266753488330e+01 2.1099337798652378e+01 4.8424388574983098e+01 0 0 0
10868 160 2 -2.6001068883610456e-01 2.4581839256255709e+00 1.8667723388047801e+01 4.9755344462808139e+01 1 0 0
6741 99 2 -2.6001068883610456e-01 1.1865977124106047e+01 1.6194884979652631e+01 4.9949546539492999e+01 0 0 -1
10866 160 1 5.1998931116389546e-01 1.7840420341182579e+00 1.7454608408246028e+01 4.9988542814071735e+01 1 0 0
8946 132 2 -2.6001068883610456e-01 1.0727392240448586e+01 1.6973274849509956e+01 4.7422765780567083e+01 0 0 0
9069 133 1 5.1998931116389546e-01 1.3207747199057135e+01 1.8923918737124236e+01 4.6347053108898287e+01 0 0 0
10865 160 2 -2.6001068883610456e-01 4.0077891894315210e+00 1.6758170900145583e+01 4.9738743955802448e+01 1 0 0
4708 70 2 -2.6001068883610456e-01 1.0252286948503457e+00 1.4399735033892526e+01 4.4370411095528382e+01 0 0 0
8961 132 2 -2.6001068883610456e-01 7.8716355069920834e+00 2.1009389438450359e+01 4.7903794411697596e+01 0 0 0
8948 132 1 5.1998931116389546e-01 8.5298596418749639e+00 1.8027860447136419e+01 4.7467544102660220e+01 0 0 0
8959 132 2 -2.6001068883610456e-01 4.8158476254090310e+00 1.9720279955150257e+01 4.9263799055001464e+01 0 0 0
6746 99 2 -2.6001068883610456e-01 9.4370326998366512e+00 1.5454881643933858e+01 4.9929418384599913e+01 0 0 -1
6738 99 2 -2.6001068883610456e-01 1.3658633546224351e+01 1.5517699608639031e+01 4.6209235371429955e+01 0 0 -1
8945 132 1 5.1998931116389546e-01 9.6453255472026065e+00 1.7372216060070095e+01 4.6681929603247589e+01 0 0 0
9071 133 2 -2.6001068883610456e-01 1.3102471100520630e+01 1.7912146731260624e+01 4.7342659327759982e+01 0 0 0
8958 132 2 -2.6001068883610456e-01 6.9198712437152894e+00 1.9127849687177026e+01 4.9555618722953191e+01 0 0 0
8950 132 2 -2.6001068883610456e-01 9.1645755838318408e+00 1.9011882358807604e+01 4.8196661267278820e+01 0 0 0
8967 132 2 -2.6001068883610456e-01 3.5434199498512773e+00 2.0792707017477888e+01 4.7329540356230410e+01 0 0 0
9070 133 2 -2.6001068883610456e-01 1.3200051186930089e+01 1.8346771502581362e+01 4.5064630977491205e+01 0 0 0
8938 132 2 -2.6001068883610456e-01 1.1431672778300209e+01 1.9458727466178985e+01 4.7720873096339673e+01 0 0 0
8956 132 2 -2.6001068883610456e-01 5.4276911213231287e+00 1.7525687295581381e+01 4.7829334116866214e+01 0 0 0
1733 26 1 5.1998931116389546e-01 2.2278504791483020e+00 1.8836428057667664e+01 4.4251564669861985e+01 0 0 0
9043 133 1 5.1998931116389546e-01 1.5048796643097184e+01 2.0766583421024226e+01 4.6933160465159510e+01 0 0 0
10858 160 2 -2.6001068883610456e-01 1.3041261910049424e+00 1.4615972022082778e+01 4.8474584496705241e+01 1 0 0
8954 132 1 5.1998931116389546e-01 6.0022278107948797e+00 1.8716291810620501e+01 4.7377060049135615e+01 0 0 0
8940 132 2 -2.6001068883610456e-01 1.1260165726025724e+01 1.9764852056591348e+01 4.4118264215051965e+01 0 0 0
8936 132 1 5.1998931116389546e-01 1.1961435362002582e+01 1.9756132827301577e+01 4.6465159550296093e+01 0 0 0
1646 25 2 -2.6001068883610456e-01 7.8761952460529718e+00 1.4601125375870902e+01 4.3396607481737426e+01 0 0 0
8947 132 2 -2.6001068883610456e-01 9.1101820497338579e+00 1.6154406907869191e+01 4.6149388397344481e+01 0 0 0
9046 133 1 4.1998931116389543e-01 1.4677581420605552e+01 1.9392302765500880e+01 4.6451894616257434e+01 0 0 0
1760 26 2 -2.6001068883610456e-01 6.1091580522622664e+00 1.5934975368289578e+01 4.3412786359380419e+01 0 0 0
8949 132 2 -2.6001068883610456e-01 8.1488207065806293e+00 1.7153008527227399e+01 4.8473544540822708e+01 0 0 0
10853 160 2 -2.6001068883610456e-01 5.5663297248655015e+00 1.4435583892897313e+01 4.9585882454561641e+01 1 0 0
6723 99 1 5.1998931116389546e-01 1.5089331003061332e+01 1.5104738633595590e+01 4.7943848390273985e+01 0 0 -1
8957 132 1 5.1998931116389546e-01 6.0209786659395776e+00 1.9708381103469957e+01 4.8592492487064675e+01 0 0 0
9042 133 2 -2.6001068883610456e-01 1.3953956296343270e+01 2.0001011496625669e+01 4.8898172993848988e+01 0 0 0
9060 133 2 -2.6001068883610456e-01 1.4014995968202589e+01 2.0339827873549883e+01 4.4259905219852165e+01 0 0 0
6729 99 1 4.1998931116389543e-01 1.1777008676799456e+01 1.4824265649346570e+01 5.0276438930090151e+01 0 0 -1
8937 132 2 -2.6001068883610456e-01 1.2174949742361441e+01 2.1143325543816502e+01 4.6488100357231872e+01 0 0 0
9058 133 2 -2.6001068883610456e-01 1.5242982231062728e+01 1.8510976116236769e+01 4.7463141496135918e+01 0 0 0
8960 132 1 5.1998931116389546e-01 6.5520666295491621e+00 2.1126689162962396e+01 4.8299420663088505e+01 0 0 0
8964 132 2 -2.6001068883610456e-01 6.0389120066455382e+00 2.1193673794185468e+01 4.5882875878090708e+01 0 0 0
10867 160 2 -2.6001068883610456e-01 1.2830963816658836e+00 1.7029962695666562e+01 4.8746622617795623e+01 1 0 0
6622 98 1 5.1998931116389546e-01 1.3758916083962680e+01 1.4474181950125946e+01 4.3422855550868448e+01 0 0 -1
3675 54 2 -2.6001068883610456e-01 7.5753144379898529e+00 1.7051482756960585e+01 5.5847723774763828e+01 0 0 -1
3651 54 2 -2.6001068883610456e-01 1.3983165349269527e+01 1.6703652737357945e+01 5.2567873719120414e+01 0 0 -1
3682 54 2 -2.6001068883610456e-01 9.2879120049780024e+00 1.9132161050159166e+01 5.2544651641277277e+01 0 0 -1
3683 54 2 -2.6001068883610456e-01 8.7215092262096743e+00 2.1193989493203269e+01 5.2786418459227271e+01 0 0 -1
10860 160 1 5.1998931116389546e-01 2.7025899975640182e+00 1.4909104804326686e+01 5.0425205588918601e+01 1 0 0
3654 54 2 -2.6001068883610456e-01 1.3155795260902945e+01 1.8911761127643935e+01 5.2096876220035220e+01 0 0 -1
3652 54 1 5.1998931116389546e-01 1.2448510756690128e+01 1.8377163694670337e+01 5.3094719848586287e+01 0 0 -1
3678 54 2 -2.6001068883610456e-01 6.2554388930520197e+00 1.9864666501884230e+01 5.3318921467813198e+01 0 0 -1
3662 54 3 -3.2001068883610456e-01 6.9807346183799570e+00 1.9247843717739983e+01 5.6555946463741421e+01 0 0 -1
3681 54 1 5.1998931116389546e-01 9.8159420913047821e+00 2.0384694165362770e+01 5.2593321469177368e+01 0 0 -1
3671 54 2 -2.6001068883610456e-01 9.3420717179477251e+00 1.9012946379335435e+01 5.6647485742727923e+01 0 0 -1
3676 54 2 -2.6001068883610456e-01 4.9167093846810488e+00 1.8632524991236295e+01 5.7203950885102408e+01 0 0 -1
3663 54 1 6.7998931116389549e-01 7.0838887092066827e+00 1.7854945667666456e+01 5.6886913553864950e+01 0 0 -1
6737 99 1 7.7998931116389547e-01 1.0232281005425373e+01 1.4548748137787722e+01 5.0588970443482332e+01 0 0 -1
10863 160 1 5.1998931116389546e-01 2.8834533044211312e+00 1.6452320249484654e+01 5.0464395624633013e+01 1 0 0
3548 53 1 5.1998931116389546e-01 1.0436768225269471e+01 2.0715661359704473e+01 5.1242259668934565e+01 0 0 -1
10879 160 2 -2.6001068883610456e-01 1.4677779264082453e+00 2.0474047174279807e+01 5.0389473657139206e+01 1 0 0
3550 53 2 -2.6001068883610456e-01 1.1028445561182597e+01 1.9551243124879960e+01 5.0751765239159731e+01 0 0 -1
3659 54 3 -3.2001068883610456e-01 9.8910893336518857e+00 2.0361045222629393e+01 5.5024692472700202e+01 0 0 -1
3679 54 2 -2.6001068883610456e-01 7.2920884846094909e+00 1.7782939481671598e+01 5.3610124230119432e+01 0 0 -1
3664 54 1 1.6598931116389545e-01 5.6536326981570477e+00 1.7392499946024802e+01 5.7374257091700983e+01 0 0 -1
3680 54 2 -2.6001068883610456e-01 5.5099392929979611e+00 1.8323418532549120e+01 5.4855057063149040e+01 0 0 -1
3653 54 2 -2.6001068883610456e-01 1.1283586204379434e+01 1.7797654687563323e+01 5.2675601900795961e+01 0 0 -1
3644 54 2 -2.6001068883610456e-01 1.5160512284423254e+01 1.9744990481587671e+01 5.3749065053439828e+01 0 0 -1
3649 54 1 5.1998931116389546e-01 1.3377302616456657e+01 1.7297874847062985e+01 5.3673435145684728e+01 0 0 -1
6748 99 2 -2.6001068883610456e-01 9.9497978270277763e+00 1.4691169475361598e+01 5.1918129031010245e+01 0 0 -1
10875 160 1 5.1998931116389546e-01 1.4113158952544242e+00 1.9393453847146816e+01 5.2557933996528540e+01 1 0 0
3650 54 2 -2.6001068883610456e-01 1.2549918408706191e+01 1.6252002565037024e+01 5.4125334262031494e+01 0 0 -1
6730 99 3 -3.2001068883610456e-01 1.2442466475796477e+01 1.4582740560198776e+01 5.1473789581758254e+01 0 0 -1
3672 54 2 -2.6001068883610456e-01 9.4893737915234766e+00 1.8104854387938012e+01 5.4661904429463327e+01 0 0 -1
3661 54 1 4.1998931116389543e-01 7.5945286720820953e+00 1.9476418000971179e+01 5.5250014386905818e+01 0 0 -1
3881 57 2 -2.6001068883610456e-01 9.3388627837744611e+00 1.5666460295534831e+01 5.6892231432005303e+01 0 0 -1
3666 54 5 -7.0631068883610459e-01 2.9330707342111846e+00 1.6841906235037680e+01 5.6013193165926218e+01 0 0 -1
10873 160 2 -2.6001068883610456e-01 9.2560491107379661e-01 1.7137138596638966e+01 5.3011845673107729e+01 1 0 0
10878 160 1 5.1998931116389546e-01 1.2033831439498726e+00 2.0678393771532857e+01 5.1752760163395607e+01 1 0 0
3660 54 1 6.7998931116389549e-01 9.1050596683653886e+00 1.9201299086927349e+01 5.5348608346193444e+01 0 0 -1
3657 54 2 -2.6001068883610456e-01 1.1973874736821745e+01 1.9056679922577036e+01 5.5320309752145057e+01 0 0 -1
3669 54 1 7.7998931116389547e-01 6.6377998622615113e+00 1.8800760140388697e+01 5.4238730344661306e+01 0 0 -1
10877 160 2 -2.6001068883610456e-01 1.2021666921077530e+00 1.9686873813326493e+01 5.3892417773316261e+01 1 0 0
10864 160 2 -2.6001068883610456e-01 3.2802146684856623e+00 1.6722189317599071e+01 5.1795757398842127e+01 1 0 0
10861 160 2 -2.6001068883610456e-01 1.5308301007521790e+00 1.4684040270729401e+01 5.1159346828326427e+01 1 0 0
3646 54 1 5.1998931116389546e-01 1.4478042109194760e+01 1.7567548173621034e+01 5.4681875496980396e+01 0 0 -1
3668 54 5 -7.0631068883610459e-01 4.6863433883200960e+00 1.5293262742383360e+01 5.5297712449740480e+01 0 0 -1
3648 54 2 -2.6001068883610456e-01 1.5092349732947794e+01 1.6394835849716046e+01 5.5140431578005071e+01 0 0 -1
3673 54 2 -2.6001068883610456e-01 7.4741587889918515e+00 2.0867892747415645e+01 5.5164857159279059e+01 0 0 -1
3658 54 1 4.1998931116389543e-01 1.0712233345114143e+01 2.0446389022325391e+01 5.3873392578798367e+01 0 0 -1
3647 54 2 -2.6001068883610456e-01 1.3943325773793564e+01 1.8104195201319616e+01 5.5848769973254264e+01 0 0 -1
3655 54 1 5.1998931116389546e-01 1.2028176726128043e+01 1.9569718503806143e+01 5.4060412798143922e+01 0 0 -1
3665 54 4 1.4738893111638955e+00 4.4180388455653263e+00 1.6230681983307850e+01 5.6661393981352006e+01 0 0 -1
15285 201 6 4.0998931116389542e-01 8.7391159787046977e+00 1.4757439087037463e+01 5.4192136556848830e+01 3 -2 -3
3656 54 2 -2.6001068883610456e-01 1.2921646400202308e+01 2.0519398299519427e+01 5.4035233900592381e+01 0 0 -1
13085 192 2 -2.6001068883610456e-01 1.6948484323510935e+00 2.1266181279176731e+01 5.7188700605946416e+01 1 0 0
10876 160 2 -2.6001068883610456e-01 2.6825779881202712e+00 1.8942729927565416e+01 5.2368544256846917e+01 1 0 0
16020 201 6 4.0998931116389542e-01 1.3453940898003525e+00 1.7709963112215227e+01 5.6058640990476455e+01 4 -6 2
16416 201 6 4.0298931116389547e-01 2.2479914005202573e+00 1.5351178793981312e+01 5.5993686489517764e+01 1 0 -2
16414 201 8 -2.0911068883610456e-01 1.6504836480433365e+00 1.4619535249054053e+01 5.6018479753247668e+01 1 0 -2
12991 191 2 -2.6001068883610456e-01 1.4600305301117562e+01 2.0745856458624793e+01 5.6869447441476552e+01 1 0 0
3868 57 1 1.6598931116389545e-01 1.0123632666201633e+01 1.4556611728739849e+01 5.7073159125146354e+01 0 0 -1
3879 57 2 -2.6001068883610456e-01 1.2490306224215148e+01 1.4551072377217618e+01 5.6957284911553813e+01 0 0 -1
12978 191 2 -2.6001068883610456e-01 1.1162945897012410e+01 2.1563096323584279e+01 5.7136295413148716e+01 1 0 0
15287 201 6 4.0998931116389542e-01 7.3028787321110293e+00 1.5100817346888672e+01 5.4572241131212017e+01 3 -2 -3
3549 53 2 -2.6001068883610456e-01 9.3339782517891372e+00 2.0743640727204692e+01 5.0450502136558946e+01 0 0 -1
10880 160 2 -2.6001068883610456e-01 2.1727130232728054e+00 2.1560135142718341e+01 5.2150020579198760e+01 1 0 0
9038 133 2 -2.6001068883610456e-01 1.5075912758207487e+01 2.1471293593051410e+01 5.0661017424687344e+01 0 0 0
16413 201 6 4.0298931116389547e-01 1.4674061291110818e+00 1.4442368477819304e+01 5.6939116726422881e+01 1 0 -2
15286 201 7 -8.2001068883610451e-01 7.8366917835538885e+00 1.4364637281633218e+01 5.4268131913184234e+01 3 -2 -3
3870 57 5 -7.0631068883610459e-01 7.2472377761245710e+00 1.4355568172584935e+01 5.7444899337322710e+01 0 0 -1
10225 150 2 -2.6001068883610456e-01 3.0690301517715515e+00 2.5217000596613467e+01 4.9963123359593107e+00 0 0 0
10184 150 1 5.1998931116389546e-01 1.1578273954543141e+01 2.6939868070066080e+01 5.7184494536624531e+00 0 0 0
12960 191 2 -2.6001068883610456e-01 4.1428870680781111e+00 2.2006931390207985e+01 1.7352138022071404e+00 1 0 1
10186 150 2 -2.6001068883610456e-01 1.2943055182378993e+01 2.6942856562513942e+01 5.5988589792197283e+00 0 0 0
10194 150 2 -2.6001068883610456e-01 7.3153466815088066e+00 2.5621756826281654e+01 6.6183261599833099e+00 0 0 0
10187 150 1 5.1998931116389546e-01 1.1077784990051912e+01 2.5437766992960711e+01 5.7540513154718838e+00 0 0 0
10172 150 1 5.1998931116389546e-01 1.3757190352018272e+01 2.8537342019468973e+01 2.4870113177102184e+00 0 0 0
12981 191 2 -2.6001068883610456e-01 1.1066265842663233e+01 2.4665085942077329e+01 7.4489161634470025e-01 1 0 1
13094 192 2 -2.6001068883610456e-01 5.1679251831683288e+00 2.5378837286493592e+01 1.2774865654720122e+00 1 0 1
10179 150 2 -2.6001068883610456e-01 1.0603620643090556e+01 2.8084610841832397e+01 2.2406591174576409e+00 0 0 0
3771 56 2 -2.6001068883610456e-01 1.3906404004286674e+01 2.3683626416753427e+01 4.0905962618149019e+00 0 0 0
12985 191 2 -2.6001068883610456e-01 1.3794879231679154e+01 2.4268588717987480e+01 1.0919385532071260e+00 1 0 1
10216 150 1 7.7998931116389547e-01 3.9052522003393939e+00 2.4291287112075242e+01 5.6138924763475551e+00 0 0 0
12970 191 2 -2.6001068883610456e-01 8.7615564185210655e+00 2.4850576755781660e+01 2.8229538717165514e-01 1 0 1
10192 150 2 -2.6001068883610456e-01 9.0248496054963887e+00 2.5556662322195606e+01 4.3624472111732437e+00 0 0 0
10226 150 2 -2.6001068883610456e-01 5.1909611596168332e+00 2.4392512799817357e+01 5.0235205024272371e+00 0 0 0
3772 56 2 -2.6001068883610456e-01 1.4656336898993246e+01 2.5075782153841381e+01 5.6883399247983277e+00 0 0 0
8584 126 2 -2.6001068883610456e-01 3.8878957627807873e+00 2.7979522450452933e+01 5.0896037164665318e+00 0 0 0
10177 150 2 -2.6001068883610456e-01 1.3372183693086162e+01 2.6302399882766146e+01 3.2823422204509800e+00 0 0 0
10222 150 2 -2.6001068883610456e-01 1.0021002371677661e+00 2.3763430854354635e+01 6.5118881611394794e+00 0 0 0
10181 150 1 5.1998931116389546e-01 1.1066671351053680e+01 2.7882669870797351e+01 4.5287912178680418e+00 0 0 0
10183 150 2 -2.6001068883610456e-01 9.6882634183785239e+00 2.7997754406925157e+01 4.5235284608409172e+00 0 0 0
13072 192 1 6.7998931116389549e-01 1.5802210696939449e+00 2.2986998777587516e+01 7.2624494159386876e-01 1 0 1
10175 150 1 5.1998931116389546e-01 1.2825421790061480e+01 2.7276643678122429e+01 2.4740705738751778e+00 0 0 0
12986 191 1 5.1998931116389546e-01 1.3697526196695549e+01 2.2003497162144754e+01 4.7891741234791674e-01 1 0 1
13064 192 1 5.1998931116389546e-01 3.0655631774094942e+00 2.7129573883803193e+01 3.1790260855579511e-01 1 0 1
12971 191 1 5.1998931116389546e-01 8.8284245273729915e+00 2.2991583257978672e+01 1.6313390291243672e+00 1 0 1
12973 191 2 -2.6001068883610456e-01 7.9682749798954307e+00 2.2274156968557502e+01 2.5135899504968813e+00 1 0 1
12972 191 2 -2.6001068883610456e-01 9.6502830849018508e+00 2.3741848733474004e+01 2.3685338360074559e+00 1 0 1
13093 192 1 5.1998931116389546e-01 4.2258649709414984e+00 2.4386130046386917e+01 1.3317803235918162e+00 1 0 1
13067 192 1 5.1998931116389546e-01 2.3729432224533555e+00 2.5718602808751832e+01 1.4314962232722850e-01 1 0 1
10174 150 2 -2.6001068883610456e-01 1.5034841135838466e+01 2.8199783933157050e+01 2.0640247825850904e+00 0 0 0
13069 192 2 -2.6001068883610456e-01 1.5050605257135914e+00 2.5719354587520080e+01 1.2578727279412334e+00 1 0 1
13095 192 2 -2.6001068883610456e-01 3.4265339100499408e+00 2.4616131900848963e+01 2.4379021847683222e+00 1 0 1
12969 191 2 -2.6001068883610456e-01 7.3621740959705928e+00 2.4732808890700817e+01 2.0198490473666286e+00 1 0 1
12984 191 2 -2.6001068883610456e-01 1.2400453980170861e+01 2.2805212728766097e+01 2.2206103327368254e+00 1 0 1
13084 192 2 -2.6001068883610456e-01 1.7921886170770147e+00 2.3304499417999676e+01 2.0264567064542929e+00 1 0 1
10190 150 1 5.1998931116389546e-01 9.5514812415497889e+00 2.5181647118983673e+01 5.6155392821057886e+00 0 0 0
10189 150 2 -2.6001068883610456e-01 1.1801167496506830e+01 2.4699021845328073e+01 4.8725117529211905e+00 0 0 0
10176 150 2 -2.6001068883610456e-01 1.2585450783135402e+01 2.6804848719253286e+01 1.2051346840495560e+00 0 0 0
10191 150 2 -2.6001068883610456e-01 9.4727350387565732e+00 2.3796968428322099e+01 5.7105203897924959e+00 0 0 0
13070 192 1 4.1998931116389543e-01 3.3035390533004145e+00 2.4498220101895296e+01 1.0201963500748275e-01 1 0 1
10227 150 2 -2.6001068883610456e-01 3.3646731421433640e+00 2.2999663622660790e+01 5.4390604739629955e+00 0 0 0
12959 191 1 5.1998931116389546e-01 5.0292855759555639e+00 2.3014602785862539e+01 1.4832002748410225e+00 1 0 1
12961 191 2 -2.6001068883610456e-01 5.8118688632929274e+00 2.3177829742860194e+01 2.6210712933036273e+00 1 0 1
10178 150 1 5.1998931116389546e-01 1.1418279495365516e+01 2.7396149383842264e+01 3.1233467454161308e+00 0 0 0
13066 192 2 -2.6001068883610456e-01 3.5419967526947209e+00 2.7164460015078099e+01 1.6182657937391327e+00 1 0 1
3768 56 2 -2.6001068883610456e-01 1.3264295382508543e+01 2.3062508996071035e+01 6.5041372789704646e+00 0 0 0
13062 192 2 -2.6001068883610456e-01 4.7141292604137437e+00 2.8796820539307937e+01 -2.7117429285167366e-01 1 0 1
12983 191 1 5.1998931116389546e-01 1.2869094075329086e+01 2.3181193365023571e+01 1.0213816840552745e+00 1 0 1
8590 126 2 -2.6001068883610456e-01 5.4595938252951530e+00 2.7587581069784513e+01 3.4931675519889276e+00 0 0 0
3767 56 1 5.1998931116389546e-01 1.4627430512669326e+01 2.2809091357409802e+01 6.1665261518628318e+00 0 0 0
8582 126 2 -2.6001068883610456e-01 6.5522517068974206e+00 2.7988378458018843e+01 5.9397065931613930e+00 0 0 0
13065 192 2 -2.6001068883610456e-01 2.0431075965635488e+00 2.8047706654298715e+01 3.0082007307518854e-01 1 0 1
10180 150 2 -2.6001068883610456e-01 1.1044340284396940e+01 2.6117660044509442e+01 3.0500376099553277e+00 0 0 0
12962 191 1 5.1998931116389546e-01 5.9078265199930327e+00 2.2448473176833318e+01 3.0731106230459637e-01 1 0 1
10162 150 2 -2.6001068883610456e-01 1.4933746072384910e+01 2.8219474453640839e+01 -4.0657024246292295e-01 0 0 0
3770 56 1 5.1998931116389546e-01 1.4923672527890909e+01 2.3836835237237601e+01 5.0402355761109323e+00 0 0 0
3759 56 2 -2.6001068883610456e-01 1.2274943822611098e+01 2.2205901081130119e+01 4.6493873018245457e+00 0 0 0
12968 191 1 5.1998931116389546e-01 7.9089947213370273e+00 2.4001238060887715e+01 9.3169700196984362e-01 1 0 1
12974 191 1 5.1998931116389546e-01 9.5852837719530033e+00 2.1982087786327234e+01 6.7432603929199431e-01 1 0 1
12980 191 1 5.1998931116389546e-01 1.1726523361848590e+01 2.3616138348397033e+01 1.5434942446537145e-01 1 0 1
12977 191 1 5.1998931116389546e-01 1.0634468914486414e+01 2.2623513299464292e+01 -3.1682509477846105e-01 1 0 1
13071 192 3 -3.2001068883610456e-01 2.6764949725868039e+00 2.3239200354638669e+01 -1.1192604917055092e-01 1 0 1
12965 191 1 5.1998931116389546e-01 6.9064048417282446e+00 2.3526752313084110e+01 -1.1473973744885262e-01 1 0 1
12988 191 2 -2.6001068883610456e-01 1.4753170400041745e+01 2.1872632311150230e+01 1.3268040052547605e+00 1 0 1
8575 126 4 1.4738893111638955e+00 1.0016100751927572e+00 2.8171594684835718e+01 6.6158457604980798e+00 0 0 0
10204 150 2 -2.6001068883610456e-01 7.1471936695457101e+00 2.3271143489186748e+01 6.7037716036183292e+00 0 0 0
79 2 1 5.1998931116389546e-01 1.0639488656992848e+01 2.8256666866890406e+01 1.3006803542813348e+01 0 0 0
8477 125 2 -2.6001068883610456e-01 1.9656255533806803e+00 2.5710071449425605e+01 1.3724301063965965e+01 0 0 0
80 2 2 -2.6001068883610456e-01 1.0074765621605321e+01 2.7600408799649628e+01 1.1914623121189884e+01 0 0 0
10110 149 2 -2.6001068883610456e-01 1.8677173326709138e+00 2.2632283252733359e+01 1.3215072792656496e+01 0 0 0
8462 125 2 -2.6001068883610456e-01 5.4766125554168452e+00 2.7792698873699752e+01 8.9785444982880911e+00 0 0 0
10229 150 2 -2.6001068883610456e-01 6.3201477680891713e+00 2.3712381979487350e+01 1.0628479031864609e+01 0 0 0
10095 149 2 -2.6001068883610456e-01 7.1107256945853790e+00 2.2003226097839267e+01 1.2296059380715549e+01 0 0 0
10205 150 1 4.1998931116389543e-01 6.3702455737725590e+00 2.2250172361398214e+01 8.6409925007360258e+00 0 0 0
10218 150 2 -2.6001068883610456e-01 5.8008345630035230e+00 2.4713886850920105e+01 8.6195105593335892e+00 0 0 0
1185 18 2 -2.6001068883610456e-01 1.3187860499354407e+01 2.7831981839876569e+01 8.8820248089022833e+00 1 0 0
3769 56 2 -2.6001068883610456e-01 1.5384909604040258e+01 2.3049672320588119e+01 7.3458832325125600e+00 0 0 0
10223 150 2 -2.6001068883610456e-01 1.5479251567294539e+00 2.5061911664897359e+01 9.8074317276610952e+00 0 0 0
1166 18 1 5.1998931116389546e-01 1.5335109565383883e+01 2.3443788194664069e+01 1.1382709978174802e+01 1 0 0
1165 18 2 -2.6001068883610456e-01 1.3646927870028557e+01 2.3821383319166113e+01 1.3015834231121325e+01 1 0 0
8469 125 2 -2.6001068883610456e-01 6.0349474604195645e+00 2.7519273165900216e+01 1.3617974989879189e+01 0 0 0
10211 150 1 1.6598931116389545e-01 9.3516463171160502e-01 2.4323389726089072e+01 8.9002426820843841e+00 0 0 0
10207 150 1 6.7998931116389549e-01 4.7133166980202121e+00 2.3970827116908659e+01 8.2464816469036091e+00 0 0 0
1172 18 1 5.1998931116389546e-01 1.3810881387341317e+01 2.5220765612526545e+01 1.0309328515740287e+01 1 0 0
10210 150 1 6.7998931116389549e-01 1.7803169590424976e+00 2.4064024388476248e+01 7.6052069614889337e+00 0 0 0
10208 150 1 4.1998931116389543e-01 3.9933105774052091e+00 2.4773349476852850e+01 7.0703904926527734e+00 0 0 0
10209 150 3 -3.2001068883610456e-01 2.6802875885205721e+00 2.5206740156404273e+01 7.4325180619312237e+00 0 0 0
8478 125 2 -2.6001068883610456e-01 4.0820123040405187e+00 2.5596566203736590e+01 1.3424466853787070e+01 0 0 0
8475 125 2 -2.6001068883610456e-01 2.9924381271302116e+00 2.7282297246886348e+01 1.1680180339947778e+01 0 0 0
8464 125 1 5.1998931116389546e-01 5.8410770940137615e+00 2.7941114950689141e+01 1.1311105834549879e+01 0 0 0
1162 18 2 -2.6001068883610456e-01 1.2625728830047924e+01 2.2081907966490217e+01 1.0950514049108785e+01 1 0 0
10108 149 2 -2.6001068883610456e-01 4.6830578692062081e+00 2.2711485334213595e+01 1.2703717724433677e+01 0 0 0
1174 18 2 -2.6001068883610456e-01 1.2755236506015260e+01 2.4687606347412945e+01 1.1018187911511733e+01 1 0 0
8465 125 2 -2.6001068883610456e-01 7.2689100016879484e+00 2.7916581641158782e+01 1.1031306612336609e+01 0 0 0
8466 125 2 -2.6001068883610456e-01 5.5236903626381562e+00 2.6569265720816745e+01 1.1258702865630321e+01 0 0 0
10219 150 2 -2.6001068883610456e-01 4.0028994916031024e+00 2.4070246032439485e+01 9.4231833549064117e+00 0 0 0
10200 150 2 -2.6001068883610456e-01 8.7130590473601632e+00 2.3623187233439289e+01 9.9911640708222560e+00 0 0 0
10197 150 2 -2.6001068883610456e-01 7.8825336636572123e+00 2.5734835292555605e+01 9.1127266517887193e+00 0 0 0
10202 150 1 5.1998931116389546e-01 7.6290608534917288e+00 2.2806479116918133e+01 7.9390525642796801e+00 0 0 0
8473 125 1 5.1998931116389546e-01 3.0275272806858968e+00 2.7729697321422520e+01 1.3026768112419111e+01 0 0 0
1164 18 2 -2.6001068883610456e-01 1.5064414300801660e+01 2.2165326168715257e+01 1.3400631141304048e+01 1 0 0
77 2 2 -2.6001068883610456e-01 1.1477343231328131e+01 2.6022514383706607e+01 1.3748685832756331e+01 0 0 0
1184 18 1 5.1998931116389546e-01 1.4320905587154204e+01 2.8533738064444453e+01 8.4923292840721309e+00 1 0 0
1176 18 2 -2.6001068883610456e-01 1.3336344306457224e+01 2.7537814694801117e+01 1.1042452976167917e+01 1 0 0
8467 125 1 5.1998931116389546e-01 5.5539604214997267e+00 2.8455599970264622e+01 1.2754639911294397e+01 0 0 0
1173 18 2 -2.6001068883610456e-01 1.3224424357170141e+01 2.5482849913428467e+01 9.0815546816039614e+00 1 0 0
10220 150 2 -2.6001068883610456e-01 4.6888435274042317e+00 2.5977983249358839e+01 6.9758607854295729e+00 0 0 0
10203 150 2 -2.6001068883610456e-01 8.3627015918986221e+00 2.1676801598764023e+01 7.5087512557672182e+00 0 0 0
72 2 2 -2.6001068883610456e-01 8.2082432694167853e+00 2.6098311614945587e+01 1.3306848777322038e+01 0 0 0
10201 150 2 -2.6001068883610456e-01 9.9760748853358514e+00 2.3067504150752470e+01 8.2383810469770431e+00 0 0 0
1170 18 2 -2.6001068883610456e-01 1.4116336721163304e+01 2.3091299809955807e+01 9.3352318808076191e+00 1 0 0
10199 150 1 5.1998931116389546e-01 8.7975907712447832e+00 2.3681840727661001e+01 8.6076314096310913e+00 0 0 0
1175 18 1 5.1998931116389546e-01 1.4293315311735505e+01 2.6524105906601484e+01 1.0995274323363720e+01 1 0 0
10198 150 2 -2.6001068883610456e-01 9.9757915018938927e+00 2.5863350559112330e+01 8.8281992198050627e+00 0 0 0
10196 150 1 5.1998931116389546e-01 8.8769180337668327e+00 2.5203819401689323e+01 8.2856276148060815e+00 0 0 0
1177 18 2 -2.6001068883610456e-01 1.4651158385890986e+01 2.6253444593176607e+01 1.2355888103679117e+01 1 0 0
10206 150 3 -3.2001068883610456e-01 5.1359305507493715e+00 2.2655911186753443e+01 7.9656465625346344e+00 0 0 0
81 2 2 -2.6001068883610456e-01 1.1897640991764396e+01 2.8577577483395558e+01 1.2556201454781966e+01 0 0 0
10228 150 1 5.1998931116389546e-01 6.2018332270798719e+00 2.2391372133289199e+01 1.0180593260730811e+01 0 0 0
8461 125 1 5.1998931116389546e-01 5.2565855083407689e+00 2.8671864518130182e+01 1.0110282321813772e+01 0 0 0
10185 150 2 -2.6001068883610456e-01 1.1309632632613003e+01 2.7507620078568220e+01 6.9883750449577899e+00 0 0 0
204 3 2 -2.6001068883610456e-01 1.0185292280289056e+01 2.3962641724472860e+01 1.3876555065119879e+01 0 0 0
8577 126 5 -7.0631068883610459e-01 1.1050310061382991e+00 2.7626041314402556e+01 8.2722942794325629e+00 0 0 0
1182 18 2 -2.6001068883610456e-01 1.5391336880139129e+01 2.6471666577235577e+01 8.1354740726881936e+00 1 0 0
1163 18 1 5.1998931116389546e-01 1.4343828210016939e+01 2.2756763449051025e+01 1.2378540100999205e+01 1 0 0
10221 150 2 -2.6001068883610456e-01 2.4433316251881632e+00 2.2869129704551675e+01 7.9097622375570769e+00 0 0 0
1169 18 1 5.1998931116389546e-01 1.4804674133327106e+01 2.4038281610279800e+01 1.0090326877847264e+01 1 0 0
10230 150 2 -2.6001068883610456e-01 4.8693454850931648e+00 2.2120978117299039e+01 1.0468255707819603e+01 0 0 0
10188 150 2 -2.6001068883610456e-01 1.1429888689607951e+01 2.4975831178026951e+01 7.0199407739092043e+00 0 0 0
10195 150 2 -2.6001068883610456e-01 8.8724455058062848e+00 2.7077908909900589e+01 6.8817857764079200e+00 0 0 0
205 3 2 -2.6001068883610456e-01 8.0213696242373764e+00 2.3914687597861835e+01 1.3636165692064781e+01 0 0 0
8476 125 1 5.1998931116389546e-01 3.1151669335638283e+00 2.6447127175807640e+01 1.3913870189116595e+01 0 0 0
10193 150 1 5.1998931116389546e-01 8.6857929837614183e+00 2.5705989373258596e+01 6.8707227248267895e+00 0 0 0
8474 125 2 -2.6001068883610456e-01 1.8307138992461647e+00 2.8284068556668146e+01 1.3250755470112454e+01 0 0 0
10111 149 2 -2.6001068883610456e-01 2.6703978558120864e+00 2.1737717430260673e+01 1.1332062531509758e+01 0 0 0
10106 149 1 5.1998931116389546e-01 4.0537382931729695e+00 2.1620149482988445e+01 1.3271578461964234e+01 0 0 0
1186 18 2 -2.6001068883610456e-01 1.4294211462774710e+01 2.8643968908007743e+01 7.1722006018711921e+00 1 0 0
8592 126 2 -2.6001068883610456e-01 7.3728719999859580e+00 2.8817873762868970e+01 8.3022114313162323e+00 0 0 0
8482 125 1 5.1998931116389546e-01 2.2668253202481052e+00 2.7536984512450221e+01 1.6179007703195587e+01 0 0 0
178 3 2 -2.6001068883610456e-01 8.8058227137534235e+00 2.2925894874921394e+01 1.8174131173520699e+01 0 0 0
8493 125 2 -2.6001068883610456e-01 1.9796221466167809e+00 2.3741619499004937e+01 1.7728627693936847e+01 0 0 0
181 3 3 -3.2001068883610456e-01 1.0053002735691921e+01 2.2483869841674817e+01 1.6052853988453389e+01 0 0 0
201 3 2 -2.6001068883610456e-01 1.4107352630799829e+01 2.4330056959972996e+01 1.5878567885338033e+01 0 0 0
180 3 1 4.1998931116389543e-01 8.8950827381871456e+00 2.3300533515369754e+01 1.5805197634712430e+01 0 0 0
163 3 2 -2.6001068883610456e-01 6.2723024992775827e+00 2.5719763589586762e+01 2.0804553487886160e+01 0 0 0
176 3 2 -2.6001068883610456e-01 6.1718839711209093e+00 2.4176155438974174e+01 1.6003305790384601e+01 0 0 0
71 2 2 -2.6001068883610456e-01 7.5194739769830994e+00 2.5990610927326774e+01 1.5410827189976466e+01 0 0 0
192 3 2 -2.6001068883610456e-01 7.9832613651949380e+00 2.2326968241913107e+01 1.5452562264845588e+01 0 0 0
194 3 2 -2.6001068883610456e-01 1.1108255070502475e+01 2.4601109760364281e+01 1.6325809170607332e+01 0 0 0
8356 123 2 -2.6001068883610456e-01 1.0616149223364738e+01 2.7741722234762271e+01 1.8415563819897105e+01 0 0 0
8345 123 2 -2.6001068883610456e-01 1.2037470634286926e+01 2.5929519773454174e+01 1.9628357211880353e+01 0 0 0
73 2 1 5.1998931116389546e-01 9.5918440876098590e+00 2.6887719035419423e+01 1.5085255182591355e+01 0 0 0
172 3 2 -2.6001068883610456e-01 4.5936630997537931e+00 2.3163959116962246e+01 1.7584209540890459e+01 0 0 0
78 2 2 -2.6001068883610456e-01 1.1807265667862865e+01 2.7787120461884609e+01 1.4957558660042579e+01 0 0 0
8481 125 2 -2.6001068883610456e-01 3.2319004011044106e+00 2.5311239538733329e+01 1.5944078402637951e+01 0 0 0
15005 201 6 4.0998931116389542e-01 1.5376374398471450e+01 2.6164537783006040e+01 1.4778715428968981e+01 1 1 -3
193 3 2 -2.6001068883610456e-01 1.0830048692321933e+01 2.3393238750352740e+01 1.8168428682292788e+01 0 0 0
174 3 1 5.1998931116389546e-01 6.7876494599025197e+00 2.4007810500140089e+01 1.7268285997047993e+01 0 0 0
8491 125 1 5.1998931116389546e-01 1.4571685763521276e+00 2.4972672273686694e+01 1.8026740454676940e+01 0 0 0
162 3 1 5.1998931116389546e-01 5.7512323150136879e+00 2.4478357249527264e+01 2.0702947401020399e+01 0 0 0
183 3 1 4.1998931116389543e-01 1.2339578158156126e+01 2.2666642038409879e+01 1.6240399765064893e+01 0 0 0
8343 123 1 5.1998931116389546e-01 1.1750011661210259e+01 2.5527347070649267e+01 2.0878489928792920e+01 0 0 0
191 3 1 7.7998931116389547e-01 1.3771566813217579e+01 2.3141753071169664e+01 1.6563314844231758e+01 0 0 0
182 3 1 6.7998931116389549e-01 1.1019239084354268e+01 2.3299176045944833e+01 1.6731372647575377e+01 0 0 0
8480 125 2 -2.6001068883610456e-01 4.6280026651464707e+00 2.7101168835922419e+01 1.5588659500867838e+01 0 0 0
70 2 1 5.1998931116389546e-01 8.6291273430410573e+00 2.5819150079386290e+01 1.4626282873302468e+01 0 0 0
175 3 2 -2.6001068883610456e-01 6.5178967847624731e+00 2.5267500691823145e+01 1.7849240117294212e+01 0 0 0
8492 125 2 -2.6001068883610456e-01 2.5148912453828496e+00 2.5810535403624829e+01 1.8233529091592249e+01 0 0 0
8512 125 2 -2.6001068883610456e-01 9.2141929654157084e-01 2.1861555529356732e+01 1.9446143469334270e+01 0 0 0
75 2 2 -2.6001068883610456e-01 8.7796114552050302e+00 2.8040528614093024e+01 1.5342910871794146e+01 0 0 0
200 3 2 -2.6001068883610456e-01 1.4742594786252987e+01 2.2284831733807966e+01 1.6211179717195325e+01 0 0 0
177 3 1 5.1998931116389546e-01 8.3412851674998372e+00 2.3808812570456347e+01 1.7204331406167388e+01 0 0 0
179 3 2 -2.6001068883610456e-01 9.0190508495419177e+00 2.5029370882094650e+01 1.7505819493893881e+01 0 0 0
171 3 1 5.1998931116389546e-01 5.9332201699978153e+00 2.2855410211025607e+01 1.7907156084245184e+01 0 0 0
8483 125 2 -2.6001068883610456e-01 2.1267826995419412e+00 2.8787784462021136e+01 1.5606645848960223e+01 0 0 0
8484 125 2 -2.6001068883610456e-01 2.6845073045872421e+00 2.7828731209841816e+01 1.7416894701931511e+01 0 0 0
167 3 2 -2.6001068883610456e-01 7.9065329856355220e+00 2.4132087645819812e+01 1.9741651095425500e+01 0 0 0
202 3 2 -2.6001068883610456e-01 1.3866186894574891e+01 2.3516905920492054e+01 1.7939170969033203e+01 0 0 0
8353 123 2 -2.6001068883610456e-01 1.2768131775489033e+01 2.7845162936457967e+01 2.0076493724742679e+01 0 0 0
168 3 1 5.1998931116389546e-01 6.1979155784485034e+00 2.2461986210005978e+01 1.9378522793779609e+01 0 0 0
195 3 2 -2.6001068883610456e-01 1.2211827588736305e+01 2.2738329302679979e+01 1.4816426203656295e+01 0 0 0
164 3 2 -2.6001068883610456e-01 4.8419891369244707e+00 2.4684238029940843e+01 1.9619242763057336e+01 0 0 0
76 2 1 5.1998931116389546e-01 1.0839209627247588e+01 2.7213015925837968e+01 1.4167318243249534e+01 0 0 0
165 3 1 5.1998931116389546e-01 6.8184999800582027e+00 2.3491480039959306e+01 2.0346560038612441e+01 0 0 0
8479 125 1 5.1998931116389546e-01 3.3467250432585449e+00 2.6633062891436339e+01 1.5421876787603569e+01 0 0 0
74 2 2 -2.6001068883610456e-01 1.0057421026714840e+01 2.6611935626572784e+01 1.6285577450931815e+01 0 0 0
8348 123 2 -2.6001068883610456e-01 9.6452636801499079e+00 2.6347807910076884e+01 2.0240313615336788e+01 0 0 0
10107 149 2 -2.6001068883610456e-01 3.9409008508714742e+00 2.1964439215292163e+01 1.4652011880716314e+01 0 0 0
8496 125 2 -2.6001068883610456e-01 1.5734207006337637e+00 2.4311268753295213e+01 2.0247864490926581e+01 0 0 0
173 3 2 -2.6001068883610456e-01 6.2047773530771817e+00 2.1729451456315267e+01 1.7181227878648397e+01 0 0 0
8344 123 2 -2.6001068883610456e-01 1.1084297097865976e+01 2.4279697368175810e+01 2.0803534519016797e+01 0 0 0
203 3 1 5.1998931116389546e-01 8.9756276169100708e+00 2.4300390125066155e+01 1.4547439301921894e+01 0 0 0
8271 122 2 -2.6001068883610456e-01 2.5579872442098126e+00 2.8273894832859447e+01 2.0356154038480625e+01 0 0 0
197 3 2 -2.6001068883610456e-01 1.2645711319941483e+01 2.2118522039976440e+01 1.8740713368439536e+01 0 0 0
8352 123 1 5.1998931116389546e-01 1.1641931333954146e+01 2.8642259107720790e+01 2.0402492771352694e+01 0 0 0
169 3 2 -2.6001068883610456e-01 4.9669023335180276e+00 2.1961296926757083e+01 1.9927623701784018e+01 0 0 0
15248 201 6 4.0998931116389542e-01 1.4781063797806185e+01 2.6805958709695673e+01 1.8138806934837802e+01 1 8 2
10119 149 2 -2.6001068883610456e-01 1.4166853956883663e+00 2.1918921853506276e+01 1.5347826785999056e+01 0 0 0
8342 123 2 -2.6001068883610456e-01 1.4050972039536612e+01 2.4467255302394008e+01 2.1187220968914957e+01 0 0 0
8346 123 1 5.1998931116389546e-01 1.0571476315953815e+01 2.6407737364640116e+01 2.1252321161789482e+01 0 0 0
8339 123 2 -2.6001068883610456e-01 1.4363459862137889e+01 2.4994039023713931e+01 2.3628803688919600e+01 0 0 0
141 3 1 5.1998931116389546e-01 7.6180436564331071e+00 2.8503349030346989e+01 2.4076268166320869e+01 0 0 0
8341 123 2 -2.6001068883610456e-01 1.3673344043803040e+01 2.6717833549772546e+01 2.1929149956124480e+01 0 0 0
144 3 1 5.1998931116389546e-01 6.1539199981338468e+00 2.7846604541312839e+01 2.4135354261587594e+01 0 0 0
8336 123 2 -2.6001068883610456e-01 1.0842316373624435e+01 2.3986578306748871e+01 2.3626414095226512e+01 0 0 0
154 3 2 -2.6001068883610456e-01 7.5022439167298405e+00 2.5229156677603338e+01 2.2704526703943390e+01 0 0 0
155 3 2 -2.6001068883610456e-01 7.5635232803262644e+00 2.3661680118706684e+01 2.4132486937619085e+01 0 0 0
8328 123 1 5.1998931116389546e-01 1.2877388269321985e+01 2.3928733222653840e+01 2.6151712069558855e+01 0 0 0
8331 123 1 5.1998931116389546e-01 1.2789295659863363e+01 2.3120138158887677e+01 2.4900071775204140e+01 0 0 0
8338 123 2 -2.6001068883610456e-01 1.2467532819179718e+01 2.6202420740225257e+01 2.3936067203784411e+01 0 0 0
145 3 2 -2.6001068883610456e-01 6.0016253393483554e+00 2.7058796096791493e+01 2.3024130065334255e+01 0 0 0
158 3 2 -2.6001068883610456e-01 4.3984042570821673e+00 2.4454328043993339e+01 2.4127110008074165e+01 0 0 0
8350 123 2 -2.6001068883610456e-01 1.1446667407328759e+01 2.8092676476887590e+01 2.2629418519213168e+01 0 0 0
153 3 1 5.1998931116389546e-01 6.7373457202733196e+00 2.4643735100197549e+01 2.3687420958656137e+01 0 0 0
8325 123 1 5.1998931116389546e-01 1.1445641136945802e+01 2.4372489058824534e+01 2.6735932782281335e+01 0 0 0
8335 123 2 -2.6001068883610456e-01 1.2584595287308904e+01 2.2762304679119406e+01 2.2739931146776680e+01 0 0 0
8349 123 1 5.1998931116389546e-01 1.0791117481685745e+01 2.7916218222640879e+01 2.1456725694593768e+01 0 0 0
8330 123 2 -2.6001068883610456e-01 1.3673811407585507e+01 2.5022955296822538e+01 2.5913801930631685e+01 0 0 0
8322 123 1 5.1998931116389546e-01 1.0154861441887006e+01 2.3541914543310170e+01 2.6923188038095816e+01 0 0 0
142 3 2 -2.6001068883610456e-01 8.6321507291745689e+00 2.7655718003564768e+01 2.3620625394733455e+01 0 0 0
8426 124 1 5.1998931116389546e-01 7.0305220190747963e+00 2.2022521555294997e+01 2.8081968438323038e+01 0 0 0
8400 124 2 -2.6001068883610456e-01 1.7923218580315481e+00 2.1897902195942009e+01 2.4014885941329958e+01 0 0 0
157 3 2 -2.6001068883610456e-01 5.4670126170774962e+00 2.2657977364138365e+01 2.3406630518358245e+01 0 0 0
140 3 2 -2.6001068883610456e-01 8.5131301156243424e+00 2.8196907035010938e+01 2.6312441900596710e+01 0 0 0
8326 123 2 -2.6001068883610456e-01 1.1696625518637457e+01 2.5090938063965009e+01 2.7868912927330197e+01 0 0 0
8283 122 2 -2.6001068883610456e-01 1.1034982174009444e+00 2.7173486878513703e+01 2.3240361583058064e+01 0 0 0
8324 123 2 -2.6001068883610456e-01 9.5063580803126193e+00 2.3478003542008381e+01 2.5694409824939601e+01 0 0 0
159 3 1 5.1998931116389546e-01 4.8004340746909557e+00 2.4324557760449427e+01 2.1942712943358632e+01 0 0 0
8428 124 2 -2.6001068883610456e-01 7.6029020116038168e+00 2.1911680450228921e+01 2.6864807880877478e+01 0 0 0
150 3 1 5.1998931116389546e-01 6.6714123317639915e+00 2.5492457514909649e+01 2.5006634164146714e+01 0 0 0
156 3 1 5.1998931116389546e-01 5.3736407504086374e+00 2.4017618146195467e+01 2.3299459087045648e+01 0 0 0
13836 201 6 4.0998931116389542e-01 1.4179649132317973e+01 2.7251312595907276e+01 2.5156025979656658e+01 6 -3 2
8404 124 2 -2.6001068883610456e-01 1.8780671790553887e+00 2.4472895063157569e+01 2.5231261399909407e+01 0 0 0
149 3 2 -2.6001068883610456e-01 6.0665407840980956e+00 2.7287462738831859e+01 2.6548459630789893e+01 0 0 0
151 3 2 -2.6001068883610456e-01 7.9589985724177179e+00 2.6002084288866861e+01 2.5139939411509630e+01 0 0 0
8405 124 1 5.1998931116389546e-01 1.2643264400073566e+00 2.3797078585968436e+01 2.7357727064331236e+01 0 0 0
148 3 2 -2.6001068883610456e-01 4.4605881943266708e+00 2.6529235471567695e+01 2.5206707361273313e+01 0 0 0
152 3 2 -2.6001068883610456e-01 6.4545738222172959e+00 2.4546618522480845e+01 2.5998727455875354e+01 0 0 0
147 3 1 5.1998931116389546e-01 5.8410690460198351e+00 2.6805796412113491e+01 2.5234507446394698e+01 0 0 0
8351 123 2 -2.6001068883610456e-01 9.6326369874400317e+00 2.8564864353300926e+01 2.1605635539708498e+01 0 0 0
8406 124 2 -2.6001068883610456e-01 1.9089993903275864e+00 2.4947207298088880e+01 2.7763890231225840e+01 0 0 0
8403 124 2 -2.6001068883610456e-01 3.1109231164165103e+00 2.3007528685099512e+01 2.6131893007145454e+01 0 0 0
8280 122 2 -2.6001068883610456e-01 2.9651275135171851e+00 2.8317478977889120e+01 2.2789035616554884e+01 0 0 0
8347 123 2 -2.6001068883610456e-01 1.0052658358194979e+01 2.5902971928652669e+01 2.2386476222059585e+01 0 0 0
8334 123 1 5.1998931116389546e-01 1.2251074756791111e+01 2.3763191257360212e+01 2.3653897700240510e+01 0 0 0
8337 123 1 5.1998931116389546e-01 1.2984833033332702e+01 2.5099021786693374e+01 2.3310174387382805e+01 0 0 0
8323 123 2 -2.6001068883610456e-01 9.5970050692809235e+00 2.4355684193564230e+01 2.7876592785544389e+01 0 0 0
8340 123 1 5.1998931116389546e-01 1.3135213577142004e+01 2.5439164406682739e+01 2.1739796129975939e+01 0 0 0
8327 123 2 -2.6001068883610456e-01 1.0961825460683647e+01 2.5367759665670533e+01 2.5872807887026578e+01 0 0 0
8333 123 2 -2.6001068883610456e-01 1.4089389076584144e+01 2.2797834533786332e+01 2.4563317676554714e+01 0 0 0
8402 124 1 5.1998931116389546e-01 1.8128821286850278e+00 2.3404033771166677e+01 2.6019372471646090e+01 0 0 0
160 3 2 -2.6001068883610456e-01 4.0588185445643985e+00 2.5485416554861054e+01 2.1984697927645968e+01 0 0 0
8329 123 2 -2.6001068883610456e-01 1.3493701082304717e+01 2.3171006889353958e+01 2.7100359635283603e+01 0 0 0
166 3 2 -2.6001068883610456e-01 7.1809786157313287e+00 2.2861360419733590e+01 2.1554168756055997e+01 0 0 0
8281 122 1 5.1998931116389546e-01 1.2463023065329704e+00 2.8124242799232100e+01 2.4218790845101314e+01 0 0 0
8456 124 2 -2.6001068883610456e-01 1.1600197372329554e+01 2.2065795315266509e+01 2.7987918563042367e+01 0 0 0
8294 122 2 -2.6001068883610456e-01 2.2033437091484300e+00 2.7479539336055662e+01 2.7497883595932251e+01 0 0 0
8427 124 2 -2.6001068883610456e-01 6.4256350264336151e+00 2.3228028824964017e+01 2.8038933121751334e+01 0 0 0
8455 124 1 5.1998931116389546e-01 1.0280182070361930e+01 2.2125323705831505e+01 2.7501381034969224e+01 0 0 0
16300 201 6 4.0298931116389547e-01 1.5377247637911358e+01 2.1752022746784338e+01 2.7363470815121442e+01 6 1 1
13838 201 6 4.0998931116389542e-01 1.4088307130709463e+01 2.7529342722336949e+01 2.3684500390093792e+01 6 -3 2
8399 124 1 5.1998931116389546e-01 1.0974581665263254e+00 2.2295868709507044e+01 2.5170176358433334e+01 0 0 0
161 3 2 -2.6001068883610456e-01 3.9729706344745104e+00 2.3156374546293215e+01 2.1698832428382460e+01 0 0 0
8416 124 2 -2.6001068883610456e-01 4.1948525452841530e+00 2.3491196964994653e+01 2.8417952866984837e+01 0 0 0
8392 124 2 -2.6001068883610456e-01 1.3478294138043980e+00 2.4008520958629891e+01 2.2783878331315982e+01 0 0 0
8332 123 2 -2.6001068883610456e-01 1.2128707263881402e+01 2.1945488818327973e+01 2.5166538024396335e+01 0 0 0
13837 201 7 -8.2001068883610451e-01 1.4733877877310460e+01 2.7510618800761261e+01 2.4413249283591529e+01 6 -3 2
8525 125 2 -2.6001068883610456e-01 1.2250530789391259e+00 2.1747864942413617e+01 2.1608065500678656e+01 0 0 0
15723 201 6 4.0998931116389542e-01 1.4939637145978217e+01 2.7702849517660418e+01 2.7831808179290050e+01 3 -1 1
8408 124 1 5.1998931116389546e-01 1.0157488101927525e+00 2.2627478684837559e+01 2.8484715025546340e+01 0 0 0
8282 122 2 -2.6001068883610456e-01 1.8921451177658777e+00 2.7502192234516976e+01 2.5301149786581995e+01 0 0 0
15724 201 7 -8.2001068883610451e-01 1.4741256501342091e+01 2.8606594654493442e+01 2.7515994184313058e+01 3 -1 1
15725 201 6 4.0998931116389542e-01 1.3805508417209049e+01 2.8566834060607295e+01 2.7393396892627155e+01 3 -1 1
8443 124 1 7.7998931116389547e-01 1.3255621473165933e+01 2.2595402931693844e+01 3.1534040378649028e+01 0 0 0
8451 124 2 -2.6001068883610456e-01 9.6527792588572900e+00 2.5186805306835144e+01 3.3214087194938173e+01 0 0 0
8206 121 1 5.1998931116389546e-01 8.7740489239193984e+00 2.7355968304639962e+01 3.1524259389660422e+01 0 0 0
8450 124 2 -2.6001068883610456e-01 9.1833527023095822e+00 2.3243881608244710e+01 3.4116045679332295e+01 0 0 0
8415 124 2 -2.6001068883610456e-01 3.0376687328557335e+00 2.3699942837324294e+01 3.0235645317554045e+01 0 0 0
8429 124 1 5.1998931116389546e-01 8.1665882809165620e+00 2.2050634419318747e+01 2.9069355833435957e+01 0 0 0
8194 121 1 5.1998931116389546e-01 4.8525260534822729e+00 2.8021342194679644e+01 3.2192972314148236e+01 0 0 0
8222 121 2 -2.6001068883610456e-01 1.4429921068680397e+01 2.6854168542402913e+01 3.2884633968276098e+01 0 0 0
8220 121 2 -2.6001068883610456e-01 1.2013971101651761e+01 2.6689233845622987e+01 3.2282240180694494e+01 0 0 0
8445 124 2 -2.6001068883610456e-01 9.3448802966013762e+00 2.2769292369205566e+01 3.1270438891450183e+01 0 0 0
8438 124 1 1.6598931116389545e-01 1.0088002550884761e+01 2.4272632606802933e+01 3.4082813989127160e+01 0 0 0
8439 124 4 1.4738893111638955e+00 9.9221512892700066e+00 2.5151384960684886e+01 3.5731758475074663e+01 0 0 0
8191 121 1 5.1998931116389546e-01 3.8313531818599604e+00 2.7808785058005881e+01 3.1060751007308504e+01 0 0 0
8210 121 2 -2.6001068883610456e-01 1.0370383736384841e+01 2.7929894124405791e+01 3.3184829366308712e+01 0 0 0
1566 23 2 -2.6001068883610456e-01 1.3257278224067583e+00 2.2796437448380306e+01 3.2135167009562913e+01 0 0 0
8435 124 1 4.1998931116389543e-01 1.1695493124245795e+01 2.2191793211199862e+01 3.1744814691873657e+01 0 0 0
1565 23 2 -2.6001068883610456e-01 2.0093794821619566e+00 2.4539300853004125e+01 3.3340194343705285e+01 0 0 0
8195 121 2 -2.6001068883610456e-01 5.2449982594393489e+00 2.6668323764987321e+01 3.2474808904220481e+01 0 0 0
8419 124 2 -2.6001068883610456e-01 5.6631553785903650e+00 2.2773561170307548e+01 3.0440199577499104e+01 0 0 0
8411 124 1 5.1998931116389546e-01 2.3050296845138054e+00 2.1889525351367933e+01 2.8864482076964538e+01 0 0 0
8204 121 2 -2.6001068883610456e-01 6.9094361960584827e+00 2.6659242186109623e+01 3.0317075972772681e+01 0 0 0
8196 121 2 -2.6001068883610456e-01 4.0596024570575810e+00 2.8565150260499991e+01 3.3248407511902599e+01 0 0 0
8208 121 2 -2.6001068883610456e-01 8.0413915702602523e+00 2.6768228768522544e+01 3.2561485758301664e+01 0 0 0
15605 201 6 4.0998931116389542e-01 1.1884021298333840e+01 2.8670606876458290e+01 3.5068802359687005e+01 6 0 3
8436 124 3 -3.2001068883610456e-01 1.1214316075587993e+01 2.2422704415653278e+01 3.3101317006038954e+01 0 0 0
8442 124 5 -7.0631068883610459e-01 9.0291155774206420e+00 2.6685448309596410e+01 3.5537379933370538e+01 0 0 0
8437 124 1 6.7998931116389549e-01 1.1337503744476518e+01 2.3764917812455248e+01 3.3351672799248760e+01 0 0 0
8205 121 2 -2.6001068883610456e-01 8.3126080238417792e+00 2.8025631963158741e+01 2.9268555202383254e+01 0 0 0
8209 121 1 5.1998931116389546e-01 9.7334438120869535e+00 2.8419993998297365e+01 3.2083160669943254e+01 0 0 0
8207 121 2 -2.6001068883610456e-01 9.5127879253946084e+00 2.6301566089419186e+01 3.1074293246618357e+01 0 0 0
8414 124 1 5.1998931116389546e-01 3.5261121907224555e+00 2.2782757432909410e+01 2.9399477901741996e+01 0 0 0
8431 124 2 -2.6001068883610456e-01 8.4140692275575049e+00 2.3402246263297940e+01 2.9490337582732021e+01 0 0 0
8434 124 1 6.7998931116389549e-01 1.0582537916160337e+01 2.2522632743626975e+01 3.0628086032784775e+01 0 0 0
8452 124 2 -2.6001068883610456e-01 1.3838667835839402e+01 2.3158698729178052e+01 3.2618486880902793e+01 0 0 0
8218 121 1 5.1998931116389546e-01 1.2789815021887877e+01 2.7325974570652569e+01 3.1367893404066351e+01 0 0 0
8216 121 2 -2.6001068883610456e-01 1.2574123289187684e+01 2.8822006747715601e+01 2.9474950348234632e+01 0 0 0
1555 23 1 7.7998931116389547e-01 9.3590841380154233e-01 2.3993064535460501e+01 3.2686329168717613e+01 0 0 0
1562 23 2 -2.6001068883610456e-01 1.9054171759885643e+00 2.6987813842510974e+01 3.4122810160386301e+01 0 0 0
8417 124 1 5.1998931116389546e-01 4.5753870896086388e+00 2.1964570309389451e+01 3.0181196240962489e+01 0 0 0
1550 23 1 1.6598931116389545e-01 1.2910888260173206e+00 2.6482919752176620e+01 3.5255498919628096e+01 0 0 0
8449 124 2 -2.6001068883610456e-01 1.2422283418719605e+01 2.4199802743027636e+01 3.3996647688762515e+01 0 0 0
8448 124 2 -2.6001068883610456e-01 1.1299191303219901e+01 2.4434929818021757e+01 3.2089496869443330e+01 0 0 0
8217 121 2 -2.6001068883610456e-01 1.1299678185809611e+01 2.7080264811816093e+01 2.9671789519190217e+01 0 0 0
8221 121 1 5.1998931116389546e-01 1.3790510062062786e+01 2.7911854076709570e+01 3.2320531918379324e+01 0 0 0
8193 121 2 -2.6001068883610456e-01 2.9041383162273164e+00 2.7012157013237378e+01 3.1699587833121395e+01 0 0 0
8215 121 1 5.1998931116389546e-01 1.1871977136164755e+01 2.8100774096280240e+01 3.0437799498439631e+01 0 0 0
16037 201 6 4.0998931116389542e-01 1.3991041921811624e+01 2.1767145788178826e+01 3.5344093261507957e+01 -2 -1 -5
8446 124 2 -2.6001068883610456e-01 1.0980193246250098e+01 2.3553569262951797e+01 2.9792562613963753e+01 0 0 0
8454 124 2 -2.6001068883610456e-01 1.3382824799959723e+01 2.3334585124871669e+01 3.0400048026117148e+01 0 0 0
8219 121 2 -2.6001068883610456e-01 1.3414329340422306e+01 2.6292063509542199e+01 3.0639852424113457e+01 0 0 0
8308 122 2 -2.6001068883610456e-01 1.7891946640893355e+00 2.6536865930647568e+01 2.9488276464224754e+01 0 0 0
8199 121 2 -2.6001068883610456e-01 6.9506576853348783e+00 2.8710171603878308e+01 3.3097862113454795e+01 0 0 0
8192 121 2 -2.6001068883610456e-01 4.3672813724805826e+00 2.7010339239397723e+01 3.0070683024376994e+01 0 0 0
8203 121 1 5.1998931116389546e-01 7.7198495556642444e+00 2.7758170795383680e+01 3.0528462661267518e+01 0 0 0
8223 121 2 -2.6001068883610456e-01 1.3031929900696698e+01 2.8435533949214161e+01 3.3291147836428777e+01 0 0 0
16036 201 7 -8.2001068883610451e-01 1.4534561457463866e+01 2.2483618246450519e+01 3.5756239391795674e+01 -2 -1 -5
14477 201 6 4.0998931116389542e-01 5.7495850700156135e+00 2.5409904778606133e+01 3.5482186007781088e+01 -2 1 -2
15444 201 6 4.0998931116389542e-01 9.3511935471731871e+00 2.1707946151285444e+01 3.6611501891900545e+01 -1 -1 3
16129 201 6 4.0298931116389547e-01 1.1434926068356681e+01 2.5467881583417668e+01 4.0952453312818328e+01 3 -1 1
1551 23 4 1.4738893111638955e+00 1.3836418564058859e+00 2.7926361536103084e+01 3.6435528315527677e+01 0 0 0
8987 132 5 -7.0631068883610459e-01 7.5347779638449701e+00 2.5242867996921717e+01 4.0563915854226892e+01 0 0 0
8985 132 4 1.4738893111638955e+00 7.7119312132306916e+00 2.6029548759103573e+01 4.2025404635442484e+01 0 0 0
16130 201 8 -2.0911068883610456e-01 1.0974475773073159e+01 2.5764884361698929e+01 4.0122511912519492e+01 3 -1 1
10555 155 5 -7.0631068883610459e-01 1.4209315429803445e+01 2.3441775037633167e+01 4.0990793591472475e+01 0 0 0
15735 201 6 4.0998931116389542e-01 1.3884494066813080e+01 2.3044741475040144e+01 3.9293130316138239e+01 -1 1 -1
1757 26 5 -7.0631068883610459e-01 9.7314830606186060e+00 2.3303003374679871e+01 3.9841633259511440e+01 0 0 0
15736 201 7 -8.2001068883610451e-01 1.3776102468935326e+01 2.2570381447974004e+01 3.8459932744205467e+01 -1 1 -1
15549 201 6 4.0998931116389542e-01 5.7468571487870497e+00 2.7718510205064625e+01 3.9526033465287504e+01 -4 -3 0
8999 132 2 -2.6001068883610456e-01 2.4344947505713983e+00 2.5266005528191506e+01 4.1486385999632468e+01 0 0 0
10553 155 4 1.4738893111638955e+00 1.3696828197437764e+01 2.4050251232735960e+01 4.2498852347618545e+01 0 0 0
16058 201 8 -2.0911068883610456e-01 7.0028122635959704e+00 2.3595823427716390e+01 3.8512327447639365e+01 0 -1 0
8440 124 5 -7.0631068883610459e-01 1.1180386902787760e+01 2.5458665074951750e+01 3.6774335161520852e+01 0 0 0
8983 132 1 6.7998931116389549e-01 4.7011395172026216e+00 2.6334460567636622e+01 4.2741931141361519e+01 0 0 0
14773 201 7 -8.2001068883610451e-01 1.3014681705855844e+01 2.7368409901167876e+01 3.5933120884842211e+01 -2 3 -3
16057 201 6 4.0298931116389547e-01 7.1249344008670006e+00 2.2789988554278906e+01 3.9027868226572231e+01 0 -1 0
15847 201 7 -8.2001068883610451e-01 1.1313731871146940e+01 2.2145613597859580e+01 3.6213678038327728e+01 1 1 0
1856 28 2 -2.6001068883610456e-01 2.6785531006386427e+00 2.2733836847847506e+01 3.8705729281296477e+01 0 0 0
15502 201 7 -8.2001068883610451e-01 4.7872450189862024e+00 2.6289495115896987e+01 3.8619199605108228e+01 3 0 0
3605 53 2 -2.6001068883610456e-01 1.3166283956866843e+01 2.8411850689295047e+01 4.1714400004607789e+01 0 0 -1
15809 201 6 4.0998931116389542e-01 1.4959049597818231e+01 2.4165997108254100e+01 3.6517839171143621e+01 -1 0 0
16132 201 6 4.0298931116389547e-01 1.1743493989876086e+01 2.5923645146697815e+01 3.9495415030236607e+01 3 -1 1
8995 132 2 -2.6001068883610456e-01 4.6752225054825152e+00 2.6191335364598618e+01 4.1383803289582737e+01 0 0 0
15551 201 6 4.0998931116389542e-01 7.0549206445533326e+00 2.8174779282420282e+01 3.9974476544967793e+01 -4 -3 0
13896 201 6 4.0998931116389542e-01 9.0787739452129514e+00 2.6768061325659385e+01 3.8844550464447032e+01 0 -2 4
15501 201 6 4.0998931116389542e-01 4.9260651311832593e+00 2.6524283102097794e+01 3.7717167471235321e+01 3 0 0
15239 201 6 4.0998931116389542e-01 1.4149250195803454e+01 2.5658693307081336e+01 3.8455404500802175e+01 3 3 -6
16035 201 6 4.0998931116389542e-01 1.4237042918693398e+01 2.2382983420036812e+01 3.6729303356448483e+01 -2 -1 -5
15846 201 6 4.0998931116389542e-01 1.2080572995891412e+01 2.2576134295418118e+01 3.6698674467262812e+01 1 1 0
15238 201 7 -8.2001068883610451e-01 1.3572644429516844e+01 2.5900618958652824e+01 3.9217949714961250e+01 3 3 -6
16131 201 6 4.0298931116389547e-01 1.0409489196628204e+01 2.4977601381763144e+01 3.9957852232005465e+01 3 -1 1
8998 132 2 -2.6001068883610456e-01 1.9099270294898565e+00 2.7301370626784603e+01 4.2410339544865039e+01 0 0 0
1758 26 5 -7.0631068883610459e-01 9.3828852544515602e+00 2.2210432824010123e+01 4.2065008909696495e+01 0 0 0
8441 124 5 -7.0631068883610459e-01 8.6878141643199225e+00 2.4472920534937604e+01 3.6698534538722456e+01 0 0 0
8989 132 1 7.7998931116389547e-01 1.9248317492884353e+00 2.5971465511867585e+01 4.2593157201055050e+01 0 0 0
1552 23 5 -7.0631068883610459e-01 2.0639813765753621e+00 2.7457480725066652e+01 3.7912352247246233e+01 0 0 0
10556 155 5 -7.0631068883610459e-01 1.2410163659225734e+01 2.5133374217030312e+01 4.2291457551079624e+01 0 0 0
13898 201 6 4.0998931116389542e-01 8.5351329043586972e+00 2.7962315559870607e+01 3.9639432548586846e+01 0 -2 4
16651 201 6 4.0298931116389547e-01 2.9257327476695378e+00 2.8255672161215287e+01 3.9302963388576252e+01 4 0 1
8988 132 5 -7.0631068883610459e-01 8.9601569795898026e+00 2.5208539448945999e+01 4.2678486982934771e+01 0 0 0
14287 201 7 -8.2001068883610451e-01 6.4502918105985048e+00 2.2867575699285947e+01 4.2653213771716523e+01 6 -3 -2
15237 201 6 4.0998931116389542e-01 1.4390763964457376e+01 2.5835107921375524e+01 3.9833272507073517e+01 3 3 -6
1852 28 2 -2.6001068883610456e-01 2.2653080735350706e+00 2.2442091288136375e+01 3.5919097003802094e+01 0 0 0
15503 201 6 4.0998931116389542e-01 4.1772497137780205e+00 2.5541481546234330e+01 3.8622832359864375e+01 3 0 0
16060 201 6 4.0298931116389547e-01 7.8478820639014018e+00 2.3453475385574247e+01 3.7944343493849523e+01 0 -1 0
16059 201 6 4.0298931116389547e-01 7.3957376535934802e+00 2.4235507451674493e+01 3.9114056659735411e+01 0 -1 0
14286 201 6 4.0998931116389542e-01 5.8669683640888639e+00 2.2588939322935666e+01 4.1872777714626267e+01 6 -3 -2
8986 132 5 -7.0631068883610459e-01 8.5497749035372674e+00 2.7460462112111870e+01 4.1483999588896438e+01 0 0 0
14475 201 6 4.0998931116389542e-01 6.9933873155466078e+00 2.6214061590032696e+01 3.5849382907755739e+01 -2 1 -2
13897 201 7 -8.2001068883610451e-01 8.8284443567236810e+00 2.7686283816207848e+01 3.8706770932383641e+01 0 -2 4
1853 28 2 -2.6001068883610456e-01 4.3023564163662691e+00 2.1973930284449708e+01 3.6608443963377020e+01 0 0 0
15737 201 6 4.0998931116389542e-01 1.2945529564544703e+01 2.2116494991792091e+01 3.8718746573665506e+01 -1 1 -1
16650 201 8 -2.0911068883610456e-01 3.0068438858733679e+00 2.8522448038292218e+01 4.0229613238780608e+01 4 0 1
14288 201 6 4.0998931116389542e-01 7.3771866252957130e+00 2.2830573268492806e+01 4.2370489141133106e+01 6 -3 -2
1563 23 2 -2.6001068883610456e-01 2.0398794391532853e+00 2.5520461704915302e+01 3.5858471781537936e+01 0 0 0
8994 132 2 -2.6001068883610456e-01 4.1848839509196489e+00 2.7590743493005807e+01 4.3099256803593427e+01 0 0 0
16649 201 6 4.0298931116389547e-01 2.0546307345023256e+00 2.8690589166387220e+01 4.0360281175407245e+01 4 0 1
1756 26 5 -7.0631068883610459e-01 7.5038702409981966e+00 2.1698627826391792e+01 4.0251793753350711e+01 0 0 0
15808 201 7 -8.2001068883610451e-01 1.5244872645486748e+01 2.5128833737256091e+01 3.6631792054493829e+01 -1 0 0
15550 201 7 -8.2001068883610451e-01 6.0995709427354541e+00 2.8509614546691473e+01 3.9898420275562380e+01 -4 -3 0
16713 201 6 4.0298931116389547e-01 9.0776448686328397e+00 2.8371808824967673e+01 3.5951523093131392e+01 0 0 0
3612 53 2 -2.6001068883610456e-01 1.2135152607620634e+01 2.8733563852921336e+01 3.9342699765089613e+01 0 0 -1
1755 26 4 1.4738893111638955e+00 9.1955956203745473e+00 2.1792115854627799e+01 4.0443316403537871e+01 0 0 0
14772 201 6 4.0998931116389542e-01 1.2492081157318792e+01 2.6706331368917414e+01 3.6466061328227639e+01 -2 3 -3
14476 201 7 -8.2001068883610451e-01 6.0223867537971865e+00 2.6116666297632918e+01 3.6093474160288075e+01 -2 1 -2
14774 201 6 4.0998931116389542e-01 1.3893306318454183e+01 2.6913055037089066e+01 3.5997064345347766e+01 -2 3 -3
9045 133 2 -2.6001068883610456e-01 1.4459643261069782e+01 2.1847957431911212e+01 4.6229951673931353e+01 0 0 0
3566 53 1 5.1998931116389546e-01 1.1184210688203414e+01 2.6006407095233619e+01 4.8266031910769300e+01 0 0 -1
8977 132 2 -2.6001068883610456e-01 5.4345102957167075e+00 2.6066917355311791e+01 4.7597993073136706e+01 0 0 0
8990 132 2 -2.6001068883610456e-01 1.9246791489917749e+00 2.5605378110199524e+01 4.8201436511288527e+01 0 0 0
8981 132 1 4.1998931116389543e-01 2.7620598837063106e+00 2.5679213385942042e+01 4.3874360076085871e+01 0 0 0
8969 132 1 5.1998931116389546e-01 3.7207878240968584e+00 2.2953249632207278e+01 4.8302829423572469e+01 0 0 0
8962 132 2 -2.6001068883610456e-01 6.5727963925014290e+00 2.1922149788098228e+01 4.9446302770661951e+01 0 0 0
8979 132 3 -3.2001068883610456e-01 2.3060719522240598e+00 2.6312901355830661e+01 4.6215397476448693e+01 0 0 0
8976 132 2 -2.6001068883610456e-01 4.4734614110768414e+00 2.4732669365682739e+01 4.6373931443818314e+01 0 0 0
9002 132 2 -2.6001068883610456e-01 2.8498754618946163e+00 2.8517271235658548e+01 4.6924751223206783e+01 0 0 0
3575 53 1 5.1998931116389546e-01 1.0783737942753717e+01 2.7221708839362954e+01 4.5203666220524838e+01 0 0 -1
9003 132 2 -2.6001068883610456e-01 1.9214216290141455e+00 2.7908586088450356e+01 4.8699466494340157e+01 0 0 0
3576 53 2 -2.6001068883610456e-01 1.0287814658561828e+01 2.7022658620677493e+01 4.3915197549611563e+01 0 0 -1
3569 53 1 5.1998931116389546e-01 1.0142196947673275e+01 2.7009552535542493e+01 4.7780736335769589e+01 0 0 -1
8973 132 2 -2.6001068883610456e-01 5.5499027158001502e+00 2.4234902300535886e+01 4.9010610214250349e+01 0 0 0
8993 132 2 -2.6001068883610456e-01 2.2218001325858103e+00 2.4529038838016334e+01 4.4386782279521931e+01 0 0 0
3570 53 2 -2.6001068883610456e-01 1.0635319724085409e+01 2.8263310764669345e+01 4.8074915038916487e+01 0 0 -1
16699 201 6 4.0298931116389547e-01 1.1352737572192927e+01 2.3548310253891415e+01 4.3771246327412541e+01 1 0 0
8975 132 1 5.1998931116389546e-01 4.2175638138616396e+00 2.5409619069765053e+01 4.7546164119542219e+01 0 0 0
8982 132 3 -3.2001068883610456e-01 3.9766488271445146e+00 2.5285447863636872e+01 4.3327711946071524e+01 0 0 0
16698 201 8 -2.0911068883610456e-01 1.0464407129850905e+01 2.3714938114445808e+01 4.4228808958291737e+01 1 0 0
3572 53 1 5.1998931116389546e-01 9.7063799085314546e+00 2.6920882712736532e+01 4.6257978637845589e+01 0 0 -1
3563 53 1 5.1998931116389546e-01 1.1124509752609217e+01 2.4473950189892513e+01 4.8334263089023459e+01 0 0 -1
9001 132 1 5.1998931116389546e-01 3.0727857095998612e+00 2.7698889294036647e+01 4.8002784789858971e+01 0 0 0
3565 53 2 -2.6001068883610456e-01 1.1315267437451787e+01 2.4016977632132125e+01 4.7044498863574830e+01 0 0 -1
16700 201 6 4.0298931116389547e-01 1.0179781522151146e+01 2.4504407705482677e+01 4.3803698086126339e+01 1 0 0
3567 53 2 -2.6001068883610456e-01 1.1508818375416556e+01 2.6277424279608606e+01 4.9646661189245179e+01 0 0 -1
9029 133 2 -2.6001068883610456e-01 1.4991851821475525e+01 2.5768456108984658e+01 4.9744301706531949e+01 0 0 0
3564 53 2 -2.6001068883610456e-01 1.2179878406590294e+01 2.3959541623731113e+01 4.9100687010690166e+01 0 0 -1
3571 53 2 -2.6001068883610456e-01 8.9717068099780644e+00 2.6842624654858803e+01 4.8536177456004381e+01 0 0 -1
8870 131 1 5.1998931116389546e-01 5.6298249302280050e+00 2.8674836608320657e+01 4.8905877142028473e+01 0 0 0
3574 53 2 -2.6001068883610456e-01 9.2994011864132080e+00 2.5607327958506108e+01 4.5961941500111656e+01 0 0 -1
8867 131 1 5.1998931116389546e-01 4.1133748521395059e+00 2.8215256724468642e+01 4.9065672368528972e+01 0 0 0
3577 53 2 -2.6001068883610456e-01 1.1861094470902627e+01 2.6310904310313948e+01 4.5350967318171442e+01 0 0 -1
10552 155 1 1.6598931116389545e-01 1.5155315629538348e+01 2.4508344653753532e+01 4.3635015598967499e+01 0 0 0
8974 132 2 -2.6001068883610456e-01 3.6374949636668656e+00 2.4788639317125646e+01 4.9866410851911041e+01 0 0 0
8971 132 2 -2.6001068883610456e-01 2.4186632485725172e+00 2.3196785187053816e+01 4.8050624575250694e+01 0 0 0
16697 201 6 4.0298931116389547e-01 9.9035864514605034e+00 2.3170094674724290e+01 4.3636022544421046e+01 1 0 0
3573 53 2 -2.6001068883610456e-01 8.5185545478089093e+00 2.7640424902499269e+01 4.6092670413260770e+01 0 0 -1
9041 133 2 -2.6001068883610456e-01 1.3932931482921918e+01 2.2264537721687066e+01 4.8356216785108167e+01 0 0 0
8980 132 1 6.7998931116389549e-01 3.0119486146593126e+00 2.6708310958602091e+01 4.4980157363504865e+01 0 0 0
8991 132 2 -2.6001068883610456e-01 4.3531893482835500e+00 2.6952316923544220e+01 4.5221335970518908e+01 0 0 0
3562 53 2 -2.6001068883610456e-01 8.9350955093411528e+00 2.4227269912564488e+01 4.8030556894526647e+01 0 0 -1
8963 132 1 5.1998931116389546e-01 5.7764060313176273e+00 2.1796169113856429e+01 4.7100040437352241e+01 0 0 0
8996 132 2 -2.6001068883610456e-01 6.4341247249740849e+00 2.5294950987113829e+01 4.4119538694315224e+01 0 0 0
8972 132 1 5.1998931116389546e-01 4.2380468350348561e+00 2.4357344292043418e+01 4.8702889146896524e+01 0 0 0
8978 132 1 4.1998931116389543e-01 2.9664390604619189e+00 2.6258624688700770e+01 4.7479206674442480e+01 0 0 0
3560 53 1 5.1998931116389546e-01 9.8716226660312021e+00 2.3764076717513600e+01 4.8794667314768120e+01 0 0 -1
8871 131 2 -2.6001068883610456e-01 6.3587393471498972e+00 2.7539297958130042e+01 4.9163622291034081e+01 0 0 0
3578 53 1 5.1998931116389546e-01 1.1611022701283765e+01 2.8485611280090136e+01 4.5228868395597097e+01 0 0 -1
8970 132 2 -2.6001068883610456e-01 3.7463227075327099e+00 2.2091613379565512e+01 4.9381639329544882e+01 0 0 0
8992 132 2 -2.6001068883610456e-01 2.4506506709420504e+00 2.7909790131405856e+01 4.4658029793016397e+01 0 0 0
8968 132 2 -2.6001068883610456e-01 3.6781764213499564e+00 2.2351936303038062e+01 4.5914814397410296e+01 0 0 0
3568 53 2 -2.6001068883610456e-01 1.2357417080283799e+01 2.6235432925125664e+01 4.7570985557661963e+01 0 0 -1
8874 131 2 -2.6001068883610456e-01 5.4613489543140883e+00 2.8370692260948431e+01 4.6555108007919259e+01 0 0 0
8868 131 2 -2.6001068883610456e-01 4.0774109022221330e+00 2.7265349104573563e+01 5.0026137882757560e+01 0 0 0
3580 53 2 -2.6001068883610456e-01 1.2339935697715724e+01 2.8419366446566322e+01 4.6407085776265802e+01 0 0 -1
3561 53 2 -2.6001068883610456e-01 9.9613097306800764e+00 2.2379787716316354e+01 4.8485327341635120e+01 0 0 -1
8966 132 1 5.1998931116389546e-01 4.2435330863470355e+00 2.1985940811700889e+01 4.7135522977871716e+01 0 0 0
8965 132 2 -2.6001068883610456e-01 6.2975324179319978e+00 2.3033803064576286e+01 4.7039671673807398e+01 0 0 0
3579 53 2 -2.6001068883610456e-01 1.2568022950538339e+01 2.8573897328144994e+01 4.4242447331243021e+01 0 0 -1
10564 155 2 -2.6001068883610456e-01 1.4770444701977004e+01 2.4112451053964300e+01 4.4914491790935458e+01 0 0 0
8997 132 2 -2.6001068883610456e-01 6.4533034189131744e+00 2.7486340707177671e+01 4.3889322796963697e+01 0 0 0
3552 53 2 -2.6001068883610456e-01 1.1869658126436077e+01 2.1837298200474798e+01 4.9770631173864970e+01 0 0 -1
10554 155 5 -7.0631068883610459e-01 1.2719613246330434e+01 2.2890264480955477e+01 4.3133583578213809e+01 0 0 0
10563 155 2 -2.6001068883610456e-01 1.4813195116349521e+01 2.6887140484268564e+01 4.3334104077896725e+01 0 0 0
3557 53 1 5.1998931116389546e-01 9.6077158819472608e+00 2.3846728297738075e+01 5.0322424384633585e+01 0 0 -1
8984 132 1 1.6598931116389545e-01 6.2343518124588417e+00 2.6296757218327674e+01 4.3158702885574030e+01 0 0 0
12898 190 2 -2.6001068883610456e-01 9.6802811574712617e+00 2.7994035534053936e+01 5.4906363504874157e+01 0 0 0
3670 54 2 -2.6001068883610456e-01 1.1335388855030223e+01 2.1721663954507267e+01 5.3905423334790576e+01 0 0 -1
10164 150 2 -2.6001068883610456e-01 1.2934914414165616e+01 2.7266716337592804e+01 5.7188066180021430e+01 0 0 -1
13058 192 1 5.1998931116389546e-01 3.5390805971816293e+00 2.7755111221731823e+01 5.6013312607944556e+01 1 0 0
12907 190 2 -2.6001068883610456e-01 1.0336051361220751e+01 2.7315955390098001e+01 5.2761031092783021e+01 0 0 0
9014 133 2 -2.6001068883610456e-01 1.5282040111714201e+01 2.8642644636088892e+01 5.3761330861133061e+01 0 0 0
13082 192 2 -2.6001068883610456e-01 4.0926994753164889e+00 2.4711869288284795e+01 5.7114325523424021e+01 1 0 0
13068 192 2 -2.6001068883610456e-01 1.5625033751326718e+00 2.5633165322955126e+01 5.7177966838338158e+01 1 0 0
9030 133 2 -2.6001068883610456e-01 1.4419696871863403e+01 2.3720310943659811e+01 5.0449119859668585e+01 0 0 0
12967 191 2 -2.6001068883610456e-01 7.6183787128721780e+00 2.3123660080398608e+01 5.6902418679229086e+01 1 0 0
13059 192 2 -2.6001068883610456e-01 4.6575935552358692e+00 2.8183466178448217e+01 5.5253817604276655e+01 1 0 0
12892 190 2 -2.6001068883610456e-01 6.2218749222421605e+00 2.6630203878650455e+01 5.2637772073306039e+01 0 0 0
12890 190 2 -2.6001068883610456e-01 5.5944673077825771e+00 2.5615799685660065e+01 5.4551227090060451e+01 0 0 0
3551 53 1 5.1998931116389546e-01 1.1346180169278506e+01 2.1951691368270520e+01 5.1019430817704212e+01 0 0 -1
12993 191 2 -2.6001068883610456e-01 1.4563247816456755e+01 2.4321552692462333e+01 5.6878793213919970e+01 1 0 0
12899 190 2 -2.6001068883610456e-01 7.6045768429667451e+00 2.8502788355929702e+01 5.5710051928754311e+01 0 0 0
13060 192 2 -2.6001068883610456e-01 3.1555526141387440e+00 2.6561612047286449e+01 5.5602557188573307e+01 1 0 0
13057 192 2 -2.6001068883610456e-01 1.2046494222344530e+00 2.8241255294483505e+01 5.6413979096553156e+01 1 0 0
3555 53 2 -2.6001068883610456e-01 1.0075361077375520e+01 2.3309303653434156e+01 5.2527418453426527e+01 0 0 -1
12963 191 2 -2.6001068883610456e-01 5.1077664918079044e+00 2.2043215506440621e+01 5.7297270068259884e+01 1 0 0
12979 191 2 -2.6001068883610456e-01 9.8839774531380957e+00 2.3232431018994991e+01 5.6854975876361806e+01 1 0 0
3554 53 1 5.1998931116389546e-01 1.0678362906510642e+01 2.3323090104358126e+01 5.1303478889994594e+01 0 0 -1
12904 190 2 -2.6001068883610456e-01 7.9848282491177605e+00 2.7724275105056464e+01 5.1476674557565197e+01 0 0 0
12897 190 1 5.1998931116389546e-01 8.2957540425068625e+00 2.7962642761435479e+01 5.4645598871549936e+01 0 0 0
12893 190 2 -2.6001068883610456e-01 7.1416097677008432e+00 2.4703886182076392e+01 5.3086025779378737e+01 0 0 0
12908 190 2 -2.6001068883610456e-01 1.0493008924145384e+01 2.8164289234550676e+01 5.0766023970557761e+01 0 0 0
3556 53 2 -2.6001068883610456e-01 1.1664884342733693e+01 2.4264830347835286e+01 5.1407433310287765e+01 0 0 -1
13056 192 2 -2.6001068883610456e-01 1.8461221734275266e+00 2.8623100305040641e+01 5.4353620966164620e+01 1 0 0
3553 53 2 -2.6001068883610456e-01 1.2455558683475743e+01 2.1844014623730654e+01 5.1866721566917036e+01 0 0 -1
12896 190 2 -2.6001068883610456e-01 7.7558550576444603e+00 2.5886789722057486e+01 5.5799928398224353e+01 0 0 0
12989 191 1 5.1998931116389546e-01 1.4215152401571668e+01 2.2042102633647918e+01 5.7116781797173793e+01 1 0 0
13055 192 1 5.1998931116389546e-01 2.2937670531346943e+00 2.8714854343210039e+01 5.5701834330869339e+01 1 0 0
12982 191 2 -2.6001068883610456e-01 1.2283913163081390e+01 2.4189445524700293e+01 5.7162925338806822e+01 1 0 0
3559 53 2 -2.6001068883610456e-01 8.4385607190942125e+00 2.3099437989283928e+01 5.0575637583807222e+01 0 0 -1
12895 190 2 -2.6001068883610456e-01 8.9543893323569481e+00 2.5840882960633103e+01 5.3967957379475102e+01 0 0 0
12906 190 1 5.1998931116389546e-01 1.0144781156458965e+01 2.8474064602178455e+01 5.2085396110468459e+01 0 0 0
12891 190 1 7.7998931116389547e-01 6.6811227423682134e+00 2.5882166183993583e+01 5.3700583046123654e+01 0 0 0
12894 190 1 5.1998931116389546e-01 7.8707549807336754e+00 2.6418953823432453e+01 5.4529372377505766e+01 0 0 0
12903 190 1 5.1998931116389546e-01 8.6548728722958952e+00 2.8783533493188337e+01 5.2115181462957672e+01 0 0 0
13063 192 2 -2.6001068883610456e-01 5.1592838687468507e+00 2.6752354838923978e+01 5.7302480747873496e+01 1 0 0
9026 133 2 -2.6001068883610456e-01 1.5291254387639329e+01 2.5294133881572566e+01 5.2430223916588560e+01 0 0 0
13061 192 1 5.1998931116389546e-01 4.1157173488598398e+00 2.7627125113222569e+01 5.7455977872226981e+01 1 0 0
12990 191 2 -2.6001068883610456e-01 1.3247143189149629e+01 2.2228586531659499e+01 5.6156113876314883e+01 1 0 0
3558 53 2 -2.6001068883610456e-01 9.3411196360006503e+00 2.5195706393010433e+01 5.0559819264852649e+01 0 0 -1
10163 150 1 7.7998931116389547e-01 1.3634289493412396e+01 2.8450019853788675e+01 5.7284499148245764e+01 0 0 -1
12966 191 2 -2.6001068883610456e-01 6.3777311072075316e+00 2.4668448880842526e+01 5.7628930158934907e+01 1 0 0
12992 191 1 5.1998931116389546e-01 1.5237505492963825e+01 2.3104813126581263e+01 5.6715867280500696e+01 1 0 0
10899 160 2 -2.6001068883610456e-01 9.7081519281591788e-01 2.3192847870737566e+01 5.3567063217897207e+01 1 0 0
12994 191 2 -2.6001068883610456e-01 1.5420037583796109e+01 2.3060265371461902e+01 5.5368370311970878e+01 1 0 0
1123 17 2 -2.6001068883610456e-01 2.6884016242653064e+00 3.4696377472426072e+01 3.6100600728702110e+00 1 0 0
1118 17 2 -2.6001068883610456e-01 4.6400597084505861e+00 3.4667327434152391e+01 -2.6176184141651704e-01 1 0 0
1097 17 2 -2.6001068883610456e-01 1.0778045583726083e+01 3.2769153994356444e+01 3.9509088778833998e+00 1 0 0
1092 17 1 5.1998931116389546e-01 1.3088527071970889e+01 3.3361985050772901e+01 3.8828562543466041e+00 1 0 0
8566 126 2 -2.6001068883610456e-01 6.8442705254111873e+00 3.2751639074962455e+01 5.9278726202789569e+00 0 0 0
1113 17 1 5.1998931116389546e-01 6.4252759756429665e+00 3.5259196537975669e+01 1.2343373008212173e+00 1 0 0
10169 150 1 5.1998931116389546e-01 1.3225197933308060e+01 2.9662986390290005e+01 1.6160391359847812e+00 0 0 0
1098 17 1 5.1998931116389546e-01 1.1032731826629558e+01 3.4967345702104907e+01 2.9989992198145452e+00 1 0 0
1227 18 2 -2.6001068883610456e-01 1.5319106836882224e+01 3.4295927909915413e+01 3.9618358626153576e+00 1 0 0
1109 17 2 -2.6001068883610456e-01 8.7078885487916757e+00 3.3682692085059884e+01 3.8627542064822036e+00 1 0 0
8572 126 3 -3.2001068883610456e-01 4.2051336782347564e+00 3.0294135205609340e+01 4.9443928273243243e+00 0 0 0
8586 126 2 -2.6001068883610456e-01 1.6063371068171819e+00 3.0680731513890947e+01 5.7299238908698333e+00 0 0 0
1128 17 1 5.1998931116389546e-01 1.5949668150617151e+00 3.4963760845510102e+01 4.4482959027035163e-01 1 0 0
1121 17 2 -2.6001068883610456e-01 3.5330158238117737e+00 3.2869609249660968e+01 1.5937723887282844e+00 1 0 0
1095 17 1 5.1998931116389546e-01 1.1565509509296904e+01 3.3863076398757656e+01 4.0295911721955724e+00 1 0 0
1111 17 2 -2.6001068883610456e-01 6.5852160388995040e+00 3.5349857729483446e+01 3.5157832786371666e+00 1 0 0
1108 17 2 -2.6001068883610456e-01 7.0833459623325599e+00 3.2765689858644500e+01 2.6117900666204892e+00 1 0 0
1093 17 2 -2.6001068883610456e-01 1.3077024832345394e+01 3.2091622297014382e+01 4.4617548577842667e+00 1 0 0
8583 126 2 -2.6001068883610456e-01 6.1804607296109975e+00 3.1110562284273939e+01 4.3867959955913820e+00 0 0 0
1125 17 1 5.1998931116389546e-01 2.4848440823234199e+00 3.5826741406687148e+01 1.3709311033397542e+00 1 0 0
1122 17 1 5.1998931116389546e-01 3.4362450892216296e+00 3.5109136030033511e+01 2.4290271511053345e+00 1 0 0
10168 150 2 -2.6001068883610456e-01 1.3032344626612703e+01 3.0689014011677493e+01 -4.8661988129114592e-01 0 0 0
1100 17 2 -2.6001068883610456e-01 1.0137521053672351e+01 3.5772019268645344e+01 3.6237486937817600e+00 1 0 0
1103 17 2 -2.6001068883610456e-01 1.0158390399067079e+01 3.5386801010586815e+01 7.6363794344908931e-01 1 0 0
1110 17 1 5.1998931116389546e-01 7.3623176634871452e+00 3.5108789397937812e+01 2.4133913981093427e+00 1 0 0
1114 17 2 -2.6001068883610456e-01 7.2282499033296865e+00 3.5354859998346193e+01 7.6552719907349479e-02 1 0 0
1225 18 1 5.1998931116389546e-01 1.4102549979826662e+01 3.4311779252058130e+01 4.5346593715918360e+00 1 0 0
1202 18 1 4.1998931116389543e-01 1.4404669692367893e+01 3.4205508000993994e+01 6.0477424295343969e+00 1 0 0
1198 18 2 -2.6001068883610456e-01 1.5145157288268692e+01 3.1575739213344868e+01 5.1369762214358659e+00 1 0 0
1107 17 1 5.1998931116389546e-01 8.1292183033173817e+00 3.3771135549105963e+01 2.6019293598780497e+00 1 0 0
1119 17 1 5.1998931116389546e-01 4.3365480009308053e+00 3.3948581553991644e+01 1.9750002459017857e+00 1 0 0
1094 17 2 -2.6001068883610456e-01 1.3459400392290165e+01 3.3158036832879247e+01 2.4973202601701887e+00 1 0 0
8571 126 1 4.1998931116389543e-01 5.5954708516177218e+00 2.9853619987789767e+01 4.6863500593127672e+00 0 0 0
1099 17 2 -2.6001068883610456e-01 1.2052857788560164e+01 3.5806126784710443e+01 2.6816425836086930e+00 1 0 0
10167 150 2 -2.6001068883610456e-01 1.1569824449488220e+01 2.9066089808647035e+01 5.8972729030849054e-02 0 0 0
1117 17 2 -2.6001068883610456e-01 5.9131277023917104e+00 3.3032554713975685e+01 5.3294158929435886e-01 1 0 0
1106 17 2 -2.6001068883610456e-01 9.6610009301730280e+00 3.2122887376322012e+01 1.8277943239724590e+00 1 0 0
1120 17 2 -2.6001068883610456e-01 4.9842243841898375e+00 3.3535089184120437e+01 3.1371202326859926e+00 1 0 0
1226 18 2 -2.6001068883610456e-01 1.3597097748011491e+01 3.5610884195296372e+01 4.3867757462998220e+00 1 0 0
1116 17 1 5.1998931116389546e-01 5.3033905676045627e+00 3.4237983731225448e+01 8.4929914521620842e-01 1 0 0
1196 18 1 5.1998931116389546e-01 1.4705959061500298e+01 3.1588843467769639e+01 6.5110339182701180e+00 1 0 0
1104 17 1 5.1998931116389546e-01 9.2871043110110207e+00 3.3367161008946795e+01 1.6179053945065547e+00 1 0 0
10171 150 2 -2.6001068883610456e-01 1.4227010078934745e+01 3.0605810132473984e+01 1.7540665834835518e+00 0 0 0
1105 17 2 -2.6001068883610456e-01 8.6264416618636979e+00 3.3309232150067579e+01 3.7482832444433245e-01 1 0 0
1101 17 1 5.1998931116389546e-01 1.0481757422712597e+01 3.4325702907304674e+01 1.6573776836849938e+00 1 0 0
10170 150 2 -2.6001068883610456e-01 1.2154193946716312e+01 3.0350403931934331e+01 2.2008192631040777e+00 0 0 0
1203 18 3 -3.2001068883610456e-01 1.4185456282462454e+01 3.5420772387442085e+01 6.7430839647312544e+00 1 0 0
8579 126 1 7.7998931116389547e-01 5.5175244301220205e+00 2.9019277004571290e+01 3.3160096004902582e+00 0 0 0
8693 128 2 -2.6001068883610456e-01 2.1280643235912398e+00 3.4285359588587696e+01 6.3734853110228968e+00 0 0 0
8569 126 3 -3.2001068883610456e-01 7.4008534310355412e+00 3.0105609893588280e+01 6.2372378037070808e+00 0 0 0
8588 126 2 -2.6001068883610456e-01 4.4385797518383159e+00 2.9452960100928735e+01 2.5971175878504336e+00 0 0 0
8555 126 2 -2.6001068883610456e-01 6.8443658827566338e+00 3.5183418413254344e+01 5.9300882005986049e+00 0 0 0
8589 126 2 -2.6001068883610456e-01 6.6557082109919738e+00 2.9362442247851305e+01 2.6090421447101595e+00 0 0 0
1096 17 2 -2.6001068883610456e-01 1.1378272528197735e+01 3.4349253021303092e+01 5.3117804808401594e+00 1 0 0
8573 126 1 6.7998931116389549e-01 3.2819959454011829e+00 2.9215011193493620e+01 4.9455441215195597e+00 0 0 0
1132 17 2 -2.6001068883610456e-01 1.2000464462417810e+00 3.3366760814033789e+01 2.2812027934714019e+00 1 0 0
8570 126 1 6.7998931116389549e-01 6.2121718228416176e+00 2.9342872909897466e+01 5.9919782521551852e+00 0 0 0
8558 126 2 -2.6001068883610456e-01 9.1523653455966549e+00 3.3845189251726751e+01 6.6806416355133971e+00 0 0 0
1197 18 2 -2.6001068883610456e-01 1.3614752063606202e+01 3.0662297360411653e+01 6.5662604264335878e+00 1 0 0
1201 18 2 -2.6001068883610456e-01 1.2696230076602063e+01 3.2788073390152782e+01 6.7121994035855286e+00 1 0 0
8574 126 1 1.6598931116389545e-01 2.3210017825312921e+00 2.9487158013698263e+01 6.0889701215797851e+00 0 0 0
10166 150 1 5.1998931116389546e-01 1.2902178199300899e+01 2.9440180577125798e+01 1.4571558787570896e-01 0 0 0
1102 17 2 -2.6001068883610456e-01 1.1537981792738050e+01 3.3733302962416253e+01 1.0336813768785547e+00 1 0 0
10182 150 2 -2.6001068883610456e-01 1.1563257554689551e+01 2.9135299575797529e+01 4.8108055257126443e+00 0 0 0
8585 126 2 -2.6001068883610456e-01 2.5885476136703716e+00 2.9296597277352287e+01 3.7231759903622059e+00 0 0 0
8553 126 1 5.1998931116389546e-01 7.8511233329812420e+00 3.5830481068308281e+01 6.6557437558100867e+00 0 0 0
8554 126 2 -2.6001068883610456e-01 8.7569377714278360e+00 3.6075533181940592e+01 5.6715427383006212e+00 0 0 0
10173 150 2 -2.6001068883610456e-01 1.3845806866149776e+01 2.9004701683830309e+01 3.8019921778916697e+00 0 0 0
1124 17 2 -2.6001068883610456e-01 4.2691784418285774e+00 3.6082254897747440e+01 2.8477928471394205e+00 1 0 0
1223 18 2 -2.6001068883610456e-01 1.4923814315406359e+01 3.5520144201456446e+01 9.9031923493099772e+00 1 0 0
99 2 2 -2.6001068883610456e-01 1.1212704617594067e+01 3.5193327799911948e+01 1.2941347497149970e+01 0 0 0
8556 126 1 5.1998931116389546e-01 8.6059744294283984e+00 3.4776979291813589e+01 7.5662431713701626e+00 0 0 0
93 2 2 -2.6001068883610456e-01 1.3897762753631358e+01 3.1783965547440737e+01 1.3205258537234647e+01 0 0 0
8557 126 2 -2.6001068883610456e-01 9.7856509285854489e+00 3.5338848667075609e+01 8.0427562425445878e+00 0 0 0
8563 126 2 -2.6001068883610456e-01 5.5855898783869300e+00 3.4275994494658043e+01 7.7539761929690787e+00 0 0 0
8559 126 1 5.1998931116389546e-01 7.7852980551581235e+00 3.4013844052938680e+01 8.6659248464580845e+00 0 0 0
8679 128 2 -2.6001068883610456e-01 2.4052080237599114e+00 3.2786158410285267e+01 1.3035761943656615e+01 0 0 0
8459 125 2 -2.6001068883610456e-01 4.8513683875824976e+00 3.0864725879416195e+01 9.1874112784257704e+00 0 0 0
8689 128 1 5.1998931116389546e-01 1.6991923673766121e+00 3.5265350387538589e+01 8.5572728069802420e+00 0 0 0
8560 126 2 -2.6001068883610456e-01 7.4476049123249490e+00 3.4893593927471692e+01 9.6518983566310954e+00 0 0 0
1189 18 2 -2.6001068883610456e-01 1.3205374625705984e+01 3.0684337590252287e+01 8.8149992237814594e+00 1 0 0
1217 18 2 -2.6001068883610456e-01 1.2628714948372609e+01 3.5774967476339739e+01 9.6081947982298459e+00 1 0 0
8680 128 1 5.1998931116389546e-01 2.4684582728034634e+00 3.2559859210585373e+01 1.0668110787169027e+01 0 0 0
84 2 2 -2.6001068883610456e-01 8.6469462515995072e+00 2.9369735698858523e+01 1.3505006981656415e+01 0 0 0
8458 125 1 5.1998931116389546e-01 5.8520269563300946e+00 3.0080738075687854e+01 9.6421489911765086e+00 0 0 0
8564 126 2 -2.6001068883610456e-01 5.9061409060532819e+00 3.2723161918744694e+01 9.3547149745768436e+00 0 0 0
1187 18 1 5.1998931116389546e-01 1.4314656950877639e+01 2.9902126835055654e+01 9.2241715570106706e+00 1 0 0
94 2 1 5.1998931116389546e-01 1.1845699164345078e+01 3.2899975653692572e+01 1.2624648503387592e+01 0 0 0
8690 128 2 -2.6001068883610456e-01 2.8676591114879244e+00 3.5337850813187266e+01 9.2751178622951205e+00 0 0 0
97 2 1 5.1998931116389546e-01 1.1697664429140181e+01 3.4060773179580693e+01 1.3678599209054832e+01 0 0 0
96 2 2 -2.6001068883610456e-01 1.2751883508694174e+01 3.3423882743317051e+01 1.1757469603577634e+01 0 0 0
8460 125 2 -2.6001068883610456e-01 6.2482618684665905e+00 3.0717319976306829e+01 1.0842396966075581e+01 0 0 0
8565 126 1 5.1998931116389546e-01 6.4884499290021047e+00 3.2218673026176212e+01 7.1372337396725483e+00 0 0 0
8472 125 2 -2.6001068883610456e-01 3.6555923420623859e+00 2.9899016011466550e+01 1.2292812939923749e+01 0 0 0
8682 128 2 -2.6001068883610456e-01 2.6779945861548682e+00 3.1208243542667301e+01 1.0673413262923956e+01 0 0 0
95 2 2 -2.6001068883610456e-01 1.0567925577846539e+01 3.2690873469886029e+01 1.2076485449199863e+01 0 0 0
8686 128 1 5.1998931116389546e-01 9.5869273878770112e-01 3.3989056570515672e+01 9.0247732912930125e+00 0 0 0
83 2 2 -2.6001068883610456e-01 9.9897443516502786e+00 3.0296978555696903e+01 1.2077190940060481e+01 0 0 0
104 2 2 -2.6001068883610456e-01 1.4553508174847449e+01 3.4888461459937709e+01 1.3033897340528123e+01 0 0 0
8678 128 2 -2.6001068883610456e-01 1.8805751865044065e+00 3.4432812259312463e+01 1.1617796715909929e+01 0 0 0
8581 126 2 -2.6001068883610456e-01 5.2961483535830469e+00 2.9593648047484002e+01 7.0091325213372109e+00 0 0 0
1188 18 2 -2.6001068883610456e-01 1.4156969621934890e+01 2.9688771332691623e+01 1.0624527473997407e+01 1 0 0
8677 128 1 5.1998931116389546e-01 1.6965209158956274e+00 3.3074533935118204e+01 1.1857066332160041e+01 0 0 0
8561 126 2 -2.6001068883610456e-01 8.6135743690659048e+00 3.2962861958320474e+01 9.1641669754907937e+00 0 0 0
8692 128 1 5.1998931116389546e-01 2.0298576332515825e+00 3.5504600220496719e+01 7.0285805105167336e+00 0 0 0
91 2 1 5.1998931116389546e-01 1.2528669579636551e+01 3.1573872922900513e+01 1.3151941635069766e+01 0 0 0
8568 126 1 4.1998931116389543e-01 7.2672802830188550e+00 3.0915049242445431e+01 7.3824662652442958e+00 0 0 0
8593 126 2 -2.6001068883610456e-01 8.1098043199836756e+00 3.0414523716741240e+01 9.4780954771514150e+00 0 0 0
8591 126 1 5.1998931116389546e-01 7.0565181396278369e+00 3.0061027823669576e+01 8.6502543251237416e+00 0 0 0
92 2 2 -2.6001068883610456e-01 1.2312151806575809e+01 3.0665146343102251e+01 1.2092950978525733e+01 0 0 0
8681 128 2 -2.6001068883610456e-01 3.6523225721345560e+00 3.3271067193508742e+01 1.0575102444922869e+01 0 0 0
103 2 1 5.1998931116389546e-01 1.3741538975906700e+01 3.5544428966013086e+01 1.3988903248652946e+01 0 0 0
82 2 1 5.1998931116389546e-01 9.9910468267839345e+00 2.9568411805692286e+01 1.3250719776247381e+01 0 0 0
8580 126 2 -2.6001068883610456e-01 8.5698528488621690e+00 3.1271082113641313e+01 7.4793837518123789e+00 0 0 0
8468 125 2 -2.6001068883610456e-01 6.2636686393593264e+00 2.9685045684563018e+01 1.2846968104841716e+01 0 0 0
8562 126 1 5.1998931116389546e-01 6.4761409515362480e+00 3.3321780058926095e+01 8.2215135608339178e+00 0 0 0
1192 18 2 -2.6001068883610456e-01 1.5300261634420030e+01 3.1933741750155406e+01 9.6388253438356628e+00 1 0 0
8685 128 2 -2.6001068883610456e-01 2.7805251391471053e+00 3.2673393110709007e+01 8.3641129724237562e+00 0 0 0
1200 18 2 -2.6001068883610456e-01 1.4294628831258279e+01 3.3302135885365367e+01 8.1202244656696010e+00 1 0 0
8683 128 1 5.1998931116389546e-01 1.7614674149612422e+00 3.2690888331419025e+01 9.3443161420414622e+00 0 0 0
8587 126 2 -2.6001068883610456e-01 3.1039000036209816e+00 2.9669265034053240e+01 7.2127748887854048e+00 0 0 0
8567 126 2 -2.6001068883610456e-01 5.1900113755233628e+00 3.1929632068458549e+01 6.9694785381716544e+00 0 0 0
1204 18 1 6.7998931116389549e-01 1.3012672399314388e+01 3.5844726873505017e+01 7.3988518404185415e+00 1 0 0
1215 18 2 -2.6001068883610456e-01 1.2141478881352834e+01 3.4800112240378780e+01 7.7388197590147110e+00 1 0 0
8694 128 2 -2.6001068883610456e-01 3.2631490300481523e+00 3.6097965067605188e+01 6.9072321720826846e+00 0 0 0
8684 128 2 -2.6001068883610456e-01 9.8767206136625885e-01 3.1552983255886829e+01 9.2895049900899984e+00 0 0 0
8470 125 1 5.1998931116389546e-01 4.0776067122260908e+00 2.8865693032463188e+01 1.3101342338356687e+01 0 0 0
8463 125 2 -2.6001068883610456e-01 3.8741911760367800e+00 2.8899210567504046e+01 1.0072415384716447e+01 0 0 0
1199 18 1 5.1998931116389546e-01 1.4044114469196101e+01 3.2947392615994900e+01 6.8006405790258384e+00 1 0 0
8364 123 1 4.1998931116389543e-01 9.1118477714311350e+00 3.2238233965504833e+01 1.8915245087396581e+01 0 0 0
8363 123 2 -2.6001068883610456e-01 8.4305491546758233e+00 3.0892866548411554e+01 2.0870808843722131e+01 0 0 0
8647 127 1 7.7998931116389547e-01 5.6177796195458622e+00 3.5234794354131857e+01 1.5117070126457332e+01 0 0 0
101 2 2 -2.6001068883610456e-01 1.3683799119107537e+01 3.3409920352018275e+01 1.4895496867061249e+01 0 0 0
8254 122 1 5.1998931116389546e-01 6.6140849030420581e+00 3.1268864814799848e+01 1.8156701617275804e+01 0 0 0
8656 127 2 -2.6001068883610456e-01 6.6881051635813922e+00 3.5009532988883223e+01 1.5999745666584678e+01 0 0 0
8471 125 2 -2.6001068883610456e-01 4.0554267412517051e+00 2.9436674319206343e+01 1.4372275099729368e+01 0 0 0
102 2 2 -2.6001068883610456e-01 1.2295597565103206e+01 3.5046419073691908e+01 1.5803227651773300e+01 0 0 0
2995 44 2 -2.6001068883610456e-01 1.3622239485788745e+01 3.1084028009539427e+01 1.9640763000690015e+01 0 0 1
8377 123 2 -2.6001068883610456e-01 7.4681272284326603e+00 3.3148242940171365e+01 2.0591565580260713e+01 0 0 0
8255 122 2 -2.6001068883610456e-01 6.4119937136672087e+00 3.0843193951705345e+01 1.9486591344703992e+01 0 0 0
8365 123 3 -3.2001068883610456e-01 9.5053665853002194e+00 3.3447635861448852e+01 1.9605482867773308e+01 0 0 0
8651 127 2 -2.6001068883610456e-01 3.5359880171405864e+00 3.4147700770727582e+01 1.5883507138750415e+01 0 0 0
8639 127 1 4.1998931116389543e-01 4.2966490060445990e+00 3.5362063378505681e+01 1.5970665594302595e+01 0 0 0
15309 201 6 4.0998931116389542e-01 1.3389791191227168e+01 3.3161377255544629e+01 2.0236561245477013e+01 0 1 1
8260 122 1 5.1998931116389546e-01 4.3129343072913287e+00 3.2502867200790604e+01 1.8749553685035387e+01 0 0 0
15310 201 7 -8.2001068883610451e-01 1.2898684360069460e+01 3.3817402833357903e+01 2.0759683744998675e+01 0 1 1
14853 201 6 4.0998931116389542e-01 9.5938888107631737e+00 3.4768684992353428e+01 1.7318064594282241e+01 2 -1 0
8376 123 2 -2.6001068883610456e-01 1.0251805485551609e+01 3.2119008917441832e+01 1.8081791324070654e+01 0 0 0
8640 127 3 -3.2001068883610456e-01 4.7062809996692323e+00 3.5637891233913848e+01 1.7303610812597871e+01 0 0 0
8266 122 1 5.1998931116389546e-01 3.7772444658124589e+00 3.0330548685256041e+01 2.0163973815760766e+01 0 0 0
8389 123 2 -2.6001068883610456e-01 8.2897874857790423e+00 3.2129067029374383e+01 1.6782385342770457e+01 0 0 0
2992 44 2 -2.6001068883610456e-01 1.4354037482159709e+01 3.2301280462180344e+01 1.7733015807294713e+01 0 0 1
105 2 2 -2.6001068883610456e-01 1.4565120471884015e+01 3.6009905534519937e+01 1.4930618473537175e+01 0 0 0
8360 123 2 -2.6001068883610456e-01 9.1115977814657185e+00 2.9850800914347758e+01 1.7802002491670127e+01 0 0 0
8657 127 2 -2.6001068883610456e-01 5.4844532639582475e+00 3.4153868929697275e+01 1.4350287276052761e+01 0 0 0
8361 123 1 5.1998931116389546e-01 9.3535603905993803e+00 3.1008435589188785e+01 1.9853926301484467e+01 0 0 0
8270 122 2 -2.6001068883610456e-01 1.8055118245058424e+00 2.9710736930850903e+01 1.9005824886013912e+01 0 0 0
8387 123 1 5.1998931116389546e-01 7.8266751290213312e+00 3.2275164237594090e+01 1.8074377397026289e+01 0 0 0
8637 127 3 -3.2001068883610456e-01 2.3797679251152686e+00 3.5793063151700061e+01 1.4670647310129251e+01 0 0 0
87 2 2 -2.6001068883610456e-01 1.0303333609320797e+01 2.9695468952343397e+01 1.5618840222601090e+01 0 0 0
8378 123 2 -2.6001068883610456e-01 8.0668784293690816e+00 3.5134296248245342e+01 1.9761432950092725e+01 0 0 0
8669 128 2 -2.6001068883610456e-01 1.6516022220820756e+00 3.1515362587181706e+01 1.4762785745251316e+01 0 0 0
8359 123 2 -2.6001068883610456e-01 8.4314917625432866e+00 2.8883239867714369e+01 1.9724214565962068e+01 0 0 0
8262 122 2 -2.6001068883610456e-01 4.8216767481319378e+00 3.3740497589998654e+01 1.9092851268055991e+01 0 0 0
8366 123 1 6.7998931116389549e-01 8.5425564248512149e+00 3.4008780617037488e+01 2.0463711147671845e+01 0 0 0
8256 122 2 -2.6001068883610456e-01 6.8442761484520105e+00 3.0078173316641454e+01 1.7391061675580175e+01 0 0 0
8258 122 2 -2.6001068883610456e-01 4.4950284773847864e+00 3.0766357113381329e+01 1.7106288677644663e+01 0 0 0
8269 122 1 5.1998931116389546e-01 2.4058668202698437e+00 2.9629783397999294e+01 2.0236011856366456e+01 0 0 0
15075 201 6 4.0998931116389542e-01 1.2965216554496886e+01 3.5685544451902679e+01 1.8747045663823762e+01 3 2 -1
89 2 2 -2.6001068883610456e-01 1.2244594909321062e+01 3.1623101795708678e+01 1.5578091396808063e+01 0 0 0
14855 201 6 4.0998931116389542e-01 8.4053248550606767e+00 3.5388858567365403e+01 1.6746114490718131e+01 2 -1 0
90 2 2 -2.6001068883610456e-01 1.2865070205149852e+01 2.9706394412242549e+01 1.4540307817298791e+01 0 0 0
14854 201 7 -8.2001068883610451e-01 9.3565239908657354e+00 3.5566543311818457e+01 1.6797409351387419e+01 2 -1 0
8388 123 2 -2.6001068883610456e-01 7.2259226659964870e+00 3.3511780308174870e+01 1.8101943704895501e+01 0 0 0
8263 122 1 5.1998931116389546e-01 4.0366614042725830e+00 3.1850070934012827e+01 2.0094624553026630e+01 0 0 0
8259 122 2 -2.6001068883610456e-01 5.4091754331706490e+00 3.2721150608139943e+01 1.6700733019484460e+01 0 0 0
8272 122 1 5.1998931116389546e-01 1.3853569229936116e+00 3.0123569746631208e+01 2.1288301179788775e+01 0 0 0
8358 123 1 5.1998931116389546e-01 9.4562647164611846e+00 2.9661319987772863e+01 1.9169455354876174e+01 0 0 0
8265 122 2 -2.6001068883610456e-01 5.0587433672611999e+00 3.2174919542428121e+01 2.0974627265350946e+01 0 0 0
8261 122 2 -2.6001068883610456e-01 3.0631400186710782e+00 3.2630699823023356e+01 1.8192140851370358e+01 0 0 0
8362 123 2 -2.6001068883610456e-01 1.0592956248177869e+01 3.1346376092514543e+01 2.0392051952806639e+01 0 0 0
100 2 1 5.1998931116389546e-01 1.2825778036184150e+01 3.4491713841105273e+01 1.4584841810472794e+01 0 0 0
8257 122 1 5.1998931116389546e-01 5.2191779010227535e+00 3.1794872693946203e+01 1.7696735859299622e+01 0 0 0
8355 123 1 5.1998931116389546e-01 1.0851327599277528e+01 2.8939627269015716e+01 1.9091408751294122e+01 0 0 0
86 2 2 -2.6001068883610456e-01 9.7030549710006806e+00 3.1523707379359895e+01 1.4373020783272317e+01 0 0 0
85 2 1 5.1998931116389546e-01 1.0522579296775385e+01 3.0402807812304431e+01 1.4413167345367484e+01 0 0 0
8264 122 2 -2.6001068883610456e-01 2.9372803491671524e+00 3.2545613724487666e+01 2.0595755774505086e+01 0 0 0
2982 44 1 1.6598931116389545e-01 1.4685525042467635e+01 3.0367197691768396e+01 1.9100041963626712e+01 0 0 1
8267 122 2 -2.6001068883610456e-01 4.4040500361147972e+00 2.9676941852963875e+01 1.9120199997692275e+01 0 0 0
15077 201 6 4.0998931116389542e-01 1.2140401606733008e+01 3.5178341900376310e+01 1.9959848973728199e+01 3 2 -1
8357 123 2 -2.6001068883610456e-01 1.1627565684149994e+01 2.9729732602335083e+01 1.8233340008355722e+01 0 0 0
98 2 2 -2.6001068883610456e-01 1.0758523137708671e+01 3.3565421221297377e+01 1.4545845663741751e+01 0 0 0
88 2 1 5.1998931116389546e-01 1.2066411977221724e+01 3.0854545584394270e+01 1.4426070153477054e+01 0 0 0
16002 201 6 4.0998931116389542e-01 1.4412916234802140e+01 3.4479181099968180e+01 1.7213814125163694e+01 -7 3 0
8354 123 2 -2.6001068883610456e-01 1.2151399147025721e+01 2.9773350731537541e+01 2.1060061655889193e+01 0 0 0
2980 44 3 -3.2001068883610456e-01 1.5166887701726385e+01 3.0254044439652894e+01 1.6643803169560034e+01 0 0 1
15076 201 7 -8.2001068883610451e-01 1.2198189396862546e+01 3.6002802975647334e+01 1.9314539007048719e+01 3 2 -1
2994 44 2 -2.6001068883610456e-01 1.4172697320729688e+01 2.9264370360406200e+01 1.8503557249366768e+01 0 0 1
2981 44 1 6.7998931116389549e-01 1.5245566942592701e+01 3.1158566773761859e+01 1.7842156737753967e+01 0 0 1
16003 201 7 -8.2001068883610451e-01 1.4822459256771657e+01 3.4986116502096202e+01 1.7935492186040427e+01 -7 3 0
16004 201 6 4.0998931116389542e-01 1.5156467148117631e+01 3.4268077094309646e+01 1.8534059872232742e+01 -7 3 0
8380 123 2 -2.6001068883610456e-01 6.1670193646762685e+00 3.4655925398369590e+01 2.1735147774919021e+01 0 0 0
262 4 2 -2.6001068883610456e-01 4.4182821665368026e+00 3.1202472486688265e+01 2.7626161920284044e+01 0 0 0
248 4 1 4.1998931116389543e-01 7.2134356060225029e+00 3.1589626346658147e+01 2.5834014646234806e+01 0 0 0
15555 201 6 4.0998931116389542e-01 1.1242467452627849e+01 2.9750662364404789e+01 2.5008040805009252e+01 2 -5 6
238 4 2 -2.6001068883610456e-01 1.1808175534982565e+01 3.4550218292869367e+01 2.8317822292772444e+01 0 0 0
273 4 2 -2.6001068883610456e-01 5.8072815400328999e+00 2.9606459340269865e+01 2.5870730351615745e+01 0 0 0
269 4 2 -2.6001068883610456e-01 2.4431326243547793e+00 3.2922435960385187e+01 2.7054185947963255e+01 0 0 0
16285 201 6 4.0298931116389547e-01 1.5379714858804393e+01 2.9571821351796707e+01 2.3978091446574517e+01 6 -1 2
8382 123 2 -2.6001068883610456e-01 7.1630396658652709e+00 3.5073242507300108e+01 2.4897304483438393e+01 0 0 0
263 4 2 -2.6001068883610456e-01 5.4932246273466427e+00 3.4495967710549593e+01 2.6713301403164145e+01 0 0 0
237 4 2 -2.6001068883610456e-01 1.0433690035608457e+01 3.4413055392414051e+01 2.6537154019848249e+01 0 0 0
234 4 2 -2.6001068883610456e-01 1.1576653013846864e+01 3.2158665677360034e+01 2.5674377612506863e+01 0 0 0
260 4 2 -2.6001068883610456e-01 7.4749237574114060e+00 3.1633127193091362e+01 2.4449645012962044e+01 0 0 0
8292 122 2 -2.6001068883610456e-01 1.7687442051948954e+00 2.9989704410577264e+01 2.7186501770272123e+01 0 0 0
246 4 2 -2.6001068883610456e-01 9.3296575891473683e+00 3.2338686027402765e+01 2.5414021252703119e+01 0 0 0
2986 44 5 -7.0631068883610459e-01 1.4893044486732983e+01 2.9822634930292899e+01 2.2052257232001487e+01 0 0 1
235 4 2 -2.6001068883610456e-01 1.2958007879676545e+01 3.3829388319782360e+01 2.5922911457246972e+01 0 0 0
272 4 2 -2.6001068883610456e-01 7.3131103230254464e+00 2.9810835987854510e+01 2.7439732962663818e+01 0 0 0
8385 123 2 -2.6001068883610456e-01 9.4438009776979772e+00 3.5812450769759756e+01 2.3515825849567392e+01 0 0 0
245 4 1 5.1998931116389546e-01 8.4339788554899044e+00 3.2315642173656336e+01 2.6496129002492406e+01 0 0 0
226 4 2 -2.6001068883610456e-01 1.4021222955754840e+01 3.4826892908931654e+01 2.7768504789545496e+01 0 0 0
223 4 2 -2.6001068883610456e-01 1.5227585198600607e+01 3.3598748259648801e+01 2.5611950840230580e+01 0 0 0
232 4 2 -2.6001068883610456e-01 1.3986316785842831e+01 3.1316728477005434e+01 2.6493772069509191e+01 0 0 0
251 4 1 4.1998931116389543e-01 4.7845486782251010e+00 3.3656310904735498e+01 2.7625406768689427e+01 0 0 0
242 4 1 5.1998931116389546e-01 9.2973494436837800e+00 3.1817261739703259e+01 2.7670873186214017e+01 0 0 0
249 4 3 -3.2001068883610456e-01 5.8702856024427659e+00 3.2185056521482174e+01 2.6005547949038462e+01 0 0 0
8383 123 2 -2.6001068883610456e-01 5.1852331303844776e+00 3.5035598781511723e+01 2.3915984353051151e+01 0 0 0
14899 201 7 -8.2001068883610451e-01 1.3309509781128387e+01 3.1365564770691279e+01 2.3461222458976756e+01 -6 1 2
8279 122 2 -2.6001068883610456e-01 3.1404341678995853e+00 2.9589867297991667e+01 2.4577420189798183e+01 0 0 0
143 3 2 -2.6001068883610456e-01 7.5096566690741824e+00 2.9528546336441419e+01 2.3154132620510278e+01 0 0 0
15557 201 6 4.0998931116389542e-01 1.2659215278897936e+01 2.9726906670819897e+01 2.4577416077859937e+01 2 -5 6
236 4 1 5.1998931116389546e-01 1.1180762575355800e+01 3.3681697463452004e+01 2.7434607756761764e+01 0 0 0
231 4 2 -2.6001068883610456e-01 1.2488759231328659e+01 3.0867207455557711e+01 2.8073247866566792e+01 0 0 0
8369 123 1 6.7998931116389549e-01 7.0914551013513680e+00 3.5210190121621800e+01 2.2540465581724504e+01 0 0 0
15556 201 7 -8.2001068883610451e-01 1.2022479688731906e+01 2.9221471569673852e+01 2.5125133676409860e+01 2 -5 6
8375 123 1 7.7998931116389547e-01 1.0016631666480373e+01 3.5366627668351370e+01 2.2362445347930731e+01 0 0 0
233 4 1 5.1998931116389546e-01 1.2260669772785192e+01 3.2834093910673531e+01 2.6671726007711413e+01 0 0 0
259 4 1 7.7998931116389547e-01 3.2369193526421913e+00 3.3997448042282059e+01 2.7447953618156834e+01 0 0 0
268 4 2 -2.6001068883610456e-01 3.1573755289590548e+00 3.4882427929600112e+01 2.6372555293587581e+01 0 0 0
261 4 2 -2.6001068883610456e-01 6.3641696880218337e+00 3.2053272133230543e+01 2.8306335895971802e+01 0 0 0
8275 122 1 5.1998931116389546e-01 1.7384319168517741e+00 3.0306567437036549e+01 2.2766702182799794e+01 0 0 0
230 4 1 5.1998931116389546e-01 1.3191083691805609e+01 3.1923924495143247e+01 2.7442926731720448e+01 0 0 0
247 4 2 -2.6001068883610456e-01 8.1960768646459989e+00 3.3699481834454872e+01 2.6699871780025628e+01 0 0 0
239 4 1 5.1998931116389546e-01 1.0334916065891390e+01 3.2766826549659392e+01 2.8356245950666665e+01 0 0 0
8379 123 2 -2.6001068883610456e-01 9.8673188818194308e+00 3.3052462466789500e+01 2.2068935228890346e+01 0 0 0
244 4 2 -2.6001068883610456e-01 1.0078344756436387e+01 3.0818197660700960e+01 2.7109084631692749e+01 0 0 0
8277 122 2 -2.6001068883610456e-01 2.6791401523846918e+00 3.1294884077511217e+01 2.2835919323982999e+01 0 0 0
138 3 1 5.1998931116389546e-01 8.1372877829543171e+00 2.9173795604627294e+01 2.5373703083405903e+01 0 0 0
8370 123 1 1.6598931116389545e-01 6.4021685134746464e+00 3.5658119644222182e+01 2.3862494089915064e+01 0 0 0
224 4 1 5.1998931116389546e-01 1.4971234956568946e+01 3.3836037268655986e+01 2.8025698998389625e+01 0 0 0
8278 122 1 5.1998931116389546e-01 2.2355649117643552e+00 2.9161735393539640e+01 2.3627416239814938e+01 0 0 0
271 4 1 5.1998931116389546e-01 7.0815525799774406e+00 3.0054269747269295e+01 2.6087887347775851e+01 0 0 0
227 4 1 5.1998931116389546e-01 1.4209315215682334e+01 3.2622870247999124e+01 2.8455888976271833e+01 0 0 0
8368 123 3 -3.2001068883610456e-01 8.0247584910480771e+00 3.4158097372152994e+01 2.2790105584478866e+01 0 0 0
250 4 1 6.7998931116389549e-01 5.3744579788426066e+00 3.2270827711845456e+01 2.7380971205243714e+01 0 0 0
14528 201 6 4.0998931116389542e-01 1.4530985190523790e+01 3.5858151547465837e+01 2.4429852445140668e+01 2 -1 1
14898 201 6 4.0998931116389542e-01 1.3612454755358593e+01 3.0817140547086399e+01 2.2702219268753744e+01 -6 1 2
8268 122 2 -2.6001068883610456e-01 4.4168108056857047e+00 2.9834149813721133e+01 2.1350694455608874e+01 0 0 0
139 3 2 -2.6001068883610456e-01 9.2340069706293111e+00 2.9987111265842060e+01 2.5034880147916240e+01 0 0 0
8386 123 2 -2.6001068883610456e-01 1.1264690938487757e+01 3.4825590468249331e+01 2.2685165097428854e+01 0 0 0
14900 201 6 4.0998931116389542e-01 1.2509988481583825e+01 3.1735342759891786e+01 2.3010910001245904e+01 -6 1 2
8367 123 1 4.1998931116389543e-01 9.0965850477392234e+00 3.4251823494385647e+01 2.1868557433487560e+01 0 0 0
14526 201 6 4.0998931116389542e-01 1.4927691813341177e+01 3.5888277525337465e+01 2.2919545722631518e+01 2 -1 1
146 3 2 -2.6001068883610456e-01 5.2378119421248037e+00 2.8871925851763557e+01 2.3935063544614934e+01 0 0 0
15311 201 6 4.0998931116389542e-01 1.3615653596635969e+01 3.4226397707127788e+01 2.1325271122142400e+01 0 1 1
264 4 2 -2.6001068883610456e-01 5.2599508511092488e+00 3.2560518553957458e+01 3.0760860639537693e+01 0 0 0
12561 185 2 -2.6001068883610456e-01 1.4893513253633140e+01 3.3578743264049137e+01 3.4968838945118584e+01 0 0 0
12664 186 3 -3.2001068883610456e-01 6.7769320250389358e+00 3.4372333604782092e+01 3.3439721227700851e+01 0 0 0
8189 121 2 -2.6001068883610456e-01 4.0133824306893304e+00 3.0180755701217652e+01 3.0812601538079925e+01 0 0 0
12676 186 2 -2.6001068883610456e-01 7.0991289532139268e+00 3.5213454014691990e+01 3.5478768604737546e+01 0 0 0
8213 121 2 -2.6001068883610456e-01 1.1592537623953710e+01 2.9986269218585914e+01 3.1818431377457294e+01 0 0 0
8186 121 2 -2.6001068883610456e-01 1.6303051138155114e+00 2.9387198512696983e+01 3.2301367347047261e+01 0 0 0
16165 201 6 4.0298931116389547e-01 3.7270939368368814e+00 3.1436085495413508e+01 3.5425451563597818e+01 1 1 1
243 4 2 -2.6001068883610456e-01 8.6090623579974466e+00 3.1218610498952685e+01 2.8702457100549907e+01 0 0 0
240 4 2 -2.6001068883610456e-01 9.5211436822522266e+00 3.3661964523138224e+01 2.9072224486844263e+01 0 0 0
15604 201 7 -8.2001068883610451e-01 1.1574116761403724e+01 2.9613003723389767e+01 3.5017923131778169e+01 6 0 3
12557 185 2 -2.6001068883610456e-01 1.5324173394147458e+01 3.3660799025501468e+01 3.1482973861357308e+01 0 0 0
16254 201 8 -2.0911068883610456e-01 1.1289285453249351e+00 3.5328948552980599e+01 3.5673656611987624e+01 7 0 1
252 4 3 -3.2001068883610456e-01 5.2189361303105484e+00 3.3940276650341971e+01 2.8968455714949471e+01 0 0 0
12671 186 1 7.7998931116389547e-01 7.3784439237244621e+00 3.2559422464912757e+01 3.4885370842005472e+01 0 0 0
8224 121 1 5.1998931116389546e-01 1.4711174773704233e+01 2.8968948240430713e+01 3.1699233183982646e+01 0 0 0
8214 121 2 -2.6001068883610456e-01 1.0195319828911309e+01 2.9763622723202541e+01 3.0152351108675173e+01 0 0 0
12680 186 2 -2.6001068883610456e-01 6.0957035157873039e+00 3.2375464272604255e+01 3.4524634369044541e+01 0 0 0
12677 186 2 -2.6001068883610456e-01 5.1367697820668869e+00 3.4562790055580500e+01 3.4969312264467916e+01 0 0 0
12675 186 2 -2.6001068883610456e-01 8.3336043657738319e+00 3.2842297323058958e+01 3.2817198261003043e+01 0 0 0
254 4 1 1.6598931116389545e-01 3.6196765438067300e+00 3.4286583626667500e+01 3.0978826614372785e+01 0 0 0
12683 186 1 5.1998931116389546e-01 1.1835424383171727e+01 3.5632391700644398e+01 3.3827865194332496e+01 0 0 0
8212 121 1 5.1998931116389546e-01 1.0853257247705601e+01 2.9055304738955780e+01 3.1089632286314533e+01 0 0 0
267 4 2 -2.6001068883610456e-01 3.7793848617335160e+00 3.3545465594709093e+01 3.2201654924251756e+01 0 0 0
8202 121 2 -2.6001068883610456e-01 7.5600465202257752e+00 3.0120458306806341e+01 3.0599392287841869e+01 0 0 0
16168 201 6 4.0298931116389547e-01 2.8738919435691037e+00 3.1591137791385027e+01 3.4193583890989139e+01 1 1 1
8211 121 2 -2.6001068883610456e-01 8.9445969616660808e+00 2.9431993656873676e+01 3.2644061477723227e+01 0 0 0
12685 186 2 -2.6001068883610456e-01 1.1933055760206491e+01 3.4580532561816611e+01 3.4745937262623308e+01 0 0 0
12556 185 1 5.1998931116389546e-01 1.4843887968744168e+01 3.4115897674029753e+01 3.2764024464554907e+01 0 0 0
12555 185 2 -2.6001068883610456e-01 1.3780088532657583e+01 3.5672325013886457e+01 3.1391916354864961e+01 0 0 0
12558 185 2 -2.6001068883610456e-01 1.3712998833649941e+01 3.3309099195957899e+01 3.2858893750361879e+01 0 0 0
8198 121 2 -2.6001068883610456e-01 5.5957383352211290e+00 3.0210420089657017e+01 3.2481578370855019e+01 0 0 0
12672 186 2 -2.6001068883610456e-01 1.2023303338211285e+01 3.4218203270946461e+01 3.1949554070195266e+01 0 0 0
16167 201 6 4.0298931116389547e-01 3.0361815728640233e+00 3.0292891051226782e+01 3.4847217001564317e+01 1 1 1
265 4 2 -2.6001068883610456e-01 3.5607117399313397e+00 3.2358453329980023e+01 2.9350399524348457e+01 0 0 0
12681 186 2 -2.6001068883610456e-01 8.0738643229525859e+00 3.1421413418119830e+01 3.4529807747826723e+01 0 0 0
12661 186 3 -3.2001068883610456e-01 1.0098267591573393e+01 3.4191564569178688e+01 3.3060272699952925e+01 0 0 0
16166 201 8 -2.0911068883610456e-01 3.6158244232113130e+00 3.1043103523377273e+01 3.4494484685776222e+01 1 1 1
257 4 5 -7.0631068883610459e-01 1.1495462345777061e+00 3.4574354191864188e+01 3.2732960567238976e+01 0 0 0
12660 186 1 4.1998931116389543e-01 1.1132954445432043e+01 3.5056549034396049e+01 3.2655381170903894e+01 0 0 0
266 4 2 -2.6001068883610456e-01 4.4609058438308189e+00 3.5417794119157286e+01 3.1027233978111688e+01 0 0 0
12673 186 2 -2.6001068883610456e-01 8.7683809795573691e+00 3.5968182025649980e+01 3.3594278648126505e+01 0 0 0
12663 186 1 4.1998931116389543e-01 7.9142652820733304e+00 3.3646429136805487e+01 3.3876639259530620e+01 0 0 0
12662 186 1 6.7998931116389549e-01 9.1441181229572237e+00 3.4666065638556731e+01 3.4020305878345908e+01 0 0 0
8253 121 2 -2.6001068883610456e-01 1.4763373352363848e+01 2.9617115070750952e+01 3.4859640206853285e+01 0 0 0
12674 186 2 -2.6001068883610456e-01 9.6666093384237808e+00 3.4670747007279481e+01 3.5291888581252749e+01 0 0 0
8225 121 2 -2.6001068883610456e-01 1.3860967247951841e+01 2.9977490702783719e+01 3.1270589454920529e+01 0 0 0
12665 186 1 6.7998931116389549e-01 6.2308363389172063e+00 3.5211965977042475e+01 3.4455325845442083e+01 0 0 0
15603 201 6 4.0998931116389542e-01 1.2432719101881956e+01 2.9989670596759218e+01 3.5075551544696111e+01 6 0 3
253 4 1 6.7998931116389549e-01 4.3958337962768477e+00 3.3258393630710700e+01 2.9958465708195053e+01 0 0 0
12658 186 2 -2.6001068883610456e-01 1.1161425573901194e+01 3.5456782637431346e+01 3.0432271001979938e+01 0 0 0
255 4 4 1.4738893111638955e+00 1.8496244427661044e+00 3.4910708514272024e+01 3.1211583675755612e+01 0 0 0
228 4 2 -2.6001068883610456e-01 1.3442928608837084e+01 3.3027160299088244e+01 2.9558758554904085e+01 0 0 0
12553 185 1 5.1998931116389546e-01 1.4363492281383458e+01 3.5579494125386773e+01 3.2668067932174637e+01 0 0 0
8187 121 2 -2.6001068883610456e-01 1.3203667712696456e+00 3.0539214888575049e+01 3.0347737203058905e+01 0 0 0
241 4 2 -2.6001068883610456e-01 1.1125987411858800e+01 3.2153121292461833e+01 2.9306496296650273e+01 0 0 0
12659 186 2 -2.6001068883610456e-01 9.3288962149360373e+00 3.5778171382999993e+01 3.1452760212635521e+01 0 0 0
15667 201 7 -8.2001068883610451e-01 1.1725079106339291e+00 3.1917628152698974e+01 3.3642795152788310e+01 4 1 0
8185 121 1 5.1998931116389546e-01 1.6741885870488347e+00 2.9335479509376775e+01 3.0960414878138067e+01 0 0 0
8197 121 1 5.1998931116389546e-01 6.0586829811190066e+00 2.8956466252527555e+01 3.2093465290763795e+01 0 0 0
8201 121 2 -2.6001068883610456e-01 5.8201052022302759e+00 2.8859063537804435e+01 2.9644896185594710e+01 0 0 0
8200 121 1 5.1998931116389546e-01 6.7589820502335938e+00 2.8967904750627536e+01 3.0716460596142863e+01 0 0 0
12551 185 2 -2.6001068883610456e-01 1.3822650813040088e+01 3.6030094599295460e+01 3.4906239135179248e+01 0 0 0
12657 186 1 5.1998931116389546e-01 1.0646668625610069e+01 3.6039722635933998e+01 3.1605044691457785e+01 0 0 0
8188 121 1 5.1998931116389546e-01 3.1849554111640446e+00 2.9090947546647641e+01 3.0512601083524686e+01 0 0 0
8190 121 2 -2.6001068883610456e-01 2.9913870000541354e+00 2.8978300043992490e+01 2.9100476386548419e+01 0 0 0
229 4 2 -2.6001068883610456e-01 1.5136360423489451e+01 3.1721242917210873e+01 2.8924654883999686e+01 0 0 0
8239 121 2 -2.6001068883610456e-01 1.4947886994365133e+01 3.0929492078988140e+01 3.2742184769445920e+01 0 0 0
16256 201 6 4.0298931116389547e-01 9.3609778144558220e-01 3.5267409119360053e+01 3.4711041362850708e+01 7 0 1
270 4 2 -2.6001068883610456e-01 2.7651453717919745e+00 3.4713445726949878e+01 2.8585615399741641e+01 0 0 0
3592 53 1 6.7998931116389549e-01 1.3610549336028070e+01 3.0790444136701410e+01 4.1928107497918838e+01 0 0 -1
4965 73 1 7.7998931116389547e-01 5.1564740828896944e+00 3.1801058892704809e+01 4.2578031529238203e+01 0 0 0
3604 53 2 -2.6001068883610456e-01 1.3712994903913687e+01 3.1917786501382096e+01 4.1261389495628386e+01 0 0 -1
4975 73 2 -2.6001068883610456e-01 5.3168905956045824e+00 3.1429591240845703e+01 4.1258372047304867e+01 0 0 0
14457 201 6 4.0998931116389542e-01 5.7119435667501248e+00 2.9389302225140749e+01 3.6006811349502328e+01 5 -4 3
4957 73 1 4.1998931116389543e-01 5.0590883136333762e+00 3.3404858228159810e+01 4.2655185591699421e+01 0 0 0
3480 52 1 5.1998931116389546e-01 9.9117430633374912e+00 3.3425709787795491e+01 4.2040629876336119e+01 0 0 -1
4970 73 2 -2.6001068883610456e-01 2.7316681204670830e+00 3.4742287624006558e+01 4.0735583829095695e+01 0 0 0
3590 53 1 4.1998931116389543e-01 1.1395972528440678e+01 3.1202333685269096e+01 4.2248630385138554e+01 0 0 -1
12838 189 2 -2.6001068883610456e-01 1.4544647319155551e+01 3.5594474395405868e+01 4.1650103095302704e+01 0 0 0
3611 53 2 -2.6001068883610456e-01 1.4223710323984189e+01 2.8996398337038709e+01 3.8782474511643485e+01 0 0 -1
3486 52 1 5.1998931116389546e-01 1.0801378718177515e+01 3.4301467988643125e+01 3.9688421109917201e+01 0 0 -1
3603 53 2 -2.6001068883610456e-01 1.4705136125775958e+01 3.0813489460382019e+01 4.2781978667423083e+01 0 0 -1
3491 52 2 -2.6001068883610456e-01 1.1740646166061463e+01 3.5753186510651290e+01 4.1063831100468107e+01 0 0 -1
4973 73 2 -2.6001068883610456e-01 4.2145206665881982e+00 3.4590935711708369e+01 3.8520669009853826e+01 0 0 0
3593 53 1 4.1998931116389543e-01 1.3749725044310679e+01 2.9529384709998279e+01 4.1054789383629085e+01 0 0 -1
16716 201 6 4.0298931116389547e-01 8.3094482330516524e+00 2.9600718944254020e+01 3.6223151335849735e+01 0 0 0
3591 53 3 -3.2001068883610456e-01 1.2551241682642001e+01 3.0709084427665598e+01 4.2892424027916142e+01 0 0 -1
4963 73 5 -7.0631068883610459e-01 4.2970550110891637e+00 3.1533439770613342e+01 3.6910453805143192e+01 0 0 0
3485 52 2 -2.6001068883610456e-01 9.7356863745275639e+00 3.2219476427079783e+01 3.9886085813889615e+01 0 0 -1
3483 52 1 5.1998931116389546e-01 9.7610362826162635e+00 3.3514224263681534e+01 4.0491707208757148e+01 0 0 -1
3484 52 2 -2.6001068883610456e-01 8.5690771424755745e+00 3.4162970632319833e+01 4.0289484517965214e+01 0 0 -1
4962 73 5 -7.0631068883610459e-01 2.7483380337209686e+00 3.0781891459388103e+01 3.8805706317066225e+01 0 0 0
3588 53 2 -2.6001068883610456e-01 9.1867416061212825e+00 3.0292248013764667e+01 4.1881856682448976e+01 0 0 -1
4958 73 3 -3.2001068883610456e-01 4.7959432825980075e+00 3.4086958198219264e+01 4.1414276000438839e+01 0 0 0
3594 53 3 -3.2001068883610456e-01 1.5179193349213836e+01 2.9289255678787587e+01 4.1077752480214833e+01 0 0 -1
3602 53 2 -2.6001068883610456e-01 1.1603140562813891e+01 3.1129014255134653e+01 4.0915087490804090e+01 0 0 -1
4960 73 1 1.6598931116389545e-01 4.1166258937491973e+00 3.3313026608751755e+01 3.9164979280027744e+01 0 0 0
4964 73 5 -7.0631068883610459e-01 1.9637627418864807e+00 3.2748196340287642e+01 3.7038109382041988e+01 0 0 0
3482 52 2 -2.6001068883610456e-01 8.7377258087075287e+00 3.2811689954124887e+01 4.2462323545109754e+01 0 0 -1
3615 53 2 -2.6001068883610456e-01 1.2363639929205652e+01 3.3404853814446625e+01 4.2327737131732952e+01 0 0 -1
4971 73 2 -2.6001068883610456e-01 3.0918268289696034e+00 3.2464911030737724e+01 4.1201237733906851e+01 0 0 0
3488 52 2 -2.6001068883610456e-01 1.2043962290318179e+01 3.3588476179331089e+01 3.9749914632779443e+01 0 0 -1
12842 189 2 -2.6001068883610456e-01 1.4995709648915591e+01 3.5623903684150669e+01 3.9207799247386788e+01 0 0 0
3487 52 2 -2.6001068883610456e-01 1.0441938851055115e+01 3.4126807723052217e+01 3.8341702238884196e+01 0 0 -1
4959 73 1 6.7998931116389549e-01 3.6372246661232346e+00 3.3622240623037996e+01 4.0672765834485759e+01 0 0 0
3613 53 1 5.1998931116389546e-01 1.1207846760653274e+01 3.2660160201336367e+01 4.2641989164561018e+01 0 0 -1
3601 53 1 7.7998931116389547e-01 1.3233887034295334e+01 2.9509189921382923e+01 3.9569641017982633e+01 0 0 -1
14459 201 6 4.0998931116389542e-01 5.7037151819690903e+00 2.9902196349682477e+01 3.7418341458285596e+01 5 -4 3
4961 73 4 1.4738893111638955e+00 3.1833559662914270e+00 3.2215905914720899e+01 3.8028755194477498e+01 0 0 0
4974 73 2 -2.6001068883610456e-01 4.0500900993457831e+00 3.1097155189471913e+01 4.3101470813246927e+01 0 0 0
3587 53 1 5.1998931116389546e-01 1.0325364795991234e+01 3.0141637043431519e+01 4.2637477389225367e+01 0 0 -1
3610 53 2 -2.6001068883610456e-01 1.2987839183454273e+01 3.0787404880429772e+01 3.9070504469937774e+01 0 0 -1
4972 73 2 -2.6001068883610456e-01 5.4086548372780134e+00 3.2859627308699217e+01 3.9155630266258584e+01 0 0 0
16714 201 8 -2.0911068883610456e-01 9.1160813502596074e+00 2.9193443933962268e+01 3.6490770553978862e+01 0 0 0
14458 201 7 -8.2001068883610451e-01 6.3423294631339404e+00 2.9833233984704819e+01 3.6634643695486844e+01 5 -4 3
3489 52 1 5.1998931116389546e-01 1.1043777364096108e+01 3.5785065466765730e+01 3.9933922634629418e+01 0 0 -1
3481 52 2 -2.6001068883610456e-01 9.8003885987193975e+00 3.4684047108816358e+01 4.2568678824065515e+01 0 0 -1
3496 52 2 -2.6001068883610456e-01 8.1472641112188455e+00 3.5760580411806806e+01 3.8593007919819748e+01 0 0 -1
4967 73 2 -2.6001068883610456e-01 3.6796735169094248e+00 3.5409934019490706e+01 4.2842309229698103e+01 0 0 0
16652 201 6 4.0298931116389547e-01 3.3150492333646593e+00 2.9390402182606003e+01 4.0014409349289345e+01 4 0 1
12682 186 2 -2.6001068883610456e-01 7.3744160347111052e+00 3.2854534275598120e+01 3.6194252237111314e+01 0 0 0
3607 53 2 -2.6001068883610456e-01 1.5285577486288625e+01 3.0903546660292069e+01 3.9530152391966560e+01 0 0 -1
3589 53 2 -2.6001068883610456e-01 1.0869773239170934e+01 2.8946699837495487e+01 4.2240717200480887e+01 0 0 -1
1554 23 5 -7.0631068883610459e-01 2.0375151982769371e+00 2.9364611530648038e+01 3.5912290184978971e+01 0 0 0
16715 201 6 4.0298931116389547e-01 8.9697763473182963e+00 2.8892348552389134e+01 3.7427081490828854e+01 0 0 0
8892 131 2 -2.6001068883610456e-01 7.0307691493923707e+00 3.4991293350285979e+01 4.8325478753803800e+01 0 0 0
8886 131 2 -2.6001068883610456e-01 9.4899558317670678e+00 3.2127838662793387e+01 4.7909119938163109e+01 0 0 0
3584 53 1 5.1998931116389546e-01 9.8407375793642800e+00 3.0133734781450965e+01 4.4137178028411256e+01 0 0 -1
3582 53 2 -2.6001068883610456e-01 1.1797909567526156e+01 3.0852949033739232e+01 4.5383907902345420e+01 0 0 -1
8898 131 2 -2.6001068883610456e-01 1.1202741479288422e+01 3.3947345647460700e+01 4.7010107698962173e+01 0 0 0
8884 131 2 -2.6001068883610456e-01 7.6636740337253899e+00 3.0927720841433924e+01 4.9316795163482034e+01 0 0 0
4979 73 2 -2.6001068883610456e-01 2.0011050090952507e+00 3.4324829284397595e+01 4.5644145748282206e+01 0 0 0
8882 131 1 5.1998931116389546e-01 7.1591530858054497e+00 3.2057508772951856e+01 4.8610919650007133e+01 0 0 0
4954 73 1 4.1998931116389543e-01 3.9442885746635694e+00 3.5489553514609689e+01 4.5325868969666480e+01 0 0 0
4852 72 2 -2.6001068883610456e-01 2.1269187372602185e+00 3.4423291916816538e+01 4.9609423607560885e+01 0 0 0
8893 131 2 -2.6001068883610456e-01 8.0889737441361067e+00 3.6045514990642502e+01 4.6684906201304138e+01 0 0 0
8880 131 2 -2.6001068883610456e-01 5.2868268142214774e+00 3.3087761856284423e+01 4.7550604980809915e+01 0 0 0
8885 131 1 5.1998931116389546e-01 8.1855847689138734e+00 3.2280560687494358e+01 4.7413435188220774e+01 0 0 0
4955 73 3 -3.2001068883610456e-01 4.4185833173707678e+00 3.4332435652445916e+01 4.4760879046006622e+01 0 0 0
8879 131 1 5.1998931116389546e-01 5.7151354774142629e+00 3.1917895613117949e+01 4.8249525176983347e+01 0 0 0
12922 190 2 -2.6001068883610456e-01 1.5045206307975288e+01 2.9778834492360861e+01 5.0320234955960167e+01 0 0 0
8889 131 2 -2.6001068883610456e-01 7.1027148363127290e+00 3.3606612962429701e+01 4.5812664064112155e+01 0 0 0
4969 73 2 -2.6001068883610456e-01 6.2731391891957795e+00 3.3820442366601100e+01 4.3145891569537781e+01 0 0 0
3586 53 2 -2.6001068883610456e-01 8.8289058868756722e+00 2.9264991800427069e+01 4.4245415573431075e+01 0 0 -1
12931 190 2 -2.6001068883610456e-01 1.3976928447137348e+01 3.1403761371218820e+01 4.6906547287291659e+01 0 0 0
8881 131 2 -2.6001068883610456e-01 4.9285087197324691e+00 3.1890465870791743e+01 4.9424043883854679e+01 0 0 0
8872 131 2 -2.6001068883610456e-01 5.9158247016861090e+00 2.9688452371278270e+01 4.9873989370406420e+01 0 0 0
8869 131 2 -2.6001068883610456e-01 3.4655754832782204e+00 2.9389627445432133e+01 4.9591633043906434e+01 0 0 0
12929 190 2 -2.6001068883610456e-01 1.3029844214673947e+01 3.2899175749745062e+01 4.8418365555637990e+01 0 0 0
8894 131 1 5.1998931116389546e-01 9.4846640289958462e+00 3.4960400747024572e+01 4.8412366330005241e+01 0 0 0
12824 189 2 -2.6001068883610456e-01 1.4484709760965281e+01 3.4482224481593093e+01 4.6524940905132894e+01 0 0 0
12916 190 2 -2.6001068883610456e-01 1.1339149337119821e+01 3.2280140530238690e+01 5.0145420800104027e+01 0 0 0
4956 73 1 6.7998931116389549e-01 3.9605085083171407e+00 3.4172739628391021e+01 4.3437121849697235e+01 0 0 0
8876 131 1 5.1998931116389546e-01 5.3493728649015369e+00 3.0691290789217213e+01 4.7343388183469685e+01 0 0 0
4851 72 2 -2.6001068883610456e-01 2.8645206692207927e+00 3.3828669927059970e+01 4.7682128212764795e+01 0 0 0
4850 72 1 5.1998931116389546e-01 1.8586070599887514e+00 3.4516579612970169e+01 4.8262633858014915e+01 0 0 0
8877 131 2 -2.6001068883610456e-01 3.9596512333917229e+00 3.0625363301283748e+01 4.7126086999097595e+01 0 0 0
8890 131 2 -2.6001068883610456e-01 9.3709434350521672e+00 3.3508503095867169e+01 4.5922407835364091e+01 0 0 0
8883 131 2 -2.6001068883610456e-01 7.2358206387593560e+00 3.3007462624997103e+01 4.9585973848292767e+01 0 0 0
3585 53 2 -2.6001068883610456e-01 9.2389537167302560e+00 3.1362235025733529e+01 4.4476409314267769e+01 0 0 -1
8875 131 2 -2.6001068883610456e-01 7.3604211106166915e+00 2.9280795466253949e+01 4.7496116444732444e+01 0 0 0
4966 73 2 -2.6001068883610456e-01 4.4393966142845969e+00 3.5374647240424963e+01 4.6639713906572432e+01 0 0 0
8895 131 2 -2.6001068883610456e-01 9.5432093986053648e+00 3.3946201404201801e+01 4.9369878000340599e+01 0 0 0
8899 131 2 -2.6001068883610456e-01 1.1812587637158098e+01 3.5242362759448213e+01 4.8705822712488207e+01 0 0 0
8888 131 1 5.1998931116389546e-01 8.1849463207971525e+00 3.3592119168292498e+01 4.6640414650898180e+01 0 0 0
8878 131 2 -2.6001068883610456e-01 5.8404465335202502e+00 3.0892474870854631e+01 4.6027324224492617e+01 0 0 0
8887 131 2 -2.6001068883610456e-01 8.0148735715161621e+00 3.1238274638328541e+01 4.6582967720637079e+01 0 0 0
12825 189 1 5.1998931116389546e-01 1.5204080563604666e+01 3.4277243870665963e+01 4.4263624901421679e+01 0 0 0
12927 190 1 5.1998931116389546e-01 1.4379539386583055e+01 3.2687282921894401e+01 4.8794282085301042e+01 0 0 0
12928 190 2 -2.6001068883610456e-01 1.4985193638754083e+01 3.3933441122037713e+01 4.8806815748980185e+01 0 0 0
8891 131 1 5.1998931116389546e-01 8.1969371932337953e+00 3.4913238018017339e+01 4.7520530690182596e+01 0 0 0
12918 190 1 5.1998931116389546e-01 1.2724963673064003e+01 3.0270121548956407e+01 4.9938868559136658e+01 0 0 0
8873 131 1 5.1998931116389546e-01 5.9319777436296874e+00 2.9244729536026508e+01 4.7536121346152406e+01 0 0 0
12919 190 2 -2.6001068883610456e-01 1.2691620537464347e+01 3.0471909118410835e+01 4.8576733821332709e+01 0 0 0
3581 53 1 5.1998931116389546e-01 1.0855632193052330e+01 2.9848496044532791e+01 4.5254441113824569e+01 0 0 -1
8897 131 1 5.1998931116389546e-01 1.0873375380973064e+01 3.5107645885664198e+01 4.7666743456953981e+01 0 0 0
12827 189 2 -2.6001068883610456e-01 1.4216139395595864e+01 3.3281025367779101e+01 4.4307157789213470e+01 0 0 0
3583 53 2 -2.6001068883610456e-01 1.0101421873751280e+01 2.9899663937750915e+01 4.6412160965770752e+01 0 0 -1
4847 72 1 5.1998931116389546e-01 1.9333763483383364e+00 3.6011197654942364e+01 4.7931333097284245e+01 0 0 0
4977 73 1 5.1998931116389546e-01 2.3974391923578691e+00 3.5588652405572581e+01 4.5373951927154934e+01 0 0 0
12917 190 2 -2.6001068883610456e-01 1.0322614422112945e+01 3.0161751408697011e+01 4.9788867197814696e+01 0 0 0
3614 53 2 -2.6001068883610456e-01 1.1043053144379384e+01 3.2763274169626740e+01 4.4032618810552080e+01 0 0 -1
12930 190 1 5.1998931116389546e-01 1.5055396722721785e+01 3.1774213224378066e+01 4.7707032997377901e+01 0 0 0
12924 190 1 5.1998931116389546e-01 1.4562438861284507e+01 3.2200323642071304e+01 5.0265088809769466e+01 0 0 0
12826 189 2 -2.6001068883610456e-01 1.4444890415259296e+01 3.5385273878844288e+01 4.3958753612129385e+01 0 0 0
4976 73 2 -2.6001068883610456e-01 6.3085754184424614e+00 3.1358019551439703e+01 4.3209577454825222e+01 0 0 0
4978 73 2 -2.6001068883610456e-01 1.7363095871062397e+00 3.5907401320622931e+01 4.4121609721988158e+01 0 0 0
4968 73 2 -2.6001068883610456e-01 2.7718496400061374e+00 3.3507067084191753e+01 4.3516535415558600e+01 0 0 0
4953 73 2 -2.6001068883610456e-01 5.7402915833564450e+00 3.6047018343795820e+01 4.3978968452044676e+01 0 0 0
12920 190 2 -2.6001068883610456e-01 1.2757968700526156e+01 2.8864408650805693e+01 4.9989989608999650e+01 0 0 0
12926 190 2 -2.6001068883610456e-01 1.3828349646439232e+01 3.3053486719798094e+01 5.1040630685397005e+01 0 0 0
13031 192 1 5.1998931116389546e-01 5.6478158843963042e+00 3.5219983249089125e+01 5.1849013381443960e+01 1 0 0
12914 190 2 -2.6001068883610456e-01 9.8465770606713701e+00 3.1416931556197778e+01 5.2306866035801960e+01 0 0 0
13046 192 1 5.1998931116389546e-01 4.3177398124013973e+00 3.1294864285540100e+01 5.4251425925555182e+01 1 0 0
12900 190 1 5.1998931116389546e-01 8.0492545654775487e+00 2.8971011418327226e+01 5.3551552899758484e+01 0 0 0
13049 192 1 5.1998931116389546e-01 3.7569446042222436e+00 3.1097633466506565e+01 5.5628531654871388e+01 1 0 0
13044 192 2 -2.6001068883610456e-01 2.3341430097296794e+00 3.1862081430870980e+01 5.2932139535402435e+01 1 0 0
13038 192 2 -2.6001068883610456e-01 4.0314274468339040e+00 3.5914792190037424e+01 5.4344433248090176e+01 1 0 0
13037 192 1 5.1998931116389546e-01 4.4727863334759750e+00 3.4590163538322926e+01 5.4092020937921433e+01 1 0 0
12910 190 2 -2.6001068883610456e-01 1.1044631038629264e+01 2.9568922962288369e+01 5.4023121771334068e+01 0 0 0
13052 192 1 5.1998931116389546e-01 2.4470402106619602e+00 3.0232364284356642e+01 5.5935250719493943e+01 1 0 0
13043 192 1 5.1998931116389546e-01 3.5437934489480485e+00 3.2321504533537663e+01 5.3341792491016683e+01 1 0 0
13035 192 2 -2.6001068883610456e-01 6.5480686287386316e+00 3.5234759615021659e+01 5.4028597532170991e+01 1 0 0
13033 192 2 -2.6001068883610456e-01 5.1559434833004341e+00 3.4253296559284479e+01 5.0945262171688960e+01 1 0 0
12911 190 2 -2.6001068883610456e-01 1.2464072587232264e+01 2.8873693691061103e+01 5.2522299458060850e+01 0 0 0
12905 190 2 -2.6001068883610456e-01 8.3112886111290081e+00 2.9953460159971776e+01 5.1377001991884200e+01 0 0 0
13039 192 2 -2.6001068883610456e-01 4.9535038983769093e+00 3.4201828234736894e+01 5.5349911750497654e+01 1 0 0
13034 192 1 5.1998931116389546e-01 5.6675905319340014e+00 3.4555007113911898e+01 5.3238734200225558e+01 1 0 0
12913 190 2 -2.6001068883610456e-01 1.1987751065484522e+01 3.1796466013669388e+01 5.2715220679877184e+01 0 0 0
13050 192 2 -2.6001068883610456e-01 3.7586609640378303e+00 3.2382297650272150e+01 5.6227057938074715e+01 1 0 0
13048 192 2 -2.6001068883610456e-01 5.6284032438107934e+00 3.1760008281479458e+01 5.4433120176976779e+01 1 0 0
13158 193 2 -2.6001068883610456e-01 1.0932117040950466e+01 3.4930101167929301e+01 5.1975005850798105e+01 1 0 0
13036 192 2 -2.6001068883610456e-01 6.2472831456789439e+00 3.3294873958269598e+01 5.3039346255251047e+01 1 0 0
13042 192 2 -2.6001068883610456e-01 2.6523427269336279e+00 3.4416129097832162e+01 5.2479955093519536e+01 1 0 0
13047 192 2 -2.6001068883610456e-01 4.4050539528088732e+00 3.0131094301543651e+01 5.3536823142490618e+01 1 0 0
12901 190 2 -2.6001068883610456e-01 8.3884203492178102e+00 3.0280719592450140e+01 5.3887539317183752e+01 0 0 0
9139 134 2 -2.6001068883610456e-01 1.4996006892221157e+01 3.0918195043328254e+01 5.4247249401383662e+01 0 0 0
13041 192 2 -2.6001068883610456e-01 2.2325930425964668e+00 3.3810491526785682e+01 5.4514240232154322e+01 1 0 0
13153 193 2 -2.6001068883610456e-01 8.9550921368135228e+00 3.5526947751682776e+01 5.2981445518982504e+01 1 0 0
13040 192 1 5.1998931116389546e-01 3.2210395221805763e+00 3.3798506244560222e+01 5.3542168389546411e+01 1 0 0
13053 192 2 -2.6001068883610456e-01 1.4633107604204276e+00 3.0810364396731085e+01 5.5188527195560908e+01 1 0 0
13045 192 2 -2.6001068883610456e-01 4.2356671806813058e+00 3.2395999662733871e+01 5.2162299702562656e+01 1 0 0
9110 134 2 -2.6001068883610456e-01 1.5043716219229454e+01 3.5182915318980598e+01 5.4067602571997483e+01 0 0 0
12923 190 2 -2.6001068883610456e-01 1.3909261692794569e+01 3.0736710911259348e+01 5.1986071092538211e+01 0 0 0
12912 190 1 5.1998931116389546e-01 1.1139919542542581e+01 3.0909304047066765e+01 5.2052544375875904e+01 0 0 0
13051 192 2 -2.6001068883610456e-01 4.7285677896210156e+00 3.0389215969955288e+01 5.6306743438206972e+01 1 0 0
13032 192 2 -2.6001068883610456e-01 7.0005051007281853e+00 3.5198731114765600e+01 5.1550882918906808e+01 1 0 0
12909 190 1 5.1998931116389546e-01 1.1205555577675337e+01 2.9496101038480649e+01 5.2693099114529154e+01 0 0 0
4864 72 2 -2.6001068883610456e-01 9.9098480393956456e-01 3.2663285311304051e+01 5.1134097225406393e+01 0 0 0
9126 134 2 -2.6001068883610456e-01 1.4345790321153338e+01 3.2399167132428403e+01 5.5749848718552201e+01 0 0 0
12902 190 2 -2.6001068883610456e-01 6.6880062867273011e+00 2.9015087284297568e+01 5.3297122970445820e+01 0 0 0
12915 190 1 5.1998931116389546e-01 1.1357015310527686e+01 3.0912347014757341e+01 5.0477092396330605e+01 0 0 0
13149 193 1 7.7998931116389547e-01 1.1236914386045024e+01 3.6002223225552655e+01 5.2835814573644299e+01 1 0 0
9109 134 2 -2.6001068883610456e-01 1.5122030082249847e+01 3.3065734107163358e+01 5.3341764975632458e+01 0 0 0
13160 193 2 -2.6001068883610456e-01 1.1855341619212808e+01 3.5510963441931018e+01 5.3971947095591872e+01 1 0 0
13054 192 2 -2.6001068883610456e-01 2.1759438285857375e+00 3.0488741372809194e+01 5.7254402002527357e+01 1 0 0
12921 190 1 5.1998931116389546e-01 1.4057269697443404e+01 3.0753190923119945e+01 5.0609176743054888e+01 0 0 0
10165 150 2 -2.6001068883610456e-01 1.3738128622489532e+01 2.8947519222243340e+01 5.5960689355365815e+01 0 0 -1
9112 134 2 -2.6001068883610456e-01 1.5392930504184617e+01 3.4499782155831205e+01 5.6225522486254135e+01 0 0 0
1129 17 2 -2.6001068883610456e-01 2.3654030513262554e+00 3.4468913234956638e+01 5.7542250110783769e+01 1 0 -1
13908 201 6 4.0998931116389542e-01 1.1465049766323320e+01 4.1121027815442289e+01 5.7681193432767430e-01 1 -4 1
8709 128 1 6.7998931116389549e-01 2.4078454591378264e+00 4.2854687364081897e+01 2.0927701507779490e+00 0 0 0
16459 201 6 4.0298931116389547e-01 1.3649907867792574e+01 4.1823935793210374e+01 4.5021792923066428e+00 1 -1 1
15394 201 7 -8.2001068883610451e-01 1.3148087197739070e+01 3.7890376767968185e+01 -9.0506753765146317e-02 -2 3 2
8710 128 1 1.6598931116389545e-01 3.9189130949931048e+00 4.2555726284327761e+01 2.0609648375679499e+00 0 0 0
13700 201 6 4.0998931116389542e-01 8.7113446681736182e+00 3.9450772849378382e+01 4.4859767615436299e+00 -1 -1 0
8722 128 2 -2.6001068883610456e-01 4.2384768562170114e+00 4.2533603153476967e+01 3.4503211688490425e+00 0 0 0
8720 128 2 -2.6001068883610456e-01 2.1412711892747320e+00 4.2948229955112467e+01 3.4004547415695323e+00 0 0 0
13910 201 6 4.0998931116389542e-01 1.2310099308537591e+01 4.0312045283052072e+01 1.6511053544034135e+00 1 -4 1
16079 201 6 4.0298931116389547e-01 8.3278529227867288e+00 4.1636710154668286e+01 2.2660210411199913e+00 0 0 1
13909 201 7 -8.2001068883610451e-01 1.1401573800846556e+01 4.0616408820184731e+01 1.4402077775699473e+00 1 -4 1
8717 128 2 -2.6001068883610456e-01 2.3040663349780841e+00 4.0532325323382601e+01 3.2006037341193156e+00 0 0 0
14387 201 6 4.0998931116389542e-01 6.4453613345335619e+00 4.2684280478030892e+01 3.8950336833870032e+00 0 1 3
1209 18 4 1.4738893111638955e+00 1.1611522506366864e+01 3.9815365752218391e+01 5.4786608006352511e+00 1 0 0
13753 201 7 -8.2001068883610451e-01 1.4144980912565631e+01 3.8074445823335822e+01 2.3978280824787133e+00 0 -3 2
8697 128 2 -2.6001068883610456e-01 1.6817813254111051e+00 3.6356547621152558e+01 4.8684558682985770e+00 0 0 0
8714 128 5 -7.0631068883610459e-01 6.2979150779078985e+00 4.1918732062577838e+01 9.6143527133238160e-01 0 0 0
8712 128 5 -7.0631068883610459e-01 4.5300016597842472e+00 4.0183056636770658e+01 1.5409970570374586e-02 0 0 0
8551 126 2 -2.6001068883610456e-01 6.9788298834959468e+00 3.8002838835277458e+01 6.2808716870543400e+00 0 0 0
1211 18 5 -7.0631068883610459e-01 1.2088493336302889e+01 4.1178986297019748e+01 4.4538673101127841e+00 1 0 0
16404 201 6 4.0298931116389547e-01 1.0214163181142295e+01 3.8245287118134591e+01 2.8661151190753653e+00 1 0 0
16402 201 8 -2.0911068883610456e-01 1.0355740745838945e+01 3.8189244410143054e+01 1.8545745422682318e+00 1 0 0
8702 128 2 -2.6001068883610456e-01 2.1527402363651578e+00 3.8715797817319334e+01 4.7627932517254843e+00 0 0 0
14053 201 7 -8.2001068883610451e-01 9.6190495200341637e+00 4.2963694270085995e+01 5.9372386522008878e+00 4 -9 -4
8713 128 5 -7.0631068883610459e-01 5.6754071716067394e+00 4.0137554237938616e+01 2.4966070148529935e+00 0 0 0
12327 181 5 -7.0631068883610459e-01 1.5384578462133840e+01 4.1381144255813894e+01 2.1245486850783162e+00 0 0 0
14124 201 6 4.0998931116389542e-01 1.4630677832766292e+01 3.9488686169128556e+01 3.8057221430297918e+00 -2 4 5
14386 201 7 -8.2001068883610451e-01 7.3842485635430464e+00 4.2379697294249702e+01 3.7901011807741094e+00 0 1 3
8703 128 2 -2.6001068883610456e-01 1.5987854241186708e+00 4.0150766549408488e+01 6.2273029333489820e+00 0 0 0
13698 201 6 4.0998931116389542e-01 7.4090453096888238e+00 3.9632100037772453e+01 3.7164407639879786e+00 -1 -1 0
8698 128 1 5.1998931116389546e-01 9.2121348550816140e-01 3.7829802369950691e+01 6.6633376698820053e+00 0 0 0
16401 201 6 4.0298931116389547e-01 9.4982628287437212e+00 3.8299964219235839e+01 1.4408501167200150e+00 1 0 0
16403 201 6 4.0298931116389547e-01 1.0753512607605062e+01 3.9075765699731917e+01 1.7804590754056087e+00 1 0 0
16077 201 6 4.0298931116389547e-01 9.4641818563793034e+00 4.2730439055017257e+01 2.0183040032085073e+00 0 0 1
8711 128 4 1.4738893111638955e+00 4.8740133133839727e+00 4.1138652403755067e+01 1.3786009176342569e+00 0 0 0
14385 201 6 4.0998931116389542e-01 7.8700310228505446e+00 4.2989840573937109e+01 4.3386974490581816e+00 0 1 3
1126 17 2 -2.6001068883610456e-01 3.2664514527616091e+00 3.6503940707778575e+01 5.0373401426544906e-01 1 0 0
1115 17 2 -2.6001068883610456e-01 5.9282627590735917e+00 3.6528734325360290e+01 1.4239380373404875e+00 1 0 0
14054 201 6 4.0998931116389542e-01 9.6067351905769574e+00 4.1978516059254453e+01 6.1719240039651471e+00 4 -9 -4
16080 201 6 4.0298931116389547e-01 8.2991749635650454e+00 4.2333251921565648e+01 9.9012710600134213e-01 0 0 1
1210 18 5 -7.0631068883610459e-01 1.1439086009609808e+01 3.8514152359907428e+01 4.3301077890823496e+00 1 0 0
16460 201 6 4.0298931116389547e-01 1.5091155314599833e+01 4.2011225366283107e+01 3.7779786506114488e+00 1 -1 1
16078 201 8 -2.0911068883610456e-01 8.9704793532661800e+00 4.1975522181711149e+01 1.6109399336302386e+00 0 0 1
8708 128 3 -3.2001068883610456e-01 1.5232094274512100e+00 4.1900241309907820e+01 1.4305811157067989e+00 0 0 0
1216 18 2 -2.6001068883610456e-01 1.2341107977563084e+01 3.6627412160855933e+01 6.4900380626431557e+00 1 0 0
14860 201 7 -8.2001068883610451e-01 7.7141271610535762e+00 3.8612563701801434e+01 8.1215202796037123e-01 -2 -3 -2
16457 201 6 4.0298931116389547e-01 1.3782922898691726e+01 4.2754053399543160e+01 3.3214250474783271e+00 1 -1 1
13699 201 7 -8.2001068883610451e-01 8.3322463621749971e+00 3.9410360009705400e+01 3.5757613464368823e+00 -1 -1 0
16458 201 8 -2.0911068883610456e-01 1.4268775080694233e+01 4.2515583974026747e+01 4.1857655036846859e+00 1 -1 1
14125 201 7 -8.2001068883610451e-01 1.4909329400099725e+01 3.9820012011518600e+01 4.7236890388752144e+00 -2 4 5
13752 201 6 4.0998931116389542e-01 1.4445000969980313e+01 3.7211206076492459e+01 2.7309324761917853e+00 0 -3 2
6075 90 2 -2.6001068883610456e-01 3.2576789466886629e+00 4.2544250131313504e+01 6.1883849705294596e+00 0 -1 0
14861 201 6 4.0998931116389542e-01 7.2004496471917507e+00 3.9214605232617700e+01 1.4344573610347946e+00 -2 -3 -2
13883 201 6 4.0998931116389542e-01 1.0933000478890570e+01 4.2402081520344595e+01 3.8309758603354478e+00 -4 0 -1
1112 17 2 -2.6001068883610456e-01 8.2648378253556256e+00 3.6209881855449034e+01 2.3224840910394229e+00 1 0 0
1212 18 5 -7.0631068883610459e-01 9.9552360642572388e+00 4.0275184196748697e+01 5.7907364483717041e+00 1 0 0
13754 201 6 4.0998931116389542e-01 1.3646645690333667e+01 3.7879398025829651e+01 1.5821585899670365e+00 0 -3 2
12328 181 5 -7.0631068883610459e-01 1.4416128662063745e+01 4.0818036905273303e+01 -3.7832167931825528e-01 0 0 0
8695 128 1 5.1998931116389546e-01 1.0882417035710639e+00 3.6322566402350411e+01 6.1349889679128804e+00 0 0 0
1127 17 2 -2.6001068883610456e-01 1.6722202542177076e+00 3.6776774503373858e+01 1.9861084147426433e+00 1 0 0
14859 201 6 4.0998931116389542e-01 7.0469377178601205e+00 3.7932500959571279e+01 5.4221950816293729e-01 -2 -3 -2
8701 128 1 5.1998931116389546e-01 1.0952458589724210e+00 3.9028014085695354e+01 5.5494584832517084e+00 0 0 0
13882 201 7 -8.2001068883610451e-01 1.0583656117467152e+01 4.3190352366202376e+01 3.2951148210060963e+00 -4 0 -1
8706 128 1 6.7998931116389549e-01 9.3288982881350513e-01 4.0774680558483531e+01 3.4063184017754979e+00 0 0 0
14052 201 6 4.0998931116389542e-01 9.6907377121803702e+00 4.3342563954327289e+01 6.8425537149432403e+00 4 -9 -4
8531 126 2 -2.6001068883610456e-01 4.0209820895287525e+00 4.0673294574421355e+01 1.2591617282942542e+01 0 0 0
8542 126 2 -2.6001068883610456e-01 6.3262095094086872e+00 4.0120426070808811e+01 7.5718156062462585e+00 0 0 0
8534 126 2 -2.6001068883610456e-01 5.8341274155984362e+00 4.0103987709398716e+01 1.1689199863238709e+01 0 0 0
8540 126 2 -2.6001068883610456e-01 4.0797597125161875e+00 4.0163477467387182e+01 9.6020626954424699e+00 0 0 0
8548 126 2 -2.6001068883610456e-01 8.1570620180531428e+00 3.7142283881660994e+01 9.5312849277716420e+00 0 0 0
5756 85 2 -2.6001068883610456e-01 9.1625271227200500e+00 4.2180830996352462e+01 1.0426748488688801e+01 0 -1 0
125 2 2 -2.6001068883610456e-01 1.1297996936606292e+01 4.0659621753249411e+01 1.3979393626676936e+01 0 0 0
1205 18 1 4.1998931116389543e-01 1.3336908020914409e+01 3.6569571803141095e+01 8.7438798470120833e+00 1 0 0
8543 126 2 -2.6001068883610456e-01 6.4040588361992059e+00 4.1237091134621117e+01 9.4030696288851630e+00 0 0 0
1207 18 1 6.7998931116389549e-01 1.3445415889057326e+01 3.8714483335361578e+01 7.8051333270955086e+00 1 0 0
107 2 2 -2.6001068883610456e-01 1.2721043544142766e+01 3.6484416876084659e+01 1.2005491702625013e+01 0 0 0
8528 126 2 -2.6001068883610456e-01 2.2630662235569603e+00 3.9306717185776776e+01 1.1625610906158849e+01 0 0 0
8533 126 2 -2.6001068883610456e-01 6.1135068345131849e+00 3.7950433074232841e+01 1.2462604505286150e+01 0 0 0
5740 85 2 -2.6001068883610456e-01 3.3721566401565863e+00 4.3278665342632543e+01 1.3387415106713494e+01 0 -1 0
127 2 2 -2.6001068883610456e-01 9.2419610973860671e+00 4.0117676982408824e+01 1.3469772541239388e+01 0 0 0
8546 126 2 -2.6001068883610456e-01 7.7754748414624340e+00 3.8861417718211946e+01 1.0540090579808670e+01 0 0 0
5764 85 2 -2.6001068883610456e-01 1.1583992488988649e+01 4.2593309546231268e+01 1.0678141306088826e+01 0 -1 0
5768 85 2 -2.6001068883610456e-01 1.3842729210223542e+01 4.3022444050584689e+01 8.9654983480858164e+00 0 -1 0
1208 18 1 1.6598931116389545e-01 1.2509410575059452e+01 3.9803408750380683e+01 7.1100623685365054e+00 1 0 0
5752 85 2 -2.6001068883610456e-01 7.5265438323620701e+00 4.2390572883763035e+01 1.2664626307512924e+01 0 -1 0
4 1 1 5.1998931116389546e-01 1.4147775853973137e+01 4.1825431137321040e+01 1.3375605752484143e+01 0 0 0
8536 126 2 -2.6001068883610456e-01 3.7244548449461141e+00 3.7698440273501618e+01 1.0529967495227918e+01 0 0 0
133 2 2 -2.6001068883610456e-01 8.8387927147277416e+00 3.7530117704473781e+01 1.3906883531537735e+01 0 0 0
1 1 1 5.1998931116389546e-01 1.4215050584181462e+01 4.0323625501346321e+01 1.3599207715881724e+01 0 0 0
5 1 2 -2.6001068883610456e-01 1.3084547943094845e+01 4.2127558915159753e+01 1.2599113237197798e+01 0 0 0
8545 126 2 -2.6001068883610456e-01 8.8453648965507146e+00 4.0148285609311081e+01 9.0805244878350653e+00 0 0 0
1213 18 1 7.7998931116389547e-01 1.4679881092132831e+01 3.6817212360344577e+01 9.3851210262667504e+00 1 0 0
8538 126 1 5.1998931116389546e-01 4.9967178719459930e+00 3.9197270875082808e+01 9.2666132812628348e+00 0 0 0
6076 90 2 -2.6001068883610456e-01 4.7298530874770357e+00 4.1905235098778491e+01 7.5731879590315350e+00 0 -1 0
1218 18 2 -2.6001068883610456e-01 1.4260378627156275e+01 3.7980346295756441e+01 6.9332178387194068e+00 1 0 0
1221 18 2 -2.6001068883610456e-01 1.1418153915427778e+01 4.0029927807198533e+01 8.0287288924094025e+00 1 0 0
111 2 2 -2.6001068883610456e-01 1.1519797725253971e+01 3.8428891475856013e+01 1.3082607853799091e+01 0 0 0
8541 126 1 5.1998931116389546e-01 6.3149848539262621e+00 3.9923752988879471e+01 8.9095166259776892e+00 0 0 0
5753 85 2 -2.6001068883610456e-01 9.6006597990836227e+00 4.2920155013222640e+01 1.3010830122013441e+01 0 -1 0
8659 127 1 5.1998931116389546e-01 2.3681573694233466e+00 3.7383043054556168e+01 1.2814904510978318e+01 0 0 0
8535 126 1 5.1998931116389546e-01 4.9694047823340837e+00 3.8257104062022428e+01 1.0470817385744457e+01 0 0 0
8661 127 2 -2.6001068883610456e-01 1.7815587985423929e+00 3.6897016138406030e+01 1.1578584512396695e+01 0 0 0
6 1 2 -2.6001068883610456e-01 1.5169019265897415e+01 4.2131686748558259e+01 1.2539672931865661e+01 0 0 0
8552 126 2 -2.6001068883610456e-01 6.0846347271861747e+00 3.6665566529966178e+01 7.8413411217960318e+00 0 0 0
1219 18 2 -2.6001068883610456e-01 1.4367656258363176e+01 3.9411267231594280e+01 8.6736321912553365e+00 1 0 0
8544 126 1 5.1998931116389546e-01 7.7137561701081605e+00 3.9272707259041773e+01 9.1694195536968106e+00 0 0 0
8699 128 2 -2.6001068883610456e-01 1.6669505829977198e+00 3.8109160636702704e+01 7.8142038456666283e+00 0 0 0
8636 127 1 4.1998931116389543e-01 1.5070540241206463e+00 3.6621777851523291e+01 1.3872557507948667e+01 0 0 0
8526 126 1 5.1998931116389546e-01 2.7356891201753526e+00 3.8844213656114455e+01 1.2840715633694375e+01 0 0 0
8527 126 2 -2.6001068883610456e-01 2.0519160301685342e+00 3.9484701135067496e+01 1.3880842340922484e+01 0 0 0
5767 85 2 -2.6001068883610456e-01 1.1701774529817202e+01 4.2565260930711823e+01 8.4190968212778952e+00 0 -1 0
8532 126 1 5.1998931116389546e-01 5.2345614667508977e+00 3.8859578464294096e+01 1.1858944203961634e+01 0 0 0
8550 126 1 5.1998931116389546e-01 7.3055140365344942e+00 3.7131391762914056e+01 7.3213394698695726e+00 0 0 0
8529 126 1 5.1998931116389546e-01 4.1940013074130658e+00 3.9323463146649182e+01 1.2866857546915320e+01 0 0 0
6070 90 2 -2.6001068883610456e-01 2.1239826783505857e+00 4.1973369996763658e+01 8.4213391199347871e+00 0 -1 0
2 1 2 -2.6001068883610456e-01 1.3312259438522398e+01 3.9959237589282964e+01 1.2610322675579450e+01 0 0 0
1206 18 3 -3.2001068883610456e-01 1.2655150458878207e+01 3.7857504439840262e+01 8.7302148026924211e+00 1 0 0
8537 126 2 -2.6001068883610456e-01 5.8937947745096730e+00 3.7209464256424383e+01 1.0281858864021812e+01 0 0 0
108 2 2 -2.6001068883610456e-01 1.4228773356432470e+01 3.7765228715653208e+01 1.2947957878283832e+01 0 0 0
6072 90 2 -2.6001068883610456e-01 3.5980818531539347e+00 4.3214432683177002e+01 9.7526863823705909e+00 0 -1 0
8539 126 2 -2.6001068883610456e-01 4.5344544914963931e+00 3.8682182020442511e+01 8.0463046627088115e+00 0 0 0
8547 126 1 5.1998931116389546e-01 8.1029328750091416e+00 3.7938248342255420e+01 8.4291546687194092e+00 0 0 0
106 2 1 5.1998931116389546e-01 1.3204916796069927e+01 3.6842672981970203e+01 1.3253029045420890e+01 0 0 0
5741 85 2 -2.6001068883610456e-01 5.4087279754922708e+00 4.2438644544024598e+01 1.3805783805091801e+01 0 -1 0
8549 126 2 -2.6001068883610456e-01 9.4456345534798132e+00 3.8182683915755490e+01 8.0133629893700036e+00 0 0 0
1222 18 2 -2.6001068883610456e-01 1.4547062150504406e+01 3.7595906504736753e+01 1.0475896890047601e+01 1 0 0
1220 18 2 -2.6001068883610456e-01 1.3195752365957517e+01 4.1002359008274226e+01 7.1397345326948392e+00 1 0 0
6074 90 1 5.1998931116389546e-01 3.9827978863275986e+00 4.2945207234720847e+01 7.3008920133576449e+00 0 -1 0
6071 90 1 7.7998931116389547e-01 2.9635658095424726e+00 4.3040529189210986e+01 8.4551714070418278e+00 0 -1 0
8660 127 2 -2.6001068883610456e-01 3.5636140325770329e+00 3.6704861823533371e+01 1.2945149961403205e+01 0 0 0
5751 85 1 5.1998931116389546e-01 8.4432434201501980e+00 4.3369488663472197e+01 1.2389647910786632e+01 0 -1 0
16180 201 6 4.0298931116389547e-01 9.7654993071007663e+00 3.9126578503791102e+01 1.9807474271595346e+01 6 0 1
119 2 4 1.4738893111638955e+00 7.3043604647644882e+00 4.3106474070095103e+01 1.8487798106428336e+01 0 0 0
10 1 1 5.1998931116389546e-01 1.5229004047748965e+01 4.2919223944721246e+01 1.5621805547900111e+01 0 0 0
16114 201 8 -2.0911068883610456e-01 3.1746409098411639e+00 4.2190864921349899e+01 1.9040948674943138e+01 3 1 0
113 2 3 -3.2001068883610456e-01 1.1496415065093109e+01 3.9155607102720786e+01 1.5771064804460497e+01 0 0 0
8644 127 5 -7.0631068883610459e-01 7.2101695414204530e+00 3.9608594363137072e+01 1.9784850506356573e+01 0 0 0
137 2 2 -2.6001068883610456e-01 1.4923062679542079e+01 3.9300034121463668e+01 1.5486574428175176e+01 0 0 0
131 2 2 -2.6001068883610456e-01 9.5556914953938623e+00 4.2021368530137622e+01 1.8286402252571825e+01 0 0 0
13702 201 7 -8.2001068883610451e-01 1.2482799713460077e+01 4.2970007894476403e+01 1.7848094318956655e+01 2 -3 4
110 2 2 -2.6001068883610456e-01 1.1119859221254655e+01 3.6955235373439024e+01 1.4647274367766444e+01 0 0 0
8652 127 2 -2.6001068883610456e-01 5.5094211641770885e+00 3.7693728066329776e+01 1.6385008606228254e+01 0 0 0
16178 201 8 -2.0911068883610456e-01 9.7496620895863444e+00 4.0020536652711058e+01 2.0233747961861365e+01 6 0 1
8654 127 2 -2.6001068883610456e-01 4.3435762689008754e+00 3.6714818395799689e+01 1.9636062515069913e+01 0 0 0
15633 201 6 4.0998931116389542e-01 9.5387178330456734e+00 3.7282709521162246e+01 1.7991369330898198e+01 -1 -2 -1
8658 127 2 -2.6001068883610456e-01 5.8073155448033358e+00 3.6256905468727723e+01 1.4209714945079030e+01 0 0 0
16115 201 6 4.0298931116389547e-01 4.0812468975612433e+00 4.2123674875781433e+01 1.8786108207281391e+01 3 1 0
8641 127 1 6.7998931116389549e-01 5.4412889657636434e+00 3.6851245729989159e+01 1.7484812705218392e+01 0 0 0
134 2 2 -2.6001068883610456e-01 8.6054853018206572e+00 3.7765611894696967e+01 1.6260752547199122e+01 0 0 0
118 2 1 1.6598931116389545e-01 8.4788811158234925e+00 4.2122625838822792e+01 1.7406995584050001e+01 0 0 0
117 2 1 6.7998931116389549e-01 8.2782601683889165e+00 4.0634107906658890e+01 1.6795727840067414e+01 0 0 0
15635 201 6 4.0998931116389542e-01 1.0634221158797853e+01 3.7026783366892126e+01 1.8940753772396338e+01 -1 -2 -1
112 2 1 4.1998931116389543e-01 1.2669220737628164e+01 3.8541117871536528e+01 1.5165835442872803e+01 0 0 0
8643 127 4 1.4738893111638955e+00 5.6146978076553733e+00 3.8978085720676923e+01 1.9975321227628228e+01 0 0 0
8642 127 1 1.6598931116389545e-01 4.8430512494411841e+00 3.7673043950736826e+01 1.8721856085824715e+01 0 0 0
8 1 2 -2.6001068883610456e-01 1.2898813774113046e+01 4.2972842732879364e+01 1.5104310916882097e+01 0 0 0
124 2 2 -2.6001068883610456e-01 1.3225606209458068e+01 3.7679113909319874e+01 1.6092432468695652e+01 0 0 0
15443 201 6 4.0998931116389542e-01 1.5176392106674401e+01 3.6854826316553513e+01 1.8383989013198637e+01 1 0 -1
13701 201 6 4.0998931116389542e-01 1.2741157332019782e+01 4.2089509845226878e+01 1.8178269563158942e+01 2 -3 4
130 2 2 -2.6001068883610456e-01 8.8356726378697132e+00 4.2941202085191975e+01 1.6347304177698742e+01 0 0 0
16177 201 6 4.0298931116389547e-01 8.7886212852423036e+00 4.0035751920501362e+01 2.0243460199617338e+01 6 0 1
121 2 5 -7.0631068883610459e-01 5.6428243545286589e+00 4.2704806178758631e+01 1.8364423193698435e+01 0 0 0
8646 127 5 -7.0631068883610459e-01 4.5585398467370153e+00 4.0322434876337375e+01 2.0176757619892332e+01 0 0 0
123 2 1 7.7998931116389547e-01 8.4704270782481501e+00 3.8425518632376800e+01 1.4977078532711138e+01 0 0 0
7 1 1 5.1998931116389546e-01 1.4183240525826022e+01 4.2905112558891943e+01 1.4522518532677255e+01 0 0 0
15634 201 7 -8.2001068883610451e-01 9.9457658319063569e+00 3.7714246433824748e+01 1.8803275298367151e+01 -1 -2 -1
116 2 3 -3.2001068883610456e-01 8.4039944541604115e+00 4.0779915594885118e+01 1.5404059750539007e+01 0 0 0
128 2 2 -2.6001068883610456e-01 9.2485019927728942e+00 3.9760008240903204e+01 1.7272556193056499e+01 0 0 0
115 2 1 4.1998931116389543e-01 9.2565589359304212e+00 3.9772645594688747e+01 1.4814876979397155e+01 0 0 0
135 2 1 5.1998931116389546e-01 1.3756052175470820e+01 3.9699335035098329e+01 1.4920216263578691e+01 0 0 0
8649 127 2 -2.6001068883610456e-01 2.5462971883707692e+00 3.6605751026372971e+01 1.6763888959988780e+01 0 0 0
136 2 2 -2.6001068883610456e-01 1.3314163236913391e+01 4.0684882890927902e+01 1.5761446307053800e+01 0 0 0
126 2 2 -2.6001068883610456e-01 1.0893189151613091e+01 4.1338612084601920e+01 1.5938190419323117e+01 0 0 0
14567 201 6 4.0998931116389542e-01 1.2675571001040671e+01 3.7682082346240435e+01 2.0082689591214489e+01 1 -2 -2
129 2 2 -2.6001068883610456e-01 7.0322792081287790e+00 4.0201123626749627e+01 1.7075027509881636e+01 0 0 0
8653 127 2 -2.6001068883610456e-01 6.7315106818748225e+00 3.6500924090217659e+01 1.7811883360164330e+01 0 0 0
13703 201 6 4.0998931116389542e-01 1.2064115663981465e+01 4.2736935493733320e+01 1.7025449377125646e+01 2 -3 4
8650 127 2 -2.6001068883610456e-01 3.6684913190142052e+00 3.7561182563498285e+01 1.5020154923914530e+01 0 0 0
8530 126 2 -2.6001068883610456e-01 4.7828505526627207e+00 3.9359910041700701e+01 1.4079607401401359e+01 0 0 0
114 2 1 6.7998931116389549e-01 1.0727226079072672e+01 4.0181124510015430e+01 1.5132797712432669e+01 0 0 0
15468 201 6 4.0998931116389542e-01 1.4020025019074929e+01 3.9645688164304666e+01 1.7943938490982500e+01 -1 2 5
16116 201 6 4.0298931116389547e-01 3.3366418099282313e+00 4.2091659036757754e+01 2.0031058766087042e+01 3 1 0
8655 127 2 -2.6001068883610456e-01 3.7135006778199848e+00 3.8319916677913454e+01 1.8235798230894328e+01 0 0 0
132 2 2 -2.6001068883610456e-01 7.1093818908355351e+00 3.8692602500631004e+01 1.4915054798092658e+01 0 0 0
8635 127 2 -2.6001068883610456e-01 1.2909198237284534e+00 3.8228804385295803e+01 1.5474202471061204e+01 0 0 0
16113 201 6 4.0298931116389547e-01 3.0518456504508942e+00 4.3160546031104957e+01 1.8981332008629185e+01 3 1 0
120 2 5 -7.0631068883610459e-01 7.6790189983395925e+00 4.3067265721396190e+01 2.0184587317575822e+01 0 0 0
8638 127 1 6.7998931116389549e-01 3.2119270152045738e+00 3.6391251942639897e+01 1.5596399277734664e+01 0 0 0
15469 201 7 -8.2001068883610451e-01 1.3764184817496290e+01 4.0381212186174743e+01 1.8569170130072248e+01 -1 2 5
11 1 2 -2.6001068883610456e-01 1.5156416930546140e+01 4.1765033233232550e+01 1.6348857357160799e+01 0 0 0
5737 85 2 -2.6001068883610456e-01 3.6759126684573635e+00 4.3195283514055603e+01 1.5798371771268062e+01 0 -1 0
15470 201 6 4.0998931116389542e-01 1.4611731968273597e+01 4.0868208783719574e+01 1.8611104204855103e+01 -1 2 5
14566 201 7 -8.2001068883610451e-01 1.2651344312941351e+01 3.8496333092655220e+01 2.0617822047160931e+01 1 -2 -2
16179 201 6 4.0298931116389547e-01 9.8658734875203162e+00 3.9849478381045699e+01 2.1256018949807579e+01 6 0 1
14565 201 6 4.0998931116389542e-01 1.3113073002714168e+01 3.9176442289167134e+01 2.0033538243247900e+01 1 -2 -2
15442 201 7 -8.2001068883610451e-01 1.5352666949026139e+01 3.7856420216182308e+01 1.8275897989537182e+01 1 0 -1
14871 201 6 4.0998931116389542e-01 2.3741095652185997e+00 3.7594469801903216e+01 2.0327247492870654e+01 7 -3 1
109 2 1 5.1998931116389546e-01 1.2129496159932678e+01 3.7681105884356874e+01 1.4044534608591773e+01 0 0 0
14872 201 7 -8.2001068883610451e-01 2.3450980234624752e+00 3.7348808570746066e+01 2.1275409621504064e+01 7 -3 1
14873 201 6 4.0998931116389542e-01 3.2475501847676962e+00 3.6890995558685468e+01 2.1282373089988631e+01 7 -3 1
15906 201 6 4.0998931116389542e-01 6.8406590424202571e+00 3.9875733737076409e+01 2.5979184714562251e+01 3 -4 3
14310 201 6 4.0998931116389542e-01 1.0109433895183553e+01 4.1776313345377041e+01 2.5289397888112163e+01 2 -2 -1
14375 201 6 4.0998931116389542e-01 4.8864719615439478e+00 4.0789269966207421e+01 2.5994982036817063e+01 5 -4 -3
15907 201 7 -8.2001068883610451e-01 6.6467980132090743e+00 4.0721144172123417e+01 2.6368901822534081e+01 3 -4 3
14212 201 7 -8.2001068883610451e-01 1.2592103159714549e+01 4.1894356230051962e+01 2.3897328265977755e+01 4 1 1
14070 201 6 4.0998931116389542e-01 1.4554163057983692e+01 3.9351198709570141e+01 2.2162367286777215e+01 4 -2 7
14527 201 7 -8.2001068883610451e-01 1.4364508099816854e+01 3.6257576383213681e+01 2.3604304501783886e+01 2 -1 1
12637 186 2 -2.6001068883610456e-01 1.4405979510901009e+01 3.8974739778675023e+01 2.5721610489703657e+01 0 0 0
14374 201 7 -8.2001068883610451e-01 3.8771763308129836e+00 4.0996832415706592e+01 2.5825890522497556e+01 5 -4 -3
7555 111 5 -7.0631068883610459e-01 1.7732254802820759e+00 4.2234490193371137e+01 2.4066968211788595e+01 1 0 0
16754 201 8 -2.0911068883610456e-01 1.5381212274471773e+01 4.2743336631589209e+01 2.5084265636274704e+01 4 -1 0
15291 201 6 4.0998931116389542e-01 8.4463510435061746e+00 4.3042879767854551e+01 2.7278492238880752e+01 4 -4 1
14072 201 6 4.0998931116389542e-01 1.3604466798603042e+01 3.9287413047610215e+01 2.3282854175320583e+01 4 -2 7
14521 201 7 -8.2001068883610451e-01 3.2876336148190384e+00 3.8289695140451073e+01 2.6825772179382703e+01 7 -1 0
16602 201 8 -2.0911068883610456e-01 3.4298129266074993e+00 4.0279470976789000e+01 2.2979580802251693e+01 3 1 2
12647 186 2 -2.6001068883610456e-01 1.0390808281343618e+01 3.7950772350723753e+01 2.6835774227105201e+01 0 0 0
15610 201 7 -8.2001068883610451e-01 8.9470589352100056e+00 4.2209064930111481e+01 2.2647586674064911e+01 -1 0 -1
14168 201 6 4.0998931116389542e-01 5.8604047345266359e+00 4.1385171386954674e+01 2.8047968669140651e+01 0 -2 -4
16601 201 6 4.0298931116389547e-01 2.9966557257505526e+00 4.0930155740474056e+01 2.3582681501791271e+01 3 1 2
14373 201 6 4.0998931116389542e-01 3.9786585075799907e+00 4.1835325225970962e+01 2.5448410312867249e+01 5 -4 -3
14071 201 7 -8.2001068883610451e-01 1.4241544159908155e+01 3.9951125920785735e+01 2.2842041421574773e+01 4 -2 7
16604 201 6 4.0298931116389547e-01 4.1399497591551029e+00 4.0833759039459430e+01 2.2563579767199148e+01 3 1 2
15066 201 6 4.0998931116389542e-01 1.6694296650558875e+00 3.6161548260985782e+01 2.5787217331201308e+01 0 -2 0
15609 201 6 4.0998931116389542e-01 9.2794537117589151e+00 4.3093553717968746e+01 2.2760420315159394e+01 -1 0 -1
16603 201 6 4.0298931116389547e-01 3.9276109982497189e+00 3.9623216634129420e+01 2.3549624296105527e+01 3 1 2
13892 201 6 4.0998931116389542e-01 1.2688900736786330e+01 3.7095974330216883e+01 2.3515018415114273e+01 0 2 0
12874 189 5 -7.0631068883610459e-01 1.1377637595027320e+01 4.3198474091540440e+01 2.7785859862373606e+01 0 0 0
14503 201 7 -8.2001068883610451e-01 5.8058952839824247e+00 4.1654318806655333e+01 2.3458013473046471e+01 0 0 4
15100 201 7 -8.2001068883610451e-01 9.5280289974410284e+00 3.9209725328227407e+01 2.2676606850583092e+01 4 -2 -2
15216 201 6 4.0998931116389542e-01 5.2080617196405283e+00 3.7720914786384178e+01 2.8069608276194327e+01 0 3 3
13890 201 6 4.0998931116389542e-01 1.2185918113014205e+01 3.7738318629001760e+01 2.2325533102727956e+01 0 2 0
12639 186 1 5.1998931116389546e-01 1.2675385953398507e+01 3.9668606560616745e+01 2.7120533477762070e+01 0 0 0
15908 201 6 4.0998931116389542e-01 7.5708452033894655e+00 4.1106741584821307e+01 2.6129528885315803e+01 3 -4 3
8371 123 4 1.4738893111638955e+00 6.0398468127444742e+00 3.7447116566466192e+01 2.4398643566256812e+01 0 0 0
16753 201 6 4.0298931116389547e-01 1.5236139880658168e+01 4.3217523243509881e+01 2.4231634783946603e+01 4 -1 0
8372 123 5 -7.0631068883610459e-01 7.1699214730216285e+00 3.8745434655907438e+01 2.4436990726744252e+01 0 0 0
15101 201 6 4.0998931116389542e-01 1.0176826001341611e+01 3.8862507554747353e+01 2.3281642559801274e+01 4 -2 -2
12636 186 1 5.1998931116389546e-01 1.3783974994609995e+01 3.8563966587079982e+01 2.6897806942570735e+01 0 0 0
15611 201 6 4.0998931116389542e-01 8.2760001755530563e+00 4.2509802402994005e+01 2.2015351908840017e+01 -1 0 -1
12640 186 2 -2.6001068883610456e-01 1.1866155042146758e+01 3.9765274020902226e+01 2.5984348427353055e+01 0 0 0
7552 111 4 1.4738893111638955e+00 1.2009866997153611e+00 4.3120056265185845e+01 2.2671249685642742e+01 1 0 0
15396 201 6 4.0998931116389542e-01 1.5183826880777755e+01 4.1501714309224106e+01 2.1899953082603780e+01 0 -3 5
12646 186 2 -2.6001068883610456e-01 1.1548973935104113e+01 3.6871634374483179e+01 2.8421129328584470e+01 0 0 0
12633 186 1 5.1998931116389546e-01 1.4717996411441774e+01 3.8181863203849382e+01 2.7981992127373072e+01 0 0 0
14522 201 6 4.0998931116389542e-01 3.8637448435613169e+00 3.7686382922689262e+01 2.6315433551844524e+01 7 -1 0
14504 201 6 4.0998931116389542e-01 6.1595665069300756e+00 4.2493177716047356e+01 2.3804960136261226e+01 0 0 4
8384 123 2 -2.6001068883610456e-01 1.0149529042670506e+01 3.6407997828247225e+01 2.1442037030291917e+01 0 0 0
15099 201 6 4.0998931116389542e-01 8.6537618589082097e+00 3.9139752627519378e+01 2.3145259576486943e+01 4 -2 -2
12645 186 1 5.1998931116389546e-01 1.0889408883533031e+01 3.8071722110784890e+01 2.8148996472681119e+01 0 0 0
12641 186 2 -2.6001068883610456e-01 1.3289968557209265e+01 4.0912638688005948e+01 2.7345879259940094e+01 0 0 0
15492 201 6 4.0998931116389542e-01 1.9233393412001045e+00 3.7406133983769465e+01 2.8048575285448337e+01 -1 2 -3
15292 201 7 -8.2001068883610451e-01 8.6829250930827460e+00 4.3320145115544584e+01 2.8216333576990323e+01 4 -4 1
8374 123 5 -7.0631068883610459e-01 4.4139993271827054e+00 3.8076586584209657e+01 2.4210386445283799e+01 0 0 0
14502 201 6 4.0998931116389542e-01 6.4723756695086845e+00 4.0980360377683667e+01 2.3852085572122149e+01 0 0 4
8373 123 5 -7.0631068883610459e-01 5.7996951625518181e+00 3.7418040211941118e+01 2.6087505822809540e+01 0 0 0
12638 186 2 -2.6001068883610456e-01 1.3083654539529743e+01 3.7398884586615146e+01 2.6490265745372714e+01 0 0 0
8645 127 5 -7.0631068883610459e-01 5.4967677558670793e+00 3.8297623800228045e+01 2.1539505014306503e+01 0 0 0
13891 201 7 -8.2001068883610451e-01 1.1986748963527448e+01 3.7689905173866272e+01 2.3306370985444552e+01 0 2 0
14312 201 6 4.0998931116389542e-01 8.9510956727811308e+00 4.1568715903510316e+01 2.4268589654764980e+01 2 -2 -1
14520 201 6 4.0998931116389542e-01 3.4000467813173296e+00 3.9099903878146826e+01 2.6264683291188010e+01 7 -1 0
14311 201 7 -8.2001068883610451e-01 9.1125593718716971e+00 4.1679699988424197e+01 2.5225757731322489e+01 2 -2 -1
7554 111 5 -7.0631068883610459e-01 2.3720596575887463e+00 4.2554364787155279e+01 2.1577143369893079e+01 1 0 0
14211 201 6 4.0998931116389542e-01 1.2691708433272364e+01 4.1006460564271180e+01 2.3547346543444618e+01 4 1 1
12642 186 1 5.1998931116389546e-01 1.1806546147769895e+01 3.9369882818869065e+01 2.8327613712228878e+01 0 0 0
16755 201 6 4.0298931116389547e-01 1.4737588195008097e+01 4.3171618537311531e+01 2.5667241780690627e+01 4 -1 0
14213 201 6 4.0998931116389542e-01 1.2752035599689235e+01 4.2370019361695839e+01 2.3045942420108265e+01 4 1 1
12643 186 2 -2.6001068883610456e-01 1.0973130013821608e+01 4.0522151860306181e+01 2.8462267212732584e+01 0 0 0
15293 201 6 4.0998931116389542e-01 9.6868633836910938e+00 4.3206008241539728e+01 2.8301331951149631e+01 4 -4 1
15493 201 7 -8.2001068883610451e-01 9.9435385418284050e-01 3.7157613779436112e+01 2.8424713840801644e+01 -1 2 -3
8381 123 2 -2.6001068883610456e-01 7.7201423907246225e+00 3.6249910058540863e+01 2.1811203643682358e+01 0 0 0
15647 201 6 4.0998931116389542e-01 1.5051776697288539e+00 4.1507381761175090e+01 2.7013005230198395e+01 0 -2 -1
15887 201 6 4.0998931116389542e-01 3.0512773956243744e+00 3.8978548854867832e+01 2.8463174395357814e+01 -2 -3 0
3517 52 2 -2.6001068883610456e-01 1.1212606995622153e+01 4.3121902495463502e+01 3.3870333511489314e+01 0 0 -1
12863 189 2 -2.6001068883610456e-01 1.4399513137921119e+01 4.0941422174321019e+01 3.4557212293869931e+01 0 0 0
12670 186 5 -7.0631068883610459e-01 4.4095711294246955e+00 3.9251287276562152e+01 3.4869230747529201e+01 0 0 0
12666 186 1 1.6598931116389545e-01 5.9191173890612632e+00 3.6703172638064402e+01 3.4016649175824504e+01 0 0 0
16525 201 6 4.0298931116389547e-01 1.2127055952875632e+00 4.1601447690141946e+01 3.4962013538955595e+01 7 -1 0
16144 201 6 4.0298931116389547e-01 2.2040263555838160e+00 3.9394083785475814e+01 3.0835735940095343e+01 2 0 1
14852 201 6 4.0998931116389542e-01 2.6324380755803163e+00 3.9635233851794183e+01 3.5298316525103246e+01 -4 1 0
16213 201 6 4.0298931116389547e-01 5.8130573822883349e+00 3.9376010626827942e+01 3.0270530849506056e+01 8 0 1
16216 201 6 4.0298931116389547e-01 5.1780634437582460e+00 3.9965267308839600e+01 3.1497660240974287e+01 8 0 1
12652 186 2 -2.6001068883610456e-01 8.6538763126276947e+00 3.8094355863869872e+01 3.1194874783202458e+01 0 0 0
3520 52 2 -2.6001068883610456e-01 8.0279247451565414e+00 4.2854170499314627e+01 3.3377816776537138e+01 0 0 -1
3512 52 2 -2.6001068883610456e-01 9.1035866279753783e+00 3.9045852133231300e+01 3.4718364413415159e+01 0 0 -1
3513 52 1 5.1998931116389546e-01 1.0047233788299897e+01 4.1224777664299118e+01 3.4431485302504903e+01 0 0 -1
16141 201 6 4.0298931116389547e-01 1.5035929063713533e+00 3.8220281067389415e+01 3.1573151338266264e+01 2 0 1
12635 186 2 -2.6001068883610456e-01 1.4094420012097757e+01 3.7576945108604228e+01 2.9013927487976893e+01 0 0 0
15217 201 7 -8.2001068883610451e-01 5.2551440290823779e+00 3.7790146954192018e+01 2.9062416397095763e+01 0 3 3
12668 186 5 -7.0631068883610459e-01 2.9279189197236084e+00 3.6973357592304133e+01 3.4399209854723431e+01 0 0 0
12678 186 2 -2.6001068883610456e-01 6.4263175179956198e+00 3.6888699481819742e+01 3.2706229187734721e+01 0 0 0
12877 189 2 -2.6001068883610456e-01 1.3737562465111182e+01 4.2301270209902057e+01 3.2870432918587099e+01 0 0 0
12649 186 2 -2.6001068883610456e-01 9.2011179217105763e+00 3.6733947811226692e+01 2.8893523159280292e+01 0 0 0
3514 52 2 -2.6001068883610456e-01 1.0270864134337089e+01 4.0813396002256354e+01 3.3133131592281558e+01 0 0 -1
12654 186 1 5.1998931116389546e-01 1.0901924406764739e+01 3.7507002150461886e+01 3.1355970659865033e+01 0 0 0
16215 201 6 4.0298931116389547e-01 6.2904305443420379e+00 4.0691693568737598e+01 3.0731933185039530e+01 8 0 1
12644 186 2 -2.6001068883610456e-01 1.2690466293212163e+01 3.9363740033025479e+01 2.9372430850368882e+01 0 0 0
12679 186 2 -2.6001068883610456e-01 6.8702237881794845e+00 3.7399498134386150e+01 3.4780836209821466e+01 0 0 0
14166 201 6 4.0998931116389542e-01 5.3151588267703671e+00 4.2352250476655392e+01 2.9162818397676901e+01 0 -2 -4
12653 186 2 -2.6001068883610456e-01 1.0041316494049417e+01 3.9689972509133334e+01 3.0652309443040362e+01 0 0 0
12684 186 2 -2.6001068883610456e-01 1.1034383551286847e+01 3.6582008550454191e+01 3.4503944745221141e+01 0 0 0
12880 189 2 -2.6001068883610456e-01 1.2945651881902059e+01 4.2659855243843090e+01 3.0492808863192717e+01 0 0 0
3529 52 4 1.4738893111638955e+00 3.0541235842683023e+00 4.2566111051303558e+01 3.2313794019523890e+01 0 0 -1
12667 186 4 1.4738893111638955e+00 4.3889335942295027e+00 3.7735731946702430e+01 3.4063679014447843e+01 0 0 0
3510 52 1 5.1998931116389546e-01 8.9615853643394132e+00 4.0380073734286292e+01 3.4994832043423379e+01 0 0 -1
3531 52 5 -7.0631068883610459e-01 3.7031238880266240e+00 4.1110452131079953e+01 3.1651440058489094e+01 0 0 -1
14167 201 7 -8.2001068883610451e-01 5.4787478080194081e+00 4.1350631178738709e+01 2.8964779175749729e+01 0 -2 -4
3511 52 2 -2.6001068883610456e-01 7.7113189973349048e+00 4.0786866516428745e+01 3.4483144869386003e+01 0 0 -1
12552 185 2 -2.6001068883610456e-01 1.3190516717151604e+01 3.7476809245118162e+01 3.3410814578217618e+01 0 0 0
12632 186 2 -2.6001068883610456e-01 1.4659814442548958e+01 4.0414250339623329e+01 2.9036472079732775e+01 0 0 0
12881 189 2 -2.6001068883610456e-01 1.5079747205903079e+01 4.2815532892251305e+01 3.0473549055223927e+01 0 0 0
16214 201 8 -2.0911068883610456e-01 6.0631710849222848e+00 3.9795405385070985e+01 3.1121329881157507e+01 8 0 1
12656 186 2 -2.6001068883610456e-01 1.2101981273244231e+01 3.7593190286414476e+01 3.0715559025900944e+01 0 0 0
12669 186 5 -7.0631068883610459e-01 4.0893347029758704e+00 3.8495148909027819e+01 3.2578700865080762e+01 0 0 0
3532 52 5 -7.0631068883610459e-01 1.6225635577745199e+00 4.2488444735726276e+01 3.1370435130306223e+01 0 0 -1
12655 186 2 -2.6001068883610456e-01 1.0966806936418234e+01 3.8110134237403663e+01 3.2592116544007794e+01 0 0 0
12651 186 1 5.1998931116389546e-01 9.8291896904428349e+00 3.8304409424612565e+01 3.0534928721920021e+01 0 0 0
15218 201 6 4.0998931116389542e-01 5.3889044078335546e+00 3.6865500946834878e+01 2.9299167744706278e+01 0 3 3
3515 52 2 -2.6001068883610456e-01 1.1284764908878348e+01 4.0769623620186451e+01 3.4942271321925958e+01 0 0 -1
15886 201 7 -8.2001068883610451e-01 2.7731732332563586e+00 3.9686253772726360e+01 2.9146191366766281e+01 -2 -3 0
3530 52 5 -7.0631068883610459e-01 2.6389888807721738e+00 4.1906473342906892e+01 3.3832061732806551e+01 0 0 -1
15885 201 6 4.0998931116389542e-01 3.4318780150911339e+00 4.0400958095200608e+01 2.9058133526487193e+01 -2 -3 0
14929 201 7 -8.2001068883610451e-01 8.1689371904768358e+00 4.1710049198292552e+01 3.0930743596857166e+01 2 -2 0
15494 201 6 4.0998931116389542e-01 1.1565302645103497e+00 3.7058014732666045e+01 2.9369331890276641e+01 -1 2 -3
12866 189 1 6.7998931116389549e-01 1.4730706670673642e+01 4.3061631745560753e+01 3.3479117589716566e+01 0 0 0
16142 201 8 -2.0911068883610456e-01 1.7889702872187361e+00 3.9181783769514645e+01 3.1698762010215315e+01 2 0 1
16143 201 6 4.0298931116389547e-01 2.5702242656005660e+00 3.8912406382880945e+01 3.2136317826934096e+01 2 0 1
12648 186 1 5.1998931116389546e-01 9.6838110100730379e+00 3.7978901510011724e+01 2.9047940832526969e+01 0 0 0
16719 201 6 4.0298931116389547e-01 4.2869093266715401e+00 4.2183181930502109e+01 3.5268439324872041e+01 6 0 0
14930 201 6 4.0998931116389542e-01 8.1119478672388539e+00 4.2137798960362176e+01 3.0037928325801307e+01 2 -2 0
3516 52 1 5.1998931116389546e-01 1.0078446618184643e+01 4.2783189311435159e+01 3.4623052794973262e+01 0 0 -1
256 4 5 -7.0631068883610459e-01 1.6442658684667515e+00 3.6530539098165903e+01 3.1059808496352499e+01 0 0 0
3541 52 2 -2.6001068883610456e-01 5.4597472522810495e+00 4.3271358029234698e+01 3.1646845814206529e+01 0 0 -1
14928 201 6 4.0998931116389542e-01 9.1542954574920969e+00 4.1632870662067070e+01 3.0968007540631888e+01 2 -2 0
16718 201 8 -2.0911068883610456e-01 5.1099217972879183e+00 4.1868491481347597e+01 3.5660026919065608e+01 6 0 0
14851 201 7 -8.2001068883610451e-01 1.7414550221601521e+00 3.9813983726866780e+01 3.5662885154999785e+01 -4 1 0
16255 201 6 4.0298931116389547e-01 1.6630234023353387e+00 3.6146685559690006e+01 3.5726610414173692e+01 7 0 1
12550 185 1 5.1998931116389546e-01 1.3322970968971106e+01 3.6156600652470061e+01 3.3660439010406691e+01 0 0 0
12861 189 1 5.1998931116389546e-01 1.4889455556004744e+01 4.1319128064829947e+01 3.5799558560544725e+01 0 0 0
16717 201 6 4.0298931116389547e-01 4.9130729641662327e+00 4.0955122476300232e+01 3.5752995781162952e+01 6 0 0
12650 186 2 -2.6001068883610456e-01 8.6565441803993028e+00 3.8804708335689199e+01 2.8590304694156810e+01 0 0 0
14850 201 6 4.0998931116389542e-01 1.3893868351641210e+00 3.8914119131900193e+01 3.5828011726867103e+01 -4 1 0
15858 201 6 4.0998931116389542e-01 1.6194430100299344e+00 3.6410708348645649e+01 3.8454751674834839e+01 6 -3 1
4916 73 2 -2.6001068883610456e-01 1.3568819976754996e+01 4.3048693213517041e+01 4.2385438533982487e+01 0 0 0
4927 73 1 5.1998931116389546e-01 1.0159883519546277e+01 4.1223534645084662e+01 4.2591352492457339e+01 0 0 0
3494 52 2 -2.6001068883610456e-01 1.0409356758684224e+01 3.8049332238297083e+01 4.0233438692825388e+01 0 0 -1
15340 201 7 -8.2001068883610451e-01 4.1701273023834906e+00 4.1896731237345897e+01 3.8263726186532423e+01 2 -2 1
3506 52 2 -2.6001068883610456e-01 9.6230437873112447e+00 4.0034574262450953e+01 3.8782780690029732e+01 0 0 -1
4931 73 2 -2.6001068883610456e-01 8.7791607525276802e+00 4.2453356977626662e+01 4.1067348797259960e+01 0 0 0
4930 73 1 5.1998931116389546e-01 8.7988172437222119e+00 4.1329232076394590e+01 4.1897951818848590e+01 0 0 0
4943 73 2 -2.6001068883610456e-01 6.3215761524802581e+00 3.7080468138789755e+01 4.2023020987378018e+01 0 0 0
4942 73 1 5.1998931116389546e-01 6.1816587451563842e+00 3.8393287017295840e+01 4.2375166595240508e+01 0 0 0
3495 52 1 5.1998931116389546e-01 8.8861847175782778e+00 3.6911169782242922e+01 3.8743105859260531e+01 0 0 -1
3505 52 2 -2.6001068883610456e-01 1.0896535801174023e+01 4.0797206126459102e+01 3.7238317247957134e+01 0 0 -1
4932 73 2 -2.6001068883610456e-01 8.6499259009237903e+00 4.0297758041357667e+01 4.1011616660654951e+01 0 0 0
3501 52 1 5.1998931116389546e-01 1.0553342956921279e+01 3.8492833669939571e+01 3.7279213171525434e+01 0 0 -1
13785 201 6 4.0998931116389542e-01 1.4848970358648657e+00 3.9126640879218471e+01 4.0175912451927303e+01 -2 -1 0
3507 52 1 5.1998931116389546e-01 8.7563856947159717e+00 4.0308481130972623e+01 3.6580559137627489e+01 0 0 -1
9396 138 5 -7.0631068883610459e-01 1.6558467418304372e+00 4.2188095551836561e+01 3.9396732737733714e+01 0 0 0
14341 201 7 -8.2001068883610451e-01 4.6588828195246652e+00 3.6856116069578498e+01 3.6658820032028608e+01 4 4 2
12839 189 2 -2.6001068883610456e-01 1.4940726431622142e+01 3.7636003993279864e+01 4.1188663345975918e+01 0 0 0
16720 201 6 4.0298931116389547e-01 5.0118776664892897e+00 4.2205447003061160e+01 3.6523224479458527e+01 6 0 0
12876 189 2 -2.6001068883610456e-01 1.4088973608637669e+01 4.3305554114556330e+01 3.6952829891787395e+01 0 0 0
13201 194 2 -2.6001068883610456e-01 3.4066007225558259e+00 4.3081643857009333e+01 4.1649272377351394e+01 1 0 0
4944 73 2 -2.6001068883610456e-01 6.3195763663715994e+00 3.9132097490457703e+01 4.1215544437664342e+01 0 0 0
12853 189 2 -2.6001068883610456e-01 1.3900205144621438e+01 3.8566485611195219e+01 3.6490354768351153e+01 0 0 0
15859 201 7 -8.2001068883610451e-01 2.2252469542341622e+00 3.7030789272599968e+01 3.7993164271241127e+01 6 -3 1
3502 52 2 -2.6001068883610456e-01 1.1120004134136245e+01 3.8499112997219278e+01 3.6010972980567452e+01 0 0 -1
3497 52 2 -2.6001068883610456e-01 7.9014352279773288e+00 3.7938648767439531e+01 3.9038256353814084e+01 0 0 -1
3509 52 2 -2.6001068883610456e-01 7.6871646844274562e+00 3.9473681147498077e+01 3.6911986104560590e+01 0 0 -1
3493 52 2 -2.6001068883610456e-01 9.0484141177281519e+00 3.6486581325619632e+01 4.1098064093727849e+01 0 0 -1
3503 52 2 -2.6001068883610456e-01 1.1559446274977921e+01 3.8258260295062101e+01 3.8207997568064172e+01 0 0 -1
12851 189 2 -2.6001068883610456e-01 1.4382400963200821e+01 3.7849342730596469e+01 3.9001002365681529e+01 0 0 0
4928 73 2 -2.6001068883610456e-01 1.1168320995574833e+01 4.1076622484288094e+01 4.1615910130679808e+01 0 0 0
15339 201 6 4.0998931116389542e-01 3.8059101208918924e+00 4.2645644194888369e+01 3.8703265958639456e+01 2 -2 1
12862 189 2 -2.6001068883610456e-01 1.3967727312590110e+01 4.1021301349729285e+01 3.6801471142715457e+01 0 0 0
15860 201 6 4.0998931116389542e-01 1.8816109523841920e+00 3.7885646699052188e+01 3.8434926997612848e+01 6 -3 1
4941 73 2 -2.6001068883610456e-01 8.5711302661335331e+00 3.8579984264235513e+01 4.2695361193372854e+01 0 0 0
4934 73 2 -2.6001068883610456e-01 6.3899302008412278e+00 4.1609505242650947e+01 4.2055929021070341e+01 0 0 0
3498 52 1 5.1998931116389546e-01 9.6652296948645624e+00 3.7268748988358951e+01 3.7442025222647786e+01 0 0 -1
15341 201 6 4.0998931116389542e-01 3.3347020066772384e+00 4.1337840103038651e+01 3.8250372692282198e+01 2 -2 1
3508 52 2 -2.6001068883610456e-01 8.3435334940670867e+00 4.1557889968349023e+01 3.7086910655478256e+01 0 0 -1
3504 52 1 5.1998931116389546e-01 9.9262440814212809e+00 3.9893228125629584e+01 3.7478816131077004e+01 0 0 -1
4946 73 2 -2.6001068883610456e-01 3.9270058745891956e+00 3.7677886353878300e+01 4.1949315442860360e+01 0 0 0
13786 201 7 -8.2001068883610451e-01 1.6499427812144578e+00 3.9350002993937693e+01 3.9251826318580747e+01 -2 -1 0
12854 189 2 -2.6001068883610456e-01 1.5418136405993019e+01 3.6949721681377859e+01 3.6763777561754203e+01 0 0 0
13787 201 6 4.0998931116389542e-01 1.7719774076087305e+00 4.0343208503219849e+01 3.9354158811397284e+01 -2 -1 0
3500 52 2 -2.6001068883610456e-01 8.7629443619770040e+00 3.7309108428909077e+01 3.6401054533283677e+01 0 0 -1
3499 52 2 -2.6001068883610456e-01 1.0468191468400018e+01 3.6155700359409089e+01 3.7131361889050446e+01 0 0 -1
3492 52 1 5.1998931116389546e-01 9.8617517024651224e+00 3.6801123230152768e+01 3.9993209936258083e+01 0 0 -1
12852 189 1 5.1998931116389546e-01 1.5233761787010620e+01 3.8340898600110251e+01 3.6856621244346378e+01 0 0 0
14342 201 6 4.0998931116389542e-01 5.1907247407628780e+00 3.6368197175881917e+01 3.7251349506804303e+01 4 4 2
4945 73 1 5.1998931116389546e-01 4.6518003168993207e+00 3.8476390105243716e+01 4.2772811006995013e+01 0 0 0
4947 73 2 -2.6001068883610456e-01 4.1915114781079277e+00 3.9763999598730877e+01 4.2650060550847236e+01 0 0 0
13193 194 2 -2.6001068883610456e-01 1.1581316544512268e+00 4.2964647406585719e+01 4.2660236574250185e+01 1 0 0
14094 201 6 4.0998931116389542e-01 1.2583181153610072e+00 3.6325232282137669e+01 4.0415861463281310e+01 -5 0 0
12849 189 1 5.1998931116389546e-01 1.5323771142739330e+01 3.8624609138804743e+01 3.8381295437218490e+01 0 0 0
12864 189 1 4.1998931116389543e-01 1.4959332060359268e+01 4.2881139864280897e+01 3.5890716842973745e+01 0 0 0
4919 73 2 -2.6001068883610456e-01 1.1467502763213467e+01 4.3193411078195837e+01 4.1000094107105795e+01 0 0 0
14340 201 6 4.0998931116389542e-01 3.9564550265764873e+00 3.7035618661610016e+01 3.7322289858542113e+01 4 4 2
4933 73 1 5.1998931116389546e-01 7.5377099454872161e+00 4.1451028509623946e+01 4.2822562025638980e+01 0 0 0
12850 189 2 -2.6001068883610456e-01 1.4869059734654243e+01 3.9899999757340993e+01 3.8686137363309129e+01 0 0 0
3490 52 2 -2.6001068883610456e-01 1.1958209401949476e+01 3.6286611545027228e+01 3.9008121872971273e+01 0 0 -1
3518 52 2 -2.6001068883610456e-01 1.0427572418552403e+01 4.3090482702883321e+01 3.5865807906124978e+01 0 0 -1
13132 193 1 5.1998931116389546e-01 6.0206389810937750e+00 3.9739778003967743e+01 4.9736380923762781e+01 1 0 0
8902 131 2 -2.6001068883610456e-01 1.2225344381037280e+01 3.6264916615220628e+01 4.6094750603220504e+01 0 0 0
4936 73 1 5.1998931116389546e-01 7.3581211286678032e+00 4.0309908234432946e+01 4.3825714620372764e+01 0 0 0
4939 73 1 5.1998931116389546e-01 7.3241832744372104e+00 3.8840586848939623e+01 4.3309795648911297e+01 0 0 0
13129 193 1 5.1998931116389546e-01 5.6640458690141715e+00 4.1203874213444593e+01 5.0027344167962802e+01 1 0 0
8904 131 2 -2.6001068883610456e-01 9.5287390530461629e+00 3.8141892528008533e+01 4.7546791304661738e+01 0 0 0
8906 131 1 5.1998931116389546e-01 1.1729129268844586e+01 3.8244299258790896e+01 4.8398129575411652e+01 0 0 0
4935 73 2 -2.6001068883610456e-01 7.7266965125188483e+00 4.2710836244652540e+01 4.3422540644849889e+01 0 0 0
8907 131 2 -2.6001068883610456e-01 1.1586428988451159e+01 3.7463455619364744e+01 4.9538591482010723e+01 0 0 0
8921 131 2 -2.6001068883610456e-01 1.3526887816159769e+01 3.7008698372357074e+01 4.8111345572461403e+01 0 0 0
8914 131 1 6.7998931116389549e-01 1.2371650069655569e+01 4.2602669029767412e+01 4.9900933940356992e+01 0 0 0
4926 73 2 -2.6001068883610456e-01 9.8886467749402360e+00 4.2238891689805193e+01 4.4743584394953842e+01 0 0 0
8934 131 2 -2.6001068883610456e-01 1.5034658555223650e+01 3.9319691666701161e+01 4.7019664559267710e+01 0 0 0
4938 73 2 -2.6001068883610456e-01 8.3456891236370474e+00 4.0367745583057904e+01 4.4843773562336985e+01 0 0 0
8913 131 3 -3.2001068883610456e-01 1.1997379920197851e+01 4.1317627491954653e+01 5.0293375905777886e+01 0 0 0
4948 73 1 5.1998931116389546e-01 4.2488037517076274e+00 3.8001303523329291e+01 4.4156579859441123e+01 0 0 0
8932 131 1 7.7998931116389547e-01 1.3803808958560220e+01 3.8797059097533413e+01 4.6719610634220487e+01 0 0 0
13187 194 2 -2.6001068883610456e-01 3.4297575708367867e+00 4.2859922330255301e+01 4.6380210479216522e+01 1 0 0
13190 194 2 -2.6001068883610456e-01 2.8235234202374802e+00 4.1487128359588674e+01 4.4068821012908316e+01 1 0 0
4940 73 2 -2.6001068883610456e-01 7.0770560925430797e+00 3.8003413000431486e+01 4.4371322448339001e+01 0 0 0
8908 131 2 -2.6001068883610456e-01 1.1124467919691478e+01 3.9454749765063809e+01 4.8614975368958845e+01 0 0 0
4951 73 1 5.1998931116389546e-01 4.8256674981754220e+00 3.6639213387733918e+01 4.4823380102225933e+01 0 0 0
8925 131 2 -2.6001068883610456e-01 1.2060039964039069e+01 4.2788598592770157e+01 4.8613847528359784e+01 0 0 0
4929 73 2 -2.6001068883610456e-01 1.0391980932187224e+01 4.0026804942001895e+01 4.3297846419651151e+01 0 0 0
13126 193 1 5.1998931116389546e-01 6.7701364616000772e+00 4.2215302174173466e+01 4.9800687551792770e+01 1 0 0
4846 72 2 -2.6001068883610456e-01 2.4864916471814258e+00 3.7715058534722793e+01 4.6410686340444165e+01 0 0 0
8923 131 2 -2.6001068883610456e-01 1.5110057395371186e+01 4.0897119436680740e+01 4.9166279558187362e+01 0 0 0
4844 72 1 5.1998931116389546e-01 1.8140467510523521e+00 3.6517215021099574e+01 4.6462916000979860e+01 0 0 0
13130 193 2 -2.6001068883610456e-01 4.4857032116822833e+00 4.1496473396110986e+01 4.9247700292339076e+01 1 0 0
8909 131 1 4.1998931116389543e-01 1.3195746610751362e+01 3.8328347700053108e+01 4.8092099067151466e+01 0 0 0
8905 131 2 -2.6001068883610456e-01 1.1117518415257001e+01 3.8528846847670664e+01 4.6111433446941888e+01 0 0 0
4924 73 1 5.1998931116389546e-01 1.0584602162407155e+01 4.2331099480228147e+01 4.3603267409444236e+01 0 0 0
13184 194 2 -2.6001068883610456e-01 2.0693951783156663e+00 4.3020331714060291e+01 4.8541536580941063e+01 1 0 0
8903 131 1 5.1998931116389546e-01 1.0863966786058919e+01 3.7826533926288889e+01 4.7199252391085054e+01 0 0 0
13198 194 2 -2.6001068883610456e-01 4.3510925385635435e+00 4.3380704397432062e+01 4.4169409822986516e+01 1 0 0
8911 131 1 6.7998931116389549e-01 1.3842597276425892e+01 4.0273253557307520e+01 4.9232631472028544e+01 0 0 0
8922 131 2 -2.6001068883610456e-01 1.3063890853970587e+01 4.0678747816271084e+01 4.8210546711605694e+01 0 0 0
13185 194 1 5.1998931116389546e-01 2.1649104604606149e+00 4.2294052436591961e+01 4.6242444137654132e+01 1 0 0
13123 193 1 5.1998931116389546e-01 7.6100960875638757e+00 4.2402137865503171e+01 4.8502468101206894e+01 1 0 0
13186 194 2 -2.6001068883610456e-01 2.3755898163438602e+00 4.1043360806566938e+01 4.6784284282321813e+01 1 0 0
8933 131 2 -2.6001068883610456e-01 1.4085427585716007e+01 3.7616343160049674e+01 4.6066183869818268e+01 0 0 0
13182 194 1 5.1998931116389546e-01 1.3173397206427868e+00 4.3071476203718447e+01 4.7335548973016344e+01 1 0 0
13133 193 2 -2.6001068883610456e-01 6.4353959624667674e+00 3.9616128219277108e+01 4.8377135525330935e+01 1 0 0
4952 73 2 -2.6001068883610456e-01 5.5302019999921646e+00 3.7030191260000045e+01 4.5980398615701240e+01 0 0 0
13125 193 2 -2.6001068883610456e-01 8.4864654535090551e+00 4.1307476459218250e+01 4.8310364397510753e+01 1 0 0
13175 194 2 -2.6001068883610456e-01 1.8786697676845323e+00 4.0293295299162899e+01 4.9192660666305223e+01 1 0 0
13134 193 2 -2.6001068883610456e-01 4.8358823578405756e+00 3.9065139515065752e+01 4.9869818998160838e+01 1 0 0
13188 194 1 5.1998931116389546e-01 1.7859973431891378e+00 4.2161579130586389e+01 4.4785474379812307e+01 1 0 0
13122 193 2 -2.6001068883610456e-01 5.8267463599493894e+00 4.1788936897543657e+01 4.7132018514439430e+01 1 0 0
13120 193 1 5.1998931116389546e-01 6.8776318105817325e+00 4.2712500543737711e+01 4.7171359027999870e+01 1 0 0
4950 73 2 -2.6001068883610456e-01 4.5412569309272390e+00 3.8984334638157236e+01 4.5107944185241180e+01 0 0 0
8910 131 3 -3.2001068883610456e-01 1.3946837120907414e+01 3.8834578448247861e+01 4.9167212430962934e+01 0 0 0
8900 131 1 5.1998931116389546e-01 1.0977106219152095e+01 3.6331748642226863e+01 4.6607966343350171e+01 0 0 0
8935 131 2 -2.6001068883610456e-01 1.3063702899545666e+01 3.9808244066550934e+01 4.5961486154063643e+01 0 0 0
13137 193 2 -2.6001068883610456e-01 7.5517586971977693e+00 3.7886466197029513e+01 5.0005293338019449e+01 1 0 0
4937 73 2 -2.6001068883610456e-01 6.1628298907493635e+00 4.0432696787953617e+01 4.4467979985465483e+01 0 0 0
4925 73 2 -2.6001068883610456e-01 1.1907158589971074e+01 4.2226057621374451e+01 4.3902268511875093e+01 0 0 0
13121 193 2 -2.6001068883610456e-01 7.6678661877949716e+00 4.2455604589129052e+01 4.6053085231427879e+01 1 0 0
13029 192 2 -2.6001068883610456e-01 5.4276185617627393e+00 3.6755807448345898e+01 5.0127339994766032e+01 1 0 0
4949 73 2 -2.6001068883610456e-01 2.8466912117519159e+00 3.7884460054375715e+01 4.4191744342015326e+01 0 0 0
4849 72 2 -2.6001068883610456e-01 3.1650216518300502e+00 3.6565280152012868e+01 4.8303513370180362e+01 0 0 0
8926 131 2 -2.6001068883610456e-01 1.3732236233847916e+01 4.2745993739246458e+01 4.9997630396577094e+01 0 0 0
4848 72 2 -2.6001068883610456e-01 9.2153047542561606e-01 3.6620711917922534e+01 4.8707584431037219e+01 0 0 0
9204 135 2 -2.6001068883610456e-01 1.4498156059968728e+01 4.3271551746779345e+01 4.7828993536890948e+01 0 0 0
8896 131 2 -2.6001068883610456e-01 9.4261704405304787e+00 3.6137238449481700e+01 4.9186552282168613e+01 0 0 0
13191 194 1 5.1998931116389546e-01 1.3211127377124825e+00 4.3345143474564054e+01 4.3971261957608661e+01 1 0 0
8901 131 2 -2.6001068883610456e-01 1.0130383474008589e+01 3.6126717826501846e+01 4.5578672587549661e+01 0 0 0
14480 201 6 4.0998931116389542e-01 6.7287288514519998e+00 3.9678857305997695e+01 5.6549625702011134e+01 1 1 -1
16252 201 6 4.0298931116389547e-01 1.4209470057845309e+01 4.1980517724002532e+01 5.6430581352426806e+01 1 -1 0
13147 193 5 -7.0631068883610459e-01 1.1951521746064946e+01 4.1447453588636478e+01 5.5029925541573043e+01 1 0 0
13157 193 2 -2.6001068883610456e-01 8.8358389425298469e+00 3.8775984772265694e+01 5.5592935443316009e+01 1 0 0
13154 193 2 -2.6001068883610456e-01 1.1540344294937210e+01 3.8422855437391163e+01 5.3717907684652452e+01 1 0 0
13151 193 2 -2.6001068883610456e-01 9.4094919790352538e+00 3.9071041513188611e+01 5.2891882798689565e+01 1 0 0
15873 201 6 4.0998931116389542e-01 5.2357771276434244e+00 3.7452983748651413e+01 5.6173669251296580e+01 -1 -1 -1
8930 131 2 -2.6001068883610456e-01 1.4041833992874045e+01 3.9988644662428577e+01 5.2804866389019949e+01 0 0 0
13140 193 1 6.7998931116389549e-01 9.1614779859808344e+00 3.7818326030159369e+01 5.2433426578710439e+01 1 0 0
13131 193 2 -2.6001068883610456e-01 5.3570062634739122e+00 4.1406235346725332e+01 5.1378805424600500e+01 1 0 0
13171 194 2 -2.6001068883610456e-01 1.0772831172225721e+00 4.0942082631934881e+01 5.1735699794056991e+01 1 0 0
13030 192 2 -2.6001068883610456e-01 3.7933226141167182e+00 3.6541139843539113e+01 5.1484696482473787e+01 1 0 0
16251 201 6 4.0298931116389547e-01 1.3410072665535690e+01 4.2503918933205021e+01 5.5302358558500217e+01 1 -1 0
13141 193 1 4.1998931116389543e-01 9.7942333360490856e+00 3.6615382856400956e+01 5.3172361818630137e+01 1 0 0
8929 131 2 -2.6001068883610456e-01 1.2945007910715928e+01 4.1924739787145924e+01 5.2467252819418846e+01 0 0 0
13285 195 1 7.7998931116389547e-01 2.2299021615167849e+00 3.9053491326199264e+01 5.5030572630095378e+01 1 0 0
13291 195 2 -2.6001068883610456e-01 1.4237499213241760e+00 4.1365469405845907e+01 5.4205353247856330e+01 1 0 0
16320 201 6 4.0298931116389547e-01 6.2468601981647494e+00 4.2909305748430199e+01 5.4417784818632221e+01 0 0 0
13150 193 2 -2.6001068883610456e-01 6.9824227644415755e+00 3.9585266395014678e+01 5.3035119119678072e+01 1 0 0
16250 201 8 -2.0911068883610456e-01 1.4285845932034569e+01 4.2634290839683501e+01 5.5677425185597095e+01 1 -1 0
16319 201 6 4.0298931116389547e-01 6.9660962789578127e+00 4.1592689557793108e+01 5.4652215475671426e+01 0 0 0
13161 193 1 5.1998931116389546e-01 5.5384986380225643e+00 3.7806538698244708e+01 5.2400824356568450e+01 1 0 0
13156 193 2 -2.6001068883610456e-01 1.0548251370105648e+01 3.8770471073960707e+01 5.7035675278443307e+01 1 0 0
13296 195 2 -2.6001068883610456e-01 3.1992558430297140e+00 3.9948573561216513e+01 5.5341971486659922e+01 1 0 0
13163 193 2 -2.6001068883610456e-01 4.6110698327689308e+00 3.8797780186399088e+01 5.2273054379855424e+01 1 0 0
8931 131 2 -2.6001068883610456e-01 1.4961974575718378e+01 4.1652982079109442e+01 5.1583041523174742e+01 0 0 0
13139 193 3 -3.2001068883610456e-01 7.7782952867556965e+00 3.7499129854397744e+01 5.2377373289855377e+01 1 0 0
13295 195 2 -2.6001068883610456e-01 2.0642145531649985e+00 3.9001397490615417e+01 5.3625535275211739e+01 1 0 0
13294 195 2 -2.6001068883610456e-01 2.5509987702168999e+00 3.7772941743437805e+01 5.5357388108584047e+01 1 0 0
13028 192 1 5.1998931116389546e-01 5.1327892262860821e+00 3.6575617033395801e+01 5.1471477146510928e+01 1 0 0
13135 193 1 5.1998931116389546e-01 7.0958190380940520e+00 3.9072330849234575e+01 5.0654018470241184e+01 1 0 0
8920 131 1 7.7998931116389547e-01 1.3773378922835040e+01 4.1002885001839282e+01 5.1868707253627520e+01 0 0 0
16317 201 6 4.0298931116389547e-01 7.7620229088136812e+00 4.2704941551127853e+01 5.3970402771480870e+01 0 0 0
14479 201 7 -8.2001068883610451e-01 6.7184586367039829e+00 4.0515144659479375e+01 5.6027466470199442e+01 1 1 -1
13148 193 5 -7.0631068883610459e-01 1.0245450989793525e+01 4.1577061131358114e+01 5.6963903213406589e+01 1 0 0
13280 195 1 1.6598931116389545e-01 2.2300720823552216e+00 4.2754508491955406e+01 5.6100997490829471e+01 1 0 0
13144 193 1 1.6598931116389545e-01 1.0203658900583994e+01 3.9028616189464060e+01 5.5747538648933315e+01 1 0 0
13162 193 2 -2.6001068883610456e-01 5.5953749065842349e+00 3.7467170704055334e+01 5.3706540125757861e+01 1 0 0
13145 193 4 1.4738893111638955e+00 1.0491909906816641e+01 4.0802178765821083e+01 5.5521962648829088e+01 1 0 0
13155 193 2 -2.6001068883610456e-01 1.1818031775299962e+01 3.7288869953300427e+01 5.5728244302710131e+01 1 0 0
15875 201 6 4.0998931116389542e-01 5.0789257199713838e+00 3.8413061812830712e+01 5.7277531853567396e+01 -1 -1 -1
13128 193 2 -2.6001068883610456e-01 7.4621536652793559e+00 4.2091062228453133e+01 5.0976477189063424e+01 1 0 0
13278 195 3 -3.2001068883610456e-01 1.1961190966507995e+00 4.0634262785064919e+01 5.6470407090362343e+01 1 0 0
13146 193 5 -7.0631068883610459e-01 9.2805042276361434e+00 4.1645706719211553e+01 5.4529871384271736e+01 1 0 0
13279 195 1 6.7998931116389549e-01 1.2366848710541920e+00 4.1751152964473675e+01 5.5589649218854575e+01 1 0 0
16318 201 8 -2.0911068883610456e-01 6.8753361422483437e+00 4.2259854369681264e+01 5.3952046965592650e+01 0 0 0
13138 193 1 4.1998931116389543e-01 6.8393649838356572e+00 3.8553190445438013e+01 5.2090530675947313e+01 1 0 0
13142 193 3 -3.2001068883610456e-01 9.8446725055931754e+00 3.6978149890047071e+01 5.4532910357910367e+01 1 0 0
14478 201 6 4.0998931116389542e-01 6.0540143711429630e+00 4.1092582574462078e+01 5.6521909978484992e+01 1 1 -1
13292 195 2 -2.6001068883610456e-01 2.9167092625963615e+00 4.2013235711140716e+01 5.7016494487278287e+01 1 0 0
13143 193 1 6.7998931116389549e-01 1.0900631253319146e+01 3.7911583248313086e+01 5.4827973490232218e+01 1 0 0
13159 193 2 -2.6001068883610456e-01 1.2050759338572380e+01 3.6738380325604105e+01 5.2083605722176323e+01 1 0 0
8924 131 2 -2.6001068883610456e-01 1.2390483067814275e+01 3.9352638282677546e+01 5.0938169572012690e+01 0 0 0
8912 131 1 4.1998931116389543e-01 1.3085709181112950e+01 4.0501943352285465e+01 5.0557281885681192e+01 0 0 0
15874 201 7 -8.2001068883610451e-01 5.7116423337553357e+00 3.7746966761779163e+01 5.6948336318845598e+01 -1 -1 -1
13152 193 2 -2.6001068883610456e-01 9.6827832611155369e+00 3.7875238901135511e+01 5.1080305761038474e+01 1 0 0
8927 131 2 -2.6001068883610456e-01 1.0484480337657468e+01 4.3261253799153863e+01 5.1224582447995886e+01 0 0 0
15393 201 6 4.0998931116389542e-01 1.2558337410645132e+01 3.7610053049526471e+01 5.7280154800695591e+01 -2 3 1
13136 193 2 -2.6001068883610456e-01 8.2454560161705164e+00 3.9904256205556486e+01 5.0830866011158108e+01 1 0 0
13904 201 6 4.0998931116389542e-01 8.5859185632418988e+00 4.2858000660659862e+01 5.6171026601565998e+01 1 -5 0
13284 195 5 -7.0631068883610459e-01 5.1050578055717830e+00 4.3135371202774422e+01 5.5681669486671417e+01 1 0 0
13277 195 1 4.1998931116389543e-01 9.2741862721880608e-01 3.9544813254048329e+01 5.5713109105405991e+01 1 0 0
15395 201 6 4.0998931116389542e-01 1.3697567584469372e+01 3.8565351690745715e+01 5.7584975358398168e+01 -2 3 1
5785 85 2 -2.6001068883610456e-01 1.2500985702832779e+01 4.6352020255609332e+01 5.7574305331872058e+00 0 -1 0
6091 90 2 -2.6001068883610456e-01 5.0967583655651314e+00 4.5877187449701324e+01 2.7278925462211805e+00 0 -1 0
5776 85 3 -3.2001068883610456e-01 1.0046321591471159e+01 4.6703048585319252e+01 5.4479942133388528e+00 0 -1 0
8721 128 2 -2.6001068883610456e-01 2.2178869112239639e+00 4.4112587433288020e+01 1.5222320533484031e+00 0 0 0
5783 85 1 7.7998931116389547e-01 9.7873420959971345e+00 4.8927986195116951e+01 6.2461840175190186e+00 0 -1 0
5782 85 5 -7.0631068883610459e-01 9.0177604162873113e+00 4.7163520308949721e+01 1.6147593525294435e-01 0 -1 0
16127 201 6 4.0298931116389547e-01 6.9320132037148969e+00 4.4773447662627063e+01 1.9065070777266313e-01 0 0 1
15882 201 6 4.0998931116389542e-01 1.2170578886502419e+01 4.3996808559274719e+01 1.7605184574569090e+00 -1 0 1
5774 85 1 6.7998931116389549e-01 1.2057606502734277e+01 4.7334807449988382e+01 6.5959802009519706e+00 0 -1 0
6100 90 2 -2.6001068883610456e-01 3.2704834273141579e+00 4.7206117214025682e+01 1.6413339011633876e+00 0 -1 0
6098 90 1 5.1998931116389546e-01 3.6891674259637823e+00 4.8528299575952957e+01 1.6437515206845348e+00 0 -1 0
5788 85 2 -2.6001068883610456e-01 1.1407389996022236e+01 4.5696365123359264e+01 3.9789459098429147e+00 0 -1 0
5793 85 2 -2.6001068883610456e-01 1.0577975405794767e+01 4.9763360512944978e+01 5.4228199843273597e+00 0 -1 0
5794 85 2 -2.6001068883610456e-01 8.5920294540614535e+00 4.8551772518297248e+01 5.6044961225440426e+00 0 -1 0
6101 90 1 5.1998931116389546e-01 4.7894392165905666e+00 4.8557542455301494e+01 5.0888869921617008e-01 0 -1 0
14016 201 6 4.0998931116389542e-01 1.8368114848855808e+00 4.5922427369385240e+01 2.5937946673733525e-01 -3 -2 2
6093 90 2 -2.6001068883610456e-01 6.3783147864523775e+00 4.8206622349559353e+01 3.3262987329459310e+00 0 -1 0
6088 90 2 -2.6001068883610456e-01 2.5277152696681084e+00 4.6647286342322737e+01 3.9537361846712451e+00 0 -1 0
3050 45 1 1.6598931116389545e-01 1.5128754456089952e+01 4.7086488803538622e+01 -5.0024790773087670e-02 0 0 1
6095 90 1 5.1998931116389546e-01 4.1164248553800409e+00 4.8927591010443088e+01 3.0873187883576296e+00 0 -1 0
14516 201 6 4.0998931116389542e-01 1.3097996482931711e+01 4.8958421980668327e+01 7.7825466326905857e-01 -2 -4 4
5778 85 1 1.6598931116389545e-01 9.6755028591959427e+00 4.7159437235164333e+01 3.0165707995986506e+00 0 -1 0
5775 85 1 4.1998931116389543e-01 1.0508656639200774e+01 4.7560862509621039e+01 6.4730324019947370e+00 0 -1 0
6086 90 1 5.1998931116389546e-01 3.5859234086009493e+00 4.5976697048862803e+01 4.5367952409296475e+00 0 -1 0
5790 85 2 -2.6001068883610456e-01 9.7386621849344532e+00 4.8524780713050035e+01 2.7118833886272529e+00 0 -1 0
6090 90 2 -2.6001068883610456e-01 5.8670656902713647e+00 4.5955646847104745e+01 4.8323945120795617e+00 0 -1 0
14515 201 7 -8.2001068883610451e-01 1.2203413463606690e+01 4.8937197302617150e+01 1.0434576320132642e+00 -2 -4 4
6103 90 2 -2.6001068883610456e-01 5.7267428547478740e+00 4.7606607838664040e+01 8.5150199589206044e-01 0 -1 0
5786 85 2 -2.6001068883610456e-01 1.2628660457315760e+01 4.8480198967341607e+01 6.1636850151065392e+00 0 -1 0
5789 85 2 -2.6001068883610456e-01 1.1618768550336492e+01 4.7886910280368866e+01 4.0807154078636394e+00 0 -1 0
6089 90 1 5.1998931116389546e-01 4.9097759563148378e+00 4.6495175637660388e+01 3.9789402596251446e+00 0 -1 0
5771 85 2 -2.6001068883610456e-01 1.3140945384598579e+01 4.4028570147574214e+01 6.5966179711491515e+00 0 -1 0
6097 90 2 -2.6001068883610456e-01 3.1036691803580849e+00 4.9029329101050948e+01 3.9959467579149157e+00 0 -1 0
16393 201 6 4.0298931116389547e-01 1.0835405999582649e+01 5.0101459799517400e+01 1.0052568121575459e-01 0 -1 0
5777 85 1 6.7998931116389549e-01 1.0739330559776477e+01 4.6868622301356829e+01 4.1512912305838290e+00 0 -1 0
5791 85 2 -2.6001068883610456e-01 8.4470630574310572e+00 4.6817403196233016e+01 3.6032268985731091e+00 0 -1 0
16395 201 6 4.0298931116389547e-01 9.6691589927410231e+00 4.9198711377433675e+01 -4.1624543042225425e-02 0 -1 0
6092 90 1 5.1998931116389546e-01 5.1253311353912556e+00 4.8060015523866191e+01 3.8798160669590307e+00 0 -1 0
6085 90 2 -2.6001068883610456e-01 2.9234174940587803e+00 4.7422095311595491e+01 6.4294960833058443e+00 0 -1 0
14514 201 6 4.0998931116389542e-01 1.2357123301187340e+01 4.9187992431656220e+01 1.9971673993139318e+00 -2 -4 4
5796 85 2 -2.6001068883610456e-01 1.4803189037984241e+01 4.5688094074520762e+01 6.2087318233239763e+00 0 -1 0
5781 85 5 -7.0631068883610459e-01 1.1061900014464049e+01 4.5291479900819176e+01 9.0020918631985036e-01 0 -1 0
6099 90 2 -2.6001068883610456e-01 2.6331309913839802e+00 4.9282332006590501e+01 1.2465997564029905e+00 0 -1 0
6094 90 2 -2.6001068883610456e-01 5.2885653056853625e+00 4.8560103183493290e+01 5.1816177751756411e+00 0 -1 0
5780 85 5 -7.0631068883610459e-01 8.3405222144228830e+00 4.5111195662874898e+01 1.3690653679644356e+00 0 -1 0
3063 45 2 -2.6001068883610456e-01 1.4085260039512136e+01 4.6152847730463044e+01 3.3192098317023400e-01 0 0 1
15883 201 7 -8.2001068883610451e-01 1.3020593234702494e+01 4.3504684369459852e+01 1.9395083747008288e+00 -1 0 1
5779 85 4 1.4738893111638955e+00 9.6764847612414879e+00 4.6214465108379777e+01 1.3488715973929468e+00 0 -1 0
3061 45 2 -2.6001068883610456e-01 1.4929665923598519e+01 4.8653491604166035e+01 1.6334375779594508e+00 0 0 1
16394 201 8 -2.0911068883610456e-01 9.9374607350895854e+00 5.0086870611330134e+01 -2.1923471202589725e-01 0 -1 0
5817 86 2 -2.6001068883610456e-01 3.2501397097350777e+00 4.9896618546360067e+01 6.4041523798378535e+00 0 -1 0
4329 64 2 -2.6001068883610456e-01 1.4807253250514551e+01 5.0383345901630982e+01 4.8756595578878841e+00 0 -1 0
6087 90 2 -2.6001068883610456e-01 3.3861328842611620e+00 4.4624567643330998e+01 4.1393883382630650e+00 0 -1 0
6096 90 2 -2.6001068883610456e-01 4.8351288430837682e+00 5.0117094213903755e+01 2.9219670591555382e+00 0 -1 0
6106 90 2 -2.6001068883610456e-01 6.5498043397298700e+00 5.0026001971852310e+01 1.2541671552828211e+00 0 -1 0
16126 201 8 -2.0911068883610456e-01 6.0930257355961945e+00 4.4916466844877128e+01 -2.1101652698443524e-01 0 0 1
15884 201 6 4.0998931116389542e-01 1.3482566227991983e+01 4.3609323569208016e+01 1.1234087077068120e+00 -1 0 1
8723 128 2 -2.6001068883610456e-01 4.4359927457024950e+00 4.3737020197095980e+01 1.4247173434470921e+00 0 0 0
6083 90 1 5.1998931116389546e-01 3.2883928500291342e+00 4.6111697099649135e+01 6.0860179119879607e+00 0 -1 0
6084 90 2 -2.6001068883610456e-01 2.1363466455602635e+00 4.5365558681147242e+01 6.3545380982795185e+00 0 -1 0
6078 90 2 -2.6001068883610456e-01 5.2778041273792091e+00 4.3867328552587125e+01 5.4345600150395619e+00 0 -1 0
6104 90 1 5.1998931116389546e-01 5.6082804240816833e+00 4.9915747779876874e+01 2.4643226087813300e-01 0 -1 0
3048 45 3 -3.2001068883610456e-01 1.5380702844975280e+01 4.6638258733507548e+01 2.3668610534134329e+00 0 0 1
13565 199 2 -2.6001068883610456e-01 1.4959916648909969e+01 5.0617698164507082e+01 5.1185513230277480e-01 0 0 1
13881 201 6 4.0998931116389542e-01 1.0281089049948449e+01 4.3625551792806782e+01 4.0702596079190805e+00 -4 0 -1
3062 45 2 -2.6001068883610456e-01 1.4467941647715648e+01 4.8202359076567973e+01 -4.7985096156843104e-01 0 0 1
5773 85 3 -3.2001068883610456e-01 1.2580838360282499e+01 4.7055641142525907e+01 7.8987496464286382e+00 0 -1 0
5835 86 2 -2.6001068883610456e-01 2.1644044521585424e+00 5.0439884418323672e+01 1.2413932230744676e+01 0 -1 0
5829 86 2 -2.6001068883610456e-01 2.6590934602431928e+00 4.8271554757610240e+01 8.7301108201462814e+00 0 -1 0
5732 85 2 -2.6001068883610456e-01 4.3556512496935129e+00 4.6682647087428350e+01 1.3577322752789074e+01 0 -1 0
5787 85 2 -2.6001068883610456e-01 1.0010134255201999e+01 4.7142928613294245e+01 7.7070804793718413e+00 0 -1 0
5772 85 1 4.1998931116389543e-01 1.3448603071945929e+01 4.5951390604100148e+01 8.1273425145033080e+00 0 -1 0
5748 85 1 5.1998931116389546e-01 7.9460602567352856e+00 4.4495131167668021e+01 1.3293653646900475e+01 0 -1 0
5832 86 2 -2.6001068883610456e-01 4.2313623995205383e+00 4.8905265050071719e+01 1.0926906338066447e+01 0 -1 0
12210 180 2 -2.6001068883610456e-01 1.2648487903885593e+01 4.7096434990125474e+01 1.1779478289025739e+01 1 0 0
5770 85 2 -2.6001068883610456e-01 1.1319961837367055e+01 4.4960276090355819e+01 7.6286005129030645e+00 0 -1 0
6073 90 2 -2.6001068883610456e-01 2.0338300668436182e+00 4.4105239136918136e+01 8.2457422721691636e+00 0 -1 0
5746 85 2 -2.6001068883610456e-01 6.9527723568243678e+00 4.6004507656036814e+01 1.1894039624848277e+01 0 -1 0
12218 180 1 5.1998931116389546e-01 1.0270619865040139e+01 4.8946395692993313e+01 1.2458783893056520e+01 1 0 0
6080 90 1 5.1998931116389546e-01 4.3528816443343450e+00 4.5512165217143554e+01 7.0517930945131324e+00 0 -1 0
5795 85 1 5.1998931116389546e-01 1.4819791173481052e+01 4.6205028627481170e+01 7.4971060579568363e+00 0 -1 0
12219 180 2 -2.6001068883610456e-01 1.0339973240316819e+01 4.7787390006225735e+01 1.1687759499743086e+01 1 0 0
5831 86 1 5.1998931116389546e-01 2.8854115566820595e+00 4.8581082527221852e+01 1.1082630826206458e+01 0 -1 0
5760 85 1 5.1998931116389546e-01 1.0984378533917582e+01 4.4779324599768330e+01 1.0545903247505628e+01 0 -1 0
5747 85 2 -2.6001068883610456e-01 6.4156597332429417e+00 4.6149079445427681e+01 1.3979286344708315e+01 0 -1 0
5797 85 2 -2.6001068883610456e-01 1.4956865593969578e+01 4.7580779616006289e+01 7.4619781117101436e+00 0 -1 0
12211 180 2 -2.6001068883610456e-01 1.4490343786802926e+01 4.7348492141213306e+01 1.2869158788473712e+01 1 0 0
5828 86 1 5.1998931116389546e-01 2.1739100551063677e+00 4.8999585793440950e+01 9.7981274045959932e+00 0 -1 0
5744 85 2 -2.6001068883610456e-01 4.5012347279568541e+00 4.5285448750620709e+01 1.1829109793346964e+01 0 -1 0
12209 180 1 7.7998931116389547e-01 1.3129576667792962e+01 4.7485037442076546e+01 1.2960828943387424e+01 1 0 0
6077 90 1 5.1998931116389546e-01 4.9223647825522301e+00 4.4068647411442043e+01 6.8503651651677746e+00 0 -1 0
5836 86 2 -2.6001068883610456e-01 3.5694284131080183e+00 4.8996832728091327e+01 1.3242040092456778e+01 0 -1 0
5837 86 1 5.1998931116389546e-01 1.2925722649748304e+00 4.8412518415048517e+01 1.3245155129949390e+01 0 -1 0
5742 85 1 5.1998931116389546e-01 5.3600234870342565e+00 4.4397216221361155e+01 1.2503807127339602e+01 0 -1 0
5762 85 2 -2.6001068883610456e-01 1.1219094675995114e+01 4.5910409790418782e+01 9.8045043954808726e+00 0 -1 0
5821 86 2 -2.6001068883610456e-01 4.6144092630731732e+00 4.9655918461526767e+01 8.4426400980966054e+00 0 -1 0
5739 85 1 5.1998931116389546e-01 4.7101139779502139e+00 4.3669612931567819e+01 1.3733049529762475e+01 0 -1 0
5784 85 2 -2.6001068883610456e-01 1.3657028849432148e+01 4.6039941194880441e+01 9.4853780115050323e+00 0 -1 0
5749 85 2 -2.6001068883610456e-01 8.9727297576892546e+00 4.5428309059216957e+01 1.3354483153595124e+01 0 -1 0
5761 85 2 -2.6001068883610456e-01 1.1000666330125119e+01 4.5197627591906304e+01 1.1885209529706694e+01 0 -1 0
12221 180 1 5.1998931116389546e-01 9.6298655046218506e+00 4.8680981605437516e+01 1.3802096779526982e+01 1 0 0
5834 86 1 5.1998931116389546e-01 2.4595449587874487e+00 4.9074691678398757e+01 1.2480537986647709e+01 0 -1 0
12220 180 2 -2.6001068883610456e-01 9.3704654659719804e+00 4.9798080007218978e+01 1.1822964751644378e+01 1 0 0
5826 86 2 -2.6001068883610456e-01 1.5178397289152388e+00 5.0568614656859268e+01 8.1683793224740509e+00 0 -1 0
6082 90 2 -2.6001068883610456e-01 3.6750598662389340e+00 4.5597312694455155e+01 8.2592083336958808e+00 0 -1 0
5865 86 2 -2.6001068883610456e-01 2.4394933352952100e+00 4.5360942149832240e+01 1.2581565310553746e+01 0 -1 0
12215 180 1 5.1998931116389546e-01 1.1593081440738096e+01 4.9651745886792078e+01 1.2494174558533100e+01 1 0 0
5758 85 2 -2.6001068883610456e-01 8.7451523776269422e+00 4.5576021327377376e+01 1.0228445937286695e+01 0 -1 0
5759 85 2 -2.6001068883610456e-01 9.6124134637424827e+00 4.4081257556389460e+01 8.8293347301771217e+00 0 -1 0
12222 180 2 -2.6001068883610456e-01 8.4763407274721931e+00 4.7975452180829215e+01 1.3470492982438005e+01 1 0 0
5769 85 1 5.1998931116389546e-01 1.2647517722185111e+01 4.4629396070481917e+01 7.8131251346767598e+00 0 -1 0
6079 90 2 -2.6001068883610456e-01 6.0544157129315543e+00 4.4002216719123972e+01 7.5993559131034454e+00 0 -1 0
5833 86 2 -2.6001068883610456e-01 2.7744046990262454e+00 4.7195034172454918e+01 1.1049587015541372e+01 0 -1 0
5765 85 2 -2.6001068883610456e-01 1.3165651409550652e+01 4.4180095195650779e+01 1.1128357423368151e+01 0 -1 0
5757 85 1 5.1998931116389546e-01 9.5532404138308600e+00 4.4403968462033809e+01 1.0157010702407211e+01 0 -1 0
5825 86 1 5.1998931116389546e-01 2.1189523001731989e+00 5.0461195429139927e+01 9.3901058969342355e+00 0 -1 0
5763 85 1 5.1998931116389546e-01 1.2070958665396489e+01 4.3820795950754089e+01 1.0273769323498861e+01 0 -1 0
12213 180 2 -2.6001068883610456e-01 1.3931915320108610e+01 4.9591319377656788e+01 1.2598651189484656e+01 1 0 0
5745 85 1 5.1998931116389546e-01 6.6675006716136300e+00 4.5209114303597062e+01 1.2910970507559982e+01 0 -1 0
5792 85 2 -2.6001068883610456e-01 9.5147075606807849e+00 4.9589079916127616e+01 7.4641518874699679e+00 0 -1 0
12216 180 2 -2.6001068883610456e-01 1.1825680174707824e+01 4.9949647838382973e+01 1.1145110321777585e+01 1 0 0
12231 180 2 -2.6001068883610456e-01 6.9082964951353549e+00 5.0166422490453449e+01 1.2785995065768228e+01 1 0 0
12208 180 2 -2.6001068883610456e-01 1.2680733347541830e+01 4.6597403062645746e+01 1.3970033276001470e+01 1 0 0
12212 180 1 5.1998931116389546e-01 1.2806647045692523e+01 4.8988689952580863e+01 1.3189683523305725e+01 1 0 0
5863 86 1 5.1998931116389546e-01 2.0438487840659034e+00 4.5929683981842174e+01 1.3767251078472603e+01 0 -1 0
5755 85 2 -2.6001068883610456e-01 7.4738944084033703e+00 4.3576069382151445e+01 1.0333535535048030e+01 0 -1 0
6081 90 2 -2.6001068883610456e-01 5.3828844812681895e+00 4.6321716149994224e+01 7.3191850121202462e+00 0 -1 0
9 1 2 -2.6001068883610456e-01 1.4364387260441138e+01 4.4171185601851228e+01 1.3952330787887121e+01 0 0 0
5766 85 1 5.1998931116389546e-01 1.2596633499928977e+01 4.3512690581201106e+01 8.8805717248137110e+00 0 -1 0
5840 86 1 4.1998931116389543e-01 9.3135776612391852e-01 4.6952772917786305e+01 1.3304526202551306e+01 0 -1 0
5743 85 2 -2.6001068883610456e-01 5.6295222193306138e+00 4.3422084414174066e+01 1.1561977604095226e+01 0 -1 0
5754 85 1 5.1998931116389546e-01 8.7115056704778802e+00 4.3391024089309930e+01 1.0866025514189335e+01 0 -1 0
5734 85 2 -2.6001068883610456e-01 3.0634785302514715e+00 4.5392074966279807e+01 1.6541048935594006e+01 0 -1 0
15421 201 7 -8.2001068883610451e-01 1.4537702068110875e+01 4.5242763896471175e+01 1.9027288257811790e+01 4 2 3
14931 201 6 4.0998931116389542e-01 6.6352573105615908e+00 4.9938562524392815e+01 1.9013098437277840e+01 -1 -6 -4
12214 180 2 -2.6001068883610456e-01 1.2701109215500264e+01 4.9207664843424880e+01 1.4487488076053131e+01 1 0 0
12264 180 2 -2.6001068883610456e-01 3.1926387843786048e+00 5.0161178189417939e+01 2.0538152542044092e+01 1 0 0
15789 201 6 4.0998931116389542e-01 9.3843304209860001e+00 4.7054752038117620e+01 1.9594660072122632e+01 4 0 0
15632 201 6 4.0998931116389542e-01 8.7114366992486829e+00 4.9098601904306015e+01 2.0783374000812373e+01 2 -3 -2
5864 86 2 -2.6001068883610456e-01 1.5337245909075690e+00 4.4872813682865178e+01 1.4537409415514261e+01 0 -1 0
13842 201 6 4.0998931116389542e-01 1.0181011272974770e+01 4.5256330998858218e+01 1.8917157975243288e+01 1 0 0
13844 201 6 4.0998931116389542e-01 1.0907971043429992e+01 4.3791664983109008e+01 1.9084957020198345e+01 1 0 0
4426 65 2 -2.6001068883610456e-01 1.4990396590320124e+01 4.8497024222285212e+01 2.0228715594396306e+01 0 -1 0
13993 201 7 -8.2001068883610451e-01 6.8092786257074192e+00 4.6737157914460688e+01 2.0595606732238199e+01 1 -3 -3
4427 65 2 -2.6001068883610456e-01 1.3481841246930415e+01 4.9815857267992477e+01 1.9389946401391093e+01 0 -1 0
5859 86 2 -2.6001068883610456e-01 2.1712685227853727e+00 4.8253771095700550e+01 1.7801020948468206e+01 0 -1 0
16146 201 8 -2.0911068883610456e-01 6.7424475601096168e+00 4.7184231803143781e+01 1.8094230369903698e+01 5 0 -1
15791 201 6 4.0998931116389542e-01 1.0464540087045316e+01 4.7264009674908671e+01 1.8554214550297534e+01 4 0 0
5848 86 5 -7.0631068883610459e-01 2.5221738761402492e+00 4.4710436760605582e+01 1.9071137375937504e+01 0 -1 0
12223 180 2 -2.6001068883610456e-01 1.0407710912879848e+01 4.7780042922746105e+01 1.4569996894525502e+01 1 0 0
5858 86 2 -2.6001068883610456e-01 1.3237436734374055e+00 4.8514261553046325e+01 1.9853366740402596e+01 0 -1 0
5750 85 2 -2.6001068883610456e-01 7.7259547690709374e+00 4.3995587879540103e+01 1.4585639147775556e+01 0 -1 0
122 2 5 -7.0631068883610459e-01 7.3485611839114036e+00 4.4697930742477446e+01 1.7867808867774507e+01 0 0 0
16008 201 6 4.0998931116389542e-01 1.2979737077026428e+01 4.7541777022901641e+01 1.7874583779006542e+01 7 0 1
16147 201 6 4.0298931116389547e-01 6.6258467264439895e+00 4.7521702674514849e+01 1.9034379252484904e+01 5 0 -1
4429 65 2 -2.6001068883610456e-01 1.4541835933310155e+01 4.8606127604751272e+01 1.7240306545896630e+01 0 -1 0
5850 86 5 -7.0631068883610459e-01 4.1448221521117228e+00 4.6741971554419024e+01 1.8716642574603561e+01 0 -1 0
16148 201 6 4.0298931116389547e-01 7.5442020877277693e+00 4.6667286360143166e+01 1.8077284382200190e+01 5 0 -1
5847 86 4 1.4738893111638955e+00 2.6466174935921920e+00 4.6391014731985145e+01 1.9397188383728007e+01 0 -1 0
5733 85 1 5.1998931116389546e-01 4.0163215321148220e+00 4.5503804814577556e+01 1.5605008356525882e+01 0 -1 0
5738 85 2 -2.6001068883610456e-01 5.8244140199072518e+00 4.4018949735083829e+01 1.5907680122127386e+01 0 -1 0
5736 85 1 5.1998931116389546e-01 4.6255428802407135e+00 4.4092288394067111e+01 1.5214779600997234e+01 0 -1 0
5839 86 2 -2.6001068883610456e-01 1.3719172493452512e+00 4.8880840899847648e+01 1.4527185920337081e+01 0 -1 0
14792 201 6 4.0998931116389542e-01 8.7519872627198847e+00 4.4581324222934789e+01 2.0895721001367768e+01 -3 1 0
13843 201 7 -8.2001068883610451e-01 1.0398508494018182e+01 4.4503406674664646e+01 1.9525226420162006e+01 1 0 0
16145 201 6 4.0298931116389547e-01 6.0979595505651059e+00 4.6395779602987851e+01 1.7972412026232156e+01 5 0 -1
12 1 2 -2.6001068883610456e-01 1.4977557509822336e+01 4.3958927866670521e+01 1.6510381579697469e+01 0 0 0
16010 201 6 4.0998931116389542e-01 1.2932661476211006e+01 4.6376677613368479e+01 1.8773409691519259e+01 7 0 1
5731 85 2 -2.6001068883610456e-01 3.0802370339241554e+00 4.7529738708697565e+01 1.5304916147903493e+01 0 -1 0
5735 85 2 -2.6001068883610456e-01 5.0589574480075878e+00 4.6206452677154317e+01 1.6225963079043620e+01 0 -1 0
15420 201 6 4.0998931116389542e-01 1.4591920832122051e+01 4.4937789163700295e+01 1.9975370802140919e+01 4 2 3
12225 180 2 -2.6001068883610456e-01 8.2205315919725965e+00 4.8988780964375081e+01 1.5638195987076086e+01 1 0 0
12226 180 2 -2.6001068883610456e-01 1.0154933419758844e+01 5.0088544909242131e+01 1.5714833948134476e+01 1 0 0
5849 86 5 -7.0631068883610459e-01 2.9206482544942487e+00 4.6561886703607307e+01 2.1065623794465314e+01 0 -1 0
4430 65 2 -2.6001068883610456e-01 1.4796907124290094e+01 4.9183933425211542e+01 1.5024733543915961e+01 0 -1 0
15422 201 6 4.0998931116389542e-01 1.4440904866411771e+01 4.4428440239124463e+01 1.8450755472022017e+01 4 2 3
16009 201 7 -8.2001068883610451e-01 1.2422254169363988e+01 4.7131331465836851e+01 1.8540934899373031e+01 7 0 1
15790 201 7 -8.2001068883610451e-01 9.4849035776142259e+00 4.6976240315482698e+01 1.8607444778397227e+01 4 0 0
14932 201 7 -8.2001068883610451e-01 6.7769665212860231e+00 4.9601465337294854e+01 1.9893923136143652e+01 -1 -6 -4
12238 180 2 -2.6001068883610456e-01 5.5038298495908675e+00 5.0244233249235194e+01 1.7357614295655374e+01 1 0 0
5846 86 1 1.6598931116389545e-01 1.4285216018577447e+00 4.7630189836814800e+01 1.8790316685662020e+01 0 -1 0
12234 180 2 -2.6001068883610456e-01 5.9306237686122474e+00 4.8970998456656744e+01 1.5131084167519790e+01 1 0 0
12224 180 1 5.1998931116389546e-01 9.1432394808957067e+00 4.9720360390093852e+01 1.4831924348374637e+01 1 0 0
12233 180 1 5.1998931116389546e-01 5.9047276684053838e+00 5.0348578385297934e+01 1.5083932160754937e+01 1 0 0
4419 65 1 7.7998931116389547e-01 1.5328507448346738e+01 4.9232291169742567e+01 1.6250303484365645e+01 0 -1 0
5853 86 2 -2.6001068883610456e-01 1.0299799641518381e+00 4.6463888701762890e+01 1.6055535684272652e+01 0 -1 0
13677 201 6 4.0998931116389542e-01 5.4819450159147651e+00 4.4640562586917561e+01 2.0764680835467541e+01 2 3 2
4414 65 1 1.6598931116389545e-01 1.4685908654746875e+01 4.9842803924562880e+01 2.0030555014213540e+01 0 -1 0
5730 85 1 5.1998931116389546e-01 3.3864952243924744e+00 4.6402278166717394e+01 1.4511280404648408e+01 0 -1 0
14933 201 6 4.0998931116389542e-01 6.1266199435102600e+00 5.0065835148624501e+01 2.0412536056906344e+01 -1 -6 -4
13865 201 6 4.0998931116389542e-01 1.1955726151159688e+01 4.3540795233984596e+01 2.0754062503606381e+01 5 -2 0
13992 201 6 4.0998931116389542e-01 7.2996708561652923e+00 4.7497066486316058e+01 2.0963554222163172e+01 1 -3 -3
15631 201 7 -8.2001068883610451e-01 9.1989479476201517e+00 4.8318088295750556e+01 2.1162774850197660e+01 2 -3 -2
13994 201 6 4.0998931116389542e-01 7.2266654333556293e+00 4.5992807258738672e+01 2.1131528784259160e+01 1 -3 -3
12235 180 2 -2.6001068883610456e-01 4.6060698341697606e+00 5.0621763373245990e+01 1.4591638300895459e+01 1 0 0
14270 201 6 4.0998931116389542e-01 1.1201088058243198e+00 4.4782700021657291e+01 2.5685147904915862e+01 5 0 3
14132 201 6 4.0998931116389542e-01 6.6829892427794881e+00 4.4517563173280294e+01 2.5334672229730533e+01 -2 -2 -3
14130 201 6 4.0998931116389542e-01 5.3773148121847658e+00 4.4002377333385979e+01 2.6088282876423040e+01 -2 -2 -3
15347 201 6 4.0998931116389542e-01 9.1866347652774198e+00 4.6244146788287075e+01 2.6348595422419010e+01 2 -4 0
12871 189 4 1.4738893111638955e+00 1.2693657349901748e+01 4.4329000740124457e+01 2.7926234418078788e+01 0 0 0
16786 201 8 -2.0911068883610456e-01 4.0133632756298319e+00 4.5571633659633513e+01 2.3284576742890213e+01 3 0 0
13678 201 7 -8.2001068883610451e-01 5.5601213130525942e+00 4.4245946006696776e+01 2.1642538180506882e+01 2 3 2
15271 201 7 -8.2001068883610451e-01 8.3403161078774488e+00 4.5149143401917634e+01 2.4898973667156589e+01 2 -5 -3
16014 201 6 4.0998931116389542e-01 1.3473673518956325e+01 4.5917182307772485e+01 2.5667222813730831e+01 5 1 -3
14693 201 6 4.0998931116389542e-01 1.1119662826787891e+01 4.9684115943730582e+01 2.8044594122472347e+01 -3 -2 3
12271 180 2 -2.6001068883610456e-01 1.2338088851504789e+00 4.9687963318557273e+01 2.4240776742357774e+01 1 0 0
12268 180 2 -2.6001068883610456e-01 4.4725530636920903e+00 4.9588829574227262e+01 2.2129315370231694e+01 1 0 0
16785 201 6 4.0298931116389547e-01 4.6485920537996410e+00 4.6286550731802777e+01 2.3284558595556973e+01 3 0 0
15621 201 6 4.0998931116389542e-01 1.1690991787121389e+01 4.3430534535353075e+01 2.4442172588533968e+01 -1 -1 -1
14981 201 6 4.0998931116389542e-01 1.1913105309492288e+01 4.7704324936426303e+01 2.5226463734651208e+01 -2 -3 3
15623 201 6 4.0998931116389542e-01 1.1316892554186923e+01 4.4344467302252141e+01 2.5568027307521803e+01 -1 -1 -1
16788 201 6 4.0298931116389547e-01 4.4165831454652844e+00 4.5032998442850698e+01 2.2579158264845510e+01 3 0 0
14980 201 7 -8.2001068883610451e-01 1.1094378868779419e+01 4.8115087069216173e+01 2.4756536504832074e+01 -2 -3 3
15345 201 6 4.0998931116389542e-01 1.0167196771226296e+01 4.6623641086866094e+01 2.7456747035692274e+01 2 -4 0
13863 201 6 4.0998931116389542e-01 1.2303171990063408e+01 4.4704161930611619e+01 2.1808529775860286e+01 5 -2 0
15622 201 7 -8.2001068883610451e-01 1.1050141723086284e+01 4.4094606389778512e+01 2.4674786364464779e+01 -1 -1 -1
2638 39 3 -3.2001068883610456e-01 2.1190540591188975e+00 4.8803582671041077e+01 2.7186830358580263e+01 1 0 0
2640 39 1 1.6598931116389545e-01 3.3319251958495570e+00 4.6745357438832656e+01 2.7839885436496594e+01 1 0 0
15312 201 6 4.0998931116389542e-01 1.4889620745686553e+01 4.4080203882765431e+01 2.2293069648671402e+01 3 5 2
13835 201 6 4.0998931116389542e-01 1.2890854521154896e+01 4.9332555536157479e+01 2.6733378742244955e+01 2 -4 2
12258 180 4 1.4738893111638955e+00 6.5048048741538080e+00 4.8864265813324096e+01 2.4418810913107254e+01 1 0 0
14979 201 6 4.0998931116389542e-01 1.0328699098746904e+01 4.7874065987107890e+01 2.5279312471866419e+01 -2 -3 3
14791 201 7 -8.2001068883610451e-01 8.6506736742601866e+00 4.5096196014427257e+01 2.1814883181285111e+01 -3 1 0
4418 65 5 -7.0631068883610459e-01 1.4037970421845834e+01 4.9087107507351590e+01 2.2590361912470403e+01 0 -1 0
13697 201 6 4.0998931116389542e-01 9.5540608889417626e+00 4.9803762800873145e+01 2.5847529236121687e+01 0 2 -1
13864 201 7 -8.2001068883610451e-01 1.2421825546136612e+01 4.3723160594241357e+01 2.1623657942641611e+01 5 -2 0
16149 201 6 4.0298931116389547e-01 7.2308419141574189e+00 4.8554715758117013e+01 2.7783024843550706e+01 0 1 1
12261 180 5 -7.0631068883610459e-01 6.7403641392528169e+00 4.8800859322570950e+01 2.6086206543387519e+01 1 0 0
16787 201 6 4.0298931116389547e-01 3.3344719390689224e+00 4.6055349567095192e+01 2.2714485540257378e+01 3 0 0
12259 180 5 -7.0631068883610459e-01 8.0969198743907942e+00 4.8511573082525246e+01 2.3819951418943550e+01 1 0 0
15346 201 7 -8.2001068883610451e-01 9.3226167193090035e+00 4.6903691272123758e+01 2.7084471240387604e+01 2 -4 0
13834 201 7 -8.2001068883610451e-01 1.3487598040251028e+01 4.9767515691789697e+01 2.6066231250294624e+01 2 -4 2
12273 180 2 -2.6001068883610456e-01 3.4397999629568901e+00 4.9941237042270195e+01 2.4572050481658447e+01 1 0 0
14131 201 7 -8.2001068883610451e-01 5.9005415912627139e+00 4.3868964748812999e+01 2.5281169051136555e+01 -2 -2 -3
15272 201 6 4.0998931116389542e-01 9.1140775460334993e+00 4.4554026329523424e+01 2.4720215950370584e+01 2 -5 -3
12260 180 5 -7.0631068883610459e-01 5.5225082459234578e+00 4.7522174246940459e+01 2.4116887500357240e+01 1 0 0
2644 39 5 -7.0631068883610459e-01 2.7146751828706890e+00 4.4158331751260114e+01 2.6657062934674997e+01 1 0 0
13833 201 6 4.0998931116389542e-01 1.3868446344841715e+01 4.8939133524178736e+01 2.5647593675234173e+01 2 -4 2
7553 111 5 -7.0631068883610459e-01 1.5244843029401376e+00 4.4762686877596877e+01 2.2965266543264580e+01 1 0 0
2637 39 1 4.1998931116389543e-01 2.0324988891469635e+00 5.0131233487013084e+01 2.7717575745013061e+01 1 0 0
2652 39 2 -2.6001068883610456e-01 4.6107438539429744e+00 4.7016026912492940e+01 2.8186864127729592e+01 1 0 0
12873 189 5 -7.0631068883610459e-01 1.1951647681702834e+01 4.5814095629256968e+01 2.7354752524334046e+01 0 0 0
16261 201 6 4.0298931116389547e-01 1.0923908755237235e+01 4.9555325170695738e+01 2.3713159137226306e+01 3 -1 0
2653 39 2 -2.6001068883610456e-01 3.3335711212222843e+00 4.6860457267520758e+01 2.6436093821710667e+01 1 0 0
2645 39 1 7.7998931116389547e-01 3.3700732782396305e+00 5.0595586629547796e+01 2.8359315415687735e+01 1 0 0
15630 201 6 4.0998931116389542e-01 9.1289552163001577e+00 4.8543146401721025e+01 2.2147672818515652e+01 2 -3 -2
2639 39 1 6.7998931116389549e-01 2.3240719810186095e+00 4.7856357060256812e+01 2.8196205660306770e+01 1 0 0
14691 201 6 4.0998931116389542e-01 1.0834087526841188e+01 4.8155796961105693e+01 2.7861334906698215e+01 -3 -2 3
2641 39 4 1.4738893111638955e+00 3.1495355417015074e+00 4.4930236891682725e+01 2.8129859815561094e+01 1 0 0
16015 201 7 -8.2001068883610451e-01 1.3681031477205865e+01 4.6502488454899336e+01 2.4893734822227238e+01 5 1 -3
14790 201 6 4.0998931116389542e-01 9.3703123259180447e+00 4.5760435547883212e+01 2.1831720338453945e+01 -3 1 0
4415 65 4 1.4738893111638955e+00 1.4311559068844733e+01 5.0398767125131847e+01 2.1709704754031467e+01 0 -1 0
12262 180 1 7.7998931116389547e-01 2.4850254998553933e+00 4.9721994020253767e+01 2.3642137663985686e+01 1 0 0
14692 201 7 -8.2001068883610451e-01 1.1374875669871320e+01 4.8883909575423722e+01 2.7473530188604823e+01 -3 -2 3
15133 201 7 -8.2001068883610451e-01 1.2220090428059200e+01 4.6349643440098255e+01 2.2114283483188917e+01 4 -1 -4
12872 189 5 -7.0631068883610459e-01 1.3611124563748126e+01 4.4049234353065458e+01 2.6486368006898818e+01 0 0 0
16016 201 6 4.0998931116389542e-01 1.4025109332908269e+01 4.5901961158383365e+01 2.4220516470198042e+01 5 1 -3
16262 201 8 -2.0911068883610456e-01 1.0588923927390265e+01 5.0441366765913891e+01 2.3388237033885769e+01 3 -1 0
15132 201 6 4.0998931116389542e-01 1.2373243119789230e+01 4.7134617301467109e+01 2.1564243384133956e+01 4 -1 -4
15270 201 6 4.0998931116389542e-01 8.1038436260878211e+00 4.5397473193693678e+01 2.3971736924806908e+01 2 -5 -3
12272 180 2 -2.6001068883610456e-01 2.7297324469065458e+00 4.8577864826717011e+01 2.2902372973517771e+01 1 0 0
15134 201 6 4.0998931116389542e-01 1.2096751628554527e+01 4.6698591543888128e+01 2.3043189849987346e+01 4 -1 -4
13679 201 6 4.0998931116389542e-01 6.2362597736523648e+00 4.3579339448019660e+01 2.1485765140914424e+01 2 3 2
2654 39 2 -2.6001068883610456e-01 4.4332267424500742e+00 4.9786891039249404e+01 2.7914211782385216e+01 1 0 0
2650 39 2 -2.6001068883610456e-01 1.0694043533250781e+00 4.7249982228018311e+01 2.8459595966968262e+01 1 0 0
12257 180 1 1.6598931116389545e-01 5.9122979035612921e+00 5.0548650114467549e+01 2.3773497311702819e+01 1 0 0
15313 201 7 -8.2001068883610451e-01 1.5152035760062679e+01 4.4571169693578234e+01 2.3108295914105920e+01 3 5 2
16152 201 6 4.0298931116389547e-01 7.0564274003013541e+00 4.7253212758019984e+01 2.8526148615589491e+01 0 1 1
2643 39 5 -7.0631068883610459e-01 4.5830374463243890e+00 4.4117357945909596e+01 2.8550512311997991e+01 1 0 0
12192 179 5 -7.0631068883610459e-01 9.2715902311407188e+00 4.9179114435008294e+01 2.9481382009707367e+01 1 0 0
12879 189 2 -2.6001068883610456e-01 1.4772760040222561e+01 4.5416175188096702e+01 3.3491697714616265e+01 0 0 0
15371 201 6 4.0998931116389542e-01 1.2623257989637263e+01 4.9013188607078412e+01 2.9888845343942037e+01 1 2 -3
3535 52 2 -2.6001068883610456e-01 7.1885420608290982e+00 4.4944305595425377e+01 3.2221357187845221e+01 0 0 -1
3524 52 1 6.7998931116389549e-01 7.0262547194398604e+00 4.5875586841511897e+01 3.3256056975665800e+01 0 0 -1
3521 52 2 -2.6001068883610456e-01 9.5717869723756248e+00 4.4485146650388153e+01 3.3207422679232707e+01 0 0 -1
14961 201 6 4.0998931116389542e-01 1.1002115716081194e+01 4.5581638186613326e+01 3.0584981466359856e+01 0 1 1
12201 179 2 -2.6001068883610456e-01 7.2653711010624322e+00 5.0599416797115147e+01 3.0645512114194908e+01 1 0 0
3526 52 3 -3.2001068883610456e-01 4.5808059398522234e+00 4.6075050594131056e+01 3.3116455776996638e+01 0 0 -1
13889 201 6 4.0998931116389542e-01 1.3349323757555069e+01 4.9642392384754849e+01 3.3613446568860887e+01 -3 2 -1
3528 52 1 1.6598931116389545e-01 4.3741824380490124e+00 4.3845499508563201e+01 3.2343225503579212e+01 0 0 -1
15073 201 7 -8.2001068883610451e-01 1.1499890634668828e+01 4.6974649388838060e+01 3.2277310372456306e+01 4 -3 0
3544 52 2 -2.6001068883610456e-01 6.7649261828440332e+00 4.8186790398650402e+01 3.1334398365633707e+01 0 0 -1
12867 189 1 4.1998931116389543e-01 1.5024673850965190e+01 4.4359037559636015e+01 3.2644620333119050e+01 0 0 0
3412 51 2 -2.6001068883610456e-01 9.8312886634185013e+00 4.7311836951070028e+01 3.5148227996584424e+01 0 0 -1
3540 52 2 -2.6001068883610456e-01 4.7472726752753651e+00 4.3814036769765664e+01 3.3695646360098614e+01 0 0 -1
3519 52 1 5.1998931116389546e-01 8.9506817346535197e+00 4.3691263336736995e+01 3.4082852766251953e+01 0 0 -1
3536 52 2 -2.6001068883610456e-01 8.1043396422332510e+00 4.6766341753212473e+01 3.3371837461668470e+01 0 0 -1
15369 201 6 4.0998931116389542e-01 1.2695870236009284e+01 4.7743958180079431e+01 2.8993325392008106e+01 1 2 -3
12190 179 5 -7.0631068883610459e-01 1.1043462427103472e+01 4.9448708504507138e+01 3.1454417454496301e+01 1 0 0
15072 201 6 4.0998931116389542e-01 1.1320076983836264e+01 4.7845150348120640e+01 3.2087536468073239e+01 4 -3 0
12883 189 2 -2.6001068883610456e-01 1.3768036129470573e+01 4.5756315595099309e+01 2.9639618990784026e+01 0 0 0
3537 52 2 -2.6001068883610456e-01 5.8189721596579274e+00 4.7558551575253901e+01 3.4193379052627364e+01 0 0 -1
3539 52 2 -2.6001068883610456e-01 2.9885585043187786e+00 4.5714274823026386e+01 3.1446871592279074e+01 0 0 -1
3542 52 2 -2.6001068883610456e-01 4.4386592165853536e+00 4.7920409545119796e+01 3.1219845253049389e+01 0 0 -1
3527 52 1 6.7998931116389549e-01 4.3064863674230427e+00 4.5357640862273961e+01 3.1953487093653898e+01 0 0 -1
3543 52 2 -2.6001068883610456e-01 5.4009765371732561e+00 4.9325075663732427e+01 3.2740150491531431e+01 0 0 -1
12865 189 3 -3.2001068883610456e-01 1.4329391082534023e+01 4.3419378731525548e+01 3.4783586565230614e+01 0 0 0
15001 201 7 -8.2001068883610451e-01 7.0478046860059296e+00 4.5647863175272811e+01 2.9013861073741822e+01 3 -2 3
3533 52 1 7.7998931116389547e-01 5.6089154475345202e+00 4.8050945949742342e+01 3.2025401930786295e+01 0 0 -1
13224 194 2 -2.6001068883610456e-01 2.1448025771810069e+00 4.7137098364413113e+01 3.4478392036315263e+01 1 0 0
14367 201 6 4.0998931116389542e-01 1.4920170741567661e+01 4.7846101708632169e+01 3.0513200216603288e+01 -2 2 2
12868 189 3 -3.2001068883610456e-01 1.3862505044730407e+01 4.4310663516610830e+01 3.1839328170100114e+01 0 0 0
3523 52 3 -3.2001068883610456e-01 6.8742092558550141e+00 4.5116788832536493e+01 3.4516828135290979e+01 0 0 -1
13223 194 2 -2.6001068883610456e-01 3.7567828253013476e+00 4.8669477254467829e+01 3.5240240448288027e+01 1 0 0
3538 52 2 -2.6001068883610456e-01 5.2255404579872806e+00 4.5750415676758465e+01 3.0942645158694301e+01 0 0 -1
13214 194 5 -7.0631068883610459e-01 1.8804774061088068e+00 4.4502981351064264e+01 3.4150991858763483e+01 1 0 0
15074 201 6 4.0998931116389542e-01 1.2472626445898221e+01 4.7048808549312874e+01 3.2445100027587394e+01 4 -3 0
13981 201 7 -8.2001068883610451e-01 1.4288905185931771e+01 4.8285690056176271e+01 3.4528068430253690e+01 1 -1 -3
3525 52 1 4.1998931116389543e-01 5.7627298521600183e+00 4.6847750422611455e+01 3.3057981425982113e+01 0 0 -1
2651 39 2 -2.6001068883610456e-01 2.7742755535965178e+00 4.8416219121991539e+01 2.9362260936871824e+01 1 0 0
3413 51 2 -2.6001068883610456e-01 1.0847345719403851e+01 4.5379341017394282e+01 3.5068104852310142e+01 0 0 -1
3522 52 1 4.1998931116389543e-01 8.0209231839362385e+00 4.4477773220731081e+01 3.5069470723921484e+01 0 0 -1
14991 201 6 4.0998931116389542e-01 1.2701357239839481e+00 4.6578657317460348e+01 3.1590259637217063e+01 4 -1 -1
14962 201 7 -8.2001068883610451e-01 1.0781452660536713e+01 4.4628903149340537e+01 3.0506734679359013e+01 0 1 1
14963 201 6 4.0998931116389542e-01 1.0652292493293668e+01 4.4327907089260883e+01 3.1412055334105599e+01 0 1 1
12189 179 4 1.4738893111638955e+00 9.9504614401241938e+00 5.0386783314051492e+01 3.0468556239677920e+01 1 0 0
16151 201 6 4.0298931116389547e-01 7.7792214480132733e+00 4.8289600843966518e+01 2.9186457628487180e+01 0 1 1
13982 201 6 4.0998931116389542e-01 1.5163234121539727e+01 4.7889439006041727e+01 3.4382184685381546e+01 1 -1 -3
13888 201 7 -8.2001068883610451e-01 1.3024039831413770e+01 5.0522206160393438e+01 3.3441716446687067e+01 -3 2 -1
12869 189 1 6.7998931116389549e-01 1.3928592458940894e+01 4.3599586618085269e+01 3.0607362923246011e+01 0 0 0
12870 189 1 1.6598931116389545e-01 1.3942542174748592e+01 4.4387626942290332e+01 2.9204014813951670e+01 0 0 0
13980 201 6 4.0998931116389542e-01 1.4280268579732100e+01 4.8466629511675052e+01 3.5499944928951479e+01 1 -1 -3
2642 39 5 -7.0631068883610459e-01 2.0078401021344181e+00 4.4524523605501400e+01 2.9261532368246563e+01 1 0 0
15370 201 7 -8.2001068883610451e-01 1.3251653236842209e+01 4.8388147128221974e+01 2.9428838448694872e+01 1 2 -3
13887 201 6 4.0998931116389542e-01 1.2180344226378706e+01 5.0251275433938154e+01 3.3014924490056515e+01 -3 2 -1
13213 194 4 1.4738893111638955e+00 2.2979605812603134e+00 4.4893274838095088e+01 3.5733157298247875e+01 1 0 0
13212 194 1 1.6598931116389545e-01 2.4187639577378159e+00 4.6730345744093981e+01 3.5741650532081437e+01 1 0 0
12882 189 2 -2.6001068883610456e-01 1.5110461453881811e+01 4.4217069806157241e+01 2.8581203551752346e+01 0 0 0
16150 201 8 -2.0911068883610456e-01 6.9853320736455586e+00 4.8205434248878312e+01 2.8689106474472307e+01 0 1 1
15000 201 6 4.0998931116389542e-01 6.2420731719339191e+00 4.5043709799031610e+01 2.8978167313819984e+01 3 -2 3
2656 39 2 -2.6001068883610456e-01 3.3050207829489979e+00 5.0588547837677858e+01 2.9746320718022538e+01 1 0 0
15002 201 6 4.0998931116389542e-01 7.7825317317450526e+00 4.5055770294766710e+01 2.8685953627613390e+01 3 -2 3
3419 51 2 -2.6001068883610456e-01 9.1051404847975075e+00 4.6731252221652142e+01 3.8601510791684369e+01 0 0 -1
13099 193 1 5.1998931116389546e-01 8.0003328145496795e+00 4.7343773628447842e+01 4.2596733734922651e+01 1 0 0
3422 51 2 -2.6001068883610456e-01 8.9518720640203178e+00 4.8914514878353373e+01 3.7459710157248125e+01 0 0 -1
3421 51 2 -2.6001068883610456e-01 9.8343833033811965e+00 4.9327499662042428e+01 3.9442033669037571e+01 0 0 -1
12758 188 2 -2.6001068883610456e-01 1.4444162495370996e+01 4.4716616117560918e+01 3.8855320204654674e+01 0 0 0
3414 51 1 5.1998931116389546e-01 1.0919932618257494e+01 4.6467743581657331e+01 3.7122734922865369e+01 0 0 -1
13225 194 2 -2.6001068883610456e-01 1.3038432482320619e+00 4.7032126020445808e+01 3.6545504608620945e+01 1 0 0
3428 51 2 -2.6001068883610456e-01 1.3629493573443574e+01 4.9661547086865099e+01 3.6976068158866155e+01 0 0 -1
3427 51 2 -2.6001068883610456e-01 1.3027743919651865e+01 4.8192735735882600e+01 3.8480805679255440e+01 0 0 -1
5022 74 1 4.1998931116389543e-01 1.3218234055293539e+01 4.7763564516577866e+01 4.2780731785734218e+01 0 0 0
13098 193 2 -2.6001068883610456e-01 6.3466408447569993e+00 4.5651543359080286e+01 4.2973679558504053e+01 1 0 0
13205 194 2 -2.6001068883610456e-01 4.8800851250619726e+00 4.5028870287930374e+01 3.9976737683924590e+01 1 0 0
13228 194 2 -2.6001068883610456e-01 4.4015398720316909e+00 5.0560102938681567e+01 3.6778027049451957e+01 1 0 0
13230 194 2 -2.6001068883610456e-01 5.6581471547851532e+00 4.8417719402373891e+01 4.0907921830424932e+01 1 0 0
13096 193 1 5.1998931116389546e-01 6.6724506020992109e+00 4.6696857682426760e+01 4.2107386146957872e+01 1 0 0
13218 194 2 -2.6001068883610456e-01 3.2070822351082078e+00 4.7099646764432663e+01 4.2526065415584391e+01 1 0 0
3429 51 1 5.1998931116389546e-01 1.3142693059978290e+01 5.0312743227229753e+01 3.9238503865196151e+01 0 0 -1
13206 194 1 4.1998931116389543e-01 4.1000735746573689e+00 4.6859939978406899e+01 4.1454505696168155e+01 1 0 0
13101 193 2 -2.6001068883610456e-01 9.0204700781071399e+00 4.6450840080710229e+01 4.2603627909563976e+01 1 0 0
3426 51 1 5.1998931116389546e-01 1.2716727841079342e+01 4.9520952457496307e+01 3.8028226195541670e+01 0 0 -1
3545 52 1 5.1998931116389546e-01 8.7055487330320567e+00 4.5462415458051417e+01 3.6068201081062377e+01 0 0 -1
13219 194 2 -2.6001068883610456e-01 3.1180806128282454e+00 4.6451412761059267e+01 3.8404551753860403e+01 1 0 0
13097 193 2 -2.6001068883610456e-01 7.0364652002849235e+00 4.6142267216348515e+01 4.0910993111648956e+01 1 0 0
4917 73 2 -2.6001068883610456e-01 1.3651837753704378e+01 4.4989170944883995e+01 4.1175066705435206e+01 0 0 0
13203 194 1 5.1998931116389546e-01 4.0124737156809083e+00 4.5322242094818989e+01 4.0983713934972187e+01 1 0 0
4922 73 2 -2.6001068883610456e-01 9.3550302855058192e+00 4.4134297152809786e+01 4.2641927257844131e+01 0 0 0
13217 194 1 7.7998931116389547e-01 4.8855064336266283e+00 4.9634493330765785e+01 3.7741764698390753e+01 1 0 0
3547 52 2 -2.6001068883610456e-01 8.8587112094428804e+00 4.4750534095433167e+01 3.7203109357347536e+01 0 0 -1
13209 194 1 4.1998931116389543e-01 3.7091781239639978e+00 4.8783456412301803e+01 3.8323729651112863e+01 1 0 0
3416 51 2 -2.6001068883610456e-01 1.1260432868214943e+01 4.5237295877052617e+01 3.7643107134723174e+01 0 0 -1
13211 194 1 6.7998931116389549e-01 3.4512341860991644e+00 4.7754642081344691e+01 3.6244551040288947e+01 1 0 0
13210 194 3 -3.2001068883610456e-01 2.7427397627238439e+00 4.8487323144805451e+01 3.7310909977243213e+01 1 0 0
12755 188 2 -2.6001068883610456e-01 1.5444336451335563e+01 4.5783747975450900e+01 3.6849272192438299e+01 0 0 0
5034 74 2 -2.6001068883610456e-01 1.2809777036938879e+01 4.7357506579208852e+01 4.1569340392198200e+01 0 0 0
13229 194 1 5.1998931116389546e-01 5.3980450299910867e+00 4.7502161988034757e+01 4.1950441352714520e+01 1 0 0
13220 194 2 -2.6001068883610456e-01 5.3917315883861052e+00 4.6968307553904751e+01 3.8897836498678600e+01 1 0 0
13226 194 2 -2.6001068883610456e-01 5.4116164473161730e+00 5.0359946486142952e+01 3.8765523237682949e+01 1 0 0
4918 73 1 5.1998931116389546e-01 1.1466759542950491e+01 4.4204497155196407e+01 4.1994468197525350e+01 0 0 0
13208 194 1 6.7998931116389549e-01 3.9858725658384051e+00 4.7417966562657092e+01 3.8998785869017809e+01 1 0 0
13202 194 2 -2.6001068883610456e-01 5.4450898632686151e+00 4.3729911599654926e+01 4.1884770075187454e+01 1 0 0
9287 137 2 -2.6001068883610456e-01 3.0969828833884430e+00 5.0100008232979043e+01 4.1857639301103248e+01 0 0 0
13222 194 2 -2.6001068883610456e-01 4.6622984755038077e+00 4.7237998505564448e+01 3.6695816539403495e+01 1 0 0
5023 74 3 -3.2001068883610456e-01 1.2400332914038628e+01 4.8876254779251028e+01 4.3076291536168213e+01 0 0 0
3423 51 1 5.1998931116389546e-01 1.1242062508925752e+01 4.9698255740348138e+01 3.7652241455828012e+01 0 0 -1
13221 194 2 -2.6001068883610456e-01 3.0528914173606578e+00 4.9572788297780747e+01 3.9261431125734596e+01 1 0 0
3418 51 2 -2.6001068883610456e-01 1.1151927339390538e+01 4.7039027119046068e+01 3.9354570838025467e+01 0 0 -1
13207 194 3 -3.2001068883610456e-01 3.5353844316294714e+00 4.7550987834212812e+01 4.0323352391615380e+01 1 0 0
3420 51 1 5.1998931116389546e-01 1.0151705612215220e+01 4.8757758529809394e+01 3.8186019997442862e+01 0 0 -1
3417 51 1 5.1998931116389546e-01 1.0349056424009481e+01 4.7266239367853906e+01 3.8290549536767912e+01 0 0 -1
13227 194 2 -2.6001068883610456e-01 5.9798012326809307e+00 4.8823656224197428e+01 3.7191449278748649e+01 1 0 0
4920 73 2 -2.6001068883610456e-01 1.0994799185603327e+01 4.5453302092725231e+01 4.1494732617259892e+01 0 0 0
3430 51 2 -2.6001068883610456e-01 1.2247746653889779e+01 5.0037739587105172e+01 4.0272647823550855e+01 0 0 -1
13204 194 2 -2.6001068883610456e-01 2.7836504143525236e+00 4.5145759862104690e+01 4.0450710249787640e+01 1 0 0
3415 51 2 -2.6001068883610456e-01 1.2024142764537192e+01 4.7034745649889906e+01 3.6596724320539515e+01 0 0 -1
5021 74 2 -2.6001068883610456e-01 1.4346478622457495e+01 4.9833226256798618e+01 4.2567109700536378e+01 0 0 0
3431 51 2 -2.6001068883610456e-01 1.4334992985785803e+01 4.9672315220132845e+01 3.9593534143018466e+01 0 0 -1
13100 193 2 -2.6001068883610456e-01 8.3189757523532819e+00 4.8196240468045382e+01 4.1614624565971695e+01 1 0 0
4915 73 1 5.1998931116389546e-01 1.2965750597877426e+01 4.4339188732797069e+01 4.2296814385652958e+01 0 0 0
3546 52 2 -2.6001068883610456e-01 7.8849391082684788e+00 4.6545558873764463e+01 3.6304284505622135e+01 0 0 -1
5019 74 1 5.1998931116389546e-01 1.4572409422765721e+01 4.8365391468029308e+01 4.2494803367495976e+01 0 0 0
13200 194 1 5.1998931116389546e-01 4.1493275790573607e+00 4.4170544669574582e+01 4.2014679137193525e+01 1 0 0
5020 74 2 -2.6001068883610456e-01 1.4829491541732576e+01 4.7929764646927538e+01 4.1224876249194871e+01 0 0 0
13215 194 5 -7.0631068883610459e-01 3.5288199075628879e+00 4.3919746580221656e+01 3.6192691076282870e+01 1 0 0
3424 51 2 -2.6001068883610456e-01 1.1190864103544973e+01 4.9453170121855713e+01 3.6259492505458702e+01 0 0 -1
3534 52 2 -2.6001068883610456e-01 7.3794650711264040e+00 4.3606578924202175e+01 3.5979529365996754e+01 0 0 -1
13196 194 2 -2.6001068883610456e-01 1.7558366204332625e+00 4.5428988089306586e+01 4.3079865447895607e+01 1 0 0
3411 51 1 5.1998931116389546e-01 1.0065145122678816e+01 4.6162835428805295e+01 3.5892405861346710e+01 0 0 -1
13951 201 7 -8.2001068883610451e-01 1.1811775776568995e+01 4.6482283464112115e+01 4.7873382047791729e+01 4 0 1
13199 194 2 -2.6001068883610456e-01 4.4994403256703057e+00 4.5580388023409284e+01 4.3908530426768735e+01 1 0 0
13103 193 2 -2.6001068883610456e-01 7.2789704139246858e+00 4.9232181473300955e+01 4.3829344092561925e+01 1 0 0
5045 74 1 5.1998931116389546e-01 1.2817002070903692e+01 4.6708355840194272e+01 4.3820079259336111e+01 0 0 0
13113 193 2 -2.6001068883610456e-01 8.9157327450618986e+00 4.6657502821829304e+01 4.7781746452717215e+01 1 0 0
13106 193 2 -2.6001068883610456e-01 6.1702013873477828e+00 4.7114923307811608e+01 4.5103169355389618e+01 1 0 0
9673 142 2 -2.6001068883610456e-01 2.5839534790366603e+00 4.9479622944088277e+01 4.8927655772823570e+01 0 -1 -1
9677 142 2 -2.6001068883610456e-01 7.0621849053936883e+00 4.9101449970616407e+01 4.9828072755750327e+01 0 -1 -1
13124 193 2 -2.6001068883610456e-01 8.4003837722902279e+00 4.3429763053660494e+01 4.8900364283502995e+01 1 0 0
13115 193 2 -2.6001068883610456e-01 6.9102574452356818e+00 4.5277688177604226e+01 4.8911792486654420e+01 1 0 0
13104 193 2 -2.6001068883610456e-01 9.2888697868627030e+00 4.8464591123406898e+01 4.4221877098025715e+01 1 0 0
16483 201 6 4.0298931116389547e-01 1.1786662586941976e+01 4.8193073119747645e+01 4.8654858756424069e+01 1 -1 -1
8928 131 2 -2.6001068883610456e-01 1.1095749153886896e+01 4.4603009089829527e+01 4.9570655361573678e+01 0 0 0
13111 193 1 5.1998931116389546e-01 8.3019198942932224e+00 4.5662673241482373e+01 4.7070468570856249e+01 1 0 0
13195 194 2 -2.6001068883610456e-01 2.3675186091716327e+00 4.5193711876670001e+01 4.5174576093979780e+01 1 0 0
9276 137 1 5.1998931116389546e-01 1.2923632026118601e+00 4.9424798024194203e+01 4.4017257114537216e+01 0 0 0
4912 73 1 5.1998931116389546e-01 1.3310468490199312e+01 4.5184899219318567e+01 4.3589177542570312e+01 0 0 0
13116 193 2 -2.6001068883610456e-01 6.1566505817253958e+00 4.6330026397736638e+01 4.7265558877108958e+01 1 0 0
9277 137 2 -2.6001068883610456e-01 2.5626428041859319e+00 4.8866487168261415e+01 4.4018448191159656e+01 0 0 0
4914 73 2 -2.6001068883610456e-01 1.4720386207323751e+01 4.5285551433626296e+01 4.3617140095647954e+01 0 0 0
13117 193 1 5.1998931116389546e-01 6.2019071349706101e+00 4.4031651901031154e+01 4.7147427613680854e+01 1 0 0
9199 135 2 -2.6001068883610456e-01 1.3811412253596103e+01 4.5387407007049269e+01 4.9172897679542238e+01 0 0 0
5035 74 2 -2.6001068883610456e-01 1.3695133141136399e+01 4.9355212228588783e+01 4.4953198029359541e+01 0 0 0
15007 201 7 -8.2001068883610451e-01 1.9399631376615862e+00 4.5602090134046691e+01 4.9231154804990268e+01 0 -2 1
13183 194 2 -2.6001068883610456e-01 1.1189160198551633e+00 4.4395567564208491e+01 4.7022642471895004e+01 1 0 0
13107 193 2 -2.6001068883610456e-01 7.6003810044312470e+00 4.8200120338033123e+01 4.6284578013889146e+01 1 0 0
13108 193 1 5.1998931116389546e-01 8.2207735244687719e+00 4.6076166917549543e+01 4.5586310411984755e+01 1 0 0
13952 201 6 4.0998931116389542e-01 1.1483660115989778e+01 4.5600692420664998e+01 4.8219495728070513e+01 4 0 1
5024 74 1 6.7998931116389549e-01 1.2361293544929350e+01 4.9387858325408835e+01 4.4379355876889015e+01 0 0 0
13112 193 2 -2.6001068883610456e-01 9.1636773014288746e+00 4.4562680084302983e+01 4.7058981031983400e+01 1 0 0
5036 74 2 -2.6001068883610456e-01 1.1436415007530178e+01 4.8636544057381343e+01 4.5125469979922052e+01 0 0 0
4913 73 2 -2.6001068883610456e-01 1.3069334571195133e+01 4.4469546009126120e+01 4.4689611350161236e+01 0 0 0
9200 135 2 -2.6001068883610456e-01 1.3905927428497836e+01 4.8042344562110877e+01 4.8868713167523168e+01 0 0 0
9678 142 2 -2.6001068883610456e-01 4.1148144563923958e+00 4.7740407789919473e+01 5.0005758114037228e+01 0 -1 -1
5046 74 2 -2.6001068883610456e-01 1.3205891818482131e+01 4.7014880724063474e+01 4.5093428283216092e+01 0 0 0
13110 193 2 -2.6001068883610456e-01 9.5281211046884238e+00 4.6241102068303135e+01 4.5249877855189041e+01 1 0 0
13118 193 2 -2.6001068883610456e-01 5.6360471833244290e+00 4.4216904523095288e+01 4.5890287453187113e+01 1 0 0
13114 193 1 5.1998931116389546e-01 6.9441493987312830e+00 4.5269381999021313e+01 4.7577383605075610e+01 1 0 0
13102 193 1 5.1998931116389546e-01 7.9568837167231745e+00 4.8058338903656697e+01 4.4007334313923870e+01 1 0 0
13105 193 1 5.1998931116389546e-01 7.4978992532765751e+00 4.7319813210906766e+01 4.5245796607859859e+01 1 0 0
13109 193 2 -2.6001068883610456e-01 7.6816897929361669e+00 4.4997587549487790e+01 4.4856231809621747e+01 1 0 0
9201 135 2 -2.6001068883610456e-01 1.5437406535779612e+01 4.7812215751728750e+01 4.7423586973027184e+01 0 0 0
5047 74 2 -2.6001068883610456e-01 1.1472561211815581e+01 4.6699133051703789e+01 4.3714821661341148e+01 0 0 0
16481 201 6 4.0298931116389547e-01 1.0542480210298804e+01 4.7946661911013990e+01 4.9532934906333246e+01 1 -1 -1
9187 135 1 6.7998931116389549e-01 1.5040699985800895e+01 4.5848628389482663e+01 4.8640802942103264e+01 0 0 0
9665 142 1 6.7998931116389549e-01 5.6675462138427326e+00 4.9395959098165747e+01 4.9951468015047041e+01 0 -1 -1
4923 73 2 -2.6001068883610456e-01 1.0811385212229293e+01 4.4583125627863659e+01 4.4341556233917601e+01 0 0 0
13194 194 1 5.1998931116389546e-01 2.3661755412568470e+00 4.4527305291634875e+01 4.3965128824878633e+01 1 0 0
9664 142 3 -3.2001068883610456e-01 5.0442347793754987e+00 4.9336051513846868e+01 4.8668726644502982e+01 0 -1 -1
15008 201 6 4.0998931116389542e-01 1.2352654516138741e+00 4.5843997422014105e+01 4.9890721906487414e+01 0 -2 1
13119 193 2 -2.6001068883610456e-01 5.1704548219682867e+00 4.3965907009233526e+01 4.8014004378471604e+01 1 0 0
13950 201 6 4.0998931116389542e-01 1.2333501020120629e+01 4.6385464903582829e+01 4.7082029334672825e+01 4 0 1
15006 201 6 4.0998931116389542e-01 2.0418703624687971e+00 4.6474733910549084e+01 4.8702795417034203e+01 0 -2 1
9186 135 3 -3.2001068883610456e-01 1.5031573052050906e+01 4.5563662549157563e+01 4.7279182440408832e+01 0 0 0
5038 74 2 -2.6001068883610456e-01 1.2603288103231522e+01 5.0139741698964798e+01 4.6892511599111010e+01 0 0 0
4921 73 1 5.1998931116389546e-01 1.0594965014409841e+01 4.3788828824879637e+01 4.3181255447790058e+01 0 0 0
5017 74 2 -2.6001068883610456e-01 1.5272217900192606e+01 4.7423601505810304e+01 4.4539564231170374e+01 0 0 0
9675 142 2 -2.6001068883610456e-01 4.2210526442801104e+00 5.0253168841618709e+01 4.6932671718128859e+01 0 -1 -1
13197 194 1 5.1998931116389546e-01 3.8281496609865533e+00 4.4443333597225113e+01 4.3478136889975154e+01 1 0 0
5041 74 2 -2.6001068883610456e-01 1.4823753367117419e+01 5.0336121913317641e+01 4.7650347029634823e+01 0 0 0
9663 142 1 4.1998931116389543e-01 4.5663608005181837e+00 5.0580272083686282e+01 4.8237420126408537e+01 0 -1 -1
9188 135 1 1.6598931116389545e-01 1.5175278933310508e+01 4.7472081559943071e+01 4.8710209567980918e+01 0 0 0
16484 201 6 4.0298931116389547e-01 1.1580585943311172e+01 4.9050162912081447e+01 4.9936100157921572e+01 1 -1 -1
16482 201 8 -2.0911068883610456e-01 1.1047749261178446e+01 4.8715546669294795e+01 4.9136149014176219e+01 1 -1 -1
16793 201 6 4.0298931116389547e-01 2.8627273273969838e+00 4.4516011472365342e+01 5.0206809438994149e+01 0 0 0
13127 193 2 -2.6001068883610456e-01 6.1115772758696725e+00 4.3415557653728762e+01 5.0017383853640887e+01 1 0 0
13231 194 2 -2.6001068883610456e-01 5.0923147474608035e+00 4.8055859940216038e+01 4.3140072722087176e+01 1 0 0
14442 201 6 4.0998931116389542e-01 5.7401263836676248e+00 4.6558050368973532e+01 5.5160032930858684e+01 1 0 3
6126 90 2 -2.6001068883610456e-01 5.7654385194867075e+00 5.0521486164048376e+01 5.3930169454332322e+01 0 -1 -1
16835 201 6 4.0298931116389547e-01 2.8229328348273919e+00 4.7004107620393121e+01 5.5975964494539674e+01 1 0 0
8919 131 5 -7.0631068883610459e-01 1.1183664344162569e+01 4.5649368201997298e+01 5.2960516149834682e+01 0 0 0
15581 201 6 4.0998931116389542e-01 1.0815480160575481e+01 4.5829093689964630e+01 5.4794871773333270e+01 -2 -4 -5
9666 142 1 1.6598931116389545e-01 4.8813658334884549e+00 4.8437353516778686e+01 5.0866083087091816e+01 0 -1 -1
[truncated: 4,762,625 more chars]
