# Supplementary material for: Electro-osmotic Drag and Thermodynamic Properties of Water in Hydrated Nafion Membranes from Molecular Dynamics
Source: J Phys Chem C Nanomater Interfaces. 2022 May 3;126(18):8121–33. doi: 10.1021/acs.jpcc.2c01226 (PMC9109139; doi:10.1021/acs.jpcc.2c01226)
Supplement: Supplementary file 2 — jp2c01226_si_002.zip [file jp2c01226_si_002.zip › SI-inputfiles/data.no.efield]

LAMMPS data file via write_data, version 24 Oct 2018, timestep = 1

16840 atoms
8 atom types
15820 bonds
6 bond types
28200 angles
11 angle types
38220 dihedrals
12 dihedral types

9.1451172837724903e-01 5.9052111728377199e+01 xlo xhi
-2.1435535162277100e-01 5.7923244648377199e+01 ylo yhi
-4.9850131362282502e-01 5.7639098686377203e+01 zlo zhi

Masses

1 12.0112
2 18.9984
3 15.9994
4 32.064
5 15.9994
6 1.00797
7 15.9994
8 15.9994

Pair Coeffs # lj/class2/coul/long

1 0.054 4.01
2 0.0598 3.2
3 0.24 3.535
4 0.071 4.027
5 0.24 3.535
6 0.013 1.098
7 0.274 3.608
8 0.274 3.608

Bond Coeffs # class2

1 1.53 299.67 -501.77 679.81
2 1.39 403.032 0 0
3 1.42 400.395 -835.195 1313.01
4 1.823 225.277 -327.706 488.972
5 1.693 288.085 0 0
6 0.97 563.28 -1428.22 1902.12

Angle Coeffs # class2

1 109.2 68.3715 0 0
2 112.67 39.516 -7.443 -9.5583
3 109.103 71.97 0 0
4 111.27 54.5381 -8.3642 -13.0838
5 109.5 60 0 0
6 104.5 35.7454 -10.0067 -6.2729
7 112.564 47.0276 -10.679 -10.1687
8 109.5 60 0 0
9 109.5 50 0 0
10 109.5 50 0 0
11 103.7 49.84 -11.6 -8

BondBond Coeffs

1 0 0 0
2 0 0 0
3 0 0 0
4 0 0 0
5 0 0 0
6 0 0 0
7 0 0 0
8 0 0 0
9 0 0 0
10 0 0 0
11 0 0 0

BondAngle Coeffs

1 0 0 0 0
2 0 0 0 0
3 0 0 0 0
4 0 0 0 0
5 0 0 0 0
6 0 0 0 0
7 0 0 0 0
8 0 0 0 0
9 0 0 0 0
10 0 0 0 0
11 0 0 0 0

Dihedral Coeffs # class2

1 0 0 0 0 0.15 0
2 0 0 0 0 -0.1 0
3 0 0 0.0514 0 -0.143 0
4 0.7137 0 0.266 0 -0.2545 0
5 0 0 0 0 0.158 0
6 -0.5203 0 -0.3028 0 -0.345 0
7 0 0 0 0 0.13 0
8 -0.182 0 -0.1084 0 -0.7047 0
9 0 0 0 0 0.158 0
10 0 0 0 0 0.158 0
11 0 0 0 0 0.1367 0
12 0 0 0 0 0.1367 0

AngleAngleTorsion Coeffs

1 0 0 0
2 0 0 0
3 0 0 0
4 0 0 0
5 0 0 0
6 0 0 0
7 0 0 0
8 0 0 0
9 0 0 0
10 0 0 0
11 0 0 0
12 0 0 0

EndBondTorsion Coeffs

1 0 0 0 0 0 0 0 0
2 0 0 0 0 0 0 0 0
3 0 0 0 0 0 0 0 0
4 0 0 0 0 0 0 0 0
5 0 0 0 0 0 0 0 0
6 0 0 0 0 0 0 0 0
7 0 0 0 0 0 0 0 0
8 0 0 0 0 0 0 0 0
9 0 0 0 0 0 0 0 0
10 0 0 0 0 0 0 0 0
11 0 0 0 0 0 0 0 0
12 0 0 0 0 0 0 0 0

MiddleBondTorsion Coeffs

1 0 0 0 0
2 0 0 0 0
3 0 0 0 0
4 0 0 0 0
5 0 0 0 0
6 0 0 0 0
7 0 0 0 0
8 0 0 0 0
9 0 0 0 0
10 0 0 0 0
11 0 0 0 0
12 0 0 0 0

BondBond13 Coeffs

1 0 0 0
2 0 0 0
3 0 0 0
4 0 0 0
5 0 0 0
6 0 0 0
7 0 0 0
8 0 0 0
9 0 0 0
10 0 0 0
11 0 0 0
12 0 0 0

AngleTorsion Coeffs

1 0 0 0 0 0 0 0 0
2 0 0 0 0 0 0 0 0
3 0 0 0 0 0 0 0 0
4 0 0 0 0 0 0 0 0
5 0 0 0 0 0 0 0 0
6 0 0 0 0 0 0 0 0
7 0 0 0 0 0 0 0 0
8 0 0 0 0 0 0 0 0
9 0 0 0 0 0 0 0 0
10 0 0 0 0 0 0 0 0
11 0 0 0 0 0 0 0 0
12 0 0 0 0 0 0 0 0

Atoms # full

9929 146 1 5.1998931116389546e-01 6.4179194350626227e+00 8.1318563950616127e+00 3.1039535411151196e+00 0 0 0
9827 145 2 -2.6001068883610456e-01 4.1097964937887506e+00 8.5406681345908133e+00 5.0618525725644004e+00 0 0 0
9944 146 2 -2.6001068883610456e-01 4.3443312058866264e+00 6.9136886129251351e+00 3.3117732500640971e+00 0 0 0
9932 146 1 4.1998931116389543e-01 4.9799942848868746e+00 7.8500214911816277e+00 2.4435954072745592e+00 0 0 0
9933 146 3 -3.2001068883610456e-01 5.1099824214803684e+00 6.9449176543095188e+00 1.3484209973725163e+00 0 0 0
9928 146 2 -2.6001068883610456e-01 6.5469134172250811e+00 1.0394893700972514e+01 2.4622975209078861e+00 0 0 0
1343 20 3 -3.2001068883610456e-01 2.7680811255287336e+00 1.3427845943030661e+01 5.5762644832131514e+00 1 0 0
9957 146 2 -2.6001068883610456e-01 2.8845471297439160e+00 8.5328489161426795e+00 1.6191568993970318e+00 0 0 0
9934 146 1 6.7998931116389549e-01 5.6831334980709238e+00 7.4972487950001483e+00 1.3668831145964089e-01 0 0 0
1354 20 2 -2.6001068883610456e-01 1.4197235918096907e+00 1.2805237299269358e+01 7.3152964327166332e+00 1 0 0
6035 89 1 5.1998931116389546e-01 3.0520297267200491e+00 3.7586216692520047e+00 4.9804797156474265e+00 0 0 0
9922 146 2 -2.6001068883610456e-01 6.9834292822954520e+00 8.8465779497163659e+00 6.3958104722859819e+00 0 0 0
6042 89 2 -2.6001068883610456e-01 5.8614698766211060e+00 3.5092003736213098e+00 6.9362623055172570e+00 0 0 0
9955 146 1 5.1998931116389546e-01 4.0377225227519302e+00 9.0826706917076070e+00 2.1241317276751559e+00 0 0 0
9828 145 1 5.1998931116389546e-01 1.8197431244622746e+00 8.4338603624398925e+00 4.5543723197445916e+00 0 0 0
9829 145 2 -2.6001068883610456e-01 1.7797032416961831e+00 7.7944435139008021e+00 5.7700840571591385e+00 0 0 0
6034 89 2 -2.6001068883610456e-01 2.3659069957777130e+00 2.0012383510786735e+00 3.5421527634939336e+00 0 0 0
9822 145 1 5.1998931116389546e-01 3.4901928885859546e+00 1.0013493982462123e+01 3.2268356958581084e+00 0 0 0
6029 89 1 5.1998931116389546e-01 4.6796843434303419e+00 1.7543138080481671e+00 4.1586452811646142e+00 0 0 0
9956 146 2 -2.6001068883610456e-01 4.5689334026626200e+00 9.8428719921361942e+00 1.0802611181552908e+00 0 0 0
2333 35 2 -2.6001068883610456e-01 2.6808229136556498e+00 5.5775737483216687e+00 6.9934009558320853e-01 1 1 0
6026 89 1 5.1998931116389546e-01 5.4164188205944166e+00 2.4981251802075848e+00 3.0363354904580602e+00 0 0 0
9923 146 1 5.1998931116389546e-01 7.5595931741928606e+00 1.0169622561963315e+01 4.6391136700299658e+00 0 0 0
1348 20 5 -7.0631068883610459e-01 4.2006661564930035e+00 1.2386116426030524e+01 1.2791418054781314e+00 1 0 0
9931 146 2 -2.6001068883610456e-01 7.2941685066510669e+00 7.2684922059351136e+00 2.3920999985882383e+00 0 0 0
1232 19 2 -2.6001068883610456e-01 6.6437747674330314e+00 1.3109520589400178e+01 6.7347182879857037e+00 1 0 0
5936 88 2 -2.6001068883610456e-01 5.9926604401304635e+00 6.2321954722161816e+00 7.2341735723355765e+00 0 0 0
9824 145 2 -2.6001068883610456e-01 4.4605975751883875e+00 1.0986979623219316e+01 3.4922689976308980e+00 0 0 0
9945 146 2 -2.6001068883610456e-01 6.3204323075587849e+00 8.6979322404706974e+00 3.8887142727266322e-01 0 0 0
6021 89 2 -2.6001068883610456e-01 4.3917109211633205e+00 5.7616016032164907e-01 -1.7998884683271871e-01 0 0 0
6040 89 2 -2.6001068883610456e-01 5.0436431902270815e+00 4.8685463878398325e+00 5.2040383116692821e+00 0 0 0
6023 89 1 5.1998931116389546e-01 4.9441417579591471e+00 1.9887621707613361e+00 1.6476202858925664e+00 0 0 0
9925 146 2 -2.6001068883610456e-01 6.4499017728005565e+00 1.0872634753281661e+01 5.1419788125595103e+00 0 0 0
9823 145 2 -2.6001068883610456e-01 2.2543164822761339e+00 1.0528871475391345e+01 2.7884815228890036e+00 0 0 0
6039 89 2 -2.6001068883610456e-01 3.4595702295260766e+00 5.6323752597966772e+00 6.4166269016960236e+00 0 0 0
6032 89 1 5.1998931116389546e-01 3.2358809052962831e+00 2.3019036676671867e+00 4.5665975847604399e+00 0 0 0
6038 89 1 5.1998931116389546e-01 4.0117268087938793e+00 4.4372990164266257e+00 5.9936293256644628e+00 0 0 0
1358 20 2 -2.6001068883610456e-01 2.5972872444699715e+00 1.3017663698270637e+01 3.1179393251930447e+00 1 0 0
9825 145 1 5.1998931116389546e-01 3.1059700759061495e+00 9.3393319350888522e+00 4.5295172528395629e+00 0 0 0
1345 20 1 1.6598931116389545e-01 3.4561096515631040e+00 1.4078056911037748e+01 3.3328970529449089e+00 1 0 0
6037 89 2 -2.6001068883610456e-01 3.0417406122923434e+00 4.5690644226791735e+00 3.8580948850710439e+00 0 0 0
6027 89 2 -2.6001068883610456e-01 5.2843448733191432e+00 3.8723625843984899e+00 3.0084741143005482e+00 0 0 0
9926 146 1 5.1998931116389546e-01 7.1437927653328233e+00 9.4998715177575068e+00 3.3105399683924230e+00 0 0 0
9920 146 1 5.1998931116389546e-01 8.1247244708392490e+00 9.2866003823697660e+00 5.7420576899093332e+00 0 0 0
1342 20 1 4.1998931116389543e-01 2.1716739489167174e+00 1.3875085048211746e+01 6.7362376520451974e+00 1 0 0
9947 146 2 -2.6001068883610456e-01 7.0201933512050889e+00 5.6322471953262720e+00 6.2450573955543154e-01 0 0 0
2334 35 2 -2.6001068883610456e-01 1.2821123296469692e+00 7.0812420751691691e+00 -3.0827078937136876e-01 1 1 0
5802 86 2 -2.6001068883610456e-01 7.7458762465519575e+00 1.1007536553580453e-01 5.7335258502512811e+00 0 0 0
6028 89 2 -2.6001068883610456e-01 6.7592867304082622e+00 2.2349509031883930e+00 3.2348858838558132e+00 0 0 0
9941 146 5 -7.0631068883610459e-01 7.8127020584300615e+00 1.1676135851963156e+01 1.1729749551081593e-01 0 0 0
9830 145 2 -2.6001068883610456e-01 1.8357993498432930e+00 7.4094194313620676e+00 3.6835231147627954e+00 0 0 0
9930 146 2 -2.6001068883610456e-01 6.2063597046527690e+00 7.5292615046038103e+00 4.3756998635983955e+00 0 0 0
6024 89 2 -2.6001068883610456e-01 3.8330656002971950e+00 2.7053004945272137e+00 1.4173206398622546e+00 0 0 0
9826 145 2 -2.6001068883610456e-01 2.9249193486419300e+00 1.0343680458933340e+01 5.3857511994139600e+00 0 0 0
1352 20 2 -2.6001068883610456e-01 4.3517669951163640e+00 1.3390989278973633e+01 7.3602070717705201e+00 1 0 0
1341 20 1 6.7998931116389549e-01 3.2970975920971664e+00 1.4196952899290842e+01 7.7381057975483500e+00 1 0 0
1355 20 2 -2.6001068883610456e-01 4.9271557873891920e+00 1.4180383298150351e+01 5.3533559780394979e+00 1 0 0
6036 89 2 -2.6001068883610456e-01 1.7254228695994427e+00 3.9451168775488314e+00 5.3446683136483788e+00 0 0 0
6030 89 2 -2.6001068883610456e-01 5.5178222916191837e+00 1.8173705705842553e+00 5.2466014980418585e+00 0 0 0
6033 89 2 -2.6001068883610456e-01 2.8020900656546877e+00 1.4747189991159386e+00 5.5277790190162550e+00 0 0 0
6025 89 2 -2.6001068883610456e-01 5.7332936394475080e+00 2.5899613374227695e+00 6.4978041372920337e-01 0 0 0
6016 89 2 -2.6001068883610456e-01 7.4244456806412442e+00 6.3483876445715037e-01 2.6500689874281241e-01 0 0 0
1346 20 4 1.4738893111638955e+00 4.7732480823157477e+00 1.3726709936690629e+01 2.1002567810535133e+00 1 0 0
2327 35 2 -2.6001068883610456e-01 1.8265472500859790e+00 2.9322653696705689e+00 1.5360558107205350e-02 1 1 0
1349 20 5 -7.0631068883610459e-01 6.3390027959755333e+00 1.3424401593292760e+01 2.5692753045734200e+00 1 0 0
6020 89 1 5.1998931116389546e-01 4.6736733121220535e+00 5.5225912422846279e-01 1.2054316581280453e+00 0 0 0
9838 145 2 -2.6001068883610456e-01 1.1184813097168758e+00 9.8727906568443125e+00 7.0668939335008725e+00 0 0 0
6041 89 1 5.1998931116389546e-01 4.4970319667312690e+00 3.5966018140638041e+00 7.2437780455663265e+00 0 0 0
6031 89 2 -2.6001068883610456e-01 4.5558348844292089e+00 3.6957010514947097e-01 3.8619318559672906e+00 0 0 0
4035 60 2 -2.6001068883610456e-01 1.0214483058112376e+00 1.3286008091099067e+01 5.2590257434576904e-01 0 0 0
6043 89 2 -2.6001068883610456e-01 4.0528209994553750e+00 2.2979685650262320e+00 7.1304016558235066e+00 0 0 0
6022 89 2 -2.6001068883610456e-01 3.4855395510210183e+00 9.4969346180764289e-02 1.8254660713504420e+00 0 0 0
16283 201 6 4.0298931116389547e-01 8.0171312857173191e+00 1.3099476948231322e+01 2.0937333756337648e+00 0 0 0
2332 35 1 5.1998931116389546e-01 1.4451516625405063e+00 5.7443600567180537e+00 3.5126776340069318e-02 1 1 0
4032 60 2 -2.6001068883610456e-01 9.5123153024378404e-01 1.0831555562922361e+01 -3.4629997112808392e-01 0 0 0
16664 201 6 4.0298931116389547e-01 4.3519035937176840e+00 1.2721294965987619e+01 -2.9705528055771335e-01 0 -1 0
6057 89 2 -2.6001068883610456e-01 1.8194963854136685e+00 3.8139833907580685e+00 7.7925038237062019e+00 0 0 0
5940 88 1 5.1998931116389546e-01 7.4519874010897622e+00 5.7727476657262216e+00 1.0571304824216927e+01 0 0 0
6068 89 2 -2.6001068883610456e-01 3.6136299636037537e+00 6.1565129307734736e+00 8.6029784814889680e+00 0 0 0
5939 88 2 -2.6001068883610456e-01 7.9346950586353291e+00 4.7578717356686431e+00 8.5559054569915602e+00 0 0 0
6045 89 3 -3.2001068883610456e-01 3.4788837187079973e+00 3.6215125699905997e+00 9.5211747558544193e+00 0 0 0
5942 88 2 -2.6001068883610456e-01 6.7760049085045457e+00 4.6727306029967455e+00 1.1077293883485099e+01 0 0 0
7669 113 2 -2.6001068883610456e-01 4.5173081907892660e+00 1.0180115304891035e+00 1.0743868828169722e+01 1 1 0
7653 113 2 -2.6001068883610456e-01 7.8221353269391205e+00 2.4085871205507217e+00 1.4126796010689953e+01 1 1 0
6056 89 2 -2.6001068883610456e-01 5.7337379828100525e+00 3.4275465300961314e+00 9.2856998593929418e+00 0 0 0
6069 89 2 -2.6001068883610456e-01 4.5746651469198003e+00 5.4957608737602861e+00 1.0456503253308691e+01 0 0 0
6059 89 2 -2.6001068883610456e-01 2.0314702318454931e+00 1.4698776814001018e+00 9.4164851134510918e+00 0 0 0
1364 20 2 -2.6001068883610456e-01 5.5272837883560006e+00 1.3114357889139074e+01 1.1076512752114606e+01 1 0 0
1317 20 2 -2.6001068883610456e-01 1.3222118254655590e+00 7.4908988075965386e+00 1.6048059942142959e+01 1 0 0
1339 20 1 4.1998931116389543e-01 3.6583922617720828e+00 1.3069523814089917e+01 9.7763653007186537e+00 1 0 0
7664 113 1 5.1998931116389546e-01 6.4334515844192222e+00 7.4951024858303283e-01 1.2021303293980186e+01 1 1 0
1329 20 2 -2.6001068883610456e-01 1.4270173198682636e+00 1.1666550501436701e+01 1.1975864934067214e+01 1 0 0
1335 20 2 -2.6001068883610456e-01 5.0141705707102675e+00 1.0392426394782733e+01 9.8444438076015910e+00 1 0 0
1333 20 1 5.1998931116389546e-01 3.6347726668151172e+00 1.0464689238883073e+01 1.0246150385653994e+01 1 0 0
10032 148 1 5.1998931116389546e-01 1.2167783652650228e+00 1.4043712950679035e+01 1.5890404893396951e+01 0 0 0
10048 148 2 -2.6001068883610456e-01 6.2287622496420987e+00 1.2294719803149212e+01 1.5815129357293118e+01 0 0 0
5935 88 2 -2.6001068883610456e-01 5.8098969291822407e+00 7.5932467540671515e+00 8.9125558587557041e+00 0 0 0
6047 89 1 4.1998931116389543e-01 1.3931482115949272e+00 2.5931255114413503e+00 9.8580699096111495e+00 0 0 0
1336 20 1 5.1998931116389546e-01 3.0732364955155789e+00 1.1619655575049336e+01 9.4519654050794593e+00 1 0 0
5937 88 1 5.1998931116389546e-01 7.3213591122766122e+00 5.9003284692670350e+00 9.0469167678928564e+00 0 0 0
1337 20 2 -2.6001068883610456e-01 1.6793416915791941e+00 1.1614624308770720e+01 9.5106423177120138e+00 1 0 0
6046 89 1 6.7998931116389549e-01 2.1098239336555795e+00 3.8035251681125084e+00 9.1642030228306357e+00 0 0 0
1308 20 2 -2.6001068883610456e-01 1.4774030032564371e+00 5.2268853048874320e+00 1.6029360457362767e+01 1 0 0
1231 19 1 5.1998931116389546e-01 7.2894259641015369e+00 1.3104555797469512e+01 7.9620981196489877e+00 1 0 0
1362 20 1 5.1998931116389546e-01 5.1979338336102678e+00 1.3289914278910198e+01 9.7134020976278084e+00 1 0 0
1327 20 1 5.1998931116389546e-01 2.0301860412414281e+00 1.0461685070147526e+01 1.2346206607256160e+01 1 0 0
10046 148 2 -2.6001068883610456e-01 3.9323117020525804e+00 1.0983294253245640e+01 1.5867344645808343e+01 0 0 0
1331 20 2 -2.6001068883610456e-01 4.0447033548139117e+00 9.3395025591078422e+00 1.2258723834861254e+01 1 0 0
6065 89 2 -2.6001068883610456e-01 2.0035602871421365e+00 1.4385748904837328e+00 1.1886724979563807e+01 0 0 0
5943 88 1 5.1998931116389546e-01 6.9790323933869161e+00 7.0653785136196001e+00 1.1443036761471127e+01 0 0 0
1330 20 1 5.1998931116389546e-01 3.4791719985123319e+00 1.0513770565374399e+01 1.1785320125837941e+01 1 0 0
1332 20 2 -2.6001068883610456e-01 4.2629863395859795e+00 1.1519923876886862e+01 1.2280240915938528e+01 1 0 0
7665 113 2 -2.6001068883610456e-01 6.6349552610342961e+00 2.1105364332205672e+00 1.1949738643064595e+01 1 1 0
7668 113 2 -2.6001068883610456e-01 6.3948239141792511e+00 8.7873961210743656e-01 9.5720880818777481e+00 1 1 0
6055 89 1 7.7998931116389547e-01 1.1565949136827154e+00 2.4222906212381936e+00 1.1462424468099478e+01 0 0 0
1320 20 2 -2.6001068883610456e-01 3.0144072565654749e+00 8.1435707687780603e+00 1.4187624610839094e+01 1 0 0
5946 88 1 5.1998931116389546e-01 7.7118541402993648e+00 8.4057197642819741e+00 1.1288117491517257e+01 0 0 0
5945 88 2 -2.6001068883610456e-01 5.6315166129622041e+00 7.2609563013380738e+00 1.1156680264534296e+01 0 0 0
1324 20 1 5.1998931116389546e-01 1.0023077791573616e+00 9.2827625088040460e+00 1.1937171078448168e+01 1 0 0
1229 19 2 -2.6001068883610456e-01 5.6487007682961750e+00 1.1524279568358718e+01 8.1443478387761878e+00 1 0 0
1228 19 1 5.1998931116389546e-01 6.2573454286161363e+00 1.2461428626223077e+01 8.9256481051257577e+00 1 0 0
5948 88 2 -2.6001068883610456e-01 7.1314834446092918e+00 9.3108646671744975e+00 1.2240669326333885e+01 0 0 0
1328 20 2 -2.6001068883610456e-01 2.1672931986383488e+00 1.0489486009431506e+01 1.3674090824643901e+01 1 0 0
10037 148 2 -2.6001068883610456e-01 3.0004928235120532e+00 1.2978647813296583e+01 1.4632635292108358e+01 0 0 0
5938 88 2 -2.6001068883610456e-01 8.1465985396229357e+00 6.9447924070446483e+00 8.6729280533091355e+00 0 0 0
1351 20 2 -2.6001068883610456e-01 3.3172169630540815e+00 1.3334572174307050e+01 1.1086599962391549e+01 1 0 0
1334 20 2 -2.6001068883610456e-01 3.0421479971847747e+00 9.3073295987413029e+00 9.6698181882532506e+00 1 0 0
5944 88 2 -2.6001068883610456e-01 7.0723171445203850e+00 6.6820740827771967e+00 1.2761112843636226e+01 0 0 0
5934 88 1 5.1998931116389546e-01 5.9403791840147493e+00 6.2187378081529934e+00 8.5823206338526035e+00 0 0 0
1323 20 2 -2.6001068883610456e-01 2.5694599720963156e+00 7.6140707171010105e+00 1.1343033669953176e+01 1 0 0
6067 89 1 5.1998931116389546e-01 4.7028303458025613e+00 5.4411130763343865e+00 9.0573537120517909e+00 0 0 0
7666 113 2 -2.6001068883610456e-01 5.4539657255273868e+00 5.4473144358405490e-01 1.3001227987987679e+01 1 1 0
6044 89 1 4.1998931116389543e-01 4.5361213473976454e+00 4.0115368049851847e+00 8.7704941084792907e+00 0 0 0
1230 19 2 -2.6001068883610456e-01 6.9306071866120211e+00 1.1689129119383164e+01 9.8822841114750890e+00 1 0 0
1338 20 2 -2.6001068883610456e-01 3.3164784862307366e+00 1.1434139164486874e+01 8.0854507642254685e+00 1 0 0
10035 148 1 5.1998931116389546e-01 2.6982370957578889e+00 1.3987890200818413e+01 1.5544806689391692e+01 0 0 0
1340 20 3 -3.2001068883610456e-01 2.9891158951103174e+00 1.4167398631999042e+01 9.0895605586305539e+00 1 0 0
6058 89 2 -2.6001068883610456e-01 1.7490534232309927e+00 5.0659860890975557e+00 9.7102188054249829e+00 0 0 0
7577 112 2 -2.6001068883610456e-01 3.4269639579527107e+00 5.1551063173735673e-02 1.5640744135636766e+01 1 1 0
1318 20 1 5.1998931116389546e-01 1.8468171668399125e+00 7.5011234358567025e+00 1.3810351847319073e+01 1 0 0
6066 89 2 -2.6001068883610456e-01 1.5603494150681947e+00 3.5044043746505915e+00 1.2157427908507014e+01 0 0 0
7661 113 1 5.1998931116389546e-01 7.7822413861629114e+00 4.5462108397022895e-02 1.2588527332463258e+01 1 1 0
1319 20 2 -2.6001068883610456e-01 2.0910658597014535e+00 6.1328039482715493e+00 1.3816371464680536e+01 1 0 0
7667 113 1 5.1998931116389546e-01 5.7286307118724444e+00 3.5875638265579707e-01 1.0666725199868100e+01 1 1 0
7662 113 2 -2.6001068883610456e-01 7.5649789673234196e+00 8.2640600936947389e-02 1.3964421230175674e+01 1 1 0
1321 20 1 5.1998931116389546e-01 1.5472907052245835e+00 7.9136114242606386e+00 1.2262553582952311e+01 1 0 0
5947 88 2 -2.6001068883610456e-01 7.5581240410149428e+00 9.0372569600594996e+00 1.0047973767373858e+01 0 0 0
5957 88 2 -2.6001068883610456e-01 8.1783424563222749e+00 8.3174484910484452e+00 1.4136220100436974e+01 0 0 0
7746 114 2 -2.6001068883610456e-01 7.1872391092291581e+00 4.8273754026531730e+00 1.7776220387312240e+01 1 1 0
16821 201 6 4.0298931116389547e-01 7.7240397432593637e+00 6.1596313291189171e+00 2.4179020254604147e+01 1 1 -1
7740 114 2 -2.6001068883610456e-01 5.4583460333567091e+00 4.9365394445235653e+00 2.1784269241489792e+01 1 1 0
7739 114 2 -2.6001068883610456e-01 3.5666133848842598e+00 4.8206220640583508e+00 2.0656981279127454e+01 1 1 0
7733 114 2 -2.6001068883610456e-01 3.8843911183412181e+00 9.1677291584827021e+00 2.0699262511198508e+01 1 1 0
7727 114 2 -2.6001068883610456e-01 1.4281249795878566e+00 6.6287477062750604e+00 2.1165157412842341e+01 1 1 0
7729 114 1 5.1998931116389546e-01 2.5219281013341623e+00 7.7921593547541592e+00 1.9406650915630149e+01 1 1 0
7744 114 1 5.1998931116389546e-01 6.9650290487072040e+00 5.4564317071613653e+00 1.9087751176474892e+01 1 1 0
15188 201 6 4.0998931116389542e-01 5.0639226376115616e+00 9.8264679485246809e-01 2.1932926247650624e+01 -4 0 1
11582 170 2 -2.6001068883610456e-01 5.8663911570964489e+00 1.2753260732230174e+01 2.2707504987282995e+01 1 0 0
11586 170 2 -2.6001068883610456e-01 3.5394100662576617e+00 1.0778012147353172e+01 2.3244878411293662e+01 1 0 0
7604 112 2 -2.6001068883610456e-01 2.2287442734279126e+00 9.0306540984721040e-01 2.3912601469877742e+01 1 1 0
10045 148 2 -2.6001068883610456e-01 4.0431992516815365e+00 1.0349428692183780e+01 1.7872438165867290e+01 0 0 0
7591 112 2 -2.6001068883610456e-01 3.1766575037986184e+00 -1.9576694743299586e-01 2.0564824486352741e+01 1 1 0
7748 114 2 -2.6001068883610456e-01 7.7298981746421074e+00 5.3250219991356804e+00 2.1353971192238411e+01 1 1 0
10056 148 1 5.1998931116389546e-01 7.6808775580001489e+00 1.0250124398179462e+01 1.9421146332134896e+01 0 0 0
7743 114 2 -2.6001068883610456e-01 5.4823180773252851e+00 3.6087980738268874e+00 1.9254624506603179e+01 1 1 0
10044 148 1 5.1998931116389546e-01 4.4110053275825525e+00 1.1411306257918673e+01 1.7073184338355954e+01 0 0 0
7762 114 2 -2.6001068883610456e-01 7.5957272728112235e+00 2.7253287431988009e+00 1.9911629289770094e+01 1 1 0
7741 114 1 5.1998931116389546e-01 5.5381159152772330e+00 5.0542637612017565e+00 1.9428816188525417e+01 1 1 0
10042 148 2 -2.6001068883610456e-01 4.0260522118516793e+00 1.3009405562361449e+01 1.8826117438141605e+01 0 0 0
7736 114 2 -2.6001068883610456e-01 3.6840125592852568e+00 6.8622432230059065e+00 2.2085491988943431e+01 1 1 0
7721 114 2 -2.6001068883610456e-01 2.0040283531337613e+00 1.0708835913372692e+01 2.0378593931480722e+01 1 1 0
10081 148 2 -2.6001068883610456e-01 8.0826652303097450e+00 1.2831255069825765e+01 2.4304806307051894e+01 0 0 0
10041 148 1 5.1998931116389546e-01 3.6494272318317136e+00 1.2614805824719346e+01 1.7527681758361673e+01 0 0 0
7734 114 2 -2.6001068883610456e-01 4.7656521292831391e+00 8.0736748226355122e+00 1.8881098669423999e+01 1 1 0
11585 170 2 -2.6001068883610456e-01 5.6819184897391883e+00 1.0214615499546612e+01 2.3235224662590486e+01 1 0 0
10050 148 1 5.1998931116389546e-01 6.6819423908013347e+00 1.2156130688643477e+01 1.8093831490610032e+01 0 0 0
7737 114 2 -2.6001068883610456e-01 5.7135871405908176e+00 7.4217702873868996e+00 2.1459153136607686e+01 1 1 0
7735 114 1 5.1998931116389546e-01 4.5772420691702900e+00 6.8825882878583728e+00 2.0997996932545298e+01 1 1 0
7732 114 1 5.1998931116389546e-01 3.9513635753878593e+00 7.9227306812256293e+00 2.0000306421538681e+01 1 1 0
7745 114 2 -2.6001068883610456e-01 6.9840618759121833e+00 6.8621070207732027e+00 1.8877922267221972e+01 1 1 0
15186 201 6 4.0998931116389542e-01 6.2585654534873969e+00 1.7560999973065823e+00 2.1366162545954154e+01 -4 0 1
7592 112 2 -2.6001068883610456e-01 1.8503310969896798e+00 1.1311613668748117e+00 2.1553092971514456e+01 1 1 0
11574 170 1 6.7998931116389549e-01 4.6156573366266178e+00 1.0552692891124174e+01 2.4086410641162896e+01 1 0 0
7738 114 1 5.1998931116389546e-01 4.7834931130740559e+00 5.4315614383477264e+00 2.0660079321715312e+01 1 1 0
16822 201 8 -2.0911068883610456e-01 6.8089543878535412e+00 6.1558696003610649e+00 2.4269847088171023e+01 1 1 -1
7731 114 2 -2.6001068883610456e-01 2.4859346529127468e+00 6.6408226026378196e+00 1.8679581633756666e+01 1 1 0
10058 148 2 -2.6001068883610456e-01 7.3936145675037031e+00 9.4408099045312266e+00 2.0474024561478647e+01 0 0 0
10053 148 1 5.1998931116389546e-01 6.6883102925153270e+00 1.1399663012634342e+01 1.9418188094084964e+01 0 0 0
7723 114 1 5.1998931116389546e-01 1.0245524150244321e+00 8.9613399688687885e+00 2.1367237324112786e+01 1 1 0
10051 148 2 -2.6001068883610456e-01 6.3027786686425529e+00 1.3502642319388993e+01 1.8222735263741018e+01 0 0 0
7726 114 1 5.1998931116389546e-01 1.3164360866462326e+00 7.8096460300505139e+00 2.0361967648429093e+01 1 1 0
7730 114 2 -2.6001068883610456e-01 2.4079747644287428e+00 8.7967981374032274e+00 1.8461485065722282e+01 1 1 0
11568 170 2 -2.6001068883610456e-01 5.2617033475395374e+00 1.4253270914116568e+01 2.0632822398840727e+01 1 0 0
12147 179 2 -2.6001068883610456e-01 6.5073193969948155e+00 -3.0245501587698585e-02 2.0223166065814002e+01 1 1 0
7724 114 2 -2.6001068883610456e-01 2.0882733037316910e+00 9.1086834733255149e+00 2.2244179652837165e+01 1 1 0
7742 114 2 -2.6001068883610456e-01 4.8088771622541318e+00 5.4728785358066263e+00 1.8349797506780842e+01 1 1 0
10054 148 2 -2.6001068883610456e-01 5.4028412317053416e+00 1.1078914408857649e+01 1.9738247442635757e+01 0 0 0
10043 148 2 -2.6001068883610456e-01 2.3188358414642281e+00 1.2108789234045334e+01 1.7632631981558085e+01 0 0 0
10055 148 2 -2.6001068883610456e-01 7.0989150105259737e+00 1.2321624671780476e+01 2.0314712054140152e+01 0 0 0
15187 201 7 -8.2001068883610451e-01 5.5333020610303292e+00 1.8139828326892922e+00 2.2022901577975080e+01 -4 0 1
14910 201 6 4.0998931116389542e-01 5.2892071302878749e+00 3.4722504355511559e+00 2.3485900009185126e+01 -2 0 -5
10057 148 2 -2.6001068883610456e-01 7.5423105858048984e+00 9.6506239296585132e+00 1.8180155045226655e+01 0 0 0
10038 148 1 5.1998931116389546e-01 3.7247093354283187e+00 1.3934949876003136e+01 1.6676592701434455e+01 0 0 0
11583 170 2 -2.6001068883610456e-01 3.7076141440514525e+00 1.3340127462613378e+01 2.2241949150126139e+01 1 0 0
11571 170 1 6.7998931116389549e-01 4.7212403239898881e+00 1.3387478766563268e+01 2.3250531345690664e+01 1 0 0
10049 148 2 -2.6001068883610456e-01 6.4725383741085256e+00 1.0287123477619611e+01 1.6474571800043336e+01 0 0 0
7588 112 2 -2.6001068883610456e-01 1.0403471865062317e+00 1.0216982427902304e+00 1.9336947254555582e+01 1 1 0
7576 112 2 -2.6001068883610456e-01 1.5506338547102185e+00 3.2109753404094227e-01 1.6492418726117997e+01 1 1 0
10047 148 1 5.1998931116389546e-01 5.9691419223982702e+00 1.1474214502761853e+01 1.6869620386339758e+01 0 0 0
11589 170 2 -2.6001068883610456e-01 1.9402045672783881e+00 1.2423554325732647e+01 2.4004168691557911e+01 1 0 0
7775 114 2 -2.6001068883610456e-01 7.8018748860045761e+00 2.4110876425222183e+00 1.7900176060080966e+01 1 1 0
10052 148 2 -2.6001068883610456e-01 7.9874311312484192e+00 1.2359862576333018e+01 1.7667805357455919e+01 0 0 0
7747 114 1 5.1998931116389546e-01 8.0765496929114846e+00 5.0619631280269166e+00 1.9997464091253807e+01 1 1 0
11462 169 2 -2.6001068883610456e-01 1.3188813464205391e+00 1.3698539980602641e+01 2.1106756129462507e+01 1 0 0
7579 112 2 -2.6001068883610456e-01 3.3884742016187417e+00 -3.0445727730469406e-02 1.8144284202469485e+01 1 1 0
11588 170 2 -2.6001068883610456e-01 5.2271522355020963e+00 8.3247224327117131e+00 2.4309096511829747e+01 1 0 0
10039 148 2 -2.6001068883610456e-01 4.9175019740520494e+00 1.4180429283175629e+01 1.6123115302206553e+01 0 0 0
13703 201 6 4.0998931116389542e-01 5.6243903653327401e+00 1.3530930477686165e+00 2.6365213153487517e+01 0 -2 3
15735 201 6 4.0998931116389542e-01 2.4341854084176386e+00 4.7859277389157864e+00 3.0699376411040333e+01 -1 0 -1
10085 148 2 -2.6001068883610456e-01 7.2780840574414931e+00 1.1968903006549718e+01 2.6434367508999756e+01 0 0 0
14410 201 7 -8.2001068883610451e-01 3.5246918949731691e+00 3.8905938298655838e+00 3.2615942016002272e+01 3 1 -2
4751 70 1 6.7998931116389549e-01 4.7608871036930811e+00 1.1294052219298598e+01 3.1290436688895909e+01 0 0 0
4761 70 2 -2.6001068883610456e-01 7.8350052833488224e+00 1.1524087245647261e+01 3.2679209329302395e+01 0 0 0
10076 148 5 -7.0631068883610459e-01 6.9498574946583842e+00 7.4057304154013277e+00 2.6651077767849170e+01 0 0 0
4774 70 2 -2.6001068883610456e-01 6.8745874299719540e+00 9.3984564417694294e+00 3.1372815194475319e+01 0 0 0
14912 201 6 4.0998931116389542e-01 5.9064788478296109e+00 3.1174686317202220e+00 2.4895722009278838e+01 -2 0 -5
7606 112 2 -2.6001068883610456e-01 1.8945246985066233e+00 1.1549995438317486e+00 2.6758763860337456e+01 1 1 0
11579 170 5 -7.0631068883610459e-01 2.8319874526712066e+00 8.3219833858619801e+00 2.7434501158637488e+01 1 0 0
13702 201 7 -8.2001068883610451e-01 4.6440353571130251e+00 1.5965064969384259e+00 2.6514769546997872e+01 0 -2 3
4766 70 2 -2.6001068883610456e-01 2.3437276789407435e+00 1.1157079593543100e+01 3.0462420208423520e+01 0 0 0
11573 170 3 -3.2001068883610456e-01 5.1491569973638871e+00 1.1724473720374434e+01 2.4762803611664172e+01 1 0 0
16824 201 6 4.0298931116389547e-01 6.8460648456560049e+00 6.9730287780767695e+00 2.4879351474448832e+01 1 1 -1
14153 201 6 4.0998931116389542e-01 3.9648358376077897e+00 2.2770976477622860e+00 2.8238188440731015e+01 3 2 1
10086 148 2 -2.6001068883610456e-01 6.7156639045287010e+00 1.0907597084024600e+01 2.8475382979995608e+01 0 0 0
15736 201 7 -8.2001068883610451e-01 2.8396481000228411e+00 5.2218900898831686e+00 2.9929783608932198e+01 -1 0 -1
16837 201 6 4.0298931116389547e-01 4.5911548709471264e+00 7.7650878806480410e+00 3.0074468032576899e+01 0 1 1
15474 201 6 4.0998931116389542e-01 5.8398172934681059e+00 4.7325311443850717e+00 2.8260122293993899e+01 3 2 -1
10075 148 4 1.4738893111638955e+00 7.4153920872659489e+00 8.3167360556887058e+00 2.7974800489068112e+01 0 0 0
16840 201 6 4.0298931116389547e-01 3.3952395806465510e+00 6.8699683083878922e+00 2.9918476773173563e+01 0 1 1
7760 114 5 -7.0631068883610459e-01 7.7350410736090272e+00 4.4138827996781762e+00 2.6154150088505194e+01 1 1 0
4765 70 2 -2.6001068883610456e-01 1.8503716747401524e+00 1.1836943319276076e+01 3.2532972531507347e+01 0 0 0
4770 70 2 -2.6001068883610456e-01 2.8438533553484984e+00 1.3283769916815093e+01 2.8629861986758211e+01 0 0 0
4753 70 3 -3.2001068883610456e-01 3.1538983725967435e+00 1.3131576476037093e+01 3.1327165855695604e+01 0 0 0
14152 201 7 -8.2001068883610451e-01 3.6432286681824344e+00 2.6164242507183371e+00 2.9072708446809617e+01 3 2 1
11584 170 2 -2.6001068883610456e-01 4.7050596943905836e+00 1.3774697823483198e+01 2.5525772651112238e+01 1 0 0
16620 201 6 4.0298931116389547e-01 3.6468727741250424e+00 4.2257608809791201e+00 2.7062207189792527e+01 0 0 0
14151 201 6 4.0998931116389542e-01 3.8115588244185252e+00 1.8565598435744359e+00 2.9698696394654561e+01 3 2 1
11576 170 4 1.4738893111638955e+00 3.1406414132643317e+00 8.3572904180573087e+00 2.5806240406291842e+01 1 0 0
15724 201 7 -8.2001068883610451e-01 3.7677459359536960e+00 1.8766235690398515e-02 3.1712484497390857e+01 2 0 1
15723 201 6 4.0998931116389542e-01 4.6197140207000844e+00 3.0508703306591223e-01 3.2063656258545556e+01 2 0 1
11591 170 2 -2.6001068883610456e-01 2.3999139701154721e+00 1.3300737250827163e+01 2.6060435414033709e+01 1 0 0
4760 70 1 7.7998931116389547e-01 3.9268537401872030e+00 1.2450155907925980e+01 2.8975126701227882e+01 0 0 0
11587 170 2 -2.6001068883610456e-01 5.4597663122802604e+00 9.6070005118874953e+00 2.6100750424443703e+01 1 0 0
14684 201 6 4.0998931116389542e-01 7.4811058848806171e+00 8.1464695997037218e-01 3.2185720262410406e+01 5 2 1
16823 201 6 4.0298931116389547e-01 6.7580361758170913e+00 5.4234160665525373e+00 2.4872509742128976e+01 1 1 -1
11590 170 2 -2.6001068883610456e-01 2.8585824660337358e+00 1.1193496078472810e+01 2.5607228257317189e+01 1 0 0
15475 201 7 -8.2001068883610451e-01 5.2255645073178059e+00 5.2497590032611665e+00 2.7674318083566458e+01 3 2 -1
15277 201 7 -8.2001068883610451e-01 5.8086988631035590e+00 6.0422918227244811e+00 3.1104463828068166e+01 2 3 2
4754 70 1 6.7998931116389549e-01 2.0153778628269037e+00 1.2276343420832974e+01 3.1188351390432842e+01 0 0 0
4763 70 2 -2.6001068883610456e-01 4.5831615117075408e+00 1.0131964844217345e+01 3.0554857987229205e+01 0 0 0
7602 112 1 5.1998931116389546e-01 1.0571806069799143e+00 9.6494617105277813e-01 2.4595293968810370e+01 1 1 0
11575 170 1 1.6598931116389545e-01 4.6433984229446548e+00 9.2843511905501099e+00 2.5055853999543302e+01 1 0 0
15737 201 6 4.0998931116389542e-01 3.1803264395299111e+00 4.3788169778328774e+00 2.9576016732860605e+01 -1 0 -1
4762 70 2 -2.6001068883610456e-01 4.0009904700391941e+00 1.1182931230038978e+01 3.2513322492244441e+01 0 0 0
4750 70 3 -3.2001068883610456e-01 6.1268187736212925e+00 1.1639176588327645e+01 3.1508812862111036e+01 0 0 0
16838 201 8 -2.0911068883610456e-01 3.6485676638505415e+00 7.8176635254955391e+00 3.0050177532605090e+01 0 1 1
4752 70 1 4.1998931116389543e-01 4.2272635633095534e+00 1.2534636357817048e+01 3.0562541547099244e+01 0 0 0
10077 148 5 -7.0631068883610459e-01 6.0691125484234743e+00 8.1953675707883260e+00 2.9003458977445327e+01 0 0 0
4769 70 2 -2.6001068883610456e-01 3.4912122316044183e+00 1.1217539198313776e+01 2.8451094652806361e+01 0 0 0
14804 201 6 4.0998931116389542e-01 6.9168090903499539e+00 2.8166361902129058e+00 3.0165718383913777e+01 0 1 0
14845 201 7 -8.2001068883610451e-01 2.1176488222029866e+00 8.7586493862194672e+00 3.2449019814343060e+01 4 3 1
14683 201 7 -8.2001068883610451e-01 6.5721268274667164e+00 5.9120652656273998e-01 3.2497448777298118e+01 5 2 1
15278 201 6 4.0998931116389542e-01 6.2457039236768308e+00 5.4982618545146851e+00 3.1802396491822943e+01 2 3 2
11578 170 5 -7.0631068883610459e-01 1.7551348945990330e+00 8.6080565717285840e+00 2.4955042805558765e+01 1 0 0
16839 201 6 4.0298931116389547e-01 3.5256350807359533e+00 8.1698262744535697e+00 2.9212517752076511e+01 0 1 1
14802 201 6 4.0998931116389542e-01 7.5997689918807314e+00 3.0074773212605934e+00 2.8785909845180992e+01 0 1 0
11580 170 1 7.7998931116389547e-01 2.8599232896285640e+00 1.2422454947095137e+01 2.5060397271493894e+01 1 0 0
7759 114 5 -7.0631068883610459e-01 7.2862235267540880e+00 2.1331496725426264e+00 2.5612897746514641e+01 1 1 0
10074 148 1 1.6598931116389545e-01 7.7556087857240144e+00 1.0167733955716807e+01 2.7933122408590677e+01 0 0 0
15476 201 6 4.0998931116389542e-01 5.7988953250929098e+00 6.0241545902025857e+00 2.7529751549128839e+01 3 2 -1
14844 201 6 4.0998931116389542e-01 2.0057350866758283e+00 9.7214619278405436e+00 3.2311861718902009e+01 4 3 1
7605 112 1 5.1998931116389546e-01 1.2382572640978622e+00 2.5914073840249313e-01 2.5923315603775393e+01 1 1 0
16618 201 8 -2.0911068883610456e-01 3.2337489963468320e+00 4.2882294403086894e+00 2.6132030839162443e+01 0 0 0
4764 70 2 -2.6001068883610456e-01 5.3125349431338318e+00 1.3395249449101856e+01 3.0642484101207504e+01 0 0 0
15276 201 6 4.0998931116389542e-01 6.3650994485816526e+00 5.6935125856538082e+00 3.0337301313510679e+01 2 3 2
10073 148 1 6.7998931116389549e-01 8.1717257613896344e+00 1.0967376800776687e+01 2.6615172220955074e+01 0 0 0
11577 170 5 -7.0631068883610459e-01 3.5598792489331075e+00 6.7061112600541097e+00 2.5578298197389504e+01 1 0 0
16617 201 6 4.0298931116389547e-01 3.8507939818322936e+00 3.7752479862852497e+00 2.5570165106522261e+01 0 0 0
14803 201 7 -8.2001068883610451e-01 6.8142141739762394e+00 3.3459799523693188e+00 2.9343541172110818e+01 0 1 0
4772 70 1 5.1998931116389546e-01 6.5254339064647544e+00 9.6076480170779792e+00 3.2679881695108627e+01 0 0 0
13701 201 6 4.0998931116389542e-01 4.3086327873720354e+00 7.0324696463418945e-01 2.6370400618214873e+01 0 -2 3
4771 70 2 -2.6001068883610456e-01 5.0291716475480452e+00 1.2965465880146061e+01 2.8282164620771439e+01 0 0 0
11572 170 1 4.1998931116389543e-01 4.3017483780954713e+00 1.2863506319902951e+01 2.4611534572574758e+01 1 0 0
16619 201 6 4.0298931116389547e-01 3.5975109100530460e+00 5.1265314582871699e+00 2.5769379529213918e+01 0 0 0
13869 201 6 4.0998931116389542e-01 8.0388949700040211e+00 3.5187414090763025e+00 3.2525990459434119e+01 -1 4 -4
14009 201 6 4.0998931116389542e-01 1.6562187805533592e+00 4.4101135942980543e+00 3.2644570565783553e+01 -3 4 -3
14911 201 7 -8.2001068883610451e-01 5.2414871819313360e+00 3.6803868973009020e+00 2.4435561552870674e+01 -2 0 -5
15182 201 6 4.0998931116389542e-01 4.3387486036448690e+00 7.1159550180896725e+00 3.2696972811098860e+01 0 -3 1
2012 30 1 5.1998931116389546e-01 4.4625001827826081e+00 1.7353990014061809e+00 3.7006667261672689e+01 0 0 0
2046 30 2 -2.6001068883610456e-01 6.5119640743065350e+00 3.2894235937583058e+00 3.9467780810226792e+01 0 0 0
1910 29 1 5.1998931116389546e-01 6.9718176893175698e+00 4.8014627703764132e+00 3.7778472423176147e+01 0 0 0
4739 70 2 -2.6001068883610456e-01 3.8276124550939188e+00 1.4309673909393178e+01 3.6896322974457547e+01 0 0 0
4728 70 1 5.1998931116389546e-01 4.6867782398904732e+00 1.2967059448233174e+01 3.9510384695942783e+01 0 0 0
2015 30 1 5.1998931116389546e-01 3.9235631378410019e+00 3.1964867707982512e+00 3.6534693478003796e+01 0 0 0
2032 30 1 7.7998931116389547e-01 4.1003147597157383e+00 8.8011647213429125e+00 4.0987146495090002e+01 0 0 0
4732 70 2 -2.6001068883610456e-01 5.0652856565500866e+00 1.1298913037954934e+01 3.8064702011205561e+01 0 0 0
2009 30 1 5.1998931116389546e-01 3.4920776410350318e+00 7.8812425188977098e-01 3.7636863553109734e+01 0 0 0
4744 70 2 -2.6001068883610456e-01 4.5516837410400619e+00 1.0121958764559929e+01 3.4612944713189016e+01 0 0 0
4743 70 1 5.1998931116389546e-01 5.2312768025367129e+00 1.1283757491291937e+01 3.5037353697569451e+01 0 0 0
4740 70 1 5.1998931116389546e-01 4.2749898068527026e+00 1.2237894165130863e+01 3.5763970062191426e+01 0 0 0
2020 30 2 -2.6001068883610456e-01 4.2781605601516040e+00 5.4413426382962271e+00 3.6895013542011000e+01 0 0 0
4729 70 2 -2.6001068883610456e-01 3.4213078240078034e+00 1.2866122498056383e+01 3.8944805852764958e+01 0 0 0
2044 30 1 5.1998931116389546e-01 6.1378312670758053e+00 4.5436914725164392e+00 3.8994007898271661e+01 0 0 0
4747 70 2 -2.6001068883610456e-01 7.1180868195330174e+00 1.2440401176607049e+01 3.4560284194567423e+01 0 0 0
2014 30 2 -2.6001068883610456e-01 5.4973624663096308e+00 1.8175614162870091e+00 3.7927463516829562e+01 0 0 0
2026 30 1 6.7998931116389549e-01 1.4502165890907888e+00 7.6671779074185649e+00 4.0681688086557095e+01 0 0 0
15936 201 6 4.0998931116389542e-01 1.2712976349298890e+00 9.5861117592325780e+00 3.6868228811792527e+01 3 2 1
2034 30 2 -2.6001068883610456e-01 2.7318954742917629e+00 6.8415485337917259e+00 3.8728860455616172e+01 0 0 0
2023 30 1 6.7998931116389549e-01 3.8388213689928499e+00 6.5492955185271269e+00 3.9500803482502675e+01 0 0 0
4730 70 2 -2.6001068883610456e-01 4.7964560689153579e+00 1.1916281677199546e+01 4.0437870878765168e+01 0 0 0
2019 30 2 -2.6001068883610456e-01 2.5477226706449576e+00 4.4176328999762458e+00 3.7871855473204604e+01 0 0 0
4640 69 2 -2.6001068883610456e-01 6.5237337505252135e+00 8.6883188702718943e+00 3.4850575161300512e+01 0 0 0
4745 70 2 -2.6001068883610456e-01 6.1926030060082571e+00 1.0887583418480643e+01 3.6004552214204423e+01 0 0 0
4731 70 1 5.1998931116389546e-01 5.7005717319939286e+00 1.2470359638966746e+01 3.8504083778694245e+01 0 0 0
2021 30 1 4.1998931116389543e-01 4.6545767301286363e+00 4.3140865780116036e+00 3.8899299185033207e+01 0 0 0
2022 30 3 -3.2001068883610456e-01 3.9715120868894616e+00 5.2103216096961260e+00 3.9916173952295772e+01 0 0 0
4741 70 2 -2.6001068883610456e-01 3.2524039491283241e+00 1.2633085224201503e+01 3.4827430675289058e+01 0 0 0
2017 30 2 -2.6001068883610456e-01 4.6195637206954672e+00 3.5858308757158150e+00 3.5425402981731942e+01 0 0 0
2013 30 2 -2.6001068883610456e-01 4.9171103055355045e+00 1.0134314554724602e+00 3.5879265740691146e+01 0 0 0
2003 30 1 5.1998931116389546e-01 1.5854136409302431e+00 2.9645848953814380e-01 3.5875818249657961e+01 0 0 0
2037 30 2 -2.6001068883610456e-01 1.8508445631618022e+00 8.6210236988731275e+00 3.9804059398731553e+01 0 0 0
4639 69 2 -2.6001068883610456e-01 7.1937256778680077e+00 7.3559643585344610e+00 3.3372984444362736e+01 0 0 0
15181 201 7 -8.2001068883610451e-01 3.7568670970764870e+00 6.4875167085660053e+00 3.3270900886216417e+01 0 -3 1
2045 30 2 -2.6001068883610456e-01 6.4686732396032598e+00 5.4915413210626127e+00 3.9918723926509003e+01 0 0 0
4742 70 2 -2.6001068883610456e-01 3.5822764973512395e+00 1.1578454902398519e+01 3.6795113787790136e+01 0 0 0
2035 30 2 -2.6001068883610456e-01 4.9158471317988193e+00 6.8796388569988300e+00 3.8743074380031153e+01 0 0 0
4737 70 1 5.1998931116389546e-01 4.8952041646568318e+00 1.3571481369439384e+01 3.6348356658011177e+01 0 0 0
2018 30 1 5.1998931116389546e-01 3.9029973982129489e+00 4.3122041935820628e+00 3.7597663804312148e+01 0 0 0
4748 70 2 -2.6001068883610456e-01 5.2894188052723372e+00 1.3127501339239197e+01 3.3385392078856647e+01 0 0 0
15937 201 7 -8.2001068883610451e-01 1.4667904495518234e+00 1.0475641906012568e+01 3.6469711589042468e+01 3 2 1
4734 70 1 5.1998931116389546e-01 5.9232150364020706e+00 1.3443709772283748e+01 3.7397984178615211e+01 0 0 0
15180 201 6 4.0998931116389542e-01 2.8783437103697289e+00 6.9379389534403000e+00 3.3165085924006156e+01 0 -3 1
2042 30 2 -2.6001068883610456e-01 4.2524128108414345e+00 9.3722412749370410e+00 3.9691709219451603e+01 0 0 0
1911 29 2 -2.6001068883610456e-01 6.7127050509167834e+00 6.0306966062463108e+00 3.7329165102024298e+01 0 0 0
4733 70 2 -2.6001068883610456e-01 6.8976229744867776e+00 1.2283996622242910e+01 3.9152050102865978e+01 0 0 0
4735 70 2 -2.6001068883610456e-01 7.1313576969836010e+00 1.3017655433070507e+01 3.6881349082348947e+01 0 0 0
14596 201 7 -8.2001068883610451e-01 3.1850871326758003e+00 7.8738049908344525e+00 3.5695076339982883e+01 2 -1 -1
2011 30 2 -2.6001068883610456e-01 3.5996431062214524e+00 9.9145146182708999e-01 3.9001352901188724e+01 0 0 0
2033 30 2 -2.6001068883610456e-01 4.3769604548292156e+00 3.0941631613601852e+00 3.9446176417415714e+01 0 0 0
14411 201 6 4.0998931116389542e-01 3.7278976882892918e+00 4.6910208344601321e+00 3.3156415419752385e+01 3 1 -2
2016 30 2 -2.6001068883610456e-01 2.5765241096097604e+00 3.0944200004146882e+00 3.6082324192960748e+01 0 0 0
4638 69 1 5.1998931116389546e-01 7.3027963236322355e+00 8.7335007041194999e+00 3.3697007072226903e+01 0 0 0
4156 61 2 -2.6001068883610456e-01 1.6219535362566440e+00 2.9883430419364809e+00 4.0394986944897461e+01 0 0 0
4746 70 1 5.1998931116389546e-01 5.9293009788072837e+00 1.2019347298609857e+01 3.3914787283269511e+01 0 0 0
2024 30 1 4.1998931116389543e-01 3.7700452773854778e+00 7.3279681997053574e+00 4.0816823436919790e+01 0 0 0
14597 201 6 4.0998931116389542e-01 3.1480614778641178e+00 8.5773081289366093e+00 3.4963510405464568e+01 2 -1 -1
2006 30 1 5.1998931116389546e-01 2.0369310048374163e+00 6.6440193175527062e-01 3.7295918858578304e+01 0 0 0
1912 29 2 -2.6001068883610456e-01 6.5541336739786749e+00 3.9917172462751900e+00 3.6745935902580115e+01 0 0 0
14595 201 6 4.0998931116389542e-01 3.5929519260826002e+00 7.0946815948511723e+00 3.5281786080797758e+01 2 -1 -1
13870 201 7 -8.2001068883610451e-01 7.1971414177766873e+00 3.7226482194223682e+00 3.2958371082251738e+01 -1 4 -4
15938 201 6 4.0998931116389542e-01 2.2105769155087445e+00 1.0800254773906229e+01 3.6927162319864713e+01 3 2 1
13871 201 6 4.0998931116389542e-01 7.2710429980808975e+00 3.2208862255085262e+00 3.3803149992292589e+01 -1 4 -4
4773 70 2 -2.6001068883610456e-01 5.2169124544502159e+00 9.1272312832976219e+00 3.2812621016995017e+01 0 0 0
4725 70 1 5.1998931116389546e-01 4.8562456791558359e+00 1.4261141212167569e+01 4.0285901457543794e+01 0 0 0
14682 201 6 4.0998931116389542e-01 6.5813894258424783e+00 1.0238613556612337e+00 3.3326775423992707e+01 5 2 1
2008 30 2 -2.6001068883610456e-01 1.3028835662679334e+00 1.8352140800033732e+00 3.7526902903336158e+01 0 0 0
4113 61 2 -2.6001068883610456e-01 7.7879618125223251e+00 6.8038527792876857e-01 3.9675971862709702e+01 0 0 0
2005 30 2 -2.6001068883610456e-01 2.1489926662834526e+00 1.2230224006504660e+00 3.5026127155326705e+01 0 0 0
4749 70 1 4.1998931116389543e-01 6.5319468058856733e+00 1.1146069854180858e+01 3.2801954310095439e+01 0 0 0
13684 201 7 -8.2001068883610451e-01 8.0217624227714239e+00 1.1707337646999283e+00 3.4976827479368993e+01 0 2 -2
14409 201 6 4.0998931116389542e-01 4.1768138614095740e+00 3.2873295480967126e+00 3.2915303942307339e+01 3 1 -2
14846 201 6 4.0998931116389542e-01 1.3214781819798633e+00 8.4989934774123874e+00 3.2925186632703657e+01 4 3 1
9612 141 2 -2.6001068883610456e-01 1.8466754507559648e+00 1.2367948630456247e+01 4.9179728152267735e+01 0 0 -1
5200 77 2 -2.6001068883610456e-01 3.4459124307157274e+00 8.1427333760361762e+00 4.7665714975815298e+01 0 1 0
5213 77 2 -2.6001068883610456e-01 6.6399932006384361e+00 5.3690003049314425e+00 4.6291270543595175e+01 0 1 0
4127 61 2 -2.6001068883610456e-01 5.7154256168554163e+00 1.7954765532497003e+00 4.4097402342732337e+01 0 0 0
4706 70 2 -2.6001068883610456e-01 7.5394112040124837e+00 1.3067379581883879e+01 4.5045921775657405e+01 0 0 0
4148 61 2 -2.6001068883610456e-01 2.4469821533830269e+00 5.5026471363372076e-01 4.1307780684371863e+01 0 0 0
5204 77 2 -2.6001068883610456e-01 6.2760343862925110e+00 7.6381337191837622e+00 4.7678983120139577e+01 0 1 0
4150 61 2 -2.6001068883610456e-01 1.6847069789544480e+00 2.8187710633566656e+00 4.3888819841052282e+01 0 0 0
5210 77 2 -2.6001068883610456e-01 5.8888200199523153e+00 6.7159987743760716e+00 4.4128894817990734e+01 0 1 0
4721 70 2 -2.6001068883610456e-01 6.9298314896988389e+00 1.2303104076383677e+01 4.1639011274098038e+01 0 0 0
4137 61 1 6.7998931116389549e-01 2.2578655622184352e+00 1.0556684908780134e+00 4.2566403181933246e+01 0 0 0
5191 77 2 -2.6001068883610456e-01 3.0314562213788978e+00 1.0279864785792947e+01 4.7849687026529544e+01 0 1 0
5193 77 1 5.1998931116389546e-01 3.0451068260390239e+00 1.0111222586583786e+01 4.5478410979393011e+01 0 1 0
9563 141 2 -2.6001068883610456e-01 4.7514435870926253e+00 4.5845902513942793e-01 4.9019738191901624e+01 0 0 -1
4149 61 2 -2.6001068883610456e-01 3.4348816341977715e+00 1.5150336593740266e+00 4.3020924732082939e+01 0 0 0
5208 77 1 5.1998931116389546e-01 7.0071884806958709e+00 7.1964492925934200e+00 4.4814415246871313e+01 0 1 0
5194 77 2 -2.6001068883610456e-01 4.1711516181542354e+00 1.0886150790424884e+01 4.5496878743441776e+01 0 1 0
5205 77 1 5.1998931116389546e-01 6.7119250720496568e+00 8.4982215818429356e+00 4.5638539755948756e+01 0 1 0
5206 77 2 -2.6001068883610456e-01 7.9000082668655223e+00 9.0511703933043659e+00 4.6064236373824755e+01 0 1 0
5195 77 2 -2.6001068883610456e-01 2.3562630798312547e+00 1.0475415322207800e+01 4.4320967051842615e+01 0 1 0
4160 61 2 -2.6001068883610456e-01 3.4276300900937251e+00 1.8367197403709292e+00 4.5254290118753474e+01 0 0 0
4718 70 2 -2.6001068883610456e-01 5.8746998764671812e+00 1.2141104272372186e+01 4.4142972703854916e+01 0 0 0
5201 77 2 -2.6001068883610456e-01 4.3398555672448200e+00 6.6228808685393270e+00 4.6276307599678859e+01 0 1 0
9562 141 2 -2.6001068883610456e-01 6.1713363383427575e+00 2.0105329868065365e+00 4.8419082899710880e+01 0 0 -1
4709 70 2 -2.6001068883610456e-01 6.4538318104653580e+00 1.3284064212290414e+01 4.6911313393770783e+01 0 0 0
5198 77 2 -2.6001068883610456e-01 4.1646726090760726e+00 8.5765966121393031e+00 4.4203401778604992e+01 0 1 0
5196 77 1 5.1998931116389546e-01 3.3706971550092697e+00 8.6573956085879082e+00 4.5325786139105105e+01 0 1 0
4124 61 2 -2.6001068883610456e-01 5.0478066216798227e+00 5.7891670474536161e-01 4.1450823037968505e+01 0 0 0
4715 70 2 -2.6001068883610456e-01 3.7146039782143641e+00 1.3911854733742208e+01 4.4669894378983514e+01 0 0 0
4126 61 1 5.1998931116389546e-01 6.1224471038677981e+00 5.1916423462283245e-01 4.3721735643588083e+01 0 0 0
5199 77 1 5.1998931116389546e-01 4.2053463594996670e+00 7.9709952152811132e+00 4.6484584541521819e+01 0 1 0
5190 77 1 5.1998931116389546e-01 2.2193504453656829e+00 1.0531745487800819e+01 4.6787989486099278e+01 0 1 0
5197 77 2 -2.6001068883610456e-01 2.2287669373998251e+00 7.8947819625957498e+00 4.5005854328669862e+01 0 1 0
5203 77 2 -2.6001068883610456e-01 5.6698059767234277e+00 9.8098231550485462e+00 4.7327007745943604e+01 0 1 0
5202 77 1 5.1998931116389546e-01 5.6856667423918585e+00 8.4907540521780422e+00 4.6736957924828317e+01 0 1 0
2041 30 2 -2.6001068883610456e-01 5.1882138976953875e+00 9.0480992729890737e+00 4.1775147240573077e+01 0 0 0
5192 77 2 -2.6001068883610456e-01 1.9966546634496840e+00 1.1877915536053893e+01 4.6852911399140105e+01 0 1 0
2025 30 3 -3.2001068883610456e-01 2.5142297023101174e+00 7.0301360560780708e+00 4.1365761842589919e+01 0 0 0
4159 61 2 -2.6001068883610456e-01 1.2289514834839268e+00 1.1217669388092155e+00 4.5652764528815283e+01 0 0 0
5207 77 2 -2.6001068883610456e-01 6.4669840450036657e+00 9.3426386190914137e+00 4.4608172855409130e+01 0 1 0
9574 141 2 -2.6001068883610456e-01 5.6494221392164246e+00 4.2529817984037255e+00 4.8735321841549613e+01 0 0 -1
5212 77 2 -2.6001068883610456e-01 7.8121453336354856e+00 5.0608340533564693e+00 4.4443530545089317e+01 0 1 0
4155 61 2 -2.6001068883610456e-01 1.6261081169553580e+00 4.4793854112875851e+00 4.2157987997886920e+01 0 0 0
4707 70 1 7.7998931116389547e-01 6.8870592029939042e+00 1.3983780163149850e+01 4.5813048024901690e+01 0 0 0
4716 70 1 5.1998931116389546e-01 5.4117848714923191e+00 1.3125639587155241e+01 4.3283336524144971e+01 0 0 0
4158 61 1 7.7998931116389547e-01 2.5809346043191059e+00 7.2164534279160242e-01 4.5551377242434853e+01 0 0 0
4717 70 2 -2.6001068883610456e-01 4.2415168467301081e+00 1.2533785737368026e+01 4.2858483076999029e+01 0 0 0
5211 77 1 5.1998931116389546e-01 7.6266276369549901e+00 5.9425834446225254e+00 4.5507380610287733e+01 0 1 0
4128 61 2 -2.6001068883610456e-01 7.3581215239407021e+00 4.5459432997198912e-01 4.4303202886591002e+01 0 0 0
4146 61 1 7.7998931116389547e-01 9.6103463379821419e-01 3.3229595800916871e+00 4.1611233271801353e+01 0 0 0
4130 61 2 -2.6001068883610456e-01 5.3226023970117424e+00 3.0309690035935678e-02 4.5863972871270519e+01 0 0 0
4123 61 1 5.1998931116389546e-01 6.2072013405052529e+00 3.7150196103904770e-01 4.2141891954883768e+01 0 0 0
4719 70 1 5.1998931116389546e-01 6.4954194969287000e+00 1.3480209428048747e+01 4.2271561171634929e+01 0 0 0
4161 61 2 -2.6001068883610456e-01 2.9171485456124429e+00 1.6409245059158961e-01 4.6741665826705592e+01 0 0 0
4713 70 1 5.1998931116389546e-01 4.9253410208335593e+00 1.4309839796650742e+01 4.4115979315688499e+01 0 0 0
4138 61 1 4.1998931116389543e-01 1.2168756049247147e+00 2.2372921744821839e+00 4.2723666728389887e+01 0 0 0
4125 61 2 -2.6001068883610456e-01 6.9415758329677724e+00 1.4546044204145883e+00 4.1684573100687224e+01 0 0 0
5188 77 2 -2.6001068883610456e-01 1.1943636236675867e+00 8.4167316180451053e+00 4.6994259710738923e+01 0 1 0
4726 70 2 -2.6001068883610456e-01 3.8024246591478406e+00 1.4249398087606101e+01 4.1202025632486048e+01 0 0 0
2043 30 2 -2.6001068883610456e-01 3.0200768366137360e+00 9.3868391884972677e+00 4.1655358742855235e+01 0 0 0
2036 30 2 -2.6001068883610456e-01 4.6915683635191856e+00 6.6531044134254875e+00 4.1605165471845559e+01 0 0 0
4136 61 3 -3.2001068883610456e-01 1.8093142791632646e+00 -5.0762697897730920e-03 4.3411707737287507e+01 0 0 0
4720 70 2 -2.6001068883610456e-01 7.5859025194779131e+00 1.4049926853393210e+01 4.2909755366630613e+01 0 0 0
9740 143 2 -2.6001068883610456e-01 1.0345047097155839e+00 4.5421627721003608e+00 4.8928086771501825e+01 0 0 -1
5314 78 2 -2.6001068883610456e-01 1.0549524645561621e+00 1.2980723539846979e+01 4.2008905374549066e+01 0 1 0
5209 77 2 -2.6001068883610456e-01 7.7376206305394666e+00 7.4984021128416165e+00 4.3671296518254813e+01 0 1 0
9939 146 4 1.4738893111638955e+00 7.6390046376255683e+00 1.1015866029314507e+01 5.6690600256249297e+01 0 0 -1
9594 141 1 4.1998931116389543e-01 3.2454827170957423e+00 1.3167868069420246e+01 5.0975122429839068e+01 0 0 -1
9583 141 2 -2.6001068883610456e-01 7.6543604702994781e+00 7.1930947183412099e+00 5.1688684577824702e+01 0 0 -1
9565 141 2 -2.6001068883610456e-01 4.3159102453485332e+00 2.6022390262282098e+00 5.0086249141576694e+01 0 0 -1
9589 141 2 -2.6001068883610456e-01 3.7448986874152084e+00 8.4085098859630474e+00 5.0891016884619852e+01 0 0 -1
9585 141 1 5.1998931116389546e-01 6.0888360919255407e+00 8.9567732509129456e+00 5.1193169352409818e+01 0 0 -1
9564 141 1 5.1998931116389546e-01 5.3076642557539389e+00 1.8331372782816200e+00 5.0671987713683500e+01 0 0 -1
9615 141 2 -2.6001068883610456e-01 6.0833567516815013e+00 1.0588192848637853e+01 5.3633907017773581e+01 0 0 -1
9572 141 2 -2.6001068883610456e-01 7.7325102297363335e+00 4.4330272955638259e+00 5.1635361018715656e+01 0 0 -1
9590 141 2 -2.6001068883610456e-01 4.4576351327265460e+00 1.0405033744603690e+01 5.0262283987830038e+01 0 0 -1
9616 141 2 -2.6001068883610456e-01 4.7776762238065107e+00 9.0030308321915147e+00 5.4566664049669917e+01 0 0 -1
9567 141 1 5.1998931116389546e-01 6.2368202673391364e+00 2.7247664178281812e+00 5.1584936502079906e+01 0 0 -1
2331 35 2 -2.6001068883610456e-01 2.6424114592918810e+00 5.5375229019446062e+00 5.6163011966021628e+01 1 1 -1
9584 141 2 -2.6001068883610456e-01 6.5635983315360473e+00 7.9956579020008913e+00 5.3287549340706569e+01 0 0 -1
9617 141 2 -2.6001068883610456e-01 4.0264242433667077e+00 1.1094838765288051e+01 5.4584897712678114e+01 0 0 -1
9948 146 2 -2.6001068883610456e-01 6.5336012971762889e+00 8.1533524868955229e+00 5.5807844230654901e+01 0 0 -1
2323 35 1 5.1998931116389546e-01 2.6852340641842676e+00 2.7357760103498543e+00 5.5903742420848459e+01 1 1 -1
9571 141 2 -2.6001068883610456e-01 7.7199308008534926e+00 3.0156100610094168e+00 4.9876116663992846e+01 0 0 -1
9592 141 3 -3.2001068883610456e-01 3.1501966808860606e+00 1.1043563599852130e+01 5.2377910372188012e+01 0 0 -1
9942 146 5 -7.0631068883610459e-01 6.0734632217681312e+00 1.1289733671530833e+01 5.6279423415882512e+01 0 0 -1
9580 141 2 -2.6001068883610456e-01 5.8885554462684873e+00 5.4474588793497363e+00 5.2948953829200391e+01 0 0 -1
9581 141 2 -2.6001068883610456e-01 4.1280228910002350e+00 6.7054226648865294e+00 5.2455138656474247e+01 0 0 -1
9588 141 1 5.1998931116389546e-01 4.5943813032120771e+00 9.4711722814553898e+00 5.1243803811521111e+01 0 0 -1
9569 141 2 -2.6001068883610456e-01 7.1410259913106300e+00 1.9870283031514500e+00 5.2283076479492323e+01 0 0 -1
9577 141 2 -2.6001068883610456e-01 3.9627060823436238e+00 4.8554575109276374e+00 5.0750577187373594e+01 0 0 -1
9603 141 2 -2.6001068883610456e-01 3.1195108777804865e+00 8.9668909959102407e+00 5.2884126497727706e+01 0 0 -1
9591 141 1 4.1998931116389543e-01 4.0633175483070030e+00 9.9786724115201064e+00 5.2573038980072219e+01 0 0 -1
9593 141 1 6.7998931116389549e-01 3.8429995633213392e+00 1.2264233010829262e+01 5.2140726073003563e+01 0 0 -1
9566 141 2 -2.6001068883610456e-01 4.6618574763446441e+00 8.5622074643845247e-01 5.1395879495097390e+01 0 0 -1
9718 143 2 -2.6001068883610456e-01 1.0226671648355645e+00 8.3814380785342681e+00 5.0563011200231635e+01 0 0 -1
9604 141 2 -2.6001068883610456e-01 5.1565197965539484e+00 1.2038043449615708e+01 5.1787703966418725e+01 0 0 -1
2320 35 1 5.1998931116389546e-01 2.3906769890517729e+00 2.7530289902713037e+00 5.4385152389959430e+01 1 1 -1
9953 146 2 -2.6001068883610456e-01 6.4298258921582487e+00 4.2234990811354329e+00 5.6870828437871843e+01 0 0 -1
9576 141 1 5.1998931116389546e-01 5.0328601343182635e+00 5.7237668196157134e+00 5.0567629538545177e+01 0 0 -1
9578 141 2 -2.6001068883610456e-01 4.6492938579368435e+00 6.8608310170777536e+00 4.9777405448984126e+01 0 0 -1
9605 141 2 -2.6001068883610456e-01 3.8729324296596022e+00 1.3012351902270641e+01 5.3304825831432815e+01 0 0 -1
2325 35 2 -2.6001068883610456e-01 2.8442123688098531e+00 1.3867244671608112e+00 5.6272521108113807e+01 1 1 -1
9586 141 2 -2.6001068883610456e-01 6.3165726013950891e+00 8.6551982084694767e+00 4.9881546440588281e+01 0 0 -1
9568 141 2 -2.6001068883610456e-01 5.3626816055232593e+00 3.2656676612854034e+00 5.2585942588827585e+01 0 0 -1
9606 141 2 -2.6001068883610456e-01 4.1134497084998616e+00 1.3041821542784229e+01 4.9909938871013040e+01 0 0 -1
2324 35 2 -2.6001068883610456e-01 3.9532043164593422e+00 3.4055324361742958e+00 5.6250794580886719e+01 1 1 -1
9946 146 2 -2.6001068883610456e-01 4.6282632279278504e+00 7.8005894169435255e+00 5.7508199934546099e+01 0 0 -1
2326 35 1 5.1998931116389546e-01 1.6821742835605173e+00 3.3888344779120434e+00 5.6869957294113746e+01 1 1 -1
9579 141 1 5.1998931116389546e-01 5.3496704471133585e+00 6.3604401139606130e+00 5.1931494024712819e+01 0 0 -1
9561 141 1 5.1998931116389546e-01 5.8658168683438250e+00 1.0973489420672973e+00 4.9446512940191440e+01 0 0 -1
16662 201 8 -2.0911068883610456e-01 4.4096324961486131e+00 1.3013620248585003e+01 5.6928239916524078e+01 0 -1 -1
9602 141 1 7.7998931116389547e-01 1.8134997906525196e+00 1.3050949362994020e+01 5.0359278123045279e+01 0 0 -1
9570 141 1 5.1998931116389546e-01 6.9448174204054496e+00 3.7804383399889283e+00 5.0731935803565243e+01 0 0 -1
9558 141 1 5.1998931116389546e-01 7.0364238797153194e+00 6.9949764314449450e-02 4.9452345318157754e+01 0 0 -1
9943 146 1 7.7998931116389547e-01 6.3499517652049713e+00 5.5505314477732988e+00 5.6453896351464444e+01 0 0 -1
9614 141 1 7.7998931116389547e-01 4.8032850071935735e+00 1.0167065349205705e+01 5.3853664962248587e+01 0 0 -1
9587 141 2 -2.6001068883610456e-01 7.0043303940812951e+00 9.9770542129835746e+00 5.1562564854972074e+01 0 0 -1
2321 35 2 -2.6001068883610456e-01 2.5508204502932696e+00 4.1247793991657549e+00 5.3951383982160088e+01 1 1 -1
2426 36 2 -2.6001068883610456e-01 2.4019540046352321e+00 2.1698538834824707e-01 5.2228330832604442e+01 1 1 -1
9954 146 2 -2.6001068883610456e-01 5.0147664942719148e+00 5.7548364616854482e+00 5.6116069736445709e+01 0 0 -1
9582 141 1 5.1998931116389546e-01 6.3469417876585608e+00 7.5699078333179095e+00 5.1992246967810679e+01 0 0 -1
4027 60 2 -2.6001068883610456e-01 1.3710189550678056e+00 1.3080495820871171e+01 5.6333694969281673e+01 0 0 -1
9611 141 2 -2.6001068883610456e-01 1.3246641909994239e+00 1.4267920167554502e+01 5.0006175521832304e+01 0 0 -1
9952 146 2 -2.6001068883610456e-01 7.2450607291888103e+00 5.7272982110659614e+00 5.5372057670419046e+01 0 0 -1
2322 35 2 -2.6001068883610456e-01 3.3008142353727941e+00 1.9320500836732597e+00 5.3669707205438179e+01 1 1 -1
4024 60 2 -2.6001068883610456e-01 9.6592464294390223e-01 1.1902896012850519e+01 5.4392801083623539e+01 0 0 -1
2329 35 1 5.1998931116389546e-01 1.5616765764985940e+00 4.9619327960413608e+00 5.6833542060613595e+01 1 1 -1
9721 143 2 -2.6001068883610456e-01 9.5552800066420107e-01 6.0938310451152811e+00 5.1556146068622368e+01 0 0 -1
9573 141 1 5.1998931116389546e-01 6.1098839736034147e+00 4.8310651276047016e+00 4.9893230141907729e+01 0 0 -1
16663 201 6 4.0298931116389547e-01 4.8591225953080270e+00 1.2238639885123279e+01 5.6526873996004284e+01 0 -1 -1
2453 36 1 5.1998931116389546e-01 9.5664293521616317e-01 2.4086954865384298e+00 5.3928622600041876e+01 1 1 -1
9607 141 2 -2.6001068883610456e-01 1.7292648747588868e+00 1.3838857510563541e+01 5.3113850371358289e+01 0 0 -1
16661 201 6 4.0298931116389547e-01 5.1103140711706780e+00 1.3675286503003159e+01 5.7017397733180417e+01 0 -1 -1
10855 160 2 -2.6001068883610456e-01 8.0983403918727017e+00 1.3411199322707262e+01 5.0678800910008860e+01 1 0 0
9936 146 3 -3.2001068883610456e-01 7.8812550779301640e+00 7.0599546192257039e+00 5.7260017374127955e+01 0 0 -1
16010 201 6 4.0998931116389542e-01 7.4093662804671094e+00 1.3704799422789762e+01 5.6035403315239108e+01 7 0 0
2454 36 2 -2.6001068883610456e-01 9.9966071687847402e-01 2.4487815839939282e+00 5.2579726806977320e+01 1 1 -1
9937 146 1 6.7998931116389549e-01 7.7842575904607916e+00 8.0218316432704064e+00 5.6182215715561959e+01 0 0 -1
9575 141 2 -2.6001068883610456e-01 7.0926635827429623e+00 5.7088637910318800e+00 4.9420355569592317e+01 0 0 -1
9935 146 1 4.1998931116389543e-01 6.7336139867146683e+00 6.3568225241562395e+00 5.7610564380674028e+01 0 0 -1
13083 192 2 -2.6001068883610456e-01 6.4291196971004947e+00 2.4300912021085274e+01 1.4328555250416612e+00 1 0 1
13077 192 4 1.4738893111638955e+00 3.8129553968130483e+00 1.9255822476077711e+01 1.9284170559302001e+00 1 0 1
16354 201 8 -2.0911068883610456e-01 4.0305445698031068e+00 2.6419217659144085e+01 5.0810919834688750e+00 0 1 1
13087 192 2 -2.6001068883610456e-01 7.2931887416314902e+00 2.1222375665476775e+01 2.8920295386628236e+00 1 0 1
10222 150 2 -2.6001068883610456e-01 7.2758192869761684e+00 2.6021090288008807e+01 7.5406614170000106e+00 0 0 0
13078 192 5 -7.0631068883610459e-01 3.6118674613218005e+00 1.9291662047701980e+01 2.2612731036088315e-01 1 0 1
3831 57 2 -2.6001068883610456e-01 3.9007301862321291e+00 1.9570442378245197e+01 7.6344784245272415e+00 0 0 0
13073 192 1 4.1998931116389543e-01 7.4214428499502914e+00 2.2353574652402305e+01 7.5447789936915655e-01 1 0 1
16627 201 6 4.0298931116389547e-01 1.2927408201870418e+00 1.7666164621343537e+01 2.7929892683036370e+00 1 -1 1
10906 160 2 -2.6001068883610456e-01 3.9680010374168142e+00 2.4609970792306054e+01 2.2555448389586994e+00 1 0 1
13076 192 1 1.6598931116389545e-01 5.2324157276548631e+00 2.0282592742818210e+01 2.7782336618408956e+00 1 0 1
13075 192 1 6.7998931116389549e-01 6.0399671555184264e+00 2.1559696783423512e+01 2.4131995476591661e+00 1 0 1
13074 192 3 -3.2001068883610456e-01 6.0819477030202975e+00 2.2017233188551675e+01 9.9552198353139831e-01 1 0 1
14319 201 6 4.0998931116389542e-01 1.9063320224201021e+00 2.4828366192780955e+01 5.2704978865387879e+00 -1 3 -3
13089 192 2 -2.6001068883610456e-01 6.2449837716145735e+00 1.9317399844815789e+01 2.9569889951563995e+00 1 0 1
13067 192 1 5.1998931116389546e-01 8.0025906997890299e+00 2.6569676313250699e+01 1.7897070093124090e+00 1 0 1
15170 201 6 4.0998931116389542e-01 6.1497070056518961e+00 2.3486218038220972e+01 5.7873180517440881e+00 -4 1 0
16466 201 8 -2.0911068883610456e-01 5.7428380756671009e+00 1.7185415787476920e+01 -4.0211667262136547e-01 1 0 1
14887 201 7 -8.2001068883610451e-01 1.9710010861108038e+00 1.6389483510348757e+01 3.4560126921059914e-01 -1 1 2
13072 192 1 6.7998931116389549e-01 7.6543752894859258e+00 2.3712917118649933e+01 1.5304253144049418e+00 1 0 1
1353 20 2 -2.6001068883610456e-01 3.8387242708598412e+00 1.5523446578830848e+01 7.5973934298104604e+00 1 0 0
14321 201 6 4.0998931116389542e-01 1.7767540437226235e+00 2.4954283091262926e+01 6.7758943719674543e+00 -1 3 -3
13080 192 5 -7.0631068883610459e-01 4.6295016320342510e+00 1.7736788059378579e+01 1.9232460593185403e+00 1 0 1
13090 192 2 -2.6001068883610456e-01 7.2758153426722947e+00 1.9981244148996943e+01 7.6865618574895733e-01 1 0 1
10896 160 5 -7.0631068883610459e-01 2.7549567358108313e+00 2.1916962076024134e+01 2.2188089235124253e+00 1 0 1
13086 192 2 -2.6001068883610456e-01 5.6256115241810027e+00 2.2688173443167589e+01 3.2346764780824788e+00 1 0 1
1350 20 1 7.7998931116389547e-01 1.0889240488304188e+00 1.4843633613460671e+01 6.2165090647631747e+00 1 0 0
15483 201 6 4.0998931116389542e-01 7.7395742882134675e+00 1.4747285025023128e+01 4.3122864338858857e+00 3 4 1
13088 192 2 -2.6001068883610456e-01 4.7689056239948995e+00 2.0609080654825942e+01 4.0564458763047817e+00 1 0 1
10907 160 2 -2.6001068883610456e-01 3.2475308306872739e+00 2.8664029608859849e+01 -9.9013476095676914e-02 1 0 1
10892 160 1 6.7998931116389549e-01 2.8145531098960466e+00 2.5949706282901257e+01 6.8391925942374976e-01 1 0 1
13068 192 2 -2.6001068883610456e-01 7.0344702583697174e+00 2.6641354778418549e+01 8.3240099937569079e-01 1 0 1
15168 201 6 4.0998931116389542e-01 4.7156021793515634e+00 2.3691549609705284e+01 5.4786479053601358e+00 -4 1 0
15883 201 7 -8.2001068883610451e-01 6.3616415751280408e+00 1.6606313262963152e+01 3.8491577966129866e+00 -1 1 1
15169 201 7 -8.2001068883610451e-01 5.4244122371871155e+00 2.4031029133705808e+01 6.0999779263055629e+00 -4 1 0
10893 160 1 1.6598931116389545e-01 2.7333108935829231e+00 2.4746404285820567e+01 1.6411917630398145e+00 1 0 1
3843 57 2 -2.6001068883610456e-01 7.1644873741449171e+00 2.0667466330238330e+01 5.7564159640230130e+00 0 0 0
16465 201 6 4.0298931116389547e-01 5.2745246991954948e+00 1.7288259039857824e+01 4.0382944652181069e-01 1 0 1
13069 192 2 -2.6001068883610456e-01 7.4291101911959689e+00 2.6159876827608894e+01 2.9892127920033280e+00 1 0 1
16353 201 6 4.0298931116389547e-01 4.7144388058947753e+00 2.7033718827267531e+01 4.7720274518380332e+00 0 1 1
1347 20 5 -7.0631068883610459e-01 4.9132734213003042e+00 1.4709247436024208e+01 7.2450604344323211e-01 1 0 0
10903 160 2 -2.6001068883610456e-01 2.0740345618520584e+00 2.5741186484104070e+01 -4.4486887775775752e-01 1 0 1
14248 201 7 -8.2001068883610451e-01 1.1156499403522464e+00 2.0219955590577353e+01 5.3940308264903258e+00 1 3 -2
15882 201 6 4.0998931116389542e-01 6.2890223823878948e+00 1.7271879380753404e+01 4.5359528219897953e+00 -1 1 1
10894 160 4 1.4738893111638955e+00 1.9519480684327188e+00 2.3083949508800242e+01 1.2888362349032001e+00 1 0 1
16356 201 6 4.0298931116389547e-01 4.5335738297110453e+00 2.6097033368549319e+01 5.8114789411985797e+00 0 1 1
15884 201 6 4.0998931116389542e-01 5.7232892629179402e+00 1.6931790769651890e+01 3.1555919129558201e+00 -1 1 1
13084 192 2 -2.6001068883610456e-01 8.0352180316396495e+00 2.3595826625215373e+01 2.8971649495379910e+00 1 0 1
15757 201 7 -8.2001068883610451e-01 2.6765520529517723e+00 2.3024200667664335e+01 4.9016957258551450e+00 -2 -4 2
10905 160 2 -2.6001068883610456e-01 1.9314679848378340e+00 2.5129274548178820e+01 2.7071899143205180e+00 1 0 1
15756 201 6 4.0998931116389542e-01 2.6906915239656479e+00 2.2330410944577686e+01 4.2328863746993628e+00 -2 -4 2
3834 57 2 -2.6001068883610456e-01 6.1487324997372239e+00 1.8624090088814796e+01 6.5712003961075114e+00 0 0 0
16355 201 6 4.0298931116389547e-01 3.4541523037181125e+00 2.7040197955657760e+01 5.5647509589322528e+00 0 1 1
10891 160 3 -3.2001068883610456e-01 4.1159069369710855e+00 2.6299601012196259e+01 4.1540842612493667e-01 1 0 1
10213 150 5 -7.0631068883610459e-01 4.3467957753672337e+00 2.6280878986418351e+01 7.7720108872771165e+00 0 0 0
13079 192 5 -7.0631068883610459e-01 2.4215128406216229e+00 1.8809980223050669e+01 2.7941909941936602e+00 1 0 1
15758 201 6 4.0998931116389542e-01 1.7551110974772681e+00 2.2846863229757989e+01 5.2461652474816933e+00 -2 -4 2
14888 201 6 4.0998931116389542e-01 2.9091822228466317e+00 1.6317907227717708e+01 9.3906463330989412e-02 -1 1 2
14247 201 6 4.0998931116389542e-01 1.5811295157039447e+00 1.9684046138160948e+01 4.7979705234450103e+00 1 3 -2
1359 20 2 -2.6001068883610456e-01 1.2096814862212764e+00 1.6161459334862027e+01 6.7206244550113690e+00 1 0 0
1356 20 2 -2.6001068883610456e-01 3.2933261668994320e+00 1.5650761574773652e+01 5.1429744663564936e+00 1 0 0
1357 20 2 -2.6001068883610456e-01 2.8191714225322202e+00 1.5268431081132062e+01 2.8695881461191606e+00 1 0 0
8577 126 5 -7.0631068883610459e-01 5.8902683634562107e+00 2.8346199937279380e+01 5.6001975233069006e+00 0 0 0
13065 192 2 -2.6001068883610456e-01 7.3688573915347657e+00 2.8816057129389360e+01 2.2779945348670529e+00 1 0 1
16628 201 6 4.0298931116389547e-01 1.2034857923131457e+00 1.6646412489219596e+01 1.7928416659403656e+00 1 -1 1
10904 160 2 -2.6001068883610456e-01 2.1790590975539552e+00 2.6985377452166684e+01 1.3265817019387942e+00 1 0 1
3830 57 2 -2.6001068883610456e-01 5.4758625699684442e+00 2.1134850989673129e+01 7.5785938385047720e+00 0 0 0
14320 201 7 -8.2001068883610451e-01 1.5565979001078338e+00 2.5453280271662766e+01 6.0056314653923035e+00 -1 3 -3
1360 20 2 -2.6001068883610456e-01 1.1214522851611102e+00 1.4741129943597272e+01 4.8126366053678327e+00 1 0 0
10897 160 5 -7.0631068883610459e-01 1.7336692287070148e+00 2.2411664011549991e+01 -2.4348109772661128e-01 1 0 1
1143 17 5 -7.0631068883610459e-01 2.5393400455027817e+00 2.8530356489500978e+01 5.9684047247499885e+00 1 0 0
16467 201 6 4.0298931116389547e-01 6.5322342793386534e+00 1.6636343581596552e+01 -2.6964791187299625e-01 1 0 1
14886 201 6 4.0998931116389542e-01 1.5264147593005719e+00 1.6183823762142062e+01 -4.7303903422355603e-01 -1 1 2
1344 20 1 6.7998931116389549e-01 3.6096002816159807e+00 1.4328326339649564e+01 4.9098990816995185e+00 1 0 0
8470 125 1 5.1998931116389546e-01 7.4863895493572157e+00 2.8656913286346970e+01 1.3070147834674518e+01 0 0 0
10115 149 1 5.1998931116389546e-01 6.5617585996080745e+00 2.0666687374210603e+01 1.5302767227599677e+01 0 0 0
3824 57 2 -2.6001068883610456e-01 4.9981821942788978e+00 1.8524216425989273e+01 1.1240462615058455e+01 0 0 0
3823 57 1 5.1998931116389546e-01 4.0956930649904848e+00 1.9356030621819365e+01 1.0599316084495127e+01 0 0 0
8474 125 2 -2.6001068883610456e-01 5.8131822032779672e+00 2.7038492526683036e+01 1.3291504471629169e+01 0 0 0
3821 57 2 -2.6001068883610456e-01 3.4384542598735131e+00 1.7545001706891817e+01 8.9989654899751859e+00 0 0 0
10214 150 5 -7.0631068883610459e-01 4.5501350147807491e+00 2.7311879943656468e+01 1.0438521885818293e+01 0 0 0
10126 149 2 -2.6001068883610456e-01 2.2608259030215594e+00 2.0958643013310610e+01 1.4932326685880392e+01 0 0 0
3955 58 2 -2.6001068883610456e-01 1.7430707773491447e+00 2.0170343370156022e+01 9.0169404011653516e+00 0 0 0
3825 57 2 -2.6001068883610456e-01 3.4968817817594497e+00 2.0046054491937848e+01 1.1646982641255157e+01 0 0 0
3826 57 1 5.1998931116389546e-01 4.8651111532918900e+00 2.0427163982098644e+01 9.6927273125787643e+00 0 0 0
3832 57 1 5.1998931116389546e-01 6.1998102963893027e+00 1.8861416477570920e+01 7.9400068346074244e+00 0 0 0
3827 57 2 -2.6001068883610456e-01 6.1148632682268520e+00 2.0657781232037159e+01 1.0274047296920886e+01 0 0 0
14451 201 6 4.0998931116389542e-01 1.6230218217022840e+00 2.8624503801693528e+01 9.7816225237633727e+00 4 -1 2
10109 149 1 5.1998931116389546e-01 7.5979239079632181e+00 2.2327649763223040e+01 1.3526961344008033e+01 0 0 0
10113 149 2 -2.6001068883610456e-01 5.6512974841721562e+00 2.1180555409847312e+01 1.3160504616915004e+01 0 0 0
14251 201 7 -8.2001068883610451e-01 2.6342339421782262e+00 2.6796892013087607e+01 1.2638322464332381e+01 2 -1 0
8473 125 1 5.1998931116389546e-01 7.1099593055793058e+00 2.7258250103026054e+01 1.3658084880672776e+01 0 0 0
16746 201 8 -2.0911068883610456e-01 3.2522899254475748e+00 2.2976375763662602e+01 1.1246664212387746e+01 0 0 0
15920 201 6 4.0998931116389542e-01 1.7996548520311635e+00 2.5565060104586387e+01 9.8566680473958055e+00 3 -1 -3
16030 201 7 -8.2001068883610451e-01 4.3755896818802889e+00 2.4809474496132342e+01 1.2911405069745145e+01 4 5 8
3820 57 1 5.1998931116389546e-01 2.9970292775526199e+00 1.8378515632789462e+01 9.9935290743942140e+00 0 0 0
14136 201 6 4.0998931116389542e-01 1.1059696370096173e+00 2.4201889410325268e+01 1.4010016977059927e+01 5 1 3
16031 201 6 4.0998931116389542e-01 3.9367536077219585e+00 2.5588595773769153e+01 1.3310853856275726e+01 4 5 8
16748 201 6 4.0298931116389547e-01 3.1997750950164754e+00 2.3409335587261946e+01 1.0349564982157618e+01 0 0 0
3833 57 2 -2.6001068883610456e-01 5.7213307187169171e+00 1.7734304869061567e+01 8.5915580940494873e+00 0 0 0
3925 58 2 -2.6001068883610456e-01 1.4720816871036404e+00 1.6006524788089035e+01 1.0156892680743377e+01 0 0 0
1235 19 2 -2.6001068883610456e-01 7.0237423075007355e+00 1.5557813552424026e+01 8.0385512193216790e+00 1 0 0
10161 149 2 -2.6001068883610456e-01 1.5276257354224752e+00 1.6849575036430114e+01 1.4803818124117438e+01 0 0 0
10211 150 1 1.6598931116389545e-01 6.4944717268650738e+00 2.5385188148583548e+01 9.7407675034824539e+00 0 0 0
10117 149 2 -2.6001068883610456e-01 5.9175545587483942e+00 1.9437608912489900e+01 1.5276008973000550e+01 0 0 0
10224 150 2 -2.6001068883610456e-01 6.3668004153555264e+00 2.4002932849054112e+01 1.0073685480313239e+01 0 0 0
10129 149 2 -2.6001068883610456e-01 2.9764864112449692e+00 1.8171643015177128e+01 1.6042327152817606e+01 0 0 0
10036 148 2 -2.6001068883610456e-01 3.1612566990439857e+00 1.5120304215619955e+01 1.4895205011815884e+01 0 0 0
16029 201 6 4.0998931116389542e-01 5.2827751270126910e+00 2.4776870582283383e+01 1.3230521324152239e+01 4 5 8
3839 57 2 -2.6001068883610456e-01 8.1447900383804246e+00 2.1388392066868260e+01 8.6145353388685528e+00 0 0 0
10112 149 1 5.1998931116389546e-01 6.8758140369435514e+00 2.1006573205905074e+01 1.3871262107134269e+01 0 0 0
3953 58 1 5.1998931116389546e-01 1.5537390767354617e+00 1.8896824359793829e+01 9.5186553495726844e+00 0 0 0
10210 150 1 6.7998931116389549e-01 7.6392860019158517e+00 2.5351084430330122e+01 8.7339196655093332e+00 0 0 0
10223 150 2 -2.6001068883610456e-01 6.9753979602667258e+00 2.6095031156926243e+01 1.0898720194422067e+01 0 0 0
10114 149 2 -2.6001068883610456e-01 7.5046084030960607e+00 1.9925617595863109e+01 1.3341726347274161e+01 0 0 0
10121 149 1 5.1998931116389546e-01 4.1794462964391368e+00 2.1803636417728576e+01 1.5818121302098442e+01 0 0 0
10215 150 5 -7.0631068883610459e-01 3.5196453502313680e+00 2.5042036234885810e+01 9.7350936424384535e+00 0 0 0
3835 57 1 5.1998931116389546e-01 7.7053625133297965e+00 1.9061341091366916e+01 8.3031061078305495e+00 0 0 0
3822 57 2 -2.6001068883610456e-01 2.8382119744653718e+00 1.7577882135697784e+01 1.1157073123045315e+01 0 0 0
10212 150 4 1.4738893111638955e+00 4.7861024781703545e+00 2.6084831230775148e+01 9.3600020214576549e+00 0 0 0
14252 201 6 4.0998931116389542e-01 1.8853601159417943e+00 2.6945078498624579e+01 1.2025618081663735e+01 2 -1 0
10125 149 2 -2.6001068883610456e-01 3.8416063813798207e+00 1.9729590334915237e+01 1.4433503134683580e+01 0 0 0
10110 149 2 -2.6001068883610456e-01 6.6217462832710163e+00 2.3245469328614071e+01 1.3771231834669942e+01 0 0 0
13822 201 7 -8.2001068883610451e-01 1.4131274362952417e+00 2.7377733448995318e+01 1.5160824796916105e+01 1 2 1
13823 201 6 4.0998931116389542e-01 1.3294670214396702e+00 2.6468039461729887e+01 1.5474922763371184e+01 1 2 1
8475 125 2 -2.6001068883610456e-01 7.7698579909629339e+00 2.6179358645897864e+01 1.3059557149192369e+01 0 0 0
3828 57 2 -2.6001068883610456e-01 4.1756632285405964e+00 2.1627868127404394e+01 9.6435247147300647e+00 0 0 0
3836 57 2 -2.6001068883610456e-01 7.8420544661964451e+00 1.9169946685910848e+01 9.7164937257775694e+00 0 0 0
16747 201 6 4.0298931116389547e-01 3.6302659124463408e+00 2.3647136748632040e+01 1.1804404017786704e+01 0 0 0
14452 201 7 -8.2001068883610451e-01 1.0951173681708863e+00 2.8462788988521606e+01 1.0556821583544442e+01 4 -1 2
10124 149 1 5.1998931116389546e-01 3.3852755383132846e+00 2.0467539435646835e+01 1.5480946257946172e+01 0 0 0
14250 201 6 4.0998931116389542e-01 3.4385680553382221e+00 2.6995482555277910e+01 1.2003216044004990e+01 2 -1 0
8477 125 2 -2.6001068883610456e-01 6.5861796028256858e+00 2.5718893358977020e+01 1.5311860887776637e+01 0 0 0
10116 149 2 -2.6001068883610456e-01 7.7845839302474564e+00 2.0391343973400797e+01 1.5901661102003240e+01 0 0 0
8483 125 2 -2.6001068883610456e-01 4.2960352406123450e+00 2.7820262431889471e+01 1.5234492643841660e+01 0 0 0
10122 149 2 -2.6001068883610456e-01 4.0118322038774066e+00 2.2569541551274590e+01 1.4616376243814866e+01 0 0 0
16745 201 6 4.0298931116389547e-01 2.3266166197951690e+00 2.3209998871900002e+01 1.1453901370490573e+01 0 0 0
8472 125 2 -2.6001068883610456e-01 7.4122957596394032e+00 2.8631539063355376e+01 1.1697435654245899e+01 0 0 0
8476 125 1 5.1998931116389546e-01 7.1767121941728842e+00 2.6993785288412624e+01 1.5176831877195550e+01 0 0 0
3829 57 1 5.1998931116389546e-01 5.1155770426142499e+00 1.9985105685006488e+01 8.2147577304124493e+00 0 0 0
10111 149 2 -2.6001068883610456e-01 7.7809051490062702e+00 2.2340025642259043e+01 1.2161010367672166e+01 0 0 0
3954 58 2 -2.6001068883610456e-01 1.2250902607514942e+00 1.8113781825469541e+01 8.4030506331994221e+00 0 0 0
1238 19 2 -2.6001068883610456e-01 7.3980161685548644e+00 1.4473785348905231e+01 1.0645332089022281e+01 1 0 0
1234 19 1 5.1998931116389546e-01 7.9650801516108132e+00 1.4511165656734784e+01 8.3302792691682406e+00 1 0 0
1363 20 2 -2.6001068883610456e-01 5.2354492057550059e+00 1.4672678223491118e+01 9.5392237484601594e+00 1 0 0
13821 201 6 4.0998931116389542e-01 1.7296734284110911e+00 2.7348072311946805e+01 1.4238890215362092e+01 1 2 1
10221 150 2 -2.6001068883610456e-01 7.9605275182758781e+00 2.4032316577587110e+01 8.3392969984667484e+00 0 0 0
10148 149 2 -2.6001068883610456e-01 1.0505002384409894e+00 1.9063553988386676e+01 1.4487344833412523e+01 0 0 0
14137 201 7 -8.2001068883610451e-01 1.1804661117933091e+00 2.3750743525351055e+01 1.3116620333451859e+01 5 1 3
8576 126 5 -7.0631068883610459e-01 6.8799345182385805e+00 2.8745159835807904e+01 8.2062951083374873e+00 0 0 0
8486 125 2 -2.6001068883610456e-01 4.5341777544499049e+00 2.5225028205689664e+01 1.6066755227115557e+01 0 0 0
10119 149 2 -2.6001068883610456e-01 6.1404855387350361e+00 2.2886383710909975e+01 1.6032758787085243e+01 0 0 0
13657 201 7 -8.2001068883610451e-01 9.4458050262067728e-01 2.2314913006066202e+01 1.0044423946052767e+01 5 0 4
10118 149 1 5.1998931116389546e-01 5.6296031535649531e+00 2.1599598206679623e+01 1.6109477080502714e+01 0 0 0
11570 170 3 -3.2001068883610456e-01 5.0338438968001169e+00 1.4733155847237372e+01 2.3564539475335891e+01 1 0 0
8513 125 2 -2.6001068883610456e-01 1.3640335081934252e+00 2.3025380726720730e+01 2.0383644004747204e+01 0 0 0
8501 125 3 -3.2001068883610456e-01 3.5268797879534692e+00 2.2792019525099871e+01 2.1033396084892502e+01 0 0 0
16743 201 6 4.0298931116389547e-01 1.1545080478743737e+00 2.8699728205198063e+01 1.6215197541923210e+01 0 -1 0
8499 125 2 -2.6001068883610456e-01 2.0880887800953949e+00 2.5274291393954446e+01 2.0833421991105823e+01 0 0 0
8488 125 1 5.1998931116389546e-01 5.5723719586942142e+00 2.5846195463471339e+01 1.8218578324438006e+01 0 0 0
8391 124 2 -2.6001068883610456e-01 2.5058816713185621e+00 2.5822317673482821e+01 2.2920241712141987e+01 0 0 0
11560 170 1 5.1998931116389546e-01 6.7307652571186543e+00 1.7807950686630054e+01 2.0524645389665114e+01 1 0 0
8491 125 1 5.1998931116389546e-01 5.3519765896011879e+00 2.6580790971819663e+01 1.9502255937008005e+01 0 0 0
10127 149 1 5.1998931116389546e-01 3.0450095979485035e+00 1.9411959725772558e+01 1.6565490946108429e+01 0 0 0
8512 125 2 -2.6001068883610456e-01 5.3569681281806059e+00 2.3885954193434337e+01 2.0640577848133987e+01 0 0 0
10028 148 2 -2.6001068883610456e-01 2.0391139901614226e+00 1.6680382810090070e+01 1.7492996078486108e+01 0 0 0
8489 125 2 -2.6001068883610456e-01 6.8548695659215708e+00 2.5851558967327929e+01 1.7764773624310781e+01 0 0 0
10128 149 2 -2.6001068883610456e-01 4.1323826365784351e+00 1.9308528944046000e+01 1.7490561458867727e+01 0 0 0
8490 125 2 -2.6001068883610456e-01 5.4694473169378455e+00 2.4500992040197140e+01 1.8446691452804870e+01 0 0 0
8492 125 2 -2.6001068883610456e-01 5.6717303166567872e+00 2.7979283433369574e+01 1.9423083931777811e+01 0 0 0
11461 169 1 5.1998931116389546e-01 1.1519490435092847e+00 1.5069839379019388e+01 2.1319807654759884e+01 1 0 0
11553 170 2 -2.6001068883610456e-01 7.7087124875256627e+00 1.7215272905336708e+01 1.7660674732223644e+01 1 0 0
11460 169 2 -2.6001068883610456e-01 2.1219662747932713e+00 1.7248803981735367e+01 2.0955912432810813e+01 1 0 0
11592 170 1 5.1998931116389546e-01 3.3444328741536995e+00 1.5972014899134178e+01 2.2623351932557554e+01 1 0 0
11593 170 2 -2.6001068883610456e-01 2.8712896524803071e+00 1.5135341155550590e+01 2.3641321006172056e+01 1 0 0
8502 125 1 6.7998931116389549e-01 2.1959906765519968e+00 2.2639722936288759e+01 2.1423925714128465e+01 0 0 0
11458 169 1 5.1998931116389546e-01 2.4491680840947345e+00 1.5922146147060559e+01 2.1282215252933526e+01 1 0 0
8514 125 2 -2.6001068883610456e-01 1.9234976734444904e+00 2.3562280314774050e+01 2.2480317622048680e+01 0 0 0
11564 170 2 -2.6001068883610456e-01 5.8261596549079915e+00 1.6072989409515493e+01 1.9070351215206678e+01 1 0 0
11459 169 2 -2.6001068883610456e-01 3.1556510172386862e+00 1.5304204394234498e+01 2.0290349685016157e+01 1 0 0
10040 148 2 -2.6001068883610456e-01 3.4401196166334453e+00 1.4964420363425631e+01 1.7530464205730105e+01 0 0 0
11565 170 2 -2.6001068883610456e-01 4.5234170030462471e+00 1.7144332114569945e+01 2.0628750698983279e+01 1 0 0
11567 170 2 -2.6001068883610456e-01 6.8845072263500739e+00 1.5090500237210934e+01 2.1763315966887877e+01 1 0 0
8494 125 1 5.1998931116389546e-01 4.0181969272398650e+00 2.6520343283861223e+01 2.0213796824065657e+01 0 0 0
8392 124 2 -2.6001068883610456e-01 4.4636254306623169e+00 2.6279753608872507e+01 2.4183465868086536e+01 0 0 0
8524 125 2 -2.6001068883610456e-01 4.3858390565286811e+00 2.3186642969877788e+01 2.3417679744551823e+01 0 0 0
8498 125 2 -2.6001068883610456e-01 3.2244923394294336e+00 2.4520250554094094e+01 1.9123904581760453e+01 0 0 0
11563 170 1 5.1998931116389546e-01 5.7316793128928616e+00 1.6548922232871089e+01 2.0327611816435912e+01 1 0 0
11581 170 2 -2.6001068883610456e-01 5.5116232488628656e+00 1.6852296395378307e+01 2.3066284339052785e+01 1 0 0
8497 125 1 5.1998931116389546e-01 3.3920444264827689e+00 2.5103508292998107e+01 2.0360584931416483e+01 0 0 0
11569 170 1 4.1998931116389543e-01 4.8791901513849716e+00 1.5706723867554604e+01 2.2556181790732133e+01 1 0 0
8495 125 2 -2.6001068883610456e-01 3.1664306751377320e+00 2.7345527321830360e+01 1.9541877924379619e+01 0 0 0
8525 125 2 -2.6001068883610456e-01 5.5666162183240431e+00 2.4947628161536493e+01 2.2766551984432709e+01 0 0 0
11566 170 1 5.1998931116389546e-01 5.6808901349848044e+00 1.5367615875469017e+01 2.1285265926512277e+01 1 0 0
10130 149 1 5.1998931116389546e-01 1.7272656690160664e+00 1.9704480744846176e+01 1.7355529729220493e+01 0 0 0
8493 125 2 -2.6001068883610456e-01 6.1875486291499628e+00 2.6086496822058940e+01 2.0402948799426710e+01 0 0 0
160 3 2 -2.6001068883610456e-01 7.9583900052345911e+00 2.5374854326912082e+01 2.1978302580719543e+01 0 0 0
8523 125 1 5.1998931116389546e-01 4.3472455026703889e+00 2.4391156726851992e+01 2.2781255935292727e+01 0 0 0
8503 125 1 4.1998931116389543e-01 1.8793572335952569e+00 2.1195533939423125e+01 2.1935546340906928e+01 0 0 0
8390 124 1 5.1998931116389546e-01 3.5339221850324645e+00 2.5315794043995911e+01 2.3748616575612530e+01 0 0 0
8487 125 2 -2.6001068883610456e-01 3.3105053250739052e+00 2.6350556524557341e+01 1.7404002263165591e+01 0 0 0
10132 149 2 -2.6001068883610456e-01 1.7780790899988184e+00 1.8806960063567505e+01 1.8445565605381141e+01 0 0 0
10131 149 2 -2.6001068883610456e-01 1.7259585512091529e+00 2.1037136359790669e+01 1.7849551664000725e+01 0 0 0
11562 170 2 -2.6001068883610456e-01 6.2502697199784247e+00 1.8443089556574694e+01 2.1648279107364527e+01 1 0 0
10120 149 2 -2.6001068883610456e-01 5.6668650676970813e+00 2.1089335021249784e+01 1.7433956954934974e+01 0 0 0
8482 125 1 5.1998931116389546e-01 5.0300682958144289e+00 2.7639833927585439e+01 1.6441768863190511e+01 0 0 0
8500 125 1 4.1998931116389543e-01 4.1081648309804670e+00 2.4065776508126099e+01 2.1228544954036014e+01 0 0 0
8496 125 2 -2.6001068883610456e-01 4.1138653253856798e+00 2.7205207425852855e+01 2.1436913207515744e+01 0 0 0
11561 170 2 -2.6001068883610456e-01 6.5004228985623751e+00 1.8538329351100789e+01 1.9376747002365104e+01 1 0 0
8520 125 2 -2.6001068883610456e-01 1.5007270611933503e+00 2.1979197453976301e+01 2.4168650541453182e+01 0 0 0
8485 125 1 5.1998931116389546e-01 4.5958082423364282e+00 2.6268819822875518e+01 1.7004878106144851e+01 0 0 0
8515 125 2 -2.6001068883610456e-01 3.0097741739382462e+00 2.0510728766362192e+01 2.1500193925817928e+01 0 0 0
11594 170 2 -2.6001068883610456e-01 3.2694903213528357e+00 1.7253742974805494e+01 2.3200541037161187e+01 1 0 0
8511 125 1 7.7998931116389547e-01 1.6890370563090835e+00 2.0805829020918566e+01 2.3403715432446827e+01 0 0 0
8481 125 2 -2.6001068883610456e-01 7.2197239970752509e+00 2.8046335128275242e+01 1.7330762984575099e+01 0 0 0
8484 125 2 -2.6001068883610456e-01 4.5522290155855911e+00 2.8604352969928613e+01 1.7346029902902483e+01 0 0 0
8479 125 1 5.1998931116389546e-01 6.4804878042718101e+00 2.7962995257807219e+01 1.6147065594170535e+01 0 0 0
10123 149 2 -2.6001068883610456e-01 3.4401744624385815e+00 2.2419145194605072e+01 1.6829532263011014e+01 0 0 0
8522 125 2 -2.6001068883610456e-01 2.7826182065932712e+00 2.0074637471298104e+01 2.3897917521456517e+01 0 0 0
161 3 2 -2.6001068883610456e-01 8.1325992765150517e+00 2.3163529614479430e+01 2.1855304449374312e+01 0 0 0
10031 148 2 -2.6001068883610456e-01 1.2980293931330835e+00 1.4365069285532188e+01 1.8244527441365303e+01 0 0 0
158 3 2 -2.6001068883610456e-01 8.1646139936317450e+00 2.5116776891840090e+01 2.4234954463658649e+01 0 0 0
10939 161 2 -2.6001068883610456e-01 8.1401297595507671e+00 1.8503111315804503e+01 2.4146918516982907e+01 1 0 0
1533 23 2 -2.6001068883610456e-01 5.8224743047498917e+00 1.8641548345906159e+01 3.1440480747792989e+01 0 0 0
8414 124 1 5.1998931116389546e-01 7.2909779930754173e+00 2.3127355531068293e+01 3.0527917957650569e+01 0 0 0
10917 161 2 -2.6001068883610456e-01 2.9948942018017286e+00 1.6321112869793023e+01 2.7794405949550459e+01 1 0 0
8409 124 2 -2.6001068883610456e-01 4.3184818522367623e+00 2.2803204489650760e+01 3.0642384952348429e+01 0 0 0
8395 124 2 -2.6001068883610456e-01 2.8004834425318283e+00 2.5764537692632576e+01 2.6093655969017007e+01 0 0 0
8308 122 2 -2.6001068883610456e-01 6.7695025806171802e+00 2.7133848905994551e+01 2.8730918333989784e+01 0 0 0
10922 161 1 5.1998931116389546e-01 4.6100642073238500e+00 1.9049389406163343e+01 2.7406056619084879e+01 1 0 0
8416 124 2 -2.6001068883610456e-01 7.8328493481592014e+00 2.4129488787694729e+01 2.9745086915502160e+01 0 0 0
10927 161 2 -2.6001068883610456e-01 5.4459685212802329e+00 1.8961378782335952e+01 2.5218746087259081e+01 1 0 0
1537 23 2 -2.6001068883610456e-01 3.5337229665967360e+00 2.0122463589809787e+01 3.2101440515633584e+01 0 0 0
10924 161 2 -2.6001068883610456e-01 3.6621312806427277e+00 2.0014671150722606e+01 2.6951691801276553e+01 1 0 0
8399 124 1 5.1998931116389546e-01 5.0703802818603148e+00 2.3646627598018672e+01 2.6293951574740735e+01 0 0 0
8317 122 2 -2.6001068883610456e-01 2.2296838723643799e+00 2.8045024466610602e+01 3.2185763564352698e+01 0 0 0
8415 124 2 -2.6001068883610456e-01 6.4664464780029807e+00 2.3650905815645498e+01 3.1535279678468516e+01 0 0 0
8412 124 2 -2.6001068883610456e-01 6.9664446349705154e+00 2.2128815601605599e+01 2.8505170723765719e+01 0 0 0
10928 161 1 5.1998931116389546e-01 6.4524195106486930e+00 1.7450367374652533e+01 2.6497185283591257e+01 1 0 0
10931 161 1 5.1998931116389546e-01 7.7320746375870826e+00 1.8046393895056593e+01 2.7141828479008144e+01 1 0 0
8403 124 2 -2.6001068883610456e-01 6.7878283086409512e+00 2.4620823448013454e+01 2.7377387368548092e+01 0 0 0
8393 124 1 5.1998931116389546e-01 2.8859986509753290e+00 2.4782265039644020e+01 2.5119020142616737e+01 0 0 0
10916 161 1 5.1998931116389546e-01 2.6776272876624105e+00 1.7575924070861781e+01 2.8412835953043771e+01 1 0 0
10919 161 1 5.1998931116389546e-01 4.0767029273112749e+00 1.8345714546717165e+01 2.8627451798658232e+01 1 0 0
8297 122 3 -3.2001068883610456e-01 4.9420254125601897e+00 2.7937288356020400e+01 2.9636496267871099e+01 0 0 0
8408 124 1 5.1998931116389546e-01 4.9476548055892424e+00 2.2896583977901791e+01 2.9384659624804552e+01 0 0 0
8321 122 2 -2.6001068883610456e-01 6.7764410704656131e+00 2.8236210594882426e+01 3.1348369036702071e+01 0 0 0
10918 161 2 -2.6001068883610456e-01 2.1630718665842958e+00 1.7281403798363709e+01 2.9629143107114878e+01 1 0 0
10930 161 2 -2.6001068883610456e-01 6.8751187278835006e+00 1.6873065903359883e+01 2.5268445563363201e+01 1 0 0
8406 124 2 -2.6001068883610456e-01 5.6476712187904408e+00 2.5065604300673890e+01 2.9757151679348322e+01 0 0 0
8407 124 2 -2.6001068883610456e-01 3.6141837136287180e+00 2.4710908101030512e+01 2.8967951515714962e+01 0 0 0
8398 124 2 -2.6001068883610456e-01 2.9646359062667589e+00 2.3421433238037086e+01 2.7056989523325100e+01 0 0 0
1524 23 2 -2.6001068883610456e-01 6.6663338514600694e+00 1.4624982306447951e+01 3.2152554939585706e+01 0 0 0
10921 161 2 -2.6001068883610456e-01 3.9449451616812605e+00 1.9320281552859676e+01 2.9637832430860083e+01 1 0 0
11049 162 2 -2.6001068883610456e-01 2.1945621934826143e+00 2.0405979459569252e+01 2.8741908972961060e+01 1 0 0
10926 161 2 -2.6001068883610456e-01 4.1613068671063109e+00 1.7297259639530175e+01 2.5917168168430312e+01 1 0 0
10923 161 2 -2.6001068883610456e-01 5.6153859952321143e+00 1.9811845802847536e+01 2.7858387579917974e+01 1 0 0
8405 124 1 5.1998931116389546e-01 4.9184977427881993e+00 2.4333610970328667e+01 2.8891915617087424e+01 0 0 0
8401 124 2 -2.6001068883610456e-01 5.5712831283613440e+00 2.2356230047344578e+01 2.6590589381623044e+01 0 0 0
8410 124 2 -2.6001068883610456e-01 4.1638967217381566e+00 2.2135624405416529e+01 2.8515832057311819e+01 0 0 0
8394 124 2 -2.6001068883610456e-01 1.6540114926589606e+00 2.4359331591099462e+01 2.4893151803192069e+01 0 0 0
8404 124 2 -2.6001068883610456e-01 4.9811145454652328e+00 2.5960483149034093e+01 2.7296624651590037e+01 0 0 0
8418 124 2 -2.6001068883610456e-01 7.8929499465497237e+00 2.1750595340350714e+01 3.2421086601276244e+01 0 0 0
10925 161 1 5.1998931116389546e-01 5.1208045108491964e+00 1.8163528652760629e+01 2.6285053656536821e+01 1 0 0
1523 23 1 5.1998931116389546e-01 6.7279520235451162e+00 1.6008111023850343e+01 3.2123655297228780e+01 0 0 0
8402 124 1 5.1998931116389546e-01 5.3760731532350521e+00 2.4645868182213778e+01 2.7437632781956243e+01 0 0 0
1525 23 2 -2.6001068883610456e-01 5.6131436312705620e+00 1.6322132526300603e+01 3.1394538356889548e+01 0 0 0
10920 161 2 -2.6001068883610456e-01 4.9439216021663457e+00 1.7297879193766292e+01 2.8996644189247085e+01 1 0 0
10914 161 2 -2.6001068883610456e-01 1.7307459236380169e+00 1.8136796374816853e+01 2.6328553256137848e+01 1 0 0
10929 161 2 -2.6001068883610456e-01 6.2606224653838751e+00 1.6296416864985165e+01 2.7297996023001918e+01 1 0 0
8400 124 2 -2.6001068883610456e-01 5.8772716462104064e+00 2.4064262455810926e+01 2.5243203585792241e+01 0 0 0
8413 124 2 -2.6001068883610456e-01 6.0402477287481284e+00 2.1014361704727538e+01 3.0284601588177853e+01 0 0 0
8411 124 1 5.1998931116389546e-01 6.3422319390042921e+00 2.2264188708454238e+01 2.9707370014671540e+01 0 0 0
8396 124 1 5.1998931116389546e-01 3.6278522687453885e+00 2.3564933574380692e+01 2.5835854895314206e+01 0 0 0
10913 161 1 5.1998931116389546e-01 1.5458884561424135e+00 1.8269844944596674e+01 2.7670586512476856e+01 1 0 0
8397 124 2 -2.6001068883610456e-01 3.3406406638049009e+00 2.2414614443787492e+01 2.5140681937838281e+01 0 0 0
10936 161 2 -2.6001068883610456e-01 7.2571450541392126e+00 2.0065870501647904e+01 2.6110017573323361e+01 1 0 0
1536 23 2 -2.6001068883610456e-01 3.4718547282022194e+00 1.7881232333759268e+01 3.2206822785985622e+01 0 0 0
8316 122 2 -2.6001068883610456e-01 1.3966921382777577e+00 2.6837964142206779e+01 3.0520549083379247e+01 0 0 0
8299 122 1 4.1998931116389543e-01 2.6886512843114674e+00 2.8726227750549310e+01 2.9909077168829484e+01 0 0 0
8295 122 2 -2.6001068883610456e-01 4.6065662829533194e+00 2.8756175683901599e+01 2.7344423784856893e+01 0 0 0
10932 161 2 -2.6001068883610456e-01 7.3410888133067074e+00 1.8496040095720261e+01 2.8384204362299496e+01 1 0 0
8296 122 1 4.1998931116389543e-01 6.1696720565552328e+00 2.8307649682672146e+01 2.9082656666834243e+01 0 0 0
8311 122 2 -2.6001068883610456e-01 2.5917765636992964e+00 2.7926230991830074e+01 2.8775791951090557e+01 0 0 0
11047 162 1 5.1998931116389546e-01 1.2155966700028742e+00 1.9722393885368863e+01 2.8020062121937624e+01 1 0 0
1520 23 1 5.1998931116389546e-01 8.0136389719830294e+00 1.6337289466432697e+01 3.1306707538403071e+01 0 0 0
1521 23 2 -2.6001068883610456e-01 7.9410012183791965e+00 1.7615779659688759e+01 3.0781580784106339e+01 0 0 0
8307 122 1 7.7998931116389547e-01 1.6692102976430037e+00 2.8120502487202533e+01 3.0899111707501362e+01 0 0 0
8294 122 2 -2.6001068883610456e-01 6.7282990867351167e+00 2.8138468366517820e+01 2.6873892850319677e+01 0 0 0
11048 162 2 -2.6001068883610456e-01 1.0472183959306904e+00 2.0385984914889836e+01 2.6897956667998145e+01 1 0 0
1522 23 2 -2.6001068883610456e-01 8.0254372954457374e+00 1.5503305875802690e+01 3.0192500472250597e+01 0 0 0
4768 70 2 -2.6001068883610456e-01 1.1420759287580644e+00 1.4369381477508941e+01 3.0719087414406427e+01 0 0 0
1532 23 1 5.1998931116389546e-01 5.5699243077549845e+00 1.8997673354253624e+01 3.2695495190854295e+01 0 0 0
1856 28 2 -2.6001068883610456e-01 7.4611796595253113e+00 2.1268046708079780e+01 4.0715734555545716e+01 0 0 0
14162 201 6 4.0998931116389542e-01 7.0955677425363408e+00 2.6336059572013916e+01 3.8557377565915445e+01 -1 -1 2
1550 23 1 1.6598931116389545e-01 7.5071051074790711e+00 2.6371667029753798e+01 3.4873237130069477e+01 0 0 0
1540 23 2 -2.6001068883610456e-01 1.8675181633424327e+00 1.9059411680799368e+01 3.3893072902177977e+01 0 0 0
1848 28 1 5.1998931116389546e-01 7.6737730617418025e+00 1.8635002282730351e+01 3.7875727641905065e+01 0 0 0
1559 23 2 -2.6001068883610456e-01 3.2115834903267961e+00 2.4522313132815867e+01 3.4538372122000951e+01 0 0 0
1544 23 1 4.1998931116389543e-01 3.0101590131281113e+00 2.1665615478899223e+01 3.4933891403155677e+01 0 0 0
1560 23 2 -2.6001068883610456e-01 7.3386487796430329e+00 2.3991136557065353e+01 3.4832599953777681e+01 0 0 0
1555 23 1 7.7998931116389547e-01 4.1022188626840261e+00 2.5989525374654505e+01 3.6129759614865833e+01 0 0 0
4838 71 2 -2.6001068883610456e-01 3.8897163130211356e+00 2.7964810625865358e+01 3.9792495965011220e+01 0 0 0
1557 23 2 -2.6001068883610456e-01 5.4526170173738455e+00 2.2579671792677580e+01 3.5309667044999010e+01 0 0 0
1855 28 2 -2.6001068883610456e-01 8.0750048881453207e+00 1.9109224527694781e+01 4.0854930474032933e+01 0 0 0
1565 23 2 -2.6001068883610456e-01 4.2367859672275809e+00 2.5807681451882512e+01 3.7513971898368823e+01 0 0 0
7032 104 1 5.1998931116389546e-01 1.1756397707149089e+00 1.6974066817469730e+01 3.9930165978664149e+01 1 0 0
1558 23 2 -2.6001068883610456e-01 4.8997969998436899e+00 2.3262040877369429e+01 3.7330565099642669e+01 0 0 0
1531 23 2 -2.6001068883610456e-01 5.8245536969659746e+00 1.8355090155390673e+01 3.4990730583502405e+01 0 0 0
1527 23 2 -2.6001068883610456e-01 7.2206003350966865e+00 1.6039918820608282e+01 3.4462977429836286e+01 0 0 0
1530 23 2 -2.6001068883610456e-01 7.6739190705730174e+00 1.8677875484819630e+01 3.3768551930057818e+01 0 0 0
1562 23 2 -2.6001068883610456e-01 6.7876637303833744e+00 2.7042254125943654e+01 3.3972283578201463e+01 0 0 0
1541 23 1 5.1998931116389546e-01 3.5737637546523229e+00 2.0253359820038028e+01 3.5203837644475122e+01 0 0 0
1849 28 2 -2.6001068883610456e-01 6.3571173861839725e+00 1.8292730593558055e+01 3.7757794966092035e+01 0 0 0
7034 104 2 -2.6001068883610456e-01 2.4148941859853830e+00 1.6326988819654794e+01 3.9813559981171110e+01 1 0 0
1858 28 2 -2.6001068883610456e-01 5.7455484584213963e+00 1.8328072833522238e+01 3.9800870284648298e+01 0 0 0
1846 28 2 -2.6001068883610456e-01 7.6941715065119274e+00 1.6830357663205476e+01 3.9510413062021996e+01 0 0 0
1441 22 2 -2.6001068883610456e-01 1.5301200129162809e+00 2.3820465977374848e+01 3.6950964838191815e+01 0 0 0
1549 23 1 6.7998931116389549e-01 6.6496697917957635e+00 2.5137176377902456e+01 3.5224541792365017e+01 0 0 0
1539 23 2 -2.6001068883610456e-01 3.3888408886405199e+00 1.7780212551906043e+01 3.4766199441363256e+01 0 0 0
1546 23 1 6.7998931116389549e-01 4.5600344413502274e+00 2.3258811321362369e+01 3.6007824771048909e+01 0 0 0
14160 201 6 4.0998931116389542e-01 6.0073433640885092e+00 2.5423659104138352e+01 3.9129690160806938e+01 -1 -1 2
1561 23 2 -2.6001068883610456e-01 6.3768056007307736e+00 2.4947689321769513e+01 3.6593131032349305e+01 0 0 0
1542 23 2 -2.6001068883610456e-01 4.9409068689846860e+00 2.0230245636345686e+01 3.5327722771295576e+01 0 0 0
1877 28 2 -2.6001068883610456e-01 2.2015209785047762e+00 2.4281414329908998e+01 4.0864504341743157e+01 0 0 0
1564 23 2 -2.6001068883610456e-01 2.7497552914262240e+00 2.6478753145167861e+01 3.5797644683006013e+01 0 0 0
14161 201 7 -8.2001068883610451e-01 6.4887061769739400e+00 2.6228460751178737e+01 3.9339653229793036e+01 -1 -1 2
1854 28 1 5.1998931116389546e-01 7.3013635867334568e+00 2.0008945093454589e+01 4.0208965319362363e+01 0 0 0
1529 23 1 5.1998931116389546e-01 6.3534137851171675e+00 1.8170199779925099e+01 3.3728475230752586e+01 0 0 0
1535 23 1 5.1998931116389546e-01 3.9729042740269955e+00 1.9053714719618853e+01 3.2865837914930083e+01 0 0 0
1545 23 3 -3.2001068883610456e-01 3.3904821810178642e+00 2.2467555449240560e+01 3.6059802993445260e+01 0 0 0
1438 22 2 -2.6001068883610456e-01 1.7016488403704202e+00 2.1178155652049888e+01 3.7664469744229088e+01 0 0 0
1862 28 2 -2.6001068883610456e-01 3.5278362613274346e+00 1.9734230905330843e+01 4.0274954135222742e+01 0 0 0
1860 28 1 5.1998931116389546e-01 4.6541535308299808e+00 2.0326662855006969e+01 3.9720572992922342e+01 0 0 0
1861 28 2 -2.6001068883610456e-01 4.6436991997882489e+00 2.0124864498254965e+01 3.8303474994531129e+01 0 0 0
1566 23 2 -2.6001068883610456e-01 4.9081289958571617e+00 2.6987687680598022e+01 3.5631951512635609e+01 0 0 0
1548 23 3 -3.2001068883610456e-01 5.4515198356815553e+00 2.4907889118724931e+01 3.4488322102961291e+01 0 0 0
1538 23 1 5.1998931116389546e-01 3.2201909449605850e+00 1.9067041375375005e+01 3.4251971040937548e+01 0 0 0
1864 28 2 -2.6001068883610456e-01 3.5643037291573134e+00 2.2491239160737127e+01 3.9360837105351116e+01 0 0 0
1857 28 1 5.1998931116389546e-01 5.8496848207402206e+00 1.9546273187149790e+01 4.0358766458564780e+01 0 0 0
1874 28 2 -2.6001068883610456e-01 1.8840689457808728e+00 2.1622257255692539e+01 4.0631194945676128e+01 0 0 0
1547 23 1 4.1998931116389543e-01 4.3373408731607377e+00 2.4670373800788891e+01 3.5330029173509118e+01 0 0 0
7033 104 2 -2.6001068883610456e-01 1.3729369723887885e+00 1.7990660223022147e+01 3.8950489144279928e+01 1 0 0
1543 23 2 -2.6001068883610456e-01 3.0739875042344815e+00 1.9906521484025042e+01 3.6449100209024621e+01 0 0 0
1863 28 1 5.1998931116389546e-01 4.5881094281493411e+00 2.1821484519960752e+01 4.0008822552534092e+01 0 0 0
1567 23 1 5.1998931116389546e-01 1.4625020577354566e+00 2.1808580220240216e+01 3.4670862516356095e+01 0 0 0
4724 70 2 -2.6001068883610456e-01 7.1646006435920224e+00 1.4503215801504883e+01 4.0166396946082678e+01 0 0 0
4736 70 2 -2.6001068883610456e-01 6.4101576546182377e+00 1.4695720443406350e+01 3.7830105399497143e+01 0 0 0
4727 70 2 -2.6001068883610456e-01 4.6169059092581710e+00 1.5319794370368918e+01 3.9384318681359368e+01 0 0 0
1865 28 2 -2.6001068883610456e-01 5.7582190717195623e+00 2.2464519487007259e+01 3.9507961204276853e+01 0 0 0
1852 28 2 -2.6001068883610456e-01 6.9467054187206738e+00 2.0775974825272968e+01 3.8009465631910089e+01 0 0 0
16546 201 8 -2.0911068883610456e-01 7.7720569783314044e+00 2.8264088050227578e+01 4.0580092061054316e+01 0 0 0
1553 23 5 -7.0631068883610459e-01 8.0396073629063736e+00 2.7665976268100756e+01 3.7674841315364986e+01 0 0 0
1556 23 2 -2.6001068883610456e-01 3.6386716187788766e+00 2.2155073778587720e+01 3.3783489272182791e+01 0 0 0
1568 23 2 -2.6001068883610456e-01 1.3000367308448308e+00 2.3195191185110183e+01 3.4681017998680872e+01 0 0 0
16545 201 6 4.0298931116389547e-01 7.4784625467408485e+00 2.7688860192942979e+01 3.9855188464005607e+01 0 0 0
1528 23 2 -2.6001068883610456e-01 5.1034321027470932e+00 1.6315954763275993e+01 3.3799462809148302e+01 0 0 0
1534 23 2 -2.6001068883610456e-01 5.9773023265418299e+00 2.0318415754472703e+01 3.2814512397838875e+01 0 0 0
7036 104 2 -2.6001068883610456e-01 9.3704672479087980e-01 1.9053419125131246e+01 4.0889872121912994e+01 1 0 0
1851 28 1 5.1998931116389546e-01 7.7649248039674692e+00 1.9942105283265253e+01 3.8721621882038924e+01 0 0 0
1526 23 1 5.1998931116389546e-01 6.4216588017687917e+00 1.6629629733793553e+01 3.3467385634264474e+01 0 0 0
1569 23 2 -2.6001068883610456e-01 1.1789402227274799e+00 2.1415420100825965e+01 3.3310426869740787e+01 0 0 0
15609 201 6 4.0998931116389542e-01 1.7481064651857627e+00 1.4331822484537613e+01 3.4886854561778307e+01 -1 1 -1
4738 70 2 -2.6001068883610456e-01 5.3407635611891155e+00 1.4403904779841874e+01 3.5375488645057430e+01 0 0 0
1850 28 2 -2.6001068883610456e-01 8.1581539163469934e+00 1.8935064401172905e+01 3.6583798977926570e+01 0 0 0
1551 23 4 1.4738893111638955e+00 8.1719404006883032e+00 2.7723895673018596e+01 3.6006214675295617e+01 0 0 0
1871 28 2 -2.6001068883610456e-01 3.5333264887258191e+00 2.0625961064922294e+01 4.2720448854082477e+01 0 0 0
1882 28 2 -2.6001068883610456e-01 2.4347561031888727e+00 2.4388980558629576e+01 4.5178320439933508e+01 0 0 0
4710 70 1 5.1998931116389546e-01 5.7814230210842537e+00 1.4884719209083858e+01 4.5194747315080427e+01 0 0 0
1738 26 2 -2.6001068883610456e-01 7.7156845705672072e+00 2.1751425798439691e+01 4.5162434753936935e+01 0 0 0
1880 28 2 -2.6001068883610456e-01 3.0567443517864414e+00 2.4943708833115917e+01 4.3033772642195181e+01 0 0 0
8993 132 2 -2.6001068883610456e-01 7.1280333956848700e+00 2.4911466674047588e+01 4.7097579625454621e+01 0 0 0
1866 28 1 5.1998931116389546e-01 4.6245265577184762e+00 2.2294864601462052e+01 4.1536625277375684e+01 0 0 0
1779 27 2 -2.6001068883610456e-01 1.0335928847123423e+00 2.7478019323048382e+01 4.6837097395971234e+01 0 0 0
1731 26 2 -2.6001068883610456e-01 6.5465841595738796e+00 1.8383088189889989e+01 4.5204512897243696e+01 0 0 0
1867 28 2 -2.6001068883610456e-01 4.7495372519197838e+00 2.3664615135154268e+01 4.1489200854557588e+01 0 0 0
1741 26 2 -2.6001068883610456e-01 7.6712953028771000e+00 1.9521178112014443e+01 4.3516608088115056e+01 0 0 0
4714 70 2 -2.6001068883610456e-01 4.4714597756956724e+00 1.5375775187221048e+01 4.3310666135444720e+01 0 0 0
1868 28 2 -2.6001068883610456e-01 5.8261783286248647e+00 2.1876348618075863e+01 4.2152075742827151e+01 0 0 0
10791 159 1 5.1998931116389546e-01 3.9365325654034469e+00 2.8087071912744825e+01 4.8922420893087782e+01 1 0 0
1715 26 1 5.1998931116389546e-01 2.1355137946196008e+00 2.0529692165597652e+01 4.8419976634007156e+01 0 0 0
4708 70 2 -2.6001068883610456e-01 7.8905372154099709e+00 1.4805866508121323e+01 4.6296266119716947e+01 0 0 0
4722 70 1 5.1998931116389546e-01 6.1691545461941404e+00 1.4499397853326881e+01 4.1126030412885939e+01 0 0 0
1732 26 2 -2.6001068883610456e-01 6.1995278520245929e+00 1.8594499366711045e+01 4.7454525576597234e+01 0 0 0
9000 132 2 -2.6001068883610456e-01 7.1569077867923863e+00 2.7272268829324485e+01 4.4666986972268738e+01 0 0 0
1875 28 1 5.1998931116389546e-01 1.4900053920979470e+00 2.3572902413791276e+01 4.1864200942491642e+01 0 0 0
7049 104 2 -2.6001068883610456e-01 1.3870170422137837e+00 1.7583281765477238e+01 4.6733067542043102e+01 1 0 0
1721 26 1 5.1998931116389546e-01 4.7884374721319869e+00 2.1160713048560513e+01 4.8455019158746325e+01 0 0 0
8979 132 3 -3.2001068883610456e-01 8.0650477060368573e+00 2.6500122790871753e+01 4.8549601161964283e+01 0 0 0
1717 26 2 -2.6001068883610456e-01 1.3045425585478267e+00 1.9484872928379250e+01 4.8870371714284261e+01 0 0 0
1730 26 1 5.1998931116389546e-01 6.4237852980523709e+00 1.9326656681885829e+01 4.6295671071985183e+01 0 0 0
1729 26 2 -2.6001068883610456e-01 4.1217689089297078e+00 1.9634232257163127e+01 4.5892777435236816e+01 0 0 0
1883 28 2 -2.6001068883610456e-01 1.2924148763829222e+00 2.2718743295677630e+01 4.4484249071986184e+01 0 0 0
1726 26 2 -2.6001068883610456e-01 6.1972927969669698e+00 2.2282656917064131e+01 4.6885651419748491e+01 0 0 0
1869 28 1 5.1998931116389546e-01 3.3936324323664366e+00 2.1952455148612309e+01 4.2412914136398847e+01 0 0 0
1870 28 2 -2.6001068883610456e-01 3.4926306349856060e+00 2.2423452488131904e+01 4.3705970080001421e+01 0 0 0
1724 26 1 5.1998931116389546e-01 5.0188986922671122e+00 2.1496801398587856e+01 4.6995012969463133e+01 0 0 0
1727 26 1 5.1998931116389546e-01 5.2696898162013497e+00 2.0370389409045444e+01 4.6000329289877513e+01 0 0 0
4723 70 2 -2.6001068883610456e-01 6.1079409417458477e+00 1.5819330423520348e+01 4.1695821457385499e+01 0 0 0
1725 26 2 -2.6001068883610456e-01 3.9752755247431972e+00 2.2354475296073552e+01 4.6598486718850843e+01 0 0 0
7044 104 1 5.1998931116389546e-01 1.5516567549037716e+00 1.6797809559827158e+01 4.4511947829450655e+01 1 0 0
10792 159 2 -2.6001068883610456e-01 4.1756747159151235e+00 2.7705218904887758e+01 4.7566838894664237e+01 1 0 0
1878 28 1 5.1998931116389546e-01 1.7147847678519905e+00 2.4491187157495176e+01 4.3038471152821984e+01 0 0 0
1735 26 2 -2.6001068883610456e-01 7.7249411260573675e+00 2.0828710052879408e+01 4.7675268740489607e+01 0 0 0
1728 26 2 -2.6001068883610456e-01 5.5202761418204593e+00 2.0980164144027093e+01 4.4786751403453408e+01 0 0 0
7046 104 2 -2.6001068883610456e-01 2.7995292994183298e+00 1.7357219038581800e+01 4.4172209279875730e+01 1 0 0
4712 70 2 -2.6001068883610456e-01 4.9209040763717722e+00 1.5222695565382416e+01 4.6266441083569624e+01 0 0 0
8998 132 2 -2.6001068883610456e-01 8.0752753844112206e+00 2.5378279836992899e+01 4.3993263919775295e+01 0 0 0
4711 70 2 -2.6001068883610456e-01 6.2745240512133478e+00 1.6041185771194183e+01 4.4633543257852622e+01 0 0 0
1713 26 2 -2.6001068883610456e-01 1.9120799843517029e+00 2.2988914807426145e+01 4.8399338524496393e+01 0 0 0
1716 26 2 -2.6001068883610456e-01 2.0413018797631319e+00 2.0578279882369817e+01 4.7012571693986644e+01 0 0 0
8999 132 2 -2.6001068883610456e-01 6.0911315020146084e+00 2.5369360321944182e+01 4.4992803969808399e+01 0 0 0
1733 26 1 5.1998931116389546e-01 7.8021185772609529e+00 1.9891747979730404e+01 4.6593902125443023e+01 0 0 0
8981 132 1 4.1998931116389543e-01 8.0713889535728160e+00 2.5594936591601641e+01 4.6330224427293082e+01 0 0 0
1720 26 2 -2.6001068883610456e-01 3.8537736005435619e+00 1.8925265686221792e+01 4.8173610863382180e+01 0 0 0
8989 132 1 7.7998931116389547e-01 7.3583211948265710e+00 2.5917822404079295e+01 4.4994449290675355e+01 0 0 0
1718 26 1 5.1998931116389546e-01 3.6210510362765556e+00 2.0219096844001367e+01 4.8809087191364249e+01 0 0 0
1712 26 1 5.1998931116389546e-01 1.4970057553493783e+00 2.1779957569495263e+01 4.9049651269970333e+01 0 0 0
1879 28 2 -2.6001068883610456e-01 1.0333628020676000e+00 2.5682550790610414e+01 4.2665753592584004e+01 0 0 0
7045 104 2 -2.6001068883610456e-01 1.9365293895360980e+00 1.5624476049811914e+01 4.5174180266547090e+01 1 0 0
1722 26 2 -2.6001068883610456e-01 4.6584552687139604e+00 2.2395630011705798e+01 4.9112017060660641e+01 0 0 0
1872 28 1 5.1998931116389546e-01 1.9544779935855929e+00 2.2167377218077501e+01 4.1880093769830523e+01 0 0 0
1723 26 2 -2.6001068883610456e-01 5.9512604830819864e+00 2.0737513925603604e+01 4.9110695225787687e+01 0 0 0
7037 104 2 -2.6001068883610456e-01 2.6305114689766080e+00 1.7705898164378656e+01 4.1631197044107765e+01 1 0 0
1881 28 1 5.1998931116389546e-01 1.3018596259068600e+00 2.4068292606319730e+01 4.4426971905436815e+01 0 0 0
7043 104 2 -2.6001068883610456e-01 1.5431415451548371e+00 1.5485452290988007e+01 4.2430579105381106e+01 1 0 0
7048 104 2 -2.6001068883610456e-01 1.1584167074714133e+00 1.9057791557684691e+01 4.5243227598343566e+01 1 0 0
10793 159 2 -2.6001068883610456e-01 2.8757474193303807e+00 2.7248573311882250e+01 4.9234629303118943e+01 1 0 0
1859 28 2 -2.6001068883610456e-01 5.5124390354520774e+00 1.9271266599965148e+01 4.1774130685508908e+01 0 0 0
1873 28 2 -2.6001068883610456e-01 9.9698735073764522e-01 2.1458319627147105e+01 4.2576739128377177e+01 0 0 0
4837 71 2 -2.6001068883610456e-01 3.6338177547186383e+00 2.8394299026893936e+01 4.2068597313323750e+01 0 0 0
7035 104 1 5.1998931116389546e-01 1.3247656213943659e+00 1.7759195794488054e+01 4.1166758761479137e+01 1 0 0
1776 27 2 -2.6001068883610456e-01 9.1932981303487071e-01 2.7302739827277385e+01 4.4282923381224528e+01 0 0 0
10869 160 1 5.1998931116389546e-01 6.7209677613161656e+00 1.8007172938664517e+01 5.3567407337195789e+01 1 0 0
10899 160 2 -2.6001068883610456e-01 7.0724150755338488e+00 2.3554539685747589e+01 5.5071171608278334e+01 1 0 0
10898 160 1 7.7998931116389547e-01 3.6134722544236926e+00 2.7940777881653386e+01 5.6872352933794474e+01 1 0 0
1709 26 1 5.1998931116389546e-01 1.5781101781344982e+00 2.1989796487000213e+01 5.0574492204998180e+01 0 0 0
10882 160 2 -2.6001068883610456e-01 4.9184515638461654e+00 2.0441435580984731e+01 5.5370761861515042e+01 1 0 0
10870 160 2 -2.6001068883610456e-01 6.5523477854151233e+00 1.6810651899309548e+01 5.4237557987834244e+01 1 0 0
16331 201 6 4.0298931116389547e-01 1.8238421412156081e+00 2.1077426839229819e+01 5.6677669211268146e+01 0 0 -1
9596 141 1 6.7998931116389549e-01 2.3091692288723582e+00 1.4908564314084643e+01 5.2396197011152445e+01 0 0 -1
10790 159 2 -2.6001068883610456e-01 5.2224909541963322e+00 2.6268777243704072e+01 4.9455202959974606e+01 1 0 0
9601 141 5 -7.0631068883610459e-01 4.0600513031790832e+00 1.6040709516315474e+01 5.6098591844395663e+01 0 0 -1
10777 159 2 -2.6001068883610456e-01 4.4876484980196798e+00 2.3461786543910534e+01 5.2476278201489940e+01 1 0 0
10902 160 2 -2.6001068883610456e-01 5.7269010678191474e+00 2.6953683411148635e+01 5.7191266985693957e+01 1 0 0
10879 160 2 -2.6001068883610456e-01 5.9565726148502174e+00 2.0556494946969440e+01 5.2255813356643976e+01 1 0 0
10878 160 1 5.1998931116389546e-01 6.3133114602478173e+00 2.1189649351111495e+01 5.3438331592223776e+01 1 0 0
10871 160 2 -2.6001068883610456e-01 5.4428495793261602e+00 1.8502261639510753e+01 5.3466121506774059e+01 1 0 0
10910 160 1 5.1998931116389546e-01 5.7958959665148750e+00 2.5050644218969122e+01 5.3691191410658938e+01 1 0 0
10785 159 1 5.1998931116389546e-01 5.0835768188729018e+00 2.7720319307993812e+01 5.1255940800187332e+01 1 0 0
9609 141 2 -2.6001068883610456e-01 2.9006674056574582e+00 1.7166117796279170e+01 5.2689093710872960e+01 0 0 -1
16330 201 8 -2.0911068883610456e-01 2.4410837776824121e+00 2.0505718768597973e+01 5.6196612892810265e+01 0 0 -1
10776 159 1 5.1998931116389546e-01 5.0456722172174766e+00 2.4711703406829891e+01 5.2373276264644410e+01 1 0 0
10858 160 2 -2.6001068883610456e-01 7.8373204392856728e+00 1.4792450831801331e+01 5.2680212946290169e+01 1 0 0
10884 160 1 5.1998931116389546e-01 4.9459469630809920e+00 2.2789802660413919e+01 5.5066932986420341e+01 1 0 0
10911 160 2 -2.6001068883610456e-01 5.4189609663342138e+00 2.6255493249285504e+01 5.4236298131999078e+01 1 0 0
10872 160 1 5.1998931116389546e-01 7.5672913556027765e+00 1.9035413953280202e+01 5.4369894938344387e+01 1 0 0
10883 160 2 -2.6001068883610456e-01 4.0113396853478882e+00 2.1405819353412962e+01 5.3461903599115317e+01 1 0 0
16332 201 6 4.0298931116389547e-01 1.8665954137586436e+00 1.9748174812500913e+01 5.5783686783857064e+01 0 0 -1
10912 160 2 -2.6001068883610456e-01 7.1270563965760356e+00 2.5414972691067920e+01 5.3284981911539347e+01 1 0 0
10886 160 2 -2.6001068883610456e-01 3.6212464667840369e+00 2.3135349149109203e+01 5.4762118838172789e+01 1 0 0
10901 160 2 -2.6001068883610456e-01 3.4468667783923266e+00 2.5280204369293017e+01 5.5340702662401746e+01 1 0 0
10779 159 1 5.1998931116389546e-01 3.8480167940272558e+00 2.5559198283498034e+01 5.1964683940160349e+01 1 0 0
10887 160 1 4.1998931116389543e-01 5.8074096542662375e+00 2.4062905446029013e+01 5.4908484673840178e+01 1 0 0
10875 160 1 5.1998931116389546e-01 7.5162512917597368e+00 2.0572124269636042e+01 5.4100582489705680e+01 1 0 0
10888 160 3 -3.2001068883610456e-01 5.6320096156015689e+00 2.4823832662477376e+01 5.6134399274817739e+01 1 0 0
10890 160 1 4.1998931116389543e-01 4.3704575233769001e+00 2.6620756545469522e+01 5.7191592694326069e+01 1 0 0
1719 26 2 -2.6001068883610456e-01 3.6642716199298047e+00 1.9914064701539278e+01 5.0148736749360182e+01 0 0 0
10856 160 2 -2.6001068883610456e-01 8.0322112922422040e+00 1.5518862200757070e+01 5.0035973605189376e+01 1 0 0
10880 160 2 -2.6001068883610456e-01 6.6389818621084933e+00 2.2460299014961919e+01 5.2935922098834034e+01 1 0 0
9608 141 2 -2.6001068883610456e-01 1.2682071256674907e+00 1.5564238510270801e+01 5.1729249700529643e+01 0 0 -1
10881 160 1 5.1998931116389546e-01 5.0903752344946955e+00 2.1412698168417286e+01 5.4352874620334475e+01 1 0 0
10778 159 2 -2.6001068883610456e-01 5.9291531029468283e+00 2.4753135349141399e+01 5.1329381353968238e+01 1 0 0
10781 159 2 -2.6001068883610456e-01 3.3726618470711514e+00 2.5055811019266418e+01 5.0772320026223902e+01 1 0 0
10782 159 1 5.1998931116389546e-01 3.8754949459516066e+00 2.7121339764681583e+01 5.1921591929054919e+01 1 0 0
10866 160 1 5.1998931116389546e-01 7.1929845704084023e+00 1.7724780899869547e+01 5.2126138229282709e+01 1 0 0
10874 160 2 -2.6001068883610456e-01 7.1335440924263667e+00 1.8985931466702699e+01 5.5737954042809456e+01 1 0 0
9597 141 1 1.6598931116389545e-01 3.0587884038841775e+00 1.5925308106539099e+01 5.3377271893825110e+01 0 0 -1
10867 160 2 -2.6001068883610456e-01 6.5036529644257266e+00 1.6554368744385059e+01 5.1747341134938921e+01 1 0 0
1710 26 2 -2.6001068883610456e-01 2.9410882428112002e+00 2.1865785000690639e+01 5.0913038877741435e+01 0 0 0
9599 141 5 -7.0631068883610459e-01 1.5117340715784937e+00 1.5613998579182812e+01 5.5907211151583859e+01 0 0 -1
10780 159 2 -2.6001068883610456e-01 2.7920676711927341e+00 2.5234338795328799e+01 5.2782785212806850e+01 1 0 0
10786 159 2 -2.6001068883610456e-01 6.2165937103582412e+00 2.7151220246742604e+01 5.1858561357769098e+01 1 0 0
8990 132 2 -2.6001068883610456e-01 8.1561981864995783e+00 2.6056691627574228e+01 5.0641512625728637e+01 0 0 0
10889 160 1 6.7998931116389549e-01 4.3045169909307637e+00 2.5192940532155987e+01 5.6434641711886556e+01 1 0 0
10900 160 2 -2.6001068883610456e-01 3.8132893953233453e+00 2.4189049192866630e+01 5.7396964773754569e+01 1 0 0
9598 141 4 1.4738893111638955e+00 2.7188068355106374e+00 1.6408489944100911e+01 5.5110058092131268e+01 0 0 -1
10885 160 2 -2.6001068883610456e-01 5.0958202496875629e+00 2.2479531937373512e+01 5.6421828437506171e+01 1 0 0
16468 201 6 4.0298931116389547e-01 5.1477366296041218e+00 1.6534003077509926e+01 5.7305451176260952e+01 1 0 0
10784 159 2 -2.6001068883610456e-01 2.7100254253850227e+00 2.7591566564451895e+01 5.1418657684953395e+01 1 0 0
10909 160 2 -2.6001068883610456e-01 2.4080760478030205e+00 2.7729292701329161e+01 5.6072734632893123e+01 1 0 0
10783 159 2 -2.6001068883610456e-01 3.9235491023072280e+00 2.7485482752756667e+01 5.3266766459025874e+01 1 0 0
9600 141 5 -7.0631068883610459e-01 2.3649189492633016e+00 1.8054436142244707e+01 5.5344945921452236e+01 0 0 -1
10868 160 2 -2.6001068883610456e-01 6.8565077041770941e+00 1.8759090846590361e+01 5.1329774260111606e+01 1 0 0
10789 159 2 -2.6001068883610456e-01 6.2255241095659093e+00 2.8386689650368407e+01 4.9413514954750461e+01 1 0 0
9610 141 2 -2.6001068883610456e-01 4.3832535786374960e+00 1.5631538892996602e+01 5.3299053918692252e+01 0 0 -1
10908 160 2 -2.6001068883610456e-01 4.4525868562617612e+00 2.8742008577194703e+01 5.6150873691805089e+01 1 0 0
1708 26 2 -2.6001068883610456e-01 1.1701056695540195e+00 2.1222130647216023e+01 5.2751395853365906e+01 0 0 0
13085 192 2 -2.6001068883610456e-01 7.5370540051657207e+00 2.2773791288869550e+01 5.7594016984138058e+01 1 0 0
10788 159 1 5.1998931116389546e-01 5.0993365282370178e+00 2.7624734968177115e+01 4.9756885964452287e+01 1 0 0
16009 201 7 -8.2001068883610451e-01 6.7032631365066031e+00 1.4410121489737069e+01 5.6221389461702969e+01 7 0 0
1707 26 2 -2.6001068883610456e-01 1.0135116177479626e+00 1.9687609010992293e+01 5.1121823421392335e+01 0 0 0
1711 26 2 -2.6001068883610456e-01 1.2581571515150261e+00 2.3279681898055149e+01 5.0837421391695443e+01 0 0 0
9595 141 3 -3.2001068883610456e-01 3.3352782590898769e+00 1.4491396527519274e+01 5.1493864556418877e+01 0 0 -1
16329 201 6 4.0298931116389547e-01 2.8479237493504570e+00 1.9993853737637572e+01 5.6938422652564171e+01 0 0 -1
16008 201 6 4.0998931116389542e-01 7.2565272370783633e+00 1.5175218642560456e+01 5.6033228396689907e+01 7 0 0
10877 160 2 -2.6001068883610456e-01 7.8094914022710027e+00 2.1236645109500436e+01 5.5261080890633089e+01 1 0 0
8971 132 2 -2.6001068883610456e-01 8.0049319999198421e+00 2.3461489788701307e+01 5.1420478942281854e+01 0 0 0
1134 17 1 4.1998931116389543e-01 5.2294142612891719e+00 3.5003678775718413e+01 2.0514194370187386e+00 1 0 0
1146 17 2 -2.6001068883610456e-01 5.5046727114967275e+00 3.6015400294844319e+01 2.9095160435283600e+00 1 0 0
1039 16 1 5.1998931116389546e-01 1.1379787615185462e+00 4.0878679443145501e+01 1.2544225902525565e+00 1 0 0
8586 126 2 -2.6001068883610456e-01 7.1242397652012217e+00 3.1554514560019882e+01 5.1480336927007571e+00 0 0 0
1151 17 2 -2.6001068883610456e-01 4.5032592178097008e+00 3.0799484156006447e+01 4.4004168390449614e+00 1 0 0
1135 17 3 -3.2001068883610456e-01 5.0865666441872053e+00 3.3899807353130647e+01 2.9110076615012872e+00 1 0 0
8575 126 4 1.4738893111638955e+00 6.7058647644387461e+00 2.9387436962518159e+01 6.6157998329069327e+00 0 0 0
1148 17 2 -2.6001068883610456e-01 5.0824331023347193e+00 3.2876206513350425e+01 8.3997896664190541e-01 1 0 0
1157 17 1 5.1998931116389546e-01 3.8473611312323133e+00 3.5300116683265919e+01 1.3523025420567876e+00 1 0 0
8716 128 2 -2.6001068883610456e-01 4.0873229323538132e+00 3.8937993416446361e+01 6.4779103656496240e+00 0 0 0
8707 128 1 4.1998931116389543e-01 5.7483717231870308e+00 4.2038376022411924e+01 3.2410646199365103e+00 0 0 0
1136 17 1 6.7998931116389549e-01 4.9316817536575854e+00 3.2653622702371692e+01 2.2173362193054618e+00 1 0 0
1147 17 2 -2.6001068883610456e-01 5.8549955522885728e+00 3.1786713752073233e+01 2.8047002361338307e+00 1 0 0
1127 17 2 -2.6001068883610456e-01 7.3367527366433025e+00 3.7465904616499998e+01 2.9959714523377445e+00 1 0 0
1035 16 2 -2.6001068883610456e-01 1.0204312188813900e+00 3.7144922481715952e+01 1.9137079782405040e+00 1 0 0
1155 17 2 -2.6001068883610456e-01 2.0450621781297156e+00 3.0632727217471160e+01 3.6583559483853612e+00 1 0 0
8727 128 1 5.1998931116389546e-01 3.8476866050533056e+00 4.1258024430323765e+01 6.4863768533447432e+00 0 0 0
8697 128 2 -2.6001068883610456e-01 7.3301186365676996e+00 3.7172038290352596e+01 5.9403439656364085e+00 0 0 0
8704 128 1 4.1998931116389543e-01 4.8533283517702959e+00 4.0047218912267176e+01 6.2535135654788307e+00 0 0 0
8709 128 1 6.7998931116389549e-01 7.7633534058395304e+00 4.3193589131721652e+01 2.8781331150858147e+00 0 0 0
1149 17 2 -2.6001068883610456e-01 2.5507752805525929e+00 3.2796242585271187e+01 1.6606287802082529e+00 1 0 0
8601 127 2 -2.6001068883610456e-01 1.1688767860046740e+00 4.2523368161712646e+01 6.4293919793894565e+00 0 0 0
1024 16 1 5.1998931116389546e-01 3.6481474820668924e+00 3.6727634944020792e+01 6.1634042376642417e-01 1 0 0
1152 17 2 -2.6001068883610456e-01 1.4823898035495071e+00 3.2042111812256167e+01 5.7842481717890841e+00 1 0 0
1140 17 1 1.6598931116389545e-01 2.8068759613549652e+00 3.1618446281036640e+01 6.0274884839492309e+00 1 0 0
8705 128 3 -3.2001068883610456e-01 5.2989546064938926e+00 3.9989490308197126e+01 4.8884839471830501e+00 0 0 0
8719 128 2 -2.6001068883610456e-01 5.1544457489665216e+00 4.1098754549785696e+01 2.3578619030034260e+00 0 0 0
8574 126 1 1.6598931116389545e-01 7.8833031620077527e+00 3.0840351526178857e+01 6.0583746870051129e+00 0 0 0
8728 128 2 -2.6001068883610456e-01 3.6497124154749025e+00 4.1823503115392519e+01 5.2086204891063570e+00 0 0 0
1133 17 2 -2.6001068883610456e-01 6.0966657482448916e+00 3.4578492045405838e+01 -2.2526775391565806e-01 1 0 0
8717 128 2 -2.6001068883610456e-01 7.3301841590455821e+00 4.0598408757939822e+01 4.1199654775252013e+00 0 0 0
1030 16 1 5.1998931116389546e-01 2.9170778915370654e+00 3.8339158575873448e+01 2.5435886729082120e+00 1 0 0
8706 128 1 6.7998931116389549e-01 6.1415057204170518e+00 4.1129488691693211e+01 4.5210902683323919e+00 0 0 0
1040 16 2 -2.6001068883610456e-01 2.4834733339943007e+00 4.1182744654195943e+01 1.1052195128326414e+00 1 0 0
1043 16 2 -2.6001068883610456e-01 1.2281192955737890e+00 4.1284314947348207e+01 3.4722274731445957e+00 1 0 0
8695 128 1 5.1998931116389546e-01 6.7322243449274941e+00 3.7091365425798919e+01 7.1564228450157428e+00 0 0 0
1139 17 1 6.7998931116389549e-01 3.8217144901948363e+00 3.1907610665730235e+01 4.8130245639800977e+00 1 0 0
1037 16 2 -2.6001068883610456e-01 1.4734078884611554e+00 3.8889560012047845e+01 -2.8790449515117344e-02 1 0 0
1132 17 2 -2.6001068883610456e-01 7.1436705286685847e+00 3.3646578934632124e+01 1.4726233804542503e+00 1 0 0
8696 128 2 -2.6001068883610456e-01 5.5354648829974158e+00 3.6387233523455109e+01 6.9376773063835833e+00 0 0 0
1154 17 2 -2.6001068883610456e-01 3.7959213787354948e+00 2.9604881561912237e+01 2.6174413272041530e+00 1 0 0
1150 17 2 -2.6001068883610456e-01 4.8454750058934266e+00 3.2716846930518777e+01 5.3859381157380115e+00 1 0 0
1028 16 2 -2.6001068883610456e-01 3.8096483202381415e+00 3.8999786989054890e+01 4.6588442403300007e-01 1 0 0
1032 16 2 -2.6001068883610456e-01 3.2684702802506136e+00 3.7510816187748866e+01 3.5968537702124350e+00 1 0 0
8594 127 1 5.1998931116389546e-01 4.0480362664723977e+00 4.2435572530352985e+01 7.4880672100083974e+00 0 0 0
1137 17 1 4.1998931116389543e-01 3.4598057889086937e+00 3.2162425604855351e+01 2.5016676195590288e+00 1 0 0
8729 128 2 -2.6001068883610456e-01 2.6853159046810706e+00 4.0464015255240533e+01 6.7742682161018939e+00 0 0 0
8693 128 2 -2.6001068883610456e-01 7.4635582588251825e+00 3.4925725472470262e+01 7.6332013947895909e+00 0 0 0
1029 16 2 -2.6001068883610456e-01 5.1442154924095949e+00 3.8001715358029287e+01 1.8485529762612263e+00 1 0 0
8718 128 2 -2.6001068883610456e-01 6.3992084538232596e+00 4.1861407530427172e+01 5.6419711752501458e+00 0 0 0
1141 17 4 1.4738893111638955e+00 2.5656563240494963e+00 2.9958733731103894e+01 6.8153967309118881e+00 1 0 0
1131 17 1 5.1998931116389546e-01 6.4632900546384935e+00 3.4812615058726074e+01 1.1286938581455579e+00 1 0 0
1031 16 2 -2.6001068883610456e-01 3.3244470544452520e+00 3.9557861664814794e+01 3.1329965389063510e+00 1 0 0
1027 16 1 5.1998931116389546e-01 3.8746978056426302e+00 3.8035099815371055e+01 1.3850468985102091e+00 1 0 0
8701 128 1 5.1998931116389546e-01 6.2253584297608073e+00 3.9859209371598034e+01 7.0892941330650956e+00 0 0 0
1138 17 3 -3.2001068883610456e-01 3.1571354303171879e+00 3.2686431052091365e+01 3.7445273145276383e+00 1 0 0
13054 192 2 -2.6001068883610456e-01 8.1104341631880299e+00 3.1611871704005651e+01 7.2994322047363613e-01 1 0 1
1128 17 1 5.1998931116389546e-01 7.4450919727835823e+00 3.6078992876809394e+01 1.0306321781865178e+00 1 0 0
8724 128 2 -2.6001068883610456e-01 3.5548704041015062e+00 4.3194676764614130e+01 3.0185542155576255e+00 0 0 0
1153 17 2 -2.6001068883610456e-01 3.1475105877134615e+00 3.2479593516936156e+01 7.0292245969535463e+00 1 0 0
1145 17 1 7.7998931116389547e-01 2.8676273097794249e+00 3.0657067550536141e+01 2.5507141281362804e+00 1 0 0
8595 127 2 -2.6001068883610456e-01 5.1045688006560548e+00 4.3080234885883741e+01 6.9430291673933748e+00 0 0 0
8839 130 2 -2.6001068883610456e-01 2.8249047131069824e+00 3.6635365138634171e+01 7.4758858621449251e+00 0 0 0
1158 17 2 -2.6001068883610456e-01 2.7327947875451044e+00 3.5278455629141114e+01 2.2351228669785552e+00 1 0 0
1156 17 2 -2.6001068883610456e-01 1.9889093570645451e+00 3.0517879850976442e+01 1.4819450436179051e+00 1 0 0
1036 16 1 5.1998931116389546e-01 9.4496101364588758e-01 3.9378943982689997e+01 1.1405212179218562e+00 1 0 0
1033 16 1 5.1998931116389546e-01 1.4548446207618559e+00 3.8415090038645452e+01 2.2301471040243053e+00 1 0 0
8600 127 1 5.1998931116389546e-01 1.3786048508724829e+00 4.3142807892083596e+01 7.6570211706153577e+00 0 0 0
1130 17 2 -2.6001068883610456e-01 6.7641287495852067e+00 3.7082322719050971e+01 4.7964842329846130e-01 1 0 0
8708 128 3 -3.2001068883610456e-01 6.9267254303958508e+00 4.2167798429795560e+01 2.4879845135946992e+00 0 0 0
1159 17 2 -2.6001068883610456e-01 3.5742536312690101e+00 3.4482086055117620e+01 3.2834843550489223e-01 1 0 0
8702 128 2 -2.6001068883610456e-01 7.2862755433778386e+00 3.9661437753938962e+01 6.2151798569096952e+00 0 0 0
8578 126 5 -7.0631068883610459e-01 5.4010993249636119e+00 3.0374689578929367e+01 7.0045485687055695e+00 0 0 0
8587 126 2 -2.6001068883610456e-01 7.9750625801375401e+00 3.1565500512734733e+01 7.2626092954906110e+00 0 0 0
1123 17 2 -2.6001068883610456e-01 7.6747203707452574e+00 3.4831698670597667e+01 3.8093448342193170e+00 1 0 0
13057 192 2 -2.6001068883610456e-01 6.8210031241736457e+00 2.9641804525069027e+01 -9.5214563787128087e-02 1 0 1
1025 16 2 -2.6001068883610456e-01 2.3951291067802964e+00 3.6746414206081013e+01 7.8523167124473395e-02 1 0 0
8834 130 2 -2.6001068883610456e-01 1.3420677542970951e+00 3.7429108103541211e+01 5.9217179170205529e+00 0 0 0
13293 195 2 -2.6001068883610456e-01 7.9712176771741818e+00 4.1502526402563426e+01 2.1702502564208281e-01 1 0 1
1026 16 2 -2.6001068883610456e-01 4.5605247775874478e+00 3.6792320993513322e+01 -4.3682010147658867e-01 1 0 0
8715 128 1 7.7998931116389547e-01 4.9278795782273566e+00 4.3370098204176976e+01 3.1788608501514934e+00 0 0 0
8845 130 3 -3.2001068883610456e-01 1.0483927684221204e+00 3.3017136227605498e+01 1.2046947620420866e+01 0 0 0
8683 128 1 5.1998931116389546e-01 6.8101890088671446e+00 3.3565069656527037e+01 1.0591280226768506e+01 0 0 0
15342 201 6 4.0998931116389542e-01 2.2918785989313606e+00 2.9390573475135355e+01 1.1709724769091926e+01 0 1 -1
8682 128 2 -2.6001068883610456e-01 6.2570861731894167e+00 3.1796577309333966e+01 1.2151767982532315e+01 0 0 0
8684 128 2 -2.6001068883610456e-01 6.1439864974933283e+00 3.2479402659544192e+01 9.9245457159925632e+00 0 0 0
8686 128 1 5.1998931116389546e-01 6.2558504152433372e+00 3.4916382064662145e+01 1.0139191022882459e+01 0 0 0
8838 130 1 5.1998931116389546e-01 1.8982683809343899e+00 3.6581725631731771e+01 8.4479636681835721e+00 0 0 0
8526 126 1 5.1998931116389546e-01 7.3577120502095763e+00 3.9460845117857076e+01 1.4385838195396383e+01 0 0 0
16101 201 6 4.0298931116389547e-01 4.4675705997839552e+00 2.9985478130394323e+01 9.2721481627339131e+00 0 1 0
8648 127 2 -2.6001068883610456e-01 5.2394281255415365e+00 3.6537219384196725e+01 1.4861555271886843e+01 0 0 0
8691 128 2 -2.6001068883610456e-01 6.4750401105260353e+00 3.7249163267732648e+01 1.0245215482626140e+01 0 0 0
8853 130 2 -2.6001068883610456e-01 4.0806389297784120e+00 3.6678744620007940e+01 9.2039863758493237e+00 0 0 0
8673 128 2 -2.6001068883610456e-01 4.6017240874256107e+00 3.1433858202561932e+01 1.3861097122556346e+01 0 0 0
8628 127 2 -2.6001068883610456e-01 2.8037276101237762e+00 3.9037386891190678e+01 1.3367302201845272e+01 0 0 0
8688 128 2 -2.6001068883610456e-01 5.4135163841963365e+00 3.4700415330191284e+01 9.0727946725229440e+00 0 0 0
8855 130 2 -2.6001068883610456e-01 1.8910490324956468e+00 3.5149305451676028e+01 1.2317260477461254e+01 0 0 0
6071 90 1 7.7998931116389547e-01 7.9395205613852138e+00 4.3275434615156620e+01 1.0089171419918785e+01 0 -1 0
8679 128 2 -2.6001068883610456e-01 6.8640937120672749e+00 3.3536438743202048e+01 1.4425096589468405e+01 0 0 0
8739 129 1 5.1998931116389546e-01 3.7031469106006707e+00 4.2392563694689272e+01 1.2306736305542078e+01 0 0 0
8735 129 2 -2.6001068883610456e-01 4.8656333477777896e+00 3.8643184721038921e+01 1.1899028897893999e+01 0 0 0
8733 129 1 5.1998931116389546e-01 4.4663883643912303e+00 3.9852326998149167e+01 1.1279915443590630e+01 0 0 0
8734 129 2 -2.6001068883610456e-01 5.3768161982915137e+00 4.0121777057827096e+01 1.0274817668840029e+01 0 0 0
8738 129 2 -2.6001068883610456e-01 4.8731606200393580e+00 4.0533469118982985e+01 1.3452123118679708e+01 0 0 0
8736 129 1 5.1998931116389546e-01 4.6331734802639266e+00 4.1072960014019337e+01 1.2208968406766321e+01 0 0 0
8737 129 2 -2.6001068883610456e-01 5.8669676525884098e+00 4.1675950877660682e+01 1.1900410322944641e+01 0 0 0
8689 128 1 5.1998931116389546e-01 7.1220770391538393e+00 3.6079835131950162e+01 9.7199245115331916e+00 0 0 0
8732 129 2 -2.6001068883610456e-01 3.3553308087327482e+00 3.9600016235445857e+01 9.2693871384762971e+00 0 0 0
8866 130 2 -2.6001068883610456e-01 2.9961539237709540e+00 3.7416451229868436e+01 1.1960206930261835e+01 0 0 0
8660 127 2 -2.6001068883610456e-01 8.1249165225196460e+00 3.7231066285270217e+01 1.5154940062270414e+01 0 0 0
8742 129 1 5.1998931116389546e-01 3.0722466032941669e+00 4.2743019752085665e+01 1.3706506557166069e+01 0 0 0
8745 129 1 5.1998931116389546e-01 3.8235121796704217e+00 4.3112461122836876e+01 1.4945870555157340e+01 0 0 0
8864 130 1 5.1998931116389546e-01 2.5609886410858342e+00 3.7894976180339626e+01 1.0736921423543617e+01 0 0 0
8842 130 3 -3.2001068883610456e-01 2.7196524437081515e+00 3.5546343044753577e+01 1.0310243090897051e+01 0 0 0
8740 129 2 -2.6001068883610456e-01 2.6053851291048722e+00 4.2215191169144418e+01 1.1471873639284427e+01 0 0 0
8841 130 1 4.1998931116389543e-01 2.7907518805090703e+00 3.6775180984499336e+01 9.6860506646518907e+00 0 0 0
8678 128 2 -2.6001068883610456e-01 6.6165226090025930e+00 3.5121327098732543e+01 1.3099342869151368e+01 0 0 0
8668 128 1 5.1998931116389546e-01 4.4342472937137272e+00 3.2676467695383423e+01 1.5878264267713172e+01 0 0 0
8676 128 2 -2.6001068883610456e-01 4.2166430068119398e+00 3.4951326674006040e+01 1.3690765363240345e+01 0 0 0
8677 128 1 5.1998931116389546e-01 6.3023289912161040e+00 3.3868962009876441e+01 1.3177352024506803e+01 0 0 0
8856 130 2 -2.6001068883610456e-01 2.3725471280305794e+00 3.3078511730584317e+01 1.0205674943263830e+01 0 0 0
16103 201 6 4.0298931116389547e-01 4.6615468405613738e+00 2.9051701538217404e+01 1.0452739872433671e+01 0 1 0
8746 129 2 -2.6001068883610456e-01 5.1066464329561159e+00 4.2492082576640080e+01 1.4938376734071214e+01 0 0 0
8744 129 2 -2.6001068883610456e-01 2.4536751985051422e+00 4.1614227626764652e+01 1.4085311848511498e+01 0 0 0
8620 127 2 -2.6001068883610456e-01 9.2967936542656882e-01 4.0378139765109871e+01 1.3158314136881536e+01 0 0 0
8671 128 1 5.1998931116389546e-01 4.1581917166752413e+00 3.2673768441857185e+01 1.4318393769766489e+01 0 0 0
8604 127 2 -2.6001068883610456e-01 1.4623985440213381e+00 4.1145325197966073e+01 8.9812480946945392e+00 0 0 0
8730 129 1 5.1998931116389546e-01 3.0882943709965551e+00 3.9380209834578984e+01 1.0574661440253310e+01 0 0 0
8661 127 2 -2.6001068883610456e-01 6.7330352740212467e+00 3.7485792756886291e+01 1.3462518345882428e+01 0 0 0
8840 130 2 -2.6001068883610456e-01 1.4515380344973952e+00 3.5275320620294281e+01 8.3330790758069568e+00 0 0 0
8632 127 2 -2.6001068883610456e-01 3.8203696903609212e+00 4.0115530772893464e+01 1.5250754287382049e+01 0 0 0
8674 128 1 5.1998931116389546e-01 4.7344442523306149e+00 3.3729719788960040e+01 1.3329221511379917e+01 0 0 0
8596 127 2 -2.6001068883610456e-01 4.3544123657110960e+00 4.1881843970846703e+01 8.7416795904426703e+00 0 0 0
8672 128 2 -2.6001068883610456e-01 2.8170532252102491e+00 3.2619124897117565e+01 1.4033910548124719e+01 0 0 0
8699 128 2 -2.6001068883610456e-01 7.5777384660185216e+00 3.8768532990359162e+01 8.5378726827490468e+00 0 0 0
8528 126 2 -2.6001068883610456e-01 7.3018580528020989e+00 3.9782975405101993e+01 1.3037552487507376e+01 0 0 0
8659 127 1 5.1998931116389546e-01 7.0178886851167990e+00 3.8014764980381997e+01 1.4722873945971747e+01 0 0 0
8680 128 1 5.1998931116389546e-01 6.9201422781863444e+00 3.3060296451365510e+01 1.2072484504517947e+01 0 0 0
8627 127 1 5.1998931116389546e-01 2.5377126151619551e+00 3.8278806507143230e+01 1.4418045775993791e+01 0 0 0
8471 125 2 -2.6001068883610456e-01 6.4622389054037122e+00 2.9551599272716768e+01 1.3364948930933663e+01 0 0 0
8675 128 2 -2.6001068883610456e-01 4.1884689960414123e+00 3.3525491437955544e+01 1.2115835273026185e+01 0 0 0
8636 127 1 4.1998931116389543e-01 5.8392431770045539e+00 3.7515986059612111e+01 1.5660504800092982e+01 0 0 0
8687 128 2 -2.6001068883610456e-01 5.4252493511643882e+00 3.5340212306339787e+01 1.1180386478092899e+01 0 0 0
8630 127 1 5.1998931116389546e-01 3.3334510115904563e+00 3.8869872191835142e+01 1.5607730496723166e+01 0 0 0
8629 127 2 -2.6001068883610456e-01 3.1734335914999399e+00 3.7068781665716429e+01 1.4213541688726359e+01 0 0 0
16104 201 6 4.0298931116389547e-01 5.8928066872711593e+00 2.9575083598378164e+01 9.4341526471762887e+00 0 1 0
8527 126 2 -2.6001068883610456e-01 6.4148420922348324e+00 4.0253979165964182e+01 1.4980707301661598e+01 0 0 0
1142 17 5 -7.0631068883610459e-01 2.9144981441345594e+00 2.9494811094482930e+01 8.4516457888955827e+00 1 0 0
8731 129 2 -2.6001068883610456e-01 1.9913040889495519e+00 4.0114303099491337e+01 1.1032397661684676e+01 0 0 0
8692 128 1 5.1998931116389546e-01 7.4904796561211553e+00 3.6184332711074759e+01 8.1321938881328659e+00 0 0 0
8753 129 2 -2.6001068883610456e-01 1.0828533371032747e+00 4.3136724351777602e+01 1.5963488463152476e+01 0 0 0
8698 128 1 5.1998931116389546e-01 6.3958306144379051e+00 3.8513569826853725e+01 7.8258512330185575e+00 0 0 0
8480 125 2 -2.6001068883610456e-01 6.4368132713873427e+00 2.9339350337719495e+01 1.5721486150170113e+01 0 0 0
15343 201 7 -8.2001068883610451e-01 2.9073356344601331e+00 3.0080994446796552e+01 1.2008642041586215e+01 0 1 -1
8844 130 1 4.1998931116389543e-01 1.2390111596593927e+00 3.3654356234713916e+01 1.0790458258611775e+01 0 0 0
8624 127 1 5.1998931116389546e-01 9.7018917636196156e-01 3.7806001296287391e+01 1.4426627447769485e+01 0 0 0
15344 201 6 4.0998931116389542e-01 2.3212600823274530e+00 3.0650786769642490e+01 1.2539127730362019e+01 0 1 -1
8837 130 2 -2.6001068883610456e-01 1.0527466662730518e+00 3.8842078336533859e+01 8.6785461022663988e+00 0 0 0
16102 201 8 -2.0911068883610456e-01 5.1188659197736168e+00 2.9904459583943364e+01 9.9881278662247919e+00 0 1 0
8700 128 2 -2.6001068883610456e-01 5.3058656793228476e+00 3.8403848317778468e+01 8.6677868968508580e+00 0 0 0
8843 130 1 6.7998931116389549e-01 1.5510794937992609e+00 3.5152895047159184e+01 1.1033612181232893e+01 0 0 0
6073 90 2 -2.6001068883610456e-01 7.9923349045780929e+00 4.1853798334592476e+01 1.0206785747659840e+01 0 -1 0
8865 130 2 -2.6001068883610456e-01 1.2246535243578980e+00 3.7997464441728582e+01 1.0786492031368859e+01 0 0 0
8703 128 2 -2.6001068883610456e-01 6.3993863438312006e+00 4.0843111920587027e+01 8.1295922139898860e+00 0 0 0
8685 128 2 -2.6001068883610456e-01 8.0928603402479453e+00 3.3540553126655595e+01 1.0140412145919472e+01 0 0 0
8664 128 2 -2.6001068883610456e-01 1.9261706136288137e+00 3.3924316557006854e+01 1.6021524332444802e+01 0 0 0
8669 128 2 -2.6001068883610456e-01 5.7313025063208629e+00 3.2455745108784775e+01 1.6044324681045548e+01 0 0 0
8784 129 2 -2.6001068883610456e-01 4.3034039110828202e+00 3.5655504666079111e+01 1.9065160779368448e+01 0 0 0
8655 127 2 -2.6001068883610456e-01 5.6078676699516494e+00 3.9222346265399693e+01 2.0547531813605413e+01 0 0 0
8273 122 2 -2.6001068883610456e-01 6.1485305730862221e+00 3.3433434577319211e+01 2.0577391966863331e+01 0 0 0
8642 127 1 1.6598931116389545e-01 6.3354863120535709e+00 3.8393057664425520e+01 2.1293188968695144e+01 0 0 0
8276 122 2 -2.6001068883610456e-01 6.4788700407840212e+00 3.3425971228759586e+01 2.3451693131076418e+01 0 0 0
8269 122 1 5.1998931116389546e-01 6.1321743515612201e+00 3.1129055614988381e+01 2.0391883231076388e+01 0 0 0
8270 122 2 -2.6001068883610456e-01 5.0067316380678655e+00 3.1181245385374918e+01 1.9589090306611652e+01 0 0 0
8641 127 1 6.7998931116389549e-01 7.6627414516270305e+00 3.8119376995026116e+01 2.0405429286949282e+01 0 0 0
13668 201 6 4.0998931116389542e-01 7.1860267624298526e+00 4.2320814267883158e+01 2.1098699386388823e+01 3 0 -3
8760 129 1 5.1998931116389546e-01 2.5797455517749475e+00 4.0135963214034717e+01 1.9551384584633134e+01 0 0 0
8772 129 1 4.1998931116389543e-01 2.9798500390547975e+00 3.5413168083837434e+01 1.9472227228819307e+01 0 0 0
8274 122 2 -2.6001068883610456e-01 4.5740389691252439e+00 3.2404264831732561e+01 2.1761401389138836e+01 0 0 0
8783 129 1 7.7998931116389547e-01 1.2600539277710434e+00 3.5575577964660155e+01 2.3675667633199144e+01 0 0 0
8791 129 2 -2.6001068883610456e-01 1.5030470496246762e+00 3.1063292327332928e+01 2.2493290836330850e+01 0 0 0
8762 129 2 -2.6001068883610456e-01 3.4754785249790627e+00 3.9796530317960546e+01 1.8590578268219431e+01 0 0 0
8633 127 1 5.1998931116389546e-01 4.6208799715413518e+00 3.8328223862179691e+01 1.6319295444101289e+01 0 0 0
8771 129 2 -2.6001068883610456e-01 3.7124501623034449e+00 3.7583306207579184e+01 1.9610576959363833e+01 0 0 0
8758 129 2 -2.6001068883610456e-01 3.5843613569839663e+00 4.2325479987606599e+01 1.9372322592819721e+01 0 0 0
8640 127 3 -3.2001068883610456e-01 7.6577039622004062e+00 3.6776059189237515e+01 1.9893528622347173e+01 0 0 0
8667 128 2 -2.6001068883610456e-01 5.2416374413100533e+00 3.4685643462240066e+01 1.6639559402561201e+01 0 0 0
8649 127 2 -2.6001068883610456e-01 5.9863550446149425e+00 3.7871093960713054e+01 1.8641440807165214e+01 0 0 0
8281 122 1 5.1998931116389546e-01 5.6869201417149275e+00 3.0333374160506100e+01 2.4032338837185755e+01 0 0 0
8283 122 2 -2.6001068883610456e-01 4.7103921328581064e+00 3.0097933416010605e+01 2.3065144727689212e+01 0 0 0
16744 201 6 4.0298931116389547e-01 9.7509999194791996e-01 2.9942162264981484e+01 1.7150177383557740e+01 0 -1 0
8797 129 2 -2.6001068883610456e-01 2.0597713325781144e+00 3.3176299918900838e+01 1.8705029503131506e+01 0 0 0
8773 129 3 -3.2001068883610456e-01 3.0850943427398603e+00 3.4764482551758746e+01 2.0786773802686717e+01 0 0 0
8651 127 2 -2.6001068883610456e-01 8.0660721712659793e+00 3.5468183124041772e+01 1.8029922105627371e+01 0 0 0
8271 122 2 -2.6001068883610456e-01 5.9046776245297243e+00 2.9971930429018201e+01 2.1092410286663476e+01 0 0 0
8749 129 2 -2.6001068883610456e-01 4.3776752893616440e+00 4.2134319267441590e+01 1.6941689977424645e+01 0 0 0
14744 201 6 4.0998931116389542e-01 7.1372464887103542e+00 4.1834743267343747e+01 1.7831414229816779e+01 3 0 0
8761 129 2 -2.6001068883610456e-01 3.2047306040107237e+00 4.0024151694553844e+01 2.0823660610253562e+01 0 0 0
15285 201 6 4.0998931116389542e-01 3.5585949577274048e+00 4.2941987450398727e+01 2.2743394070689650e+01 1 -3 -3
2574 38 5 -7.0631068883610459e-01 1.7674208525230610e+00 4.2617743450624189e+01 2.3007317401892251e+01 1 0 0
8776 129 3 -3.2001068883610456e-01 1.4144233197571752e+00 3.3280138057938224e+01 2.3489384314553142e+01 0 0 0
8775 129 1 4.1998931116389543e-01 1.8919802077003611e+00 3.4413950765036297e+01 2.2860415215164373e+01 0 0 0
8769 129 1 5.1998931116389546e-01 2.5754031754707669e+00 3.6871393931449674e+01 1.9884737342459161e+01 0 0 0
8272 122 1 5.1998931116389546e-01 5.9392342223910966e+00 3.2335650408581330e+01 2.1306301247977910e+01 0 0 0
8634 127 2 -2.6001068883610456e-01 4.1445179045968930e+00 3.7589298112852930e+01 1.7339372138075102e+01 0 0 0
8639 127 1 4.1998931116389543e-01 8.1058627189286856e+00 3.6789045432223929e+01 1.8530851644857648e+01 0 0 0
8645 127 5 -7.0631068883610459e-01 5.2506941010428330e+00 4.0517143876157419e+01 2.3146448160190836e+01 0 0 0
8638 127 1 6.7998931116389549e-01 7.0435049744382114e+00 3.7578583923698581e+01 1.7738881679799984e+01 0 0 0
8662 128 1 5.1998931116389546e-01 2.8310237003685836e+00 3.4526105551658361e+01 1.6854465805429676e+01 0 0 0
8650 127 2 -2.6001068883610456e-01 7.4104766535871986e+00 3.8752391261541192e+01 1.7094891089366595e+01 0 0 0
8635 127 2 -2.6001068883610456e-01 5.1583279391912082e+00 3.9380381560954902e+01 1.6943893188247909e+01 0 0 0
8766 129 1 5.1998931116389546e-01 1.4245179402986725e+00 3.7753545385621898e+01 1.9438142143643642e+01 0 0 0
8644 127 5 -7.0631068883610459e-01 5.2994203626409782e+00 3.8073952578109356e+01 2.4157917777737211e+01 0 0 0
8275 122 1 5.1998931116389546e-01 6.8323783696442808e+00 3.2349541681009171e+01 2.2590217981684752e+01 0 0 0
8787 129 2 -2.6001068883610456e-01 3.2488967295579982e+00 3.4461164825691561e+01 2.3206514094055290e+01 0 0 0
8748 129 1 5.1998931116389546e-01 3.4372417757403300e+00 4.2951413338961594e+01 1.6418419899147430e+01 0 0 0
8652 127 2 -2.6001068883610456e-01 7.9848272069656492e+00 3.8995727604162298e+01 1.9443079508675297e+01 0 0 0
8757 129 1 5.1998931116389546e-01 2.3230430196505010e+00 4.1672201827621990e+01 1.9375290810137564e+01 0 0 0
8666 128 2 -2.6001068883610456e-01 4.4968866436734514e+00 3.3213099124132540e+01 1.8115551482998875e+01 0 0 0
8795 129 1 5.1998931116389546e-01 2.2719201013926980e+00 3.4568561786237012e+01 1.8355519386683124e+01 0 0 0
8280 122 2 -2.6001068883610456e-01 7.6466420582300030e+00 3.0130063366630711e+01 2.2723583002767441e+01 0 0 0
14743 201 7 -8.2001068883610451e-01 7.7582252323968346e+00 4.2225005728906417e+01 1.7151989876989749e+01 3 0 0
8654 127 2 -2.6001068883610456e-01 5.6404348224370402e+00 3.7203812993224957e+01 2.1255443713485263e+01 0 0 0
15878 201 6 4.0998931116389542e-01 2.6494347729371648e+00 4.1201069388788547e+01 2.4162160579169857e+01 -1 0 0
8770 129 2 -2.6001068883610456e-01 2.4023596485902892e+00 3.6856831838418806e+01 2.1270560349502322e+01 0 0 0
8792 129 2 -2.6001068883610456e-01 2.1998540249186380e+00 3.6520071613939677e+01 2.3978508593557038e+01 0 0 0
8774 129 1 6.7998931116389549e-01 1.8197997281754974e+00 3.4351678593335961e+01 2.1296579312758301e+01 0 0 0
8278 122 1 5.1998931116389546e-01 6.9421861111485290e+00 3.1065150781685734e+01 2.3483483109906881e+01 0 0 0
8267 122 2 -2.6001068883610456e-01 6.8253063014287942e+00 3.0210094094591728e+01 1.8400535097455627e+01 0 0 0
8785 129 2 -2.6001068883610456e-01 1.7655193333073449e+00 3.2985586702825401e+01 2.0948484894701121e+01 0 0 0
8643 127 4 1.4738893111638955e+00 6.1222928859621488e+00 3.9063626519968274e+01 2.3030441548910016e+01 0 0 0
13669 201 7 -8.2001068883610451e-01 6.5660011315213342e+00 4.2867223368827361e+01 2.0580705654685723e+01 3 0 -3
8796 129 2 -2.6001068883610456e-01 1.0066012361344523e+00 3.5076478903253708e+01 1.8264800805437005e+01 0 0 0
16742 201 8 -2.0911068883610456e-01 1.1097145644790358e+00 2.9003035342020759e+01 1.7180944622234762e+01 0 -1 0
8670 128 2 -2.6001068883610456e-01 3.8834434811326211e+00 3.1502801590490183e+01 1.6466056773515440e+01 0 0 0
15286 201 7 -8.2001068883610451e-01 4.4880683808319146e+00 4.3103225461787737e+01 2.2541480649949236e+01 1 -3 -3
8665 128 1 5.1998931116389546e-01 4.1799680937127732e+00 3.3823073306415267e+01 1.6853880715061727e+01 0 0 0
8751 129 1 5.1998931116389546e-01 2.0258981410701313e+00 4.2392264067223699e+01 1.6698045028363367e+01 0 0 0
8637 127 3 -3.2001068883610456e-01 6.4559180868615051e+00 3.6793832562768031e+01 1.6719456672828009e+01 0 0 0
8763 129 1 5.1998931116389546e-01 1.3042675697618569e+00 3.9268481054493428e+01 1.9480429908321156e+01 0 0 0
8261 122 2 -2.6001068883610456e-01 8.1105268032391358e+00 3.1551964630522011e+01 1.6701530828991423e+01 0 0 0
15287 201 6 4.0998931116389542e-01 4.7176263396627895e+00 4.2134332992002868e+01 2.2714519555052171e+01 1 -3 -3
8759 129 2 -2.6001068883610456e-01 1.6081150326350120e+00 4.2233662786622205e+01 2.0500661861479241e+01 0 0 0
8754 129 1 5.1998931116389546e-01 1.5697048459736145e+00 4.2281749203704891e+01 1.8163470693841088e+01 0 0 0
8767 129 2 -2.6001068883610456e-01 1.3463501859011016e+00 3.7481307270541144e+01 1.8097490107203743e+01 0 0 0
8263 122 1 5.1998931116389546e-01 8.1272122501624420e+00 3.2069770548405458e+01 1.9005579587076987e+01 0 0 0
13670 201 6 4.0998931116389542e-01 5.8990438248407528e+00 4.2961184089493663e+01 2.1313573937127238e+01 3 0 -3
8631 127 2 -2.6001068883610456e-01 2.4930033898433561e+00 3.9127452169852077e+01 1.6685927059430632e+01 0 0 0
8646 127 5 -7.0631068883610459e-01 7.5838900535844944e+00 3.9420574260728266e+01 2.3817068669851356e+01 0 0 0
8264 122 2 -2.6001068883610456e-01 7.1730873706023752e+00 3.2970275932207954e+01 1.8466664600272860e+01 0 0 0
8266 122 1 5.1998931116389546e-01 7.3644938110240155e+00 3.0829277394149806e+01 1.9541784082335898e+01 0 0 0
8752 129 2 -2.6001068883610456e-01 1.9212189117038603e+00 4.1142544321959562e+01 1.6210559303523759e+01 0 0 0
8663 128 2 -2.6001068883610456e-01 3.0300112678407558e+00 3.5845415450645319e+01 1.6403794513512658e+01 0 0 0
8277 122 2 -2.6001068883610456e-01 8.1477706183115437e+00 3.2572157104092469e+01 2.2221908342577947e+01 0 0 0
15876 201 6 4.0998931116389542e-01 3.0968619704933862e+00 3.9984531118405002e+01 2.3623118188566956e+01 -1 0 0
16076 201 6 4.0298931116389547e-01 1.8953907577458262e+00 3.6793067543144119e+01 2.9755590035293473e+01 0 0 1
11715 172 5 -7.0631068883610459e-01 1.2826982837459719e+00 3.7741334789777753e+01 3.2463384604982231e+01 1 0 0
7555 111 5 -7.0631068883610459e-01 4.7584418461155877e+00 4.1831270011793364e+01 2.8651423837108030e+01 1 0 0
8309 122 2 -2.6001068883610456e-01 4.3872367824463270e+00 3.0242501487230918e+01 2.9261420996498483e+01 0 0 0
7552 111 4 1.4738893111638955e+00 4.0342818563174676e+00 4.1290753448152508e+01 2.7254960319767690e+01 1 0 0
15949 201 7 -8.2001068883610451e-01 3.6971687912198701e+00 3.4380590822758364e+01 2.6333238935881099e+01 -6 1 0
8292 122 2 -2.6001068883610456e-01 7.7654279300159796e+00 3.0352566309259892e+01 2.6717283756503999e+01 0 0 0
8315 122 2 -2.6001068883610456e-01 2.5123229556998017e+00 3.2370877000589246e+01 2.8580828560747850e+01 0 0 0
16752 201 6 4.0298931116389547e-01 6.3743622722780193e+00 4.1425302742924593e+01 2.9355156439639746e+01 0 0 -1
16187 201 6 4.0298931116389547e-01 7.5547380869141794e+00 4.2711577677982845e+01 2.5670455210241595e+01 0 0 0
16749 201 6 4.0298931116389547e-01 7.2745409144829223e+00 4.0325183155844087e+01 2.8866104182907957e+01 0 0 -1
8285 122 2 -2.6001068883610456e-01 3.7628991187650502e+00 3.0052793881253230e+01 2.5494734472762630e+01 0 0 0
8284 122 1 5.1998931116389546e-01 4.8687761879148495e+00 3.0952590932703544e+01 2.5211259384768240e+01 0 0 0
14728 201 7 -8.2001068883610451e-01 7.0936752694057033e+00 4.0037471461726980e+01 2.6733871606467968e+01 0 1 0
257 4 5 -7.0631068883610459e-01 6.9758381359733423e+00 3.8403903622901197e+01 2.9251740083357383e+01 0 0 0
8320 122 2 -2.6001068883610456e-01 6.5610182736106921e+00 3.0316497125089111e+01 3.0557642357516382e+01 0 0 0
8306 122 5 -7.0631068883610459e-01 4.7966082113733250e+00 3.2968090637015727e+01 3.1690807757626455e+01 0 0 0
8289 122 2 -2.6001068883610456e-01 6.3504021345555772e+00 3.2501529582079648e+01 2.6053984019146252e+01 0 0 0
7553 111 5 -7.0631068883610459e-01 5.1352363243640706e+00 4.2096128389424273e+01 2.6264163516231530e+01 1 0 0
7551 111 1 1.6598931116389545e-01 2.2418087870416694e+00 4.2041875067846618e+01 2.7119840669568234e+01 1 0 0
8304 122 5 -7.0631068883610459e-01 2.9932225539310671e+00 3.4938683217298070e+01 3.1260692129241445e+01 0 0 0
15950 201 6 4.0998931116389542e-01 4.0124605576688230e+00 3.3788505776328876e+01 2.5675894598707963e+01 -6 1 0
8303 122 4 1.4738893111638955e+00 3.6629749639505560e+00 3.3530293101585400e+01 3.0554837078446159e+01 0 0 0
14431 201 7 -8.2001068883610451e-01 5.0576138339799925e+00 4.0123931017360384e+01 3.1381286663972407e+01 4 1 1
258 4 5 -7.0631068883610459e-01 5.0473766390859547e+00 3.7032601194404720e+01 3.0007125953862385e+01 0 0 0
16073 201 6 4.0298931116389547e-01 2.0995347199008672e+00 3.7848842919728277e+01 3.0864027310951396e+01 0 0 1
14542 201 7 -8.2001068883610451e-01 6.1063028418883727e+00 4.2620451957824571e+01 3.1585232771787975e+01 0 -1 -5
8282 122 2 -2.6001068883610456e-01 6.1599700200543150e+00 2.9145742655373422e+01 2.4582927529408618e+01 0 0 0
16750 201 8 -2.0911068883610456e-01 7.2394677442232700e+00 4.1031194769003243e+01 2.9544330255223596e+01 0 0 -1
7554 111 5 -7.0631068883610459e-01 4.3303988112501708e+00 3.9554326782684015e+01 2.7197266063102649e+01 1 0 0
8302 122 1 1.6598931116389545e-01 2.3348480504839642e+00 3.2381816040538340e+01 2.9961697315030449e+01 0 0 0
16186 201 8 -2.0911068883610456e-01 7.2427416145247046e+00 4.2353685066010172e+01 2.4803699654769968e+01 0 0 0
16074 201 8 -2.0911068883610456e-01 2.3586640832523078e+00 3.7642533169357307e+01 2.9944945853843464e+01 0 0 1
8290 122 1 5.1998931116389546e-01 6.5126043392208501e+00 3.0407233291655420e+01 2.7322055967402964e+01 0 0 0
256 4 5 -7.0631068883610459e-01 5.7617972236705182e+00 3.6885872651031001e+01 2.7483423772854174e+01 0 0 0
8319 122 1 5.1998931116389546e-01 7.0675056204576654e+00 2.9039181229010975e+01 3.0255483387024654e+01 0 0 0
8310 122 2 -2.6001068883610456e-01 4.5089879589589641e+00 2.9502459876324000e+01 3.1346223355457074e+01 0 0 0
8298 122 1 6.7998931116389549e-01 4.1312085816302693e+00 2.9137146055340235e+01 3.0024621089858165e+01 0 0 0
8300 122 3 -3.2001068883610456e-01 2.1569420608426868e+00 2.9966914598309859e+01 2.9371318209424945e+01 0 0 0
8288 122 2 -2.6001068883610456e-01 4.5931297045803001e+00 3.1859427916267329e+01 2.7327234909471258e+01 0 0 0
735 11 5 -7.0631068883610459e-01 2.2240497465066569e+00 4.0322633649333753e+01 3.0796830310454194e+01 1 0 0
8314 122 2 -2.6001068883610456e-01 1.2615152390726272e+00 3.3179800664902793e+01 3.0245015338738021e+01 0 0 0
15948 201 6 4.0998931116389542e-01 3.9674484936835470e+00 3.4006073145228399e+01 2.7211556378652276e+01 -6 1 0
16774 201 8 -2.0911068883610456e-01 3.5804842642236645e+00 3.7285624387472225e+01 2.5995269035542748e+01 0 0 1
14729 201 6 4.0998931116389542e-01 7.3097430378532549e+00 3.9446881164186365e+01 2.6007894496623269e+01 0 1 0
267 4 2 -2.6001068883610456e-01 7.1449211215525219e+00 3.4898210654305032e+01 3.0789596658678299e+01 0 0 0
16751 201 6 4.0298931116389547e-01 7.1353872743027607e+00 4.0399636883705668e+01 3.0259053746894768e+01 0 0 -1
7564 111 2 -2.6001068883610456e-01 2.1429886525695800e+00 4.2671705608773607e+01 2.5829100591718998e+01 1 0 0
8305 122 5 -7.0631068883610459e-01 4.5655001127627557e+00 3.4041917610074329e+01 2.9189261214706836e+01 0 0 0
8293 122 1 5.1998931116389546e-01 5.9638202043113413e+00 2.8928364821415496e+01 2.7729293775263031e+01 0 0 0
8301 122 1 6.7998931116389549e-01 1.8060790404361473e+00 3.0906704729306437e+01 3.0376078468611187e+01 0 0 0
16057 201 6 4.0298931116389547e-01 6.9780335244548626e+00 3.8514752503426529e+01 3.2317392645682702e+01 0 -1 0
16185 201 6 4.0298931116389547e-01 7.5738571502121808e+00 4.1451100608017853e+01 2.4708283725207664e+01 0 0 0
14727 201 6 4.0998931116389542e-01 6.1996423773263372e+00 3.9636779803582691e+01 2.6854531951980608e+01 0 1 0
8287 122 1 5.1998931116389546e-01 5.6353317440387629e+00 3.1411178340014946e+01 2.6501062809374574e+01 0 0 0
16188 201 6 4.0298931116389547e-01 6.3144771866439120e+00 4.2192889170079248e+01 2.5005621444689897e+01 0 0 0
8291 122 2 -2.6001068883610456e-01 6.8365728092702955e+00 3.1130454175149310e+01 2.8420354888955647e+01 0 0 0
14430 201 6 4.0998931116389542e-01 5.4471382444837957e+00 4.0969534598896693e+01 3.1596767126070777e+01 4 1 1
16075 201 6 4.0298931116389547e-01 3.3548102416595778e+00 3.7496516385063551e+01 3.0025042890993195e+01 0 0 1
264 4 2 -2.6001068883610456e-01 7.9332971045729783e+00 3.3141447049749502e+01 2.9234411055464008e+01 0 0 0
255 4 4 1.4738893111638955e+00 6.4579559826746404e+00 3.6817616875097428e+01 2.9050585212470793e+01 0 0 0
8312 122 2 -2.6001068883610456e-01 2.2904552821146984e+00 3.0449216137178048e+01 3.1615486409062342e+01 0 0 0
732 11 4 1.4738893111638955e+00 1.0553808524994965e+00 4.0922225932300705e+01 3.1799863609646877e+01 1 0 0
14408 201 6 4.0998931116389542e-01 1.4158296153505354e+00 3.3825359716987506e+01 2.7318978545852900e+01 2 1 1
734 11 5 -7.0631068883610459e-01 1.0281256432074171e+00 4.2610626481706788e+01 3.1665226465105643e+01 1 0 0
16773 201 6 4.0298931116389547e-01 4.0899948779643882e+00 3.7784247233438315e+01 2.6583535806618283e+01 0 0 1
254 4 1 1.6598931116389545e-01 7.6542903170800658e+00 3.5453115646581693e+01 2.9619688601463231e+01 0 0 0
16058 201 8 -2.0911068883610456e-01 6.5276182599823995e+00 3.7632030573517781e+01 3.2346291930244547e+01 0 -1 0
16060 201 6 4.0298931116389547e-01 5.7941480767871631e+00 3.7759873545631734e+01 3.1735187570155610e+01 0 -1 0
7563 111 2 -2.6001068883610456e-01 2.2998729291025444e+00 4.3148033809522211e+01 2.8026927263155187e+01 1 0 0
15877 201 7 -8.2001068883610451e-01 2.7946872107819014e+00 4.0321932992212510e+01 2.4498457067862354e+01 -1 0 0
14432 201 6 4.0998931116389542e-01 4.1415019110407512e+00 4.0457347764426309e+01 3.1287489825947425e+01 4 1 1
16776 201 6 4.0298931116389547e-01 4.1459399124114880e+00 3.7455583313138966e+01 2.5180330467269403e+01 0 0 1
16775 201 6 4.0298931116389547e-01 4.0046346729377911e+00 3.6373517625201409e+01 2.6197346258402625e+01 0 0 1
14543 201 6 4.0998931116389542e-01 6.5129977621519197e+00 4.3070447027651937e+01 3.2294594894960412e+01 0 -1 -5
8279 122 2 -2.6001068883610456e-01 7.7036919978818821e+00 3.1337893479972585e+01 2.4639156581059396e+01 0 0 0
8286 122 2 -2.6001068883610456e-01 4.2932252906808888e+00 3.2067382275965784e+01 2.4719882336530006e+01 0 0 0
12669 186 5 -7.0631068883610459e-01 8.1410366626580366e+00 3.9608572216036272e+01 3.2082723382491977e+01 0 0 0
265 4 2 -2.6001068883610456e-01 8.1726128539087366e+00 3.4441403511933238e+01 2.7406963795201118e+01 0 0 0
14541 201 6 4.0998931116389542e-01 6.2987476542881486e+00 4.3248870973552400e+01 3.0863065245367746e+01 0 -1 -5
11711 172 1 6.7998931116389549e-01 1.9674430787197783e+00 3.3930689134094784e+01 3.4306002282091100e+01 1 0 0
9395 138 5 -7.0631068883610459e-01 3.1645999887158891e+00 4.2252066348671342e+01 3.5815735299338861e+01 0 0 0
14601 201 6 4.0998931116389542e-01 8.0201009083099528e+00 4.0843559938757089e+01 3.3946596870876498e+01 1 3 -1
4822 71 1 6.7998931116389549e-01 4.3653331485046509e+00 3.1328731137423080e+01 3.8959526615994683e+01 0 0 0
16606 201 8 -2.0911068883610456e-01 6.4533907404384605e+00 3.3465887661994174e+01 3.3714924600063156e+01 0 0 0
10823 159 1 6.7998931116389549e-01 4.5086525365445258e+00 3.6238084725778641e+01 3.8313785431455706e+01 1 0 0
9396 138 5 -7.0631068883610459e-01 2.2059260479304350e+00 4.0963693037431931e+01 3.7874837919118903e+01 0 0 0
16113 201 6 4.0298931116389547e-01 3.4910115882098292e+00 3.9373436158330875e+01 3.5280295959026539e+01 -1 0 -1
15346 201 7 -8.2001068883610451e-01 5.7240134149670405e+00 3.0842417047348412e+01 3.4026766767472516e+01 1 -4 0
733 11 5 -7.0631068883610459e-01 1.9265814772138301e+00 4.1067227099927180e+01 3.3271350651559551e+01 1 0 0
11716 172 5 -7.0631068883610459e-01 3.8722461287984338e+00 3.7206090962001745e+01 3.3212985973349973e+01 1 0 0
11728 172 2 -2.6001068883610456e-01 3.1456112005588164e+00 3.1347765976508999e+01 3.3911129302494594e+01 1 0 0
4828 71 1 7.7998931116389547e-01 3.9809464291275414e+00 2.8885852925611818e+01 4.0835265758398933e+01 0 0 0
16737 201 6 4.0298931116389547e-01 1.2552764116170101e+00 4.3056123907703991e+01 3.3521016881707403e+01 1 0 0
4821 71 3 -3.2001068883610456e-01 4.0462687849482935e+00 3.1273739410110366e+01 4.0333382539780558e+01 0 0 0
9393 138 4 1.4738893111638955e+00 3.4406289907467640e+00 4.2032314072427674e+01 3.7442323804350217e+01 0 0 0
10822 159 3 -3.2001068883610456e-01 3.5248207954434343e+00 3.5209537608503737e+01 3.8469643229023553e+01 1 0 0
15246 201 6 4.0998931116389542e-01 6.2428518822617098e+00 4.0019654687030574e+01 4.0121621887973539e+01 1 7 2
10833 159 2 -2.6001068883610456e-01 1.9157914856004528e+00 3.4487247465175898e+01 3.9765791116409972e+01 1 0 0
15247 201 7 -8.2001068883610451e-01 6.9508770694591409e+00 3.9586049348711995e+01 3.9548168544321442e+01 1 7 2
9394 138 5 -7.0631068883610459e-01 4.8042663443676989e+00 4.1080302348452825e+01 3.7170478404900663e+01 0 0 0
4839 71 2 -2.6001068883610456e-01 5.2611253716631357e+00 2.9464280527426894e+01 4.0889496558821648e+01 0 0 0
4824 71 4 1.4738893111638955e+00 6.7645753522355125e+00 3.2879770378017966e+01 3.7547797236771011e+01 0 0 0
4836 71 2 -2.6001068883610456e-01 6.4773820399110376e+00 3.2044830242165844e+01 3.9935282980614907e+01 0 0 0
11714 172 5 -7.0631068883610459e-01 1.9778893379940778e+00 3.8252599475206672e+01 3.4748489491471673e+01 1 0 0
11717 172 1 7.7998931116389547e-01 2.9060874774413121e+00 3.1459313945567310e+01 3.5242424578050773e+01 1 0 0
4819 71 1 6.7998931116389549e-01 1.8109386215504106e+00 3.0296518626035720e+01 3.9808752852957227e+01 0 0 0
4830 71 2 -2.6001068883610456e-01 1.6883122725028170e+00 3.1628894707346365e+01 3.9333099465987829e+01 0 0 0
11723 172 2 -2.6001068883610456e-01 3.3907556226847806e+00 3.4027452661112541e+01 3.4342409398438548e+01 1 0 0
15345 201 6 4.0998931116389542e-01 6.2330770838154947e+00 3.0334653201777940e+01 3.4670434814315072e+01 1 -4 0
15347 201 6 4.0998931116389542e-01 5.4605147262258518e+00 3.0151685671218672e+01 3.3372323054052679e+01 1 -4 0
14602 201 7 -8.2001068883610451e-01 7.1774955887128966e+00 4.0944132897827913e+01 3.4527587601848573e+01 1 3 -1
16740 201 6 4.0298931116389547e-01 2.3273985464860876e+00 4.3312211530067110e+01 3.4482624259072431e+01 1 0 0
10834 159 2 -2.6001068883610456e-01 5.6796861263526877e+00 3.5746702686515604e+01 3.8778278812977724e+01 1 0 0
16607 201 6 4.0298931116389547e-01 6.0357298119663341e+00 3.3773761484608215e+01 3.2916476613805905e+01 0 0 0
10836 159 2 -2.6001068883610456e-01 4.3298690989236945e+00 3.8024179617878062e+01 3.6747127836382376e+01 1 0 0
11712 172 1 1.6598931116389545e-01 1.4206865237610562e+00 3.5389890398946456e+01 3.4130127310941141e+01 1 0 0
10838 159 2 -2.6001068883610456e-01 2.1826815043693131e+00 3.7853921693267104e+01 4.0287373643296185e+01 1 0 0
9404 138 2 -2.6001068883610456e-01 3.3085381761861896e+00 4.3206854216549090e+01 3.9740932300062774e+01 0 0 0
4834 71 2 -2.6001068883610456e-01 4.2012646759992256e+00 2.9988591920582628e+01 3.8490300051149312e+01 0 0 0
10837 159 2 -2.6001068883610456e-01 3.9358137428579298e+00 3.5833847175501205e+01 3.6055915839967092e+01 1 0 0
11721 172 2 -2.6001068883610456e-01 1.1510177505825547e+00 3.1659976427405073e+01 3.6821207298447604e+01 1 0 0
11709 172 1 4.1998931116389543e-01 1.4996837095963194e+00 3.2055019395489779e+01 3.5472524975757885e+01 1 0 0
11727 172 2 -2.6001068883610456e-01 3.0577612048823326e+00 3.0210546663166202e+01 3.5864791577996236e+01 1 0 0
1554 23 5 -7.0631068883610459e-01 7.6669556779102592e+00 2.9258741399962513e+01 3.5656496853531074e+01 0 0 0
16059 201 6 4.0298931116389547e-01 6.1352775360122607e+00 3.7608230491111513e+01 3.3260477502790017e+01 0 -1 0
10827 159 5 -7.0631068883610459e-01 7.8131016042028412e+00 3.7066862702146331e+01 3.6897351518971142e+01 1 0 0
4833 71 2 -2.6001068883610456e-01 3.6102517479385816e+00 3.2273733327976892e+01 3.8359137836022384e+01 0 0 0
11710 172 3 -3.2001068883610456e-01 1.5422098447426837e+00 3.3429525994331321e+01 3.5558938072276142e+01 1 0 0
11726 172 2 -2.6001068883610456e-01 3.8474742408331064e+00 3.2255640661119536e+01 3.5751886258928643e+01 1 0 0
10825 159 4 1.4738893111638955e+00 6.3392076026029773e+00 3.6929413654649480e+01 3.6038997811792484e+01 1 0 0
4823 71 1 1.6598931116389545e-01 5.9184239316015264e+00 3.1620118846905530e+01 3.8685375854817508e+01 0 0 0
10831 159 2 -2.6001068883610456e-01 4.8656241577158692e+00 3.4496713960775963e+01 4.0490294242413690e+01 1 0 0
10824 159 1 1.6598931116389545e-01 4.7132322577321411e+00 3.6732778710857822e+01 3.6881133498813128e+01 1 0 0
10839 159 2 -2.6001068883610456e-01 1.9781119449095628e+00 3.7263622354852082e+01 3.8107486296579530e+01 1 0 0
16116 201 6 4.0298931116389547e-01 3.9909903302977376e+00 4.0689310108672061e+01 3.5348683710964444e+01 -1 0 -1
10828 159 5 -7.0631068883610459e-01 6.3351927646333674e+00 3.8438262745442771e+01 3.5198214486565767e+01 1 0 0
10821 159 1 4.1998931116389543e-01 2.8139181115558243e+00 3.5548051589553630e+01 3.9629104433163938e+01 1 0 0
10826 159 5 -7.0631068883610459e-01 6.7796952948085529e+00 3.5962782585987142e+01 3.4756797135712219e+01 1 0 0
16351 201 6 4.0298931116389547e-01 6.9545360323385976e+00 4.2388992384017669e+01 3.7197614583107402e+01 0 0 0
16350 201 8 -2.0911068883610456e-01 7.3007533788213346e+00 4.1487726331547854e+01 3.7072748776182465e+01 0 0 0
10835 159 2 -2.6001068883610456e-01 4.2296763235347363e+00 3.7305622266309690e+01 3.9189081295773917e+01 1 0 0
4831 71 2 -2.6001068883610456e-01 1.9199990843114259e+00 2.9326498539790116e+01 3.8836918448113700e+01 0 0 0
15248 201 6 4.0998931116389542e-01 7.0729041360182281e+00 3.8667994720599175e+01 3.9854207944431430e+01 1 7 2
4825 71 5 -7.0631068883610459e-01 5.9766734605394420e+00 3.4163698107775943e+01 3.6742756248498672e+01 0 0 0
16114 201 8 -2.0911068883610456e-01 3.9469502584937910e+00 3.9907071839938787e+01 3.4678159009699016e+01 -1 0 -1
16115 201 6 4.0298931116389547e-01 3.2067678633511849e+00 4.0155953250072322e+01 3.4055217438649684e+01 -1 0 -1
4835 71 2 -2.6001068883610456e-01 6.3463682344922789e+00 3.0314934855314551e+01 3.8425193501026968e+01 0 0 0
11713 172 4 1.4738893111638955e+00 2.2021595776552805e+00 3.7005775358313784e+01 3.3634888288364067e+01 1 0 0
16605 201 6 4.0298931116389547e-01 5.9199853021105797e+00 3.2673965623923102e+01 3.3948857938895628e+01 0 0 0
10829 159 1 7.7998931116389547e-01 1.9058401353431744e+00 3.6754870782429464e+01 3.9408673002297903e+01 1 0 0
4820 71 1 4.1998931116389543e-01 3.1174578877022210e+00 3.0184074702095756e+01 4.0658528177999784e+01 0 0 0
14603 201 6 4.0998931116389542e-01 7.0484695386892744e+00 4.0065226234426177e+01 3.4847859525171067e+01 1 3 -1
10820 159 1 6.7998931116389549e-01 3.8075306457772120e+00 3.5307358862368460e+01 4.0821741670155646e+01 1 0 0
15535 201 7 -8.2001068883610451e-01 4.5585541205805731e+00 4.0513336521076759e+01 4.0937036440531784e+01 0 -1 0
11722 172 2 -2.6001068883610456e-01 1.5169534831638951e+00 3.3203476805904032e+01 3.3237817022110924e+01 1 0 0
4826 71 5 -7.0631068883610459e-01 7.5651720094131027e+00 3.2364790927333779e+01 3.6212154176174003e+01 0 0 0
16608 201 6 4.0298931116389547e-01 6.3971700961998224e+00 3.4109131002469631e+01 3.4472328567450113e+01 0 0 0
16352 201 6 4.0298931116389547e-01 6.4602673166938169e+00 4.1006100917070590e+01 3.7321369870942746e+01 0 0 0
16349 201 6 4.0298931116389547e-01 7.2934860031372732e+00 4.1272107429249367e+01 3.6128198663483857e+01 0 0 0
13774 201 7 -8.2001068883610451e-01 1.4466596653041044e+00 4.1126169045715450e+01 4.1022133272407579e+01 4 -1 -2
9405 138 2 -2.6001068883610456e-01 5.3998367453774563e+00 4.3134248320474612e+01 3.9004637319293622e+01 0 0 0
4827 71 5 -7.0631068883610459e-01 8.0975920213243349e+00 3.3654445571370587e+01 3.8343256945045461e+01 0 0 0
15534 201 6 4.0998931116389542e-01 3.7540267456518803e+00 4.0034707289614943e+01 4.0729318333950800e+01 0 -1 0
13775 201 6 4.0998931116389542e-01 1.6572028649562418e+00 4.1965877413304995e+01 4.0532758948593219e+01 4 -1 -2
9392 138 1 1.6598931116389545e-01 4.0136806718136349e+00 4.3385834307191068e+01 3.8620660652922972e+01 0 0 0
10815 159 1 5.1998931116389546e-01 4.8493031560500155e+00 3.4240801173873116e+01 4.3493341336995371e+01 1 0 0
10724 158 2 -2.6001068883610456e-01 1.7699131965913835e+00 4.1473610846469754e+01 4.5426413960846247e+01 1 0 0
13193 194 2 -2.6001068883610456e-01 6.4753452727014125e+00 4.0984878006431416e+01 4.2989335172067982e+01 1 0 0
10794 159 1 5.1998931116389546e-01 3.4479547728854696e+00 2.9564928652528931e+01 4.8893228975014878e+01 1 0 0
10818 159 1 4.1998931116389543e-01 3.4229123916008435e+00 3.4687776538944057e+01 4.3146310203127037e+01 1 0 0
10801 159 2 -2.6001068883610456e-01 6.2371416460617457e+00 2.9527433931620092e+01 4.7481428246494076e+01 1 0 0
10797 159 1 5.1998931116389546e-01 4.5066004438701812e+00 3.0743894901300120e+01 4.8661625261649725e+01 1 0 0
13696 201 7 -8.2001068883610451e-01 7.5565282817062798e+00 2.9834394267069921e+01 4.3076090302896830e+01 -1 2 -1
13191 194 1 5.1998931116389546e-01 6.6072216035774298e+00 4.2000551479111749e+01 4.3949056993663497e+01 1 0 0
10714 158 1 5.1998931116389546e-01 1.2243108073922218e+00 3.8590408548374214e+01 4.4350771977307879e+01 1 0 0
13176 194 1 5.1998931116389546e-01 5.5506576600564159e+00 4.0982531297652237e+01 4.8712804014988173e+01 1 0 0
13190 194 2 -2.6001068883610456e-01 8.0332806877584968e+00 4.0461043336659671e+01 4.5269607613451669e+01 1 0 0
13177 194 2 -2.6001068883610456e-01 6.2697864944243431e+00 4.0104130244238476e+01 4.7882783375408302e+01 1 0 0
10807 159 2 -2.6001068883610456e-01 2.5506717951002851e+00 3.1682499038262478e+01 4.6522183878991051e+01 1 0 0
10817 159 2 -2.6001068883610456e-01 5.6747598711970655e+00 3.5252794498188649e+01 4.2976591170674247e+01 1 0 0
10712 158 2 -2.6001068883610456e-01 2.7888562315533396e+00 3.8966974023029330e+01 4.2623791992564477e+01 1 0 0
10725 158 2 -2.6001068883610456e-01 1.6920742027405828e+00 4.1774148382886935e+01 4.7677367439297242e+01 1 0 0
10802 159 2 -2.6001068883610456e-01 6.2880434433575347e+00 3.1843935705257820e+01 4.7782595929443232e+01 1 0 0
10843 159 2 -2.6001068883610456e-01 1.6959733905923151e+00 3.5560859700526706e+01 4.4268519856112960e+01 1 0 0
4853 72 1 5.1998931116389546e-01 7.3478273892933883e+00 3.5654540476658838e+01 4.8995945728606074e+01 0 0 0
10708 158 1 5.1998931116389546e-01 3.4784530361687218e+00 3.7180480741171642e+01 4.4058309479882269e+01 1 0 0
13187 194 2 -2.6001068883610456e-01 8.1544672896564521e+00 4.3246778055920835e+01 4.5976478639395062e+01 1 0 0
10800 159 1 5.1998931116389546e-01 5.4816080166587797e+00 3.0702984444452781e+01 4.7461512292219091e+01 1 0 0
4816 71 2 -2.6001068883610456e-01 1.2536356069274042e+00 3.2463455287081921e+01 4.1252635468009665e+01 0 0 0
10804 159 2 -2.6001068883610456e-01 4.2466291221183123e+00 2.9583565723579916e+01 4.5762823867477550e+01 1 0 0
10713 158 2 -2.6001068883610456e-01 3.4577357204071357e+00 3.9390219584949634e+01 4.4720462322253510e+01 1 0 0
10808 159 2 -2.6001068883610456e-01 3.4845272671762721e+00 3.1506233862626331e+01 4.4412469669719577e+01 1 0 0
10795 159 2 -2.6001068883610456e-01 2.4282622845851112e+00 2.9617616700455862e+01 4.7954085209042915e+01 1 0 0
10830 159 2 -2.6001068883610456e-01 2.5339467415023975e+00 3.3742157139053440e+01 4.3670053767004056e+01 1 0 0
10809 159 1 5.1998931116389546e-01 4.1498604917191040e+00 3.3362454374352801e+01 4.5956356914629737e+01 1 0 0
10810 159 2 -2.6001068883610456e-01 4.5481633444891658e+00 3.3496323955664977e+01 4.7303094389962887e+01 1 0 0
10816 159 2 -2.6001068883610456e-01 5.0819492778585191e+00 3.3084315577056323e+01 4.2718516307170766e+01 1 0 0
10806 159 1 5.1998931116389546e-01 3.7367362135095386e+00 3.1852985696400207e+01 4.5791256784985627e+01 1 0 0
10813 159 2 -2.6001068883610456e-01 6.4252057092469359e+00 3.3371035055605887e+01 4.5153527923703429e+01 1 0 0
10842 159 2 -2.6001068883610456e-01 1.9960294233378648e+00 3.6508477476335479e+01 4.2322932521441743e+01 1 0 0
10711 158 1 5.1998931116389546e-01 2.7402514447644815e+00 3.8511843937555199e+01 4.3885321663201999e+01 1 0 0
10811 159 2 -2.6001068883610456e-01 2.9496622355993991e+00 3.4006900157007237e+01 4.5797907876502144e+01 1 0 0
13185 194 1 5.1998931116389546e-01 7.3165114863499694e+00 4.2280503590295389e+01 4.6448788705717362e+01 1 0 0
10709 158 2 -2.6001068883610456e-01 4.7853913078670116e+00 3.7238710240874887e+01 4.3536727564896111e+01 1 0 0
10841 159 1 5.1998931116389546e-01 2.6743457002380322e+00 3.6019085361954126e+01 4.3434890315382837e+01 1 0 0
10803 159 1 5.1998931116389546e-01 4.8280981006168293e+00 3.0809560402124546e+01 4.6072744376228322e+01 1 0 0
13180 194 2 -2.6001068883610456e-01 4.2041531175288371e+00 4.1768403323056468e+01 4.6897411293165568e+01 1 0 0
10710 158 2 -2.6001068883610456e-01 3.6064982009604400e+00 3.6822742475389703e+01 4.5395686082167948e+01 1 0 0
13189 194 2 -2.6001068883610456e-01 5.8904715444829234e+00 4.0540566697653823e+01 4.5615913802712797e+01 1 0 0
10814 159 2 -2.6001068883610456e-01 5.3265093313842522e+00 3.5266486221087582e+01 4.5538498373557069e+01 1 0 0
10722 158 2 -2.6001068883610456e-01 2.6808173616823110e+00 3.9148796620151757e+01 4.6976135251105617e+01 1 0 0
13194 194 1 5.1998931116389546e-01 7.3805183143132931e+00 4.3175369276269521e+01 4.3394302602207816e+01 1 0 0
4845 72 2 -2.6001068883610456e-01 7.6138520335821473e+00 3.7860327261513099e+01 4.6729406208463473e+01 0 0 0
13179 194 1 5.1998931116389546e-01 5.0835832681343858e+00 4.2209463073307788e+01 4.7921949537059668e+01 1 0 0
13188 194 1 5.1998931116389546e-01 6.9743543799424579e+00 4.1331691585900721e+01 4.5321306855833541e+01 1 0 0
10723 158 1 5.1998931116389546e-01 1.0999058505023720e+00 4.1059014112266759e+01 4.6620397881934693e+01 1 0 0
10805 159 2 -2.6001068883610456e-01 5.8922649983395274e+00 3.0988575543842952e+01 4.5159085663173371e+01 1 0 0
10718 158 2 -2.6001068883610456e-01 1.0653848671990536e+00 3.7225684805642963e+01 4.6363519272913727e+01 1 0 0
10812 159 1 5.1998931116389546e-01 5.1854348572615905e+00 3.3996567441082590e+01 4.4987768506726944e+01 1 0 0
4855 72 2 -2.6001068883610456e-01 7.0251372188516026e+00 3.5792991469463686e+01 4.7657623362187088e+01 0 0 0
4854 72 2 -2.6001068883610456e-01 7.4032049608644899e+00 3.4276254609078563e+01 4.9062161009851479e+01 0 0 0
13181 194 2 -2.6001068883610456e-01 4.3612421067037470e+00 4.3070157104089702e+01 4.8705492934311089e+01 1 0 0
13697 201 6 4.0998931116389542e-01 8.0237644687551253e+00 3.0211118549720847e+01 4.3827415087482073e+01 -1 2 -1
4832 71 2 -2.6001068883610456e-01 2.6272509516072096e+00 3.0493762019172127e+01 4.1951486639472890e+01 0 0 0
13182 194 1 5.1998931116389546e-01 6.2864135397266301e+00 4.3012640630199904e+01 4.7320801756767636e+01 1 0 0
14670 201 6 4.0998931116389542e-01 7.0010120026407616e+00 3.7212581341540535e+01 4.2140349360084748e+01 5 8 -1
13192 194 2 -2.6001068883610456e-01 5.3308131644983030e+00 4.2492301548201972e+01 4.4195493080095922e+01 1 0 0
10819 159 3 -3.2001068883610456e-01 3.1496730140495979e+00 3.4440162287056658e+01 4.1753284701620515e+01 1 0 0
13186 194 2 -2.6001068883610456e-01 8.1778166849219556e+00 4.1632790133647909e+01 4.7275022604226415e+01 1 0 0
13695 201 6 4.0998931116389542e-01 7.1739983206108757e+00 3.0573030485035726e+01 4.2569375945025257e+01 -1 2 -1
10832 159 2 -2.6001068883610456e-01 4.2884752322437709e+00 3.6436848578485048e+01 4.1461424730175288e+01 1 0 0
14671 201 7 -8.2001068883610451e-01 7.2109564385213547e+00 3.7172941093818501e+01 4.1160128138447583e+01 5 8 -1
10720 158 1 5.1998931116389546e-01 1.3288266161189806e+00 3.9462182940388857e+01 4.6915508511235949e+01 1 0 0
10799 159 2 -2.6001068883610456e-01 3.8559678745314536e+00 3.1993111780552617e+01 4.8757130701208538e+01 1 0 0
13178 194 2 -2.6001068883610456e-01 4.3935211119281146e+00 4.0296817818753105e+01 4.9098642720882715e+01 1 0 0
15536 201 6 4.0998931116389542e-01 4.2465042673169124e+00 4.1269262792987000e+01 4.1503986330480998e+01 0 -1 0
14672 201 6 4.0998931116389542e-01 7.8166721671673152e+00 3.6343585492976864e+01 4.1192152995774599e+01 5 8 -1
13170 194 1 5.1998931116389546e-01 5.8509585732779321e+00 4.1890313695902499e+01 5.1248180029212925e+01 1 0 0
4870 72 2 -2.6001068883610456e-01 3.4224342508078482e+00 3.4148309364777099e+01 5.1280272872414088e+01 0 0 0
10787 159 2 -2.6001068883610456e-01 5.1098716104220090e+00 2.9065838409582838e+01 5.1551514453559378e+01 1 0 0
13286 195 2 -2.6001068883610456e-01 2.7507137921324833e+00 3.7499664378249321e+01 5.2708081348613419e+01 1 0 0
13273 195 2 -2.6001068883610456e-01 2.4933684796861302e+00 4.0447047309300515e+01 5.4841074554226125e+01 1 0 0
4875 72 2 -2.6001068883610456e-01 3.7099361936083586e+00 3.3745227288157707e+01 5.6044914572278834e+01 0 0 0
13171 194 2 -2.6001068883610456e-01 6.5517974542428883e+00 4.1401495100458661e+01 5.2301230964907560e+01 1 0 0
4880 72 1 5.1998931116389546e-01 2.3688538267561001e+00 3.1164242774334767e+01 5.4739913964710865e+01 0 0 0
13299 195 2 -2.6001068883610456e-01 3.5683276283153424e+00 3.8649551706777949e+01 5.1079290688420897e+01 1 0 0
13297 195 1 5.1998931116389546e-01 3.8925214761643296e+00 3.9462114647756799e+01 5.2201959498475169e+01 1 0 0
13164 194 1 5.1998931116389546e-01 3.4134389965463661e+00 4.0957292204610951e+01 5.1843405308886993e+01 1 0 0
4872 72 2 -2.6001068883610456e-01 2.4936685878939349e+00 3.4099461769913191e+01 5.3527646003418546e+01 0 0 0
4860 72 2 -2.6001068883610456e-01 6.8902134964361528e+00 3.7147138907553149e+01 5.1734120746977347e+01 0 0 0
13174 194 2 -2.6001068883610456e-01 6.3332882238399488e+00 3.9560377233181015e+01 5.0431840656322869e+01 1 0 0
13173 194 1 5.1998931116389546e-01 6.3529489355303959e+00 4.0944753735204884e+01 5.0026792178387609e+01 1 0 0
13291 195 2 -2.6001068883610456e-01 6.8549045706122076e+00 4.1030460970459991e+01 5.5275792937174955e+01 1 0 0
4858 72 2 -2.6001068883610456e-01 5.0562821353002656e+00 3.5348068164430046e+01 4.9370711754576384e+01 0 0 0
4898 72 2 -2.6001068883610456e-01 1.3834374009835830e+00 3.3814778002477112e+01 5.5372579541676949e+01 0 0 0
4876 72 2 -2.6001068883610456e-01 5.6131335990796707e+00 3.3329241198511355e+01 5.4863892157701493e+01 0 0 0
4873 72 2 -2.6001068883610456e-01 4.2462504143159654e+00 3.5236726767460965e+01 5.3692776921530466e+01 0 0 0
4871 72 1 5.1998931116389546e-01 3.8981160775906831e+00 3.3951971528709777e+01 5.3551666630309029e+01 0 0 0
4861 72 2 -2.6001068883610456e-01 4.7883069460870340e+00 3.6380152835546653e+01 5.1718086980366685e+01 0 0 0
4874 72 1 5.1998931116389546e-01 4.2253884666632668e+00 3.3124659922664392e+01 5.4886279886861743e+01 0 0 0
4879 72 2 -2.6001068883610456e-01 4.6728703574214938e+00 3.0820731994190272e+01 5.4119780637063101e+01 0 0 0
13298 195 2 -2.6001068883610456e-01 5.1761322595995933e+00 3.9286491654567648e+01 5.2347922944296933e+01 1 0 0
13289 195 2 -2.6001068883610456e-01 6.1799683507266634e+00 3.7220221931108881e+01 5.5140652689517630e+01 1 0 0
4877 72 1 5.1998931116389546e-01 3.8481517737817690e+00 3.1613816339852551e+01 5.4937261746706554e+01 0 0 0
4878 72 2 -2.6001068883610456e-01 4.2724711803390178e+00 3.1254906081032200e+01 5.6190319863524927e+01 0 0 0
13275 195 3 -3.2001068883610456e-01 4.1540566653023134e+00 3.8172863553280642e+01 5.4245085981760980e+01 1 0 0
13274 195 1 4.1998931116389543e-01 3.2306106363834841e+00 3.8674581643933998e+01 5.3343070829625802e+01 1 0 0
13288 195 2 -2.6001068883610456e-01 4.9189442739759999e+00 4.0384898364519238e+01 5.4387026175407819e+01 1 0 0
13278 195 3 -3.2001068883610456e-01 6.8326815159148033e+00 3.8972895584964228e+01 5.6391229207785599e+01 1 0 0
13276 195 1 6.7998931116389549e-01 4.9167727522420490e+00 3.9115369287979092e+01 5.4943002218096488e+01 1 0 0
13296 195 2 -2.6001068883610456e-01 8.0959758461314131e+00 3.7428948623014463e+01 5.3886693503879599e+01 1 0 0
13290 195 2 -2.6001068883610456e-01 5.9521693385916219e+00 4.0750741695764681e+01 5.7284780429768603e+01 1 0 0
4865 72 1 5.1998931116389546e-01 5.7217455000334585e+00 3.3451989336403251e+01 5.1762546643997808e+01 0 0 0
4881 72 2 -2.6001068883610456e-01 2.4315084099480870e+00 2.9747088668960284e+01 5.4690429107489599e+01 0 0 0
4884 72 2 -2.6001068883610456e-01 2.0536161557900212e+00 3.1853256831114685e+01 5.6958900417832716e+01 0 0 0
4867 72 2 -2.6001068883610456e-01 5.8481991111014349e+00 3.3173053530636537e+01 5.0365360513336306e+01 0 0 0
13167 194 1 5.1998931116389546e-01 4.3462130492050051e+00 4.2180781563130651e+01 5.1664368151073226e+01 1 0 0
13287 195 2 -2.6001068883610456e-01 4.3621278451669552e+00 3.9088790482005443e+01 5.6184007905095406e+01 1 0 0
13277 195 1 4.1998931116389543e-01 6.3508071019046826e+00 3.8591044782523909e+01 5.5137651909304338e+01 1 0 0
13285 195 1 7.7998931116389547e-01 7.5664040185497008e+00 3.8768551071414969e+01 5.4179798889411437e+01 1 0 0
10798 159 2 -2.6001068883610456e-01 5.3133195321973670e+00 3.0703035874783811e+01 4.9751367386382860e+01 1 0 0
13053 192 2 -2.6001068883610456e-01 7.4183591832707574e+00 3.2234207662704939e+01 5.6863747945040629e+01 1 0 0
4868 72 1 5.1998931116389546e-01 4.2364116228472994e+00 3.3392998819300288e+01 5.2144510390746767e+01 0 0 0
4869 72 2 -2.6001068883610456e-01 3.6825378792217305e+00 3.2124224895207668e+01 5.2105235791190537e+01 0 0 0
4864 72 2 -2.6001068883610456e-01 7.8455546496801984e+00 3.4470999167964280e+01 5.1512628761350570e+01 0 0 0
13165 194 2 -2.6001068883610456e-01 2.6056430837112319e+00 4.1386854604696246e+01 5.2812078613676448e+01 1 0 0
13056 192 2 -2.6001068883610456e-01 7.6846878398361556e+00 2.9759231020245945e+01 5.5917404322466268e+01 1 0 0
4862 72 1 5.1998931116389546e-01 6.5523436037094918e+00 3.4763068197751601e+01 5.1995688720633247e+01 0 0 0
4863 72 2 -2.6001068883610456e-01 6.5859180494824292e+00 3.4951881983969052e+01 5.3400884934584539e+01 0 0 0
4859 72 1 5.1998931116389546e-01 6.1012461291728171e+00 3.6077306970575250e+01 5.1306126457211278e+01 0 0 0
13272 195 2 -2.6001068883610456e-01 1.9327275844913829e+00 3.8303297707076666e+01 5.5301512009041339e+01 1 0 0
10796 159 2 -2.6001068883610456e-01 2.8996166799956486e+00 2.9941133807008210e+01 5.0082046768305808e+01 1 0 0
13271 195 1 5.1998931116389546e-01 2.1003281639992650e+00 3.9260733747070951e+01 5.4266580228634410e+01 1 0 0
13168 194 2 -2.6001068883610456e-01 4.4995213307025592e+00 4.2870976952623366e+01 5.2895156476822045e+01 1 0 0
13175 194 2 -2.6001068883610456e-01 7.6749889039180612e+00 4.1260852987764054e+01 4.9747933344678778e+01 1 0 0
4866 72 2 -2.6001068883610456e-01 6.4685927673802031e+00 3.2447354248908937e+01 5.2428261748297672e+01 0 0 0
13166 194 2 -2.6001068883610456e-01 2.6944888633033299e+00 4.0888537010682796e+01 5.0676977233511380e+01 1 0 0
13279 195 1 6.7998931116389549e-01 7.0359539717133357e+00 4.0417978069949164e+01 5.6463388438424765e+01 1 0 0
13055 192 1 5.1998931116389546e-01 7.9627147240527929e+00 2.9887299802057402e+01 5.7272673369458303e+01 1 0 0
13294 195 2 -2.6001068883610456e-01 7.3461316258087948e+00 3.9463701706310310e+01 5.2993464048368914e+01 1 0 0
13169 194 2 -2.6001068883610456e-01 3.6770231945697924e+00 4.3038176742555748e+01 5.0833125652859572e+01 1 0 0
4882 72 2 -2.6001068883610456e-01 1.8115330058095227e+00 3.1588001301084439e+01 5.3526515133195524e+01 0 0 0
4883 72 1 5.1998931116389546e-01 1.3506845746239304e+00 3.1469829844772505e+01 5.5805444853958150e+01 0 0 0
4856 72 1 5.1998931116389546e-01 6.1200762522825087e+00 3.6103055293958015e+01 4.9782374390193326e+01 0 0 0
10770 158 2 -2.6001068883610456e-01 2.2463721932679257e+00 4.2745275734702972e+01 5.6003364414751779e+01 1 0 0
13172 194 2 -2.6001068883610456e-01 6.4518414418779146e+00 4.3129698528613844e+01 5.0946163987812682e+01 1 0 0
13270 195 2 -2.6001068883610456e-01 9.8067198792574028e-01 3.9890332198169787e+01 5.2183052258274522e+01 1 0 0
4857 72 2 -2.6001068883610456e-01 6.0147382103700657e+00 3.7368188379314851e+01 4.9376306678190460e+01 0 0 0
2512 37 2 -2.6001068883610456e-01 3.3431494565958806e+00 5.1723102998034918e+01 1.9721677559247821e+00 1 0 0
2500 37 1 6.7998931116389549e-01 2.6510629697502863e+00 5.1510449520649260e+01 3.1468772744256990e+00 1 0 0
2501 37 1 4.1998931116389543e-01 3.3011935299087605e+00 5.2365051961564944e+01 4.3435014825862117e+00 1 0 0
14576 201 6 4.0998931116389542e-01 2.0155981248328816e+00 5.6578548830885083e+01 4.4639690905360239e-03 5 -2 4
2520 37 2 -2.6001068883610456e-01 5.6186522682988009e+00 5.2761107195384213e+01 4.0113873610293096e+00 1 0 0
5803 86 2 -2.6001068883610456e-01 7.2020752878151901e+00 5.7235767589137382e+01 7.7309943852833891e+00 0 -1 0
5806 86 2 -2.6001068883610456e-01 6.9487822789962603e+00 5.5675189215841726e+01 5.7469716076763557e+00 0 -1 0
2395 36 2 -2.6001068883610456e-01 1.7608679054355003e+00 5.1277062324341657e+01 3.7505103412361529e-01 1 0 0
6018 89 2 -2.6001068883610456e-01 5.0867634187653907e+00 5.6471364422102532e+01 1.6825966810806028e+00 0 -1 0
6083 90 1 5.1998931116389546e-01 7.9619466195379367e+00 4.5738193906208899e+01 7.1508025761533167e+00 0 -1 0
6099 90 2 -2.6001068883610456e-01 7.8559440721899758e+00 4.8254607875646805e+01 2.2269328427391786e+00 0 -1 0
2523 37 2 -2.6001068883610456e-01 1.1548209715349480e+00 4.7391858338306065e+01 2.3950536803821216e+00 1 0 0
2510 37 2 -2.6001068883610456e-01 1.9062999619499732e+00 4.8196302027317294e+01 4.2375209516580874e+00 1 0 0
6109 90 2 -2.6001068883610456e-01 7.7881028493861280e+00 5.0888940866745699e+01 2.7301042281500427e+00 0 -1 0
13752 201 6 4.0998931116389542e-01 7.4829840815485129e+00 4.5571400325992208e+01 1.7531724622166961e-01 0 -3 2
6015 89 2 -2.6001068883610456e-01 8.0248971286982798e+00 5.7000097556935707e+01 1.4090844083902745e+00 0 -1 0
6097 90 2 -2.6001068883610456e-01 7.3020346739070865e+00 4.7283405901610685e+01 4.6533941768185363e+00 0 -1 0
6006 89 2 -2.6001068883610456e-01 4.5507584648312784e+00 5.4218215658102636e+01 6.0890403978817831e-01 0 -1 0
14574 201 6 4.0998931116389542e-01 1.0962707175646362e+00 5.5530588109778172e+01 3.7896923008241429e-01 5 -2 4
2496 37 2 -2.6001068883610456e-01 1.1605083626339039e+00 5.0422034508697237e+01 5.5018659875625193e+00 1 0 0
2509 37 1 7.7998931116389547e-01 4.4480071300782482e+00 5.3390902076837349e+01 4.1107483413358024e+00 1 0 0
2488 37 2 -2.6001068883610456e-01 2.3066564495475728e+00 4.8428493367913035e+01 6.4793695320735356e+00 1 0 0
2522 37 2 -2.6001068883610456e-01 2.0505840080277578e+00 4.9025962992527404e+01 1.2583114243481373e+00 1 0 0
6084 90 2 -2.6001068883610456e-01 7.4318837395892006e+00 4.4485170036057667e+01 7.1132742523532375e+00 0 -1 0
2486 37 1 5.1998931116389546e-01 1.2647977790972329e+00 4.7898580055934190e+01 7.2458202899110491e+00 1 0 0
8721 128 2 -2.6001068883610456e-01 7.8408918927195650e+00 4.4229950073710114e+01 1.8790399437166145e+00 0 0 0
6004 89 2 -2.6001068883610456e-01 6.4001636183220620e+00 5.2489398535504790e+01 1.2315242780100248e+00 0 -1 0
5818 86 2 -2.6001068883610456e-01 6.9377601320405633e+00 5.2969587744929463e+01 6.4078972169076120e+00 0 -1 0
8725 128 2 -2.6001068883610456e-01 5.1011585683896064e+00 4.4177601678316925e+01 4.2452755038906886e+00 0 0 0
8598 127 2 -2.6001068883610456e-01 3.1062472643346624e+00 4.4451122309645122e+01 6.8433361829661159e+00 0 0 0
2513 37 2 -2.6001068883610456e-01 3.6970174612420075e+00 5.1398251496609490e+01 5.2240168065599377e+00 1 0 0
2519 37 2 -2.6001068883610456e-01 4.3362334595936813e+00 5.4151249498032527e+01 5.2752375128328479e+00 1 0 0
2499 37 3 -3.2001068883610456e-01 2.6152407256479968e+00 5.0085960976665191e+01 3.4382191558205442e+00 1 0 0
6005 89 1 5.1998931116389546e-01 5.6845772921424107e+00 5.4216950899023928e+01 -1.9245944896287298e-01 0 -1 0
6017 89 1 5.1998931116389546e-01 5.7619236764080313e+00 5.7669295688432669e+01 1.5517796313294501e+00 0 -1 0
2498 37 1 4.1998931116389543e-01 1.4041955767823631e+00 4.9290215377048362e+01 3.5412108195918965e+00 1 0 0
6003 89 2 -2.6001068883610456e-01 7.0919684417772606e+00 5.4639417982080396e+01 1.6620831131188520e+00 0 -1 0
2511 37 2 -2.6001068883610456e-01 1.3728689892208663e+00 5.1843376628243604e+01 2.8855083766665235e+00 1 0 0
2502 37 3 -3.2001068883610456e-01 2.3520534268846971e+00 5.3103147796164350e+01 5.0398017507825887e+00 1 0 0
2521 37 1 5.1998931116389546e-01 1.0155759706187806e+00 4.8743728500241360e+01 2.2249601003667263e+00 1 0 0
2514 37 2 -2.6001068883610456e-01 2.2671045659693241e+00 5.4033021910192659e+01 2.8584988458377807e+00 1 0 0
2503 37 1 6.7998931116389549e-01 1.8574836391279435e+00 5.4163492164930723e+01 4.2425654050498895e+00 1 0 0
2518 37 2 -2.6001068883610456e-01 4.4111152837518635e+00 5.4246780197119428e+01 3.0544767091826586e+00 1 0 0
6096 90 2 -2.6001068883610456e-01 7.6997684577190748e+00 4.9505654129225022e+01 4.6254091694569439e+00 0 -1 0
6085 90 2 -2.6001068883610456e-01 6.9323625364302224e+00 4.6592541500084529e+01 6.9255041552186318e+00 0 -1 0
5801 86 1 5.1998931116389546e-01 8.1273566601695588e+00 5.7375721697347409e+01 6.6974092861310179e+00 0 -1 0
6111 90 2 -2.6001068883610456e-01 7.1678596358470195e+00 5.0052191726689834e+01 4.4753591983436392e-01 0 -1 0
6002 89 1 5.1998931116389546e-01 6.8900577647704964e+00 5.3692796260915735e+01 6.6484713844455834e-01 0 -1 0
2515 37 2 -2.6001068883610456e-01 2.2525927143350812e+00 5.5443711934430340e+01 4.7069113535528793e+00 1 0 0
6014 89 1 5.1998931116389546e-01 6.9470907472840633e+00 5.7521757752759882e+01 6.4328127135193069e-01 0 -1 0
8726 128 2 -2.6001068883610456e-01 5.4585200428824656e+00 4.4069366369497686e+01 2.1161499152656531e+00 0 0 0
2487 37 2 -2.6001068883610456e-01 1.6837852374704767e+00 4.6627015880451729e+01 7.6825955599920066e+00 1 0 0
8720 128 2 -2.6001068883610456e-01 7.2951329511529490e+00 4.3664103918219404e+01 4.0244353125661370e+00 0 0 0
8597 127 1 5.1998931116389546e-01 2.8947801509531894e+00 4.3449412053908368e+01 7.7716018498195139e+00 0 0 0
6136 90 1 5.1998931116389546e-01 8.1622233314317132e+00 5.3386701529329805e+01 -1.9134772761853786e-01 0 -1 0
14575 201 7 -8.2001068883610451e-01 1.1640337938413001e+00 5.6507334435056379e+01 3.4834562155419035e-01 5 -2 4
6019 89 2 -2.6001068883610456e-01 6.2672747950009242e+00 5.7855756656123596e+01 2.7922448183623310e+00 0 -1 0
5816 86 1 5.1998931116389546e-01 6.7168035984438523e+00 5.2794345402300877e+01 7.7724323272737958e+00 0 -1 0
8741 129 2 -2.6001068883610456e-01 4.4764235794722831e+00 4.3473829905932355e+01 1.1869853197876557e+01 0 0 0
7694 113 2 -2.6001068883610456e-01 3.9335631318535711e+00 5.4067706903719724e+01 1.3195405642004800e+01 1 0 0
2475 37 2 -2.6001068883610456e-01 1.9993968616384676e+00 4.6586531578415119e+01 1.0350670089058561e+01 1 0 0
5831 86 1 5.1998931116389546e-01 5.3874415884046440e+00 4.8995756215470188e+01 1.1263419301892622e+01 0 -1 0
5828 86 1 5.1998931116389546e-01 5.0968405239972991e+00 5.0387278187374960e+01 1.0891181020632697e+01 0 -1 0
5838 86 2 -2.6001068883610456e-01 4.7351102864086227e+00 5.0085675943399529e+01 1.3879874633526192e+01 0 -1 0
5833 86 2 -2.6001068883610456e-01 4.1377058335255894e+00 4.8288937342402342e+01 1.1324249216483382e+01 0 -1 0
6070 90 2 -2.6001068883610456e-01 7.6781938301963768e+00 4.3928543270288522e+01 1.1304676706662464e+01 0 -1 0
7672 113 2 -2.6001068883610456e-01 4.8818919158672216e+00 5.6842252343875636e+01 9.1389880094484077e+00 1 0 0
8743 129 2 -2.6001068883610456e-01 2.1408368464420051e+00 4.3691018043222812e+01 1.3352069810458442e+01 0 0 0
5832 86 2 -2.6001068883610456e-01 5.9924868978341035e+00 4.8284576045447579e+01 1.0212558897502579e+01 0 -1 0
2484 37 2 -2.6001068883610456e-01 2.4058172213857816e+00 4.8677508400158601e+01 9.2410652849880641e+00 1 0 0
5827 86 2 -2.6001068883610456e-01 6.9704833658093293e+00 5.1246328737248291e+01 1.2125650124056191e+01 0 -1 0
5814 86 2 -2.6001068883610456e-01 7.3126229192665653e+00 5.4065121315536381e+01 9.8174424406134744e+00 0 -1 0
6082 90 2 -2.6001068883610456e-01 7.2118487131554572e+00 4.5905795213036285e+01 9.3820567480728414e+00 0 -1 0
8599 127 2 -2.6001068883610456e-01 3.0610578448722188e+00 4.3770564105118183e+01 9.1188532098487141e+00 0 0 0
5817 86 2 -2.6001068883610456e-01 5.3861862671993572e+00 5.2931390071549465e+01 8.0764910031883037e+00 0 -1 0
7682 113 1 4.1998931116389543e-01 2.6715850356850157e+00 5.4581936300777500e+01 1.3325568934388169e+01 1 0 0
5834 86 1 5.1998931116389546e-01 6.1792421025014050e+00 4.8720345198036377e+01 1.2644480000912079e+01 0 -1 0
6072 90 2 -2.6001068883610456e-01 6.9358701382051482e+00 4.3578597077991539e+01 9.2377206888970100e+00 0 -1 0
5824 86 2 -2.6001068883610456e-01 7.7553354727727957e+00 4.9772192881991330e+01 9.8920385814338641e+00 0 -1 0
7670 113 1 5.1998931116389546e-01 5.4959949066685176e+00 5.6946911060331267e+01 1.0360870460412468e+01 1 0 0
5839 86 2 -2.6001068883610456e-01 6.7707600412658522e+00 5.0486352645020602e+01 1.4344784421744622e+01 0 -1 0
5815 86 2 -2.6001068883610456e-01 6.7896276480564612e+00 5.5108390452465379e+01 7.9862925326692080e+00 0 -1 0
7675 113 2 -2.6001068883610456e-01 4.6416040310503508e+00 5.4902241195322567e+01 1.0859821894386057e+01 1 0 0
7674 113 2 -2.6001068883610456e-01 5.5043435069041662e+00 5.6072730730511296e+01 1.2569483076078139e+01 1 0 0
5863 86 1 5.1998931116389546e-01 6.7582562604034990e+00 4.7486032306272826e+01 1.5681118036298368e+01 0 -1 0
2473 37 2 -2.6001068883610456e-01 2.2000502294277160e+00 4.7227447188283925e+01 1.2928106986232898e+01 1 0 0
5830 86 2 -2.6001068883610456e-01 4.0709270646500064e+00 5.0930659737124479e+01 1.1664596515460328e+01 0 -1 0
7671 113 2 -2.6001068883610456e-01 6.7495925482236370e+00 5.6248396809438404e+01 1.0180353140016688e+01 1 0 0
5840 86 1 4.1998931116389543e-01 5.6464064525007238e+00 4.8404738462423062e+01 1.5233437869478189e+01 0 -1 0
5852 86 2 -2.6001068883610456e-01 4.5748756095641063e+00 4.7574860360723740e+01 1.4855555488690484e+01 0 -1 0
2485 37 2 -2.6001068883610456e-01 1.1897350458608122e+00 5.0204599275605759e+01 7.9199380019317065e+00 1 0 0
7680 113 2 -2.6001068883610456e-01 2.4535402699713931e+00 5.4549485998679863e+01 1.1055978447142852e+01 1 0 0
7663 113 2 -2.6001068883610456e-01 7.6804282114069462e+00 5.6862406541935293e+01 1.2233135456830471e+01 1 0 0
7673 113 1 5.1998931116389546e-01 4.7703186078982185e+00 5.6138238100381443e+01 1.1452990262170200e+01 1 0 0
5837 86 1 5.1998931116389546e-01 5.9209735577433014e+00 4.9438997846730139e+01 1.4025033434662191e+01 0 -1 0
7574 112 2 -2.6001068883610456e-01 1.5116325718520134e+00 5.7349023503765530e+01 1.3961673397633110e+01 1 0 0
2471 37 1 5.1998931116389546e-01 1.2842090344635919e+00 4.7897562920738103e+01 1.2134210458188196e+01 1 0 0
7676 113 1 5.1998931116389546e-01 3.3820595501574489e+00 5.6632106073109398e+01 1.1776409343004291e+01 1 0 0
2461 37 2 -2.6001068883610456e-01 2.3196908659983331e+00 4.7608477547039961e+01 1.5543111922028048e+01 1 0 0
7677 113 2 -2.6001068883610456e-01 2.9276222064443256e+00 5.7365564891737584e+01 1.0714556375885131e+01 1 0 0
5860 86 2 -2.6001068883610456e-01 3.8961290017235193e+00 5.2402258886117906e+01 1.5613564384415822e+01 0 -1 0
15861 201 6 4.0998931116389542e-01 2.3863459145723902e+00 5.2110689592184194e+01 1.0934484728182989e+01 2 3 1
8747 129 2 -2.6001068883610456e-01 4.0554138271173796e+00 4.4463085302982478e+01 1.4833137487946404e+01 0 0 0
5829 86 2 -2.6001068883610456e-01 4.5320919993228133e+00 5.0323970883196374e+01 9.5546316743975002e+00 0 -1 0
2459 37 1 5.1998931116389546e-01 1.1539064935571413e+00 4.7044270372301455e+01 1.6047184839126089e+01 1 0 0
5819 86 1 5.1998931116389546e-01 7.1464387450420084e+00 5.1345689720410455e+01 8.2455935552390400e+00 0 -1 0
7706 113 2 -2.6001068883610456e-01 1.8943958753959018e+00 5.4259909459319069e+01 1.5453929745399293e+01 1 0 0
5826 86 2 -2.6001068883610456e-01 5.6530499996747494e+00 5.2561217762708374e+01 1.0727248886330850e+01 0 -1 0
7678 113 2 -2.6001068883610456e-01 3.5046291970149932e+00 5.7451620431841107e+01 1.2848883391392413e+01 1 0 0
2472 37 2 -2.6001068883610456e-01 1.9432876496437781e+00 4.9019695367624131e+01 1.1568828745619161e+01 1 0 0
5822 86 1 5.1998931116389546e-01 7.4252966434127403e+00 5.1099157995823056e+01 9.7709933051960789e+00 0 -1 0
15862 201 7 -8.2001068883610451e-01 1.7233622964141531e+00 5.2152839837703667e+01 1.0254170367140857e+01 2 3 1
5825 86 1 5.1998931116389546e-01 6.2760373207053215e+00 5.1328855583473484e+01 1.0884806737128544e+01 0 -1 0
5835 86 2 -2.6001068883610456e-01 7.4754555012097406e+00 4.8862013526368330e+01 1.2256413706783954e+01 0 -1 0
15863 201 6 4.0998931116389542e-01 1.1084571306733046e+00 5.1377896946575646e+01 1.0247174362778075e+01 2 3 1
5836 86 2 -2.6001068883610456e-01 5.9408264808476847e+00 4.7341559010176148e+01 1.2863333574231451e+01 0 -1 0
5865 86 2 -2.6001068883610456e-01 6.3830988573868259e+00 4.6266191179608640e+01 1.5131095702420261e+01 0 -1 0
12243 180 2 -2.6001068883610456e-01 8.1145997107690793e+00 5.3339227518939225e+01 1.3585845397083659e+01 1 0 0
7683 113 3 -3.2001068883610456e-01 1.7913664680321875e+00 5.3434976752116455e+01 1.3392556250019407e+01 1 0 0
7679 113 1 5.1998931116389546e-01 2.4285324852059258e+00 5.5450402908894084e+01 1.2055178327989138e+01 1 0 0
7705 113 1 5.1998931116389546e-01 2.5170255481490376e+00 5.5237682698501033e+01 1.4736240628992265e+01 1 0 0
15549 201 6 4.0998931116389542e-01 1.5198386933804384e+00 5.3071606777519570e+01 8.2583947008839793e+00 -3 -3 1
7572 112 1 5.1998931116389546e-01 1.7496942096359189e+00 5.6527732626323051e+01 1.5037441234494640e+01 1 0 0
7707 113 2 -2.6001068883610456e-01 3.7897884515217926e+00 5.5316632304553075e+01 1.5250892247106510e+01 1 0 0
7681 113 2 -2.6001068883610456e-01 1.1308165252122653e+00 5.5821967440185766e+01 1.2026271563439725e+01 1 0 0
5813 86 1 5.1998931116389546e-01 7.4144932560969767e+00 5.3990121686557828e+01 8.4161810723943358e+00 0 -1 0
2483 37 1 5.1998931116389546e-01 1.2618540036294654e+00 4.8905436734078130e+01 8.4409525960175777e+00 1 0 0
2464 37 2 -2.6001068883610456e-01 1.1339501986161249e+00 4.5633462783691563e+01 1.4302937341128073e+01 1 0 0
8607 127 2 -2.6001068883610456e-01 1.1013497854214642e+00 4.3718263017121714e+01 1.0393523027044212e+01 0 0 0
5821 86 2 -2.6001068883610456e-01 6.1926200932881370e+00 5.0509425907464824e+01 7.9890868350080790e+00 0 -1 0
7578 112 1 5.1998931116389546e-01 2.9893015364801840e+00 5.6880325154405483e+01 1.7466397793001121e+01 1 0 0
2562 38 2 -2.6001068883610456e-01 1.2364259685125374e+00 5.0354751033772089e+01 1.8959704144191715e+01 1 0 0
2546 38 2 -2.6001068883610456e-01 3.4879036916126083e+00 5.2405388316703295e+01 2.4091074337121896e+01 1 0 0
7582 112 2 -2.6001068883610456e-01 3.0108745518027229e+00 5.5829666330145514e+01 1.9481806902822644e+01 1 0 0
14481 201 6 4.0998931116389542e-01 3.3320704225488385e+00 4.7428031413776957e+01 2.1800825525467815e+01 -1 0 -3
2558 38 2 -2.6001068883610456e-01 1.7916961184018720e+00 5.1700543487435787e+01 2.1323299626003934e+01 1 0 0
14616 201 6 4.0998931116389542e-01 6.5129623923746678e+00 5.1225516929070423e+01 2.3881509777091225e+01 -2 1 4
7581 112 1 5.1998931116389546e-01 2.1130602301134762e+00 5.6039871332561198e+01 1.8451231798818803e+01 1 0 0
2545 38 1 5.1998931116389546e-01 2.0679501496913133e+00 5.2204469460209339e+01 2.4121063382523676e+01 1 0 0
5858 86 2 -2.6001068883610456e-01 5.6033510280947763e+00 5.1531346508590104e+01 2.1763501171722890e+01 0 -1 0
2550 38 2 -2.6001068883610456e-01 2.7665155591271247e+00 5.0265725972505315e+01 2.2992203841537926e+01 1 0 0
5848 86 5 -7.0631068883610459e-01 5.3151961803065824e+00 4.7748545426967134e+01 2.1291409940357894e+01 0 -1 0
12149 179 1 5.1998931116389546e-01 6.5508851724962556e+00 5.5878753079638756e+01 2.0673030968926948e+01 1 0 0
5864 86 2 -2.6001068883610456e-01 6.8185956652251898e+00 4.7381829090530154e+01 1.7075180105328567e+01 0 -1 0
16603 201 6 4.0298931116389547e-01 5.5161759782683797e+00 4.4795937942333047e+01 1.9154853229087021e+01 -1 0 1
5859 86 2 -2.6001068883610456e-01 7.3215542525256003e+00 5.1297566577557632e+01 2.0335287035960615e+01 0 -1 0
5854 86 2 -2.6001068883610456e-01 6.1921005293624169e+00 4.9391320833190910e+01 1.8364445382764995e+01 0 -1 0
7593 112 1 5.1998931116389546e-01 1.6314711628270835e+00 5.6891325895111009e+01 2.2280239591737189e+01 1 0 0
14483 201 6 4.0998931116389542e-01 2.0648219032011013e+00 4.6727843414453524e+01 2.2437671489266453e+01 -1 0 -3
5855 86 2 -2.6001068883610456e-01 6.2911122210235773e+00 5.2119460575945560e+01 1.6233141487962641e+01 0 -1 0
7580 112 2 -2.6001068883610456e-01 4.2423438958138870e+00 5.6265492789934740e+01 1.7245909718344741e+01 1 0 0
14618 201 6 4.0998931116389542e-01 7.5152073420853167e+00 5.2270020482066812e+01 2.4228494370309306e+01 -2 1 4
16601 201 6 4.0298931116389547e-01 6.7154825153250366e+00 4.5833471351423285e+01 1.9286312711007270e+01 -1 0 1
12150 179 2 -2.6001068883610456e-01 6.1845086194448138e+00 5.5013889772449232e+01 1.9672417250815190e+01 1 0 0
5857 86 2 -2.6001068883610456e-01 4.3576108476939970e+00 5.2576513595372305e+01 1.9925570810220687e+01 0 -1 0
2576 38 5 -7.0631068883610459e-01 1.6438351685774668e+00 4.4806985338705019e+01 2.1442118846770907e+01 1 0 0
7594 112 2 -2.6001068883610456e-01 2.7675370828575301e+00 5.6831814435281210e+01 2.3116902781808459e+01 1 0 0
2547 38 2 -2.6001068883610456e-01 1.4240606014977069e+00 5.3068912889717389e+01 2.3226706372314840e+01 1 0 0
12143 179 1 5.1998931116389546e-01 7.7745476200867563e+00 5.7042922426698347e+01 1.8587426318255972e+01 1 0 0
12153 179 2 -2.6001068883610456e-01 6.2962288225444754e+00 5.4397061790577453e+01 2.2524309663175906e+01 1 0 0
15081 201 6 4.0998931116389542e-01 3.7097833224680987e+00 4.4189882739549482e+01 2.0735294870873421e+01 3 -1 0
5842 86 1 6.7998931116389549e-01 5.9918161103866385e+00 4.9967981642621758e+01 1.7076742945790873e+01 0 -1 0
14648 201 6 4.0998931116389542e-01 7.9626523643192648e+00 4.6510973215584833e+01 2.1351006720568595e+01 0 1 1
5844 86 3 -3.2001068883610456e-01 5.9452057376205616e+00 5.1901767036767801e+01 1.8451653990297224e+01 0 -1 0
5849 86 5 -7.0631068883610459e-01 6.3771205643015074e+00 4.9237695448455817e+01 2.3083720963098354e+01 0 -1 0
5862 86 2 -2.6001068883610456e-01 3.8993597488658462e+00 5.3171411295884326e+01 1.7711502782575707e+01 0 -1 0
5856 86 2 -2.6001068883610456e-01 4.1986884080452009e+00 5.0388867952097819e+01 1.9053014531020587e+01 0 -1 0
15083 201 6 4.0998931116389542e-01 3.5980350050101864e+00 4.5742853614261151e+01 2.0731159320314017e+01 3 -1 0
2575 38 5 -7.0631068883610459e-01 9.7056009439316948e-01 4.5034713660363920e+01 2.3975452083959460e+01 1 0 0
5845 86 1 6.7998931116389549e-01 5.0564377986092950e+00 5.1447054002507684e+01 1.9504368034876315e+01 0 -1 0
5850 86 5 -7.0631068883610459e-01 7.8075326265302758e+00 4.8562340186316440e+01 2.0978982665235897e+01 0 -1 0
14482 201 7 -8.2001068883610451e-01 2.8562589966789229e+00 4.7326526878503870e+01 2.2665068112566420e+01 -1 0 -3
12141 179 2 -2.6001068883610456e-01 6.9530617916885618e+00 5.5050469275714306e+01 1.7326051426191249e+01 1 0 0
5847 86 4 1.4738893111638955e+00 6.3178744440648975e+00 4.9157720593369788e+01 2.1387114700321451e+01 0 -1 0
12154 179 2 -2.6001068883610456e-01 8.0116022690673461e+00 5.4060198833641707e+01 2.1201135876740569e+01 1 0 0
8756 129 2 -2.6001068883610456e-01 1.1903072746587031e+00 4.3557250139489241e+01 1.8524490475016023e+01 0 0 0
15562 201 7 -8.2001068883610451e-01 6.2056284225900900e+00 4.6270098572763338e+01 2.3501694877505770e+01 6 1 1
15563 201 6 4.0998931116389542e-01 5.6901074100989311e+00 4.6611080734900575e+01 2.4286793358698684e+01 6 1 1
12144 179 2 -2.6001068883610456e-01 6.6213159188082393e+00 5.7415542889718559e+01 1.7908781531219773e+01 1 0 0
5846 86 1 1.6598931116389545e-01 6.0063359055983581e+00 5.0861509071913169e+01 2.0622668932706198e+01 0 -1 0
5861 86 2 -2.6001068883610456e-01 3.1290994314469063e+00 5.1082178281384991e+01 1.7159696717591295e+01 0 -1 0
2560 38 1 5.1998931116389546e-01 1.0401656395079604e+00 4.9848932032538620e+01 2.0259049817830871e+01 1 0 0
5843 86 1 4.1998931116389543e-01 5.4989153651168472e+00 5.1449059331044218e+01 1.7146096749107205e+01 0 -1 0
14647 201 7 -8.2001068883610451e-01 7.7188745992367309e+00 4.5550070493275463e+01 2.1285120144399642e+01 0 1 1
2561 38 2 -2.6001068883610456e-01 2.3492382852398559e+00 4.9595611884897927e+01 2.0624597753377714e+01 1 0 0
12151 179 2 -2.6001068883610456e-01 5.3659059883025488e+00 5.6380317310671295e+01 2.1151816491316890e+01 1 0 0
2548 38 1 5.1998931116389546e-01 1.7900706065324612e+00 5.0695939215524326e+01 2.3871369335886097e+01 1 0 0
12158 179 1 5.1998931116389546e-01 7.4710481321120943e+00 5.6799367919800133e+01 2.3673963929697859e+01 1 0 0
2565 38 2 -2.6001068883610456e-01 1.2882901929910839e+00 4.7576360081271716e+01 1.9826417955980858e+01 1 0 0
15082 201 7 -8.2001068883610451e-01 4.0898865427709881e+00 4.5025056765725388e+01 2.0316496380847003e+01 3 -1 0
12162 179 2 -2.6001068883610456e-01 5.3932996055176003e+00 5.5766721067266538e+01 2.4256632566260688e+01 1 0 0
2460 37 2 -2.6001068883610456e-01 1.5888240883974891e+00 4.6044380783552548e+01 1.6854599134094290e+01 1 0 0
2457 37 2 -2.6001068883610456e-01 1.6616338009288245e+00 4.8280802031656471e+01 1.7865150659923806e+01 1 0 0
7583 112 2 -2.6001068883610456e-01 1.8008949713381415e+00 5.4880453651939391e+01 1.7873112952713406e+01 1 0 0
12152 179 1 5.1998931116389546e-01 7.2946334705229106e+00 5.5101911031028223e+01 2.1816533654386358e+01 1 0 0
14646 201 6 4.0998931116389542e-01 7.2157635675703142e+00 4.5507167140723098e+01 2.2119711266937514e+01 0 1 1
7595 112 2 -2.6001068883610456e-01 1.5100782108720741e+00 5.5587609309023037e+01 2.1818512173225940e+01 1 0 0
5851 86 1 7.7998931116389547e-01 4.0881737708143158e+00 5.2028207604395639e+01 1.6904379835291280e+01 0 -1 0
16604 201 6 4.0298931116389547e-01 6.7947288056857902e+00 4.4378464125963006e+01 1.9910503336181272e+01 -1 0 1
12146 179 1 5.1998931116389546e-01 7.3682460845375140e+00 5.7061112061053443e+01 2.0095141727144565e+01 1 0 0
8750 129 2 -2.6001068883610456e-01 3.6226368633770849e+00 4.4225286070674514e+01 1.7103115407939221e+01 0 0 0
5853 86 2 -2.6001068883610456e-01 7.2161251522315535e+00 4.9907961250743988e+01 1.6484083671914231e+01 0 -1 0
16602 201 8 -2.0911068883610456e-01 6.5114449678451525e+00 4.4906824714068208e+01 1.9066887316759594e+01 -1 0 1
12160 179 2 -2.6001068883610456e-01 6.7150316698030474e+00 5.7607643676272076e+01 2.2832582879081055e+01 1 0 0
5841 86 3 -3.2001068883610456e-01 5.2288287823463655e+00 4.9018064133148663e+01 1.6386688484640267e+01 0 -1 0
15561 201 6 4.0998931116389542e-01 5.6622185786611361e+00 4.6690785132102945e+01 2.2803706822237725e+01 6 1 1
12140 179 1 5.1998931116389546e-01 8.1568586119478894e+00 5.5780351497426338e+01 1.7713066425363518e+01 1 0 0
7590 112 1 5.1998931116389546e-01 1.8729847581650751e+00 5.7905397173457231e+01 2.1068911679995509e+01 1 0 0
7575 112 1 5.1998931116389546e-01 2.4258319764080061e+00 5.7445919311095672e+01 1.6195033769700693e+01 1 0 0
15074 201 6 4.0998931116389542e-01 5.3940472444805811e+00 4.8311776112869460e+01 2.5933725369549837e+01 1 -3 0
15600 201 6 4.0998931116389542e-01 3.6417312666535184e+00 4.5142696094451644e+01 3.2042917581276150e+01 -2 -1 1
12073 178 2 -2.6001068883610456e-01 6.9741662572531045e+00 5.4181946979429206e+01 3.1870827973901243e+01 1 0 0
2636 39 1 6.7998931116389549e-01 6.0831636300740852e+00 4.9277023055455913e+01 3.1727003721373165e+01 1 0 0
2538 38 2 -2.6001068883610456e-01 2.7286395274735988e+00 5.0523256951567980e+01 2.8180398961191731e+01 1 0 0
2549 38 2 -2.6001068883610456e-01 2.0522302710370663e+00 5.0010206732141548e+01 2.5040564934126074e+01 1 0 0
12165 179 2 -2.6001068883610456e-01 7.0425882017341692e+00 5.4171346358438612e+01 2.5379646386808975e+01 1 0 0
2640 39 1 1.6598931116389545e-01 7.1982569748793113e+00 4.6524399914359563e+01 2.8352907543073947e+01 1 0 0
12176 179 1 5.1998931116389546e-01 7.6933058008794513e+00 5.5651484124968334e+01 2.9622894162916321e+01 1 0 0
2638 39 3 -3.2001068883610456e-01 6.7716057282976170e+00 4.8551343744040395e+01 2.9498202707981395e+01 1 0 0
2528 38 2 -2.6001068883610456e-01 1.3647334377089626e+00 5.3951392989045388e+01 3.0439592087435301e+01 1 0 0
2542 38 1 5.1998931116389546e-01 1.6544269035840669e+00 5.2873993185280476e+01 2.5490524321372767e+01 1 0 0
15265 201 7 -8.2001068883610451e-01 3.9794003046981388e+00 4.4914241517030490e+01 2.5493295170199364e+01 2 1 3
12161 179 1 5.1998931116389546e-01 6.5464002373731365e+00 5.6313815218324208e+01 2.4848519074106797e+01 1 0 0
2537 38 2 -2.6001068883610456e-01 3.7274503993824464e+00 5.1192606666222659e+01 2.6272002641540116e+01 1 0 0
2544 38 2 -2.6001068883610456e-01 2.5196790131744855e+00 5.3931182578507062e+01 2.5537021319259097e+01 1 0 0
14791 201 7 -8.2001068883610451e-01 6.1179787401262082e+00 4.9916198603380572e+01 2.6828954112525171e+01 -3 0 0
2533 38 1 5.1998931116389546e-01 3.8945852314652685e+00 5.2460708233801682e+01 2.8221060690726173e+01 1 0 0
2653 39 2 -2.6001068883610456e-01 6.1021065796327063e+00 4.6303997120960723e+01 2.7492319267168568e+01 1 0 0
13965 201 6 4.0998931116389542e-01 2.9523995083142238e+00 5.6882714124915722e+01 2.8786491621196799e+01 1 -2 -2
2651 39 2 -2.6001068883610456e-01 7.1131411622560101e+00 4.6654192900497051e+01 3.0908585365960086e+01 1 0 0
12164 179 1 5.1998931116389546e-01 7.1231489415630262e+00 5.5380535979610258e+01 2.5921872003786397e+01 1 0 0
2529 38 2 -2.6001068883610456e-01 1.6538452168087077e+00 5.1870050022188472e+01 2.9743762482106053e+01 1 0 0
2536 38 1 5.1998931116389546e-01 3.0033005294405783e+00 5.1602860557983497e+01 2.7355457698597906e+01 1 0 0
2535 38 2 -2.6001068883610456e-01 4.6117855064038435e+00 5.3143456131606683e+01 2.7197519347062517e+01 1 0 0
2637 39 1 4.1998931116389543e-01 7.1878260782724297e+00 4.9301081673059400e+01 3.0644733379888212e+01 1 0 0
2531 38 2 -2.6001068883610456e-01 4.3389295565738619e+00 5.4273300692158500e+01 2.9769362476790626e+01 1 0 0
2532 38 2 -2.6001068883610456e-01 2.7064206062986638e+00 5.4616476077980472e+01 2.8579699896222909e+01 1 0 0
2652 39 2 -2.6001068883610456e-01 7.9194616817895795e+00 4.7402327266430838e+01 2.7650364019371139e+01 1 0 0
14790 201 6 4.0998931116389542e-01 6.1693543770659094e+00 5.0733007154229284e+01 2.6322113540844430e+01 -3 0 0
15601 201 7 -8.2001068883610451e-01 3.2766250382912556e+00 4.5104347296690925e+01 3.1181896266086547e+01 -2 -1 1
14612 201 6 4.0998931116389542e-01 5.0964998790606169e+00 4.3491012807515972e+01 2.9656320151006355e+01 3 0 2
2527 38 1 5.1998931116389546e-01 2.3513111676660285e+00 5.2969956303416055e+01 3.0272637487567081e+01 1 0 0
2646 39 2 -2.6001068883610456e-01 2.7588433584994028e+00 4.9939091964607663e+01 3.0591294295388206e+01 1 0 0
2541 38 2 -2.6001068883610456e-01 1.1390956907175394e+00 5.3131308457660225e+01 2.7772976549292189e+01 1 0 0
15725 201 6 4.0998931116389542e-01 3.5065496860772725e+00 5.7397269859530979e+01 3.2288635775886782e+01 2 -1 1
2534 38 2 -2.6001068883610456e-01 4.8312744691329064e+00 5.1605320051125936e+01 2.8856913726266640e+01 1 0 0
2539 38 1 5.1998931116389546e-01 1.6126427706700917e+00 5.2166352335216310e+01 2.6880838782941709e+01 1 0 0
2634 39 1 4.1998931116389543e-01 3.7605195647025527e+00 5.0063619718588001e+01 3.1582018750229739e+01 1 0 0
2649 39 2 -2.6001068883610456e-01 7.2524799014810357e+00 5.0597200667030293e+01 3.0165460486644125e+01 1 0 0
2639 39 1 6.7998931116389549e-01 6.6274754660241282e+00 4.7178125878329318e+01 2.9679883508267455e+01 1 0 0
2530 38 1 5.1998931116389546e-01 3.3703715379961876e+00 5.3554157163455784e+01 2.9179573361629480e+01 1 0 0
16206 201 8 -2.0911068883610456e-01 2.1435334450898584e+00 4.6969653635139338e+01 2.5394288593363697e+01 0 -1 -1
12177 179 2 -2.6001068883610456e-01 6.9417858554103482e+00 5.4535301465233047e+01 2.9195829472345046e+01 1 0 0
2632 39 2 -2.6001068883610456e-01 3.6636833811574223e+00 4.7879526690258508e+01 3.2401957341071302e+01 1 0 0
2643 39 5 -7.0631068883610459e-01 7.7885932794542203e+00 4.3943929774311243e+01 2.7090173102868899e+01 1 0 0
2657 39 1 5.1998931116389546e-01 4.0086028521735884e+00 5.1524604327325982e+01 3.1874667192040562e+01 1 0 0
15072 201 6 4.0998931116389542e-01 4.8245490261755570e+00 4.8565615746898381e+01 2.4545008214523353e+01 1 -3 0
13967 201 6 4.0998931116389542e-01 4.3615697043217851e+00 5.7249623184775139e+01 2.8865305254083275e+01 1 -2 -2
12166 179 2 -2.6001068883610456e-01 6.2205574040087317e+00 5.5237902383831397e+01 2.6957757334445748e+01 1 0 0
15073 201 7 -8.2001068883610451e-01 4.6648658507921752e+00 4.8050643172976656e+01 2.5363288187776448e+01 1 -3 0
2526 38 2 -2.6001068883610456e-01 1.7929175554888372e+00 5.2379319733669533e+01 3.2409443130586467e+01 1 0 0
15264 201 6 4.0998931116389542e-01 3.5496831202037558e+00 4.4173610695081869e+01 2.5035899041799077e+01 2 1 3
2650 39 2 -2.6001068883610456e-01 5.2569677299938729e+00 4.6979294990578595e+01 2.9796856340948398e+01 1 0 0
2635 39 3 -3.2001068883610456e-01 4.8659831539373242e+00 4.9391538543046551e+01 3.0968646099829176e+01 1 0 0
14792 201 6 4.0998931116389542e-01 6.7597921395580558e+00 4.9886569754141966e+01 2.7622122248582436e+01 -3 0 0
14610 201 6 4.0998931116389542e-01 4.6665613604538985e+00 4.4886930063202662e+01 2.9976615288133925e+01 3 0 2
2524 38 1 5.1998931116389546e-01 2.9296147781392641e+00 5.2626012918157627e+01 3.1641372772085621e+01 1 0 0
2659 39 2 -2.6001068883610456e-01 5.1942375354419887e+00 5.1970480862608120e+01 3.1139957122830879e+01 1 0 0
14106 201 6 4.0998931116389542e-01 2.6967225923201892e+00 4.5144573022877942e+01 2.8155927944272804e+01 0 0 1
14617 201 7 -8.2001068883610451e-01 6.9834268585847177e+00 5.1590372542707364e+01 2.4597853955310981e+01 -2 1 4
14107 201 7 -8.2001068883610451e-01 2.5351782861733945e+00 4.6112611874576771e+01 2.8055488187335889e+01 0 0 1
14108 201 6 4.0998931116389542e-01 3.0747497487274229e+00 4.6339132693851560e+01 2.8907798676772419e+01 0 0 1
7607 112 2 -2.6001068883610456e-01 2.1399451363648598e+00 5.7323447542059903e+01 2.5870673919495747e+01 1 0 0
12174 179 2 -2.6001068883610456e-01 6.5309128764453099e+00 5.7044683437441329e+01 2.8374941790341172e+01 1 0 0
16208 201 6 4.0298931116389547e-01 2.8247121290528669e+00 4.6750856593368631e+01 2.6078501113477962e+01 0 -1 -1
12178 179 2 -2.6001068883610456e-01 6.9003055508054851e+00 5.6175913247958469e+01 3.0643275997223064e+01 1 0 0
15602 201 6 4.0998931116389542e-01 2.3785707753041407e+00 4.4904895749774241e+01 3.1407497338020946e+01 -2 -1 1
14611 201 7 -8.2001068883610451e-01 5.4518856051861979e+00 4.4433955220497822e+01 2.9629919458743402e+01 3 0 2
16205 201 6 4.0298931116389547e-01 1.7872791170448716e+00 4.6097412355184161e+01 2.5225354674670623e+01 0 -1 -1
12173 179 1 5.1998931116389546e-01 7.8768992028276585e+00 5.6821548662788743e+01 2.8667952612536507e+01 1 0 0
13966 201 7 -8.2001068883610451e-01 3.7148963416112206e+00 5.7177471911940636e+01 2.8180197308354298e+01 1 -2 -2
15266 201 6 4.0998931116389542e-01 4.6304916338666153e+00 4.4635847489850249e+01 2.6145973402349629e+01 2 1 3
16207 201 6 4.0298931116389547e-01 2.6051857100679379e+00 4.7155684380482533e+01 2.4534985331088485e+01 0 -1 -1
2641 39 4 1.4738893111638955e+00 8.1485296220880290e+00 4.4983670524714768e+01 2.8348074012057594e+01 1 0 0
12163 179 2 -2.6001068883610456e-01 6.0695882660237936e+00 5.7462758817465499e+01 2.5496447853823106e+01 1 0 0
2525 38 2 -2.6001068883610456e-01 3.3396693087010871e+00 5.3772867482003839e+01 3.2180752964293838e+01 1 0 0
2647 39 2 -2.6001068883610456e-01 6.1042656157570443e+00 4.8077805459766360e+01 3.2470006364952901e+01 1 0 0
2624 39 2 -2.6001068883610456e-01 1.5541198377545071e+00 4.7793055389950084e+01 3.0850401748659326e+01 1 0 0
2648 39 2 -2.6001068883610456e-01 6.2520937732347877e+00 5.0379720081564528e+01 3.2550811731637147e+01 1 0 0
12091 178 2 -2.6001068883610456e-01 4.8055784653593738e+00 5.1485738447631711e+01 3.8463735252349963e+01 1 0 0
13214 194 5 -7.0631068883610459e-01 7.2863799234775000e+00 4.4198483648861895e+01 3.3974343073113005e+01 1 0 0
12074 178 2 -2.6001068883610456e-01 6.5755214084898457e+00 5.5480692395149255e+01 3.3546091774650300e+01 1 0 0
9397 138 1 7.7998931116389547e-01 2.9124964299839928e+00 4.7393094721581711e+01 3.7768988697028909e+01 0 0 0
12081 178 1 5.1998931116389546e-01 7.7305811427557050e+00 5.4165239802239043e+01 3.6338636235980111e+01 1 0 0
12080 178 2 -2.6001068883610456e-01 7.6710974051207641e+00 5.1816198992325091e+01 3.5779971586817254e+01 1 0 0
2629 39 2 -2.6001068883610456e-01 2.0308818894816416e+00 4.8376699290771057e+01 3.4446902541813017e+01 1 0 0
12094 178 2 -2.6001068883610456e-01 6.3657476096579044e+00 5.4117987472648515e+01 4.0081904874687915e+01 1 0 0
13221 194 2 -2.6001068883610456e-01 7.6083949208903157e+00 4.8217360980153565e+01 3.9739659553320429e+01 1 0 0
2002 30 2 -2.6001068883610456e-01 3.3738322727134236e+00 5.7019424659378316e+01 3.5247968065213037e+01 0 -1 0
9402 138 2 -2.6001068883610456e-01 4.9670655088874520e+00 4.5578001230608365e+01 3.8404385509493515e+01 0 0 0
9407 138 2 -2.6001068883610456e-01 2.0817085214700972e+00 4.6847305328178756e+01 3.6782519351453310e+01 0 0 0
12085 178 2 -2.6001068883610456e-01 6.3690879214485046e+00 5.5293183559532508e+01 3.7907807873135589e+01 1 0 0
9400 138 2 -2.6001068883610456e-01 5.0903425846478090e+00 4.7099726179143900e+01 3.9999505884369114e+01 0 0 0
13225 194 2 -2.6001068883610456e-01 6.4696681669135332e+00 4.6868653537377902e+01 3.6020180227268483e+01 1 0 0
12076 178 2 -2.6001068883610456e-01 7.6019151148286586e+00 5.2321268590851972e+01 3.3020749218624623e+01 1 0 0
13216 194 5 -7.0631068883610459e-01 6.5312449150203440e+00 4.3841691096799899e+01 3.6364337983678183e+01 1 0 0
13690 201 7 -8.2001068883610451e-01 4.4874793487696039e+00 4.4232518826417248e+01 3.4050959783908546e+01 -2 1 1
12093 178 1 5.1998931116389546e-01 5.2700257394914019e+00 5.3338235432271169e+01 3.9873204815091064e+01 1 0 0
12099 178 1 5.1998931116389546e-01 2.6180505071745253e+00 5.3598174732394668e+01 3.9845343397447685e+01 1 0 0
12084 178 1 5.1998931116389546e-01 6.3220159783957222e+00 5.4475536683658319e+01 3.6814966714297668e+01 1 0 0
12100 178 2 -2.6001068883610456e-01 2.6496756312731859e+00 5.2935163339687755e+01 3.8598900552503530e+01 1 0 0
1997 30 1 5.1998931116389546e-01 1.6370210360546833e+00 5.5733897177140179e+01 3.6233139506268486e+01 0 -1 0
9391 138 1 6.7998931116389549e-01 3.7358310589122423e+00 4.4893151230465968e+01 3.8219089664504310e+01 0 0 0
13212 194 1 1.6598931116389545e-01 7.7166239744461302e+00 4.6560554122598965e+01 3.5554804409026588e+01 1 0 0
2001 30 2 -2.6001068883610456e-01 1.6403955782931099e+00 5.6936250502053703e+01 3.4121110109773589e+01 0 -1 0
9390 138 3 -3.2001068883610456e-01 2.6839107864788372e+00 4.5320514837648091e+01 3.9108767514512436e+01 0 0 0
2633 39 2 -2.6001068883610456e-01 4.3088500023362428e+00 4.9362162550276281e+01 3.3813233516804054e+01 1 0 0
13689 201 6 4.0998931116389542e-01 5.2782456497383876e+00 4.4483203198316048e+01 3.3571910722047022e+01 -2 1 1
2007 30 2 -2.6001068883610456e-01 1.5347983739025395e+00 5.7867335494839573e+01 3.8203060934633704e+01 0 -1 0
12087 178 1 5.1998931116389546e-01 5.3960572619776235e+00 5.3321448195476727e+01 3.7197288340661771e+01 1 0 0
12090 178 1 5.1998931116389546e-01 5.6022433071617312e+00 5.2623750092644279e+01 3.8534170320776191e+01 1 0 0
12089 178 2 -2.6001068883610456e-01 5.5880855964926885e+00 5.2330729968381405e+01 3.6279048278934631e+01 1 0 0
12077 178 2 -2.6001068883610456e-01 5.9060075692278966e+00 5.3156356232662738e+01 3.4133052952145945e+01 1 0 0
13224 194 2 -2.6001068883610456e-01 7.6157498497640868e+00 4.6955589121988318e+01 3.4249900504069636e+01 1 0 0
12072 178 1 5.1998931116389546e-01 7.4947971287668036e+00 5.4657485967875708e+01 3.3016205046366380e+01 1 0 0
12097 178 2 -2.6001068883610456e-01 4.2209724951698115e+00 5.5315701885393736e+01 3.9099687606770750e+01 1 0 0
12086 178 2 -2.6001068883610456e-01 5.5980425750307550e+00 5.5208194536240185e+01 3.5844334024282460e+01 1 0 0
13210 194 3 -3.2001068883610456e-01 7.8462230593296720e+00 4.7929106440066320e+01 3.7493428382265115e+01 1 0 0
1998 30 2 -2.6001068883610456e-01 2.3476689638256207e+00 5.5611269351296059e+01 3.7430681342675797e+01 0 -1 0
12101 178 2 -2.6001068883610456e-01 1.7669982720594746e+00 5.4702708142563807e+01 3.9648334582264134e+01 1 0 0
4122 61 2 -2.6001068883610456e-01 6.5298012979678948e+00 5.6982959570463500e+01 4.0366067848015945e+01 0 -1 0
12092 178 2 -2.6001068883610456e-01 6.8798223731969381e+00 5.2079911048975816e+01 3.8634525946291085e+01 1 0 0
2000 30 1 5.1998931116389546e-01 2.0055052313998534e+00 5.7085517584156534e+01 3.5453181823893125e+01 0 -1 0
9406 138 2 -2.6001068883610456e-01 4.2058331150362953e+00 4.7385832068054178e+01 3.7142147545231417e+01 0 0 0
12075 178 1 5.1998931116389546e-01 7.3220113177829971e+00 5.3376960617433099e+01 3.3900549180751177e+01 1 0 0
12088 178 2 -2.6001068883610456e-01 4.0951371324006018e+00 5.3790601469315547e+01 3.7259809695177346e+01 1 0 0
2628 39 1 5.1998931116389546e-01 2.0502975382916833e+00 4.9284593264774919e+01 3.3445871743175267e+01 1 0 0
12096 178 1 5.1998931116389546e-01 4.0343718427746884e+00 5.4320137836295650e+01 4.0019856428658862e+01 1 0 0
9389 138 1 4.1998931116389543e-01 2.8295761106888659e+00 4.6722084649705891e+01 3.9206486887445394e+01 0 0 0
9403 138 2 -2.6001068883610456e-01 3.4467362786576010e+00 4.4920827575484985e+01 3.6870984767995104e+01 0 0 0
12104 178 2 -2.6001068883610456e-01 1.1429028226840083e+00 5.1770505129053483e+01 4.0393950703185126e+01 1 0 0
9408 138 2 -2.6001068883610456e-01 2.4903452997123887e+00 4.8764160226524297e+01 3.8003464764597616e+01 0 0 0
13691 201 6 4.0998931116389542e-01 4.8894938855879460e+00 4.3822860910877004e+01 3.4850586198922606e+01 -2 1 1
13204 194 2 -2.6001068883610456e-01 8.0198403749528531e+00 4.3501634615661189e+01 4.0106635756616697e+01 1 0 0
2630 39 2 -2.6001068883610456e-01 2.1353374810429191e+00 5.0435153522397904e+01 3.4125406351199302e+01 1 0 0
1999 30 2 -2.6001068883610456e-01 2.0302028169076891e+00 5.4719773661772010e+01 3.5375172959275417e+01 0 -1 0
12095 178 2 -2.6001068883610456e-01 5.4224240593278576e+00 5.2374815469377346e+01 4.0835962091994261e+01 1 0 0
2010 30 2 -2.6001068883610456e-01 4.0180190295644262e+00 5.7672508085505100e+01 3.7485553437391708e+01 0 -1 0
13213 194 4 1.4738893111638955e+00 7.7231081528240653e+00 4.4700185468001294e+01 3.5499653972423701e+01 1 0 0
2658 39 2 -2.6001068883610456e-01 4.2518002122996021e+00 5.1621513164415852e+01 3.3242674461500506e+01 1 0 0
9401 138 2 -2.6001068883610456e-01 1.6404197962386515e+00 4.7268206261383682e+01 3.9605383892609019e+01 0 0 0
9388 138 1 6.7998931116389549e-01 3.7403718402135278e+00 4.7095644293915619e+01 4.0356030480124772e+01 0 0 0
2621 39 2 -2.6001068883610456e-01 1.3699485210404962e+00 4.6078498040286092e+01 3.3054982763499019e+01 1 0 0
12078 178 1 5.1998931116389546e-01 8.0004836234563683e+00 5.3100309503194360e+01 3.5299379910226513e+01 1 0 0
12102 178 1 5.1998931116389546e-01 1.9934289416670359e+00 5.2704126314605638e+01 4.0945785953164425e+01 1 0 0
16738 201 8 -2.0911068883610456e-01 1.4692899822302052e+00 4.3726081857330648e+01 3.4234764133071941e+01 1 0 0
2631 39 1 5.1998931116389546e-01 3.3746678569861399e+00 4.9191128736018051e+01 3.2770924752515747e+01 1 0 0
12109 178 2 -2.6001068883610456e-01 1.2961021510793560e+00 5.5604814949559518e+01 4.1631238468403630e+01 1 0 0
9283 137 2 -2.6001068883610456e-01 7.0086368029789803e+00 5.2177190609269957e+01 4.3867017996960108e+01 0 0 0
9685 142 2 -2.6001068883610456e-01 6.2370903062283496e+00 5.5431479064371388e+01 4.7110972000403592e+01 0 -1 -1
9650 142 2 -2.6001068883610456e-01 2.0541621604634499e+00 5.1902176649359262e+01 4.5679644996915329e+01 0 -1 -1
9655 142 2 -2.6001068883610456e-01 4.1009570019266075e+00 5.0730456954352000e+01 4.7665694016526679e+01 0 -1 -1
9654 142 1 5.1998931116389546e-01 4.2750399241226269e+00 5.2068927081423539e+01 4.8012846600645631e+01 0 -1 -1
9410 138 2 -2.6001068883610456e-01 5.5263909643746132e+00 4.6592661120689613e+01 4.2454174966272099e+01 0 0 0
9411 138 2 -2.6001068883610456e-01 5.9783030649558242e+00 4.8682267419333193e+01 4.1830997682263323e+01 0 0 0
9658 142 2 -2.6001068883610456e-01 6.2519115023282792e+00 5.0986654841192482e+01 4.8320859414512555e+01 0 -1 -1
9276 137 1 5.1998931116389546e-01 5.9005125763413044e+00 4.8462073829027105e+01 4.4091297204715694e+01 0 0 0
9377 138 1 5.1998931116389546e-01 2.0015122304253175e+00 4.5987332719902533e+01 4.5214907857394948e+01 0 0 0
12098 178 2 -2.6001068883610456e-01 4.1241100499266086e+00 5.4896418472206783e+01 4.1319206184403399e+01 1 0 0
4133 61 2 -2.6001068883610456e-01 3.9121181358712529e+00 5.5768138300151612e+01 4.4517578837924830e+01 0 -1 0
13183 194 2 -2.6001068883610456e-01 5.7359155912159379e+00 4.4062775878424112e+01 4.6519535588936911e+01 1 0 0
9383 138 1 5.1998931116389546e-01 2.6142759510767624e+00 4.7642594930191635e+01 4.3327282573122837e+01 0 0 0
9657 142 1 5.1998931116389546e-01 5.7933656199037369e+00 5.2216470266486660e+01 4.8512128914884507e+01 0 -1 -1
9378 138 2 -2.6001068883610456e-01 2.0275180545123113e+00 4.4566741778143118e+01 4.5240638177292269e+01 0 0 0
9639 142 1 5.1998931116389546e-01 1.0533328449018786e+00 5.5625551275138761e+01 4.7981273662542833e+01 0 -1 -1
9380 138 1 5.1998931116389546e-01 2.9298833182048618e+00 4.6358071473553473e+01 4.4130016971251166e+01 0 0 0
9551 141 2 -2.6001068883610456e-01 4.8218068875976217e+00 5.6354899169547984e+01 4.8626318883252779e+01 0 -1 -1
9384 138 2 -2.6001068883610456e-01 2.2828812708235975e+00 4.8587432906556401e+01 4.4276143813772940e+01 0 0 0
9385 138 2 -2.6001068883610456e-01 1.5532617411994865e+00 4.7477033810876001e+01 4.2468612399578767e+01 0 0 0
9661 142 3 -3.2001068883610456e-01 8.0211973017654454e+00 5.2781774081424430e+01 4.7903869099131683e+01 0 -1 -1
12106 178 2 -2.6001068883610456e-01 2.2697376560779721e+00 5.3775819364810417e+01 4.3081744363410792e+01 1 0 0
9651 142 1 5.1998931116389546e-01 3.8410150170903004e+00 5.2983102745776847e+01 4.6807151162411358e+01 0 -1 -1
9656 142 2 -2.6001068883610456e-01 3.4507386155593576e+00 5.2285962821376415e+01 4.9107483412928062e+01 0 -1 -1
9279 137 1 5.1998931116389546e-01 6.5109655418705028e+00 4.9936922766209349e+01 4.4384145800903909e+01 0 0 0
12105 178 1 5.1998931116389546e-01 1.3242750327765094e+00 5.3330830243618188e+01 4.2173772624850976e+01 1 0 0
9278 137 2 -2.6001068883610456e-01 4.9970501120231496e+00 4.8432703816521084e+01 4.5124584768025983e+01 0 0 0
4147 61 2 -2.6001068883610456e-01 1.8685669616823377e+00 5.6689225154299208e+01 4.5093244703185839e+01 0 -1 0
9379 138 2 -2.6001068883610456e-01 2.5978076307231679e+00 4.6273044858457823e+01 4.6418084400458774e+01 0 0 0
13195 194 2 -2.6001068883610456e-01 7.1202323558944247e+00 4.4281404775704544e+01 4.4224772808096361e+01 1 0 0
9645 142 1 5.1998931116389546e-01 1.2474830163602333e+00 5.2927469675175026e+01 4.7462887216513899e+01 0 -1 -1
9409 138 1 5.1998931116389546e-01 5.2688150175729032e+00 4.7917351751078726e+01 4.2691675457576864e+01 0 0 0
4131 61 2 -2.6001068883610456e-01 6.1541983649965628e+00 5.6600127945729731e+01 4.4616929252508569e+01 0 -1 0
4135 61 1 4.1998931116389543e-01 2.5847173636986627e+00 5.7761074306976163e+01 4.4507628436718122e+01 0 -1 0
9281 137 2 -2.6001068883610456e-01 5.4876225263560077e+00 5.0546449715528873e+01 4.5021785301169857e+01 0 0 0
4132 61 1 5.1998931116389546e-01 3.9540820708233526e+00 5.7126256060643875e+01 4.4076363889415269e+01 0 -1 0
9684 142 2 -2.6001068883610456e-01 7.9169913726773746e+00 5.5262656877263595e+01 4.8621341460572481e+01 0 -1 -1
9381 138 2 -2.6001068883610456e-01 2.9633126819622859e+00 4.5314749150917699e+01 4.3225117890639545e+01 0 0 0
9282 137 1 5.1998931116389546e-01 7.0689731250687933e+00 5.0913866623962456e+01 4.3288057491133131e+01 0 0 0
9280 137 2 -2.6001068883610456e-01 7.5146379806003427e+00 4.9837695700786995e+01 4.5435554514846658e+01 0 0 0
9382 138 2 -2.6001068883610456e-01 4.1785049602178921e+00 4.6410028290645869e+01 4.4729143522969508e+01 0 0 0
9652 142 2 -2.6001068883610456e-01 4.1851343522952122e+00 5.4361701298639439e+01 4.7128023701245283e+01 0 -1 -1
9277 137 2 -2.6001068883610456e-01 6.9034534748416192e+00 4.7556188206030626e+01 4.4472518224963991e+01 0 0 0
9386 138 1 4.1998931116389543e-01 3.7473197580657382e+00 4.8331320433942906e+01 4.2453424483008753e+01 0 0 0
9398 138 2 -2.6001068883610456e-01 3.6161839382187777e+00 4.9639697050036133e+01 4.2823557924912251e+01 0 0 0
13218 194 2 -2.6001068883610456e-01 7.9336945718288483e+00 4.5590103147560448e+01 4.2133047437742455e+01 1 0 0
9399 138 2 -2.6001068883610456e-01 3.6248554598148619e+00 4.6008164718561069e+01 4.1230782296203301e+01 0 0 0
9641 142 2 -2.6001068883610456e-01 2.0202270623194032e+00 5.5839751865750337e+01 4.7054006086086339e+01 0 -1 -1
9660 142 1 4.1998931116389543e-01 6.7264743155216573e+00 5.3314533953622465e+01 4.7912351338512472e+01 0 -1 -1
4134 61 2 -2.6001068883610456e-01 3.7843345502677237e+00 5.7069002036878253e+01 4.2711304972624205e+01 0 -1 0
9653 142 2 -2.6001068883610456e-01 4.4768235251131561e+00 5.2600970611628384e+01 4.5669983599615186e+01 0 -1 -1
13184 194 2 -2.6001068883610456e-01 6.9938327180206024e+00 4.3647592107139573e+01 4.8321038601841437e+01 1 0 0
9672 142 2 -2.6001068883610456e-01 6.6002571179065814e+00 5.3304768214581756e+01 4.6512502396995842e+01 0 -1 -1
4120 61 1 5.1998931116389546e-01 6.7749487528395056e+00 5.7162747502839650e+01 4.1708190992013265e+01 0 -1 0
9649 142 2 -2.6001068883610456e-01 2.0321695383337040e+00 5.4062048934086846e+01 4.5618380161874803e+01 0 -1 -1
9648 142 1 5.1998931116389546e-01 2.3386872512667862e+00 5.3004103176475780e+01 4.6440867557565255e+01 0 -1 -1
9647 142 2 -2.6001068883610456e-01 1.3917618850613962e+00 5.1698188772018078e+01 4.8117931173071483e+01 0 -1 -1
4121 61 2 -2.6001068883610456e-01 6.0237600563891043e+00 5.6124616501683256e+01 4.2306576707987631e+01 0 -1 0
9369 138 2 -2.6001068883610456e-01 1.8769447095801339e+00 4.8824343258156361e+01 4.6500148211502804e+01 0 0 0
12103 178 2 -2.6001068883610456e-01 3.0843002957067394e+00 5.1946091135662201e+01 4.1491064976003635e+01 1 0 0
9284 137 2 -2.6001068883610456e-01 6.1569647292048444e+00 5.0933195250016730e+01 4.2329794035890963e+01 0 0 0
9683 142 1 5.1998931116389546e-01 6.6308552245413912e+00 5.4813698172083264e+01 4.8273772749408288e+01 0 -1 -1
9387 138 3 -3.2001068883610456e-01 3.3967577895556746e+00 4.8316768235982352e+01 4.1036131217526822e+01 0 0 0
14000 201 6 4.0998931116389542e-01 4.6051552982847408e+00 4.8656846412501949e+01 4.7764983108422975e+01 3 -1 -1
9642 142 1 5.1998931116389546e-01 1.1611761500288780e+00 5.4148251037342106e+01 4.8445582164697967e+01 0 -1 -1
15096 201 6 4.0998931116389542e-01 8.0872057321211486e+00 4.6847384644260060e+01 4.6107027063158192e+01 0 0 3
13196 194 2 -2.6001068883610456e-01 6.7664243679005125e+00 4.3570937631687634e+01 4.2204153356171680e+01 1 0 0
4129 61 1 5.1998931116389546e-01 5.2896414258972229e+00 5.7692477640146045e+01 4.4537094008899196e+01 0 -1 0
13999 201 7 -8.2001068883610451e-01 5.0998579386188094e+00 4.8408462125764991e+01 4.8626948794803894e+01 3 -1 -1
9640 142 2 -2.6001068883610456e-01 1.3477123644951121e+00 5.6436262112726681e+01 4.9078827915872914e+01 0 -1 -1
16458 201 8 -2.0911068883610456e-01 6.8797657356001300e+00 4.6223951348807404e+01 4.9287650808742278e+01 1 -1 0
9559 141 2 -2.6001068883610456e-01 6.9513008882354104e+00 5.7619830734902585e+01 4.8178438199418636e+01 0 -1 -1
9644 142 2 -2.6001068883610456e-01 2.4393168389250897e+00 5.4131084742473220e+01 4.9052324110542486e+01 0 -1 -1
16459 201 6 4.0298931116389547e-01 7.7215934364601795e+00 4.5809125359989707e+01 4.9151011956787059e+01 1 -1 0
13998 201 6 4.0998931116389542e-01 4.4168472549827129e+00 4.8241551001298809e+01 4.9287597491282561e+01 3 -1 -1
9549 141 1 5.1998931116389546e-01 5.5313468509107411e+00 5.5384129367706095e+01 4.9230299443269097e+01 0 -1 -1
2407 36 2 -2.6001068883610456e-01 2.6559651976441052e+00 5.1950413908893800e+01 5.5878639089647905e+01 1 0 -1
14217 201 6 4.0998931116389542e-01 3.6289917326075618e+00 4.7326085462163427e+01 5.1796001510202316e+01 0 -2 -1
2421 36 1 5.1998931116389546e-01 2.3850634186030675e+00 5.6556838666955002e+01 5.3865060184202505e+01 1 0 -1
9659 142 2 -2.6001068883610456e-01 5.7499895568607435e+00 5.2342551226935406e+01 4.9898640520273652e+01 0 -1 -1
10769 158 2 -2.6001068883610456e-01 3.7507150043188786e+00 4.5695556196844997e+01 5.2693579175998579e+01 1 0 0
2406 36 1 5.1998931116389546e-01 2.6767646434412100e+00 5.1462677701643123e+01 5.4603073728244397e+01 1 0 -1
2401 36 2 -2.6001068883610456e-01 2.1574817928319003e+00 4.8319061707215880e+01 5.4820357813685995e+01 1 0 -1
13700 201 6 4.0998931116389542e-01 6.0735130980183651e+00 4.9294528073323072e+01 5.0964544649175117e+01 -1 -1 -1
10759 158 5 -7.0631068883610459e-01 7.0038898966651635e+00 4.7068216021869794e+01 5.3735426841150904e+01 1 0 0
15191 201 6 4.0998931116389542e-01 6.3412067874427658e+00 5.4276870585204371e+01 5.2912608982584764e+01 3 -5 -2
14219 201 6 4.0998931116389542e-01 2.2652627201288515e+00 4.7933489460921052e+01 5.1408139306651400e+01 0 -2 -1
9550 141 2 -2.6001068883610456e-01 4.7132131195631723e+00 5.4427087433211391e+01 4.9625159063495843e+01 0 -1 -1
10754 158 3 -3.2001068883610456e-01 2.6862108718593989e+00 4.5793137658068453e+01 5.5560775558323016e+01 1 0 0
6125 90 2 -2.6001068883610456e-01 7.1274235879322791e+00 5.1429796653989733e+01 5.7112990147313972e+01 0 -1 -1
15190 201 7 -8.2001068883610451e-01 6.7821348086880606e+00 5.3733597271084768e+01 5.3533024755125290e+01 3 -5 -2
9553 141 2 -2.6001068883610456e-01 6.1888834017981669e+00 5.5112234055530166e+01 5.1477889376746013e+01 0 -1 -1
10761 158 1 7.7998931116389547e-01 1.7026810472372809e+00 4.3871644081914653e+01 5.6625171579515566e+01 1 0 0
2414 36 2 -2.6001068883610456e-01 2.3856382857086160e+00 5.4178024695003828e+01 5.1912319801254789e+01 1 0 -1
2403 36 1 5.1998931116389546e-01 1.4327442379907613e+00 5.0586144924591672e+01 5.4395892149208407e+01 1 0 -1
2418 36 1 5.1998931116389546e-01 1.5736883711432286e+00 5.5476015697322943e+01 5.4621633876524342e+01 1 0 -1
2410 36 2 -2.6001068883610456e-01 3.7200132648730020e+00 5.1938555543850541e+01 5.2539563697215414e+01 1 0 -1
2411 36 2 -2.6001068883610456e-01 3.8396377906242001e+00 5.3566915452241126e+01 5.4059024613073355e+01 1 0 -1
2400 36 1 5.1998931116389546e-01 1.3266130820849518e+00 4.9330724159101102e+01 5.5285948625313303e+01 1 0 -1
9552 141 1 5.1998931116389546e-01 5.7746989049857316e+00 5.6058632004601478e+01 5.0580299766434472e+01 0 -1 -1
2419 36 2 -2.6001068883610456e-01 2.3955134158208962e+00 5.4823146024009972e+01 5.5587105913630779e+01 1 0 -1
2399 36 2 -2.6001068883610456e-01 2.8529373803997684e+00 4.9512936234500003e+01 5.7150071642842782e+01 1 0 -1
10753 158 1 4.1998931116389543e-01 1.4897093249506599e+00 4.5146210420534530e+01 5.5657900676968637e+01 1 0 0
10766 158 2 -2.6001068883610456e-01 2.7530093419083186e+00 4.4060497280089933e+01 5.4089160970271060e+01 1 0 0
10771 158 2 -2.6001068883610456e-01 2.5865294427641352e+00 4.4404914260133246e+01 5.7539731510373144e+01 1 0 0
6010 89 2 -2.6001068883610456e-01 5.8963262505966512e+00 5.5289020375021572e+01 5.5856439361080554e+01 0 -1 -1
10756 158 1 1.6598931116389545e-01 4.4478210090868471e+00 4.5805134063225367e+01 5.3913495440852437e+01 1 0 0
2422 36 2 -2.6001068883610456e-01 3.5702863917242111e+00 5.5998672076470527e+01 5.3379938497301367e+01 1 0 -1
15189 201 6 4.0998931116389542e-01 7.4068196742647654e+00 5.4385460268734647e+01 5.3968204524802360e+01 3 -5 -2
6138 90 2 -2.6001068883610456e-01 8.0167174346833239e+00 5.3936961396027023e+01 5.6764860076018905e+01 0 -1 -1
2408 36 2 -2.6001068883610456e-01 3.7080524568407096e+00 5.0539966347961339e+01 5.4543981706236750e+01 1 0 -1
2409 36 1 5.1998931116389546e-01 3.0380912608658077e+00 5.2593485855370425e+01 5.3538793615827217e+01 1 0 -1
6008 89 1 5.1998931116389546e-01 5.7596053229559487e+00 5.5571099423262552e+01 5.7240671102550380e+01 0 -1 -1
13699 201 7 -8.2001068883610451e-01 5.9681159518459364e+00 4.9798267148720505e+01 5.1791023263361566e+01 -1 -1 -1
15399 201 6 4.0998931116389542e-01 7.3328775851958818e+00 5.1776681380675889e+01 5.3895453085419341e+01 1 1 0
10767 158 2 -2.6001068883610456e-01 4.3274133866536353e+00 4.4208367676224071e+01 5.5762573760513419e+01 1 0 0
15400 201 7 -8.2001068883610451e-01 7.5610155256881137e+00 5.0801764458203287e+01 5.3885039399847919e+01 1 1 0
16393 201 6 4.0298931116389547e-01 8.0487018465561118e+00 4.8004861320816808e+01 5.4209537087383787e+01 0 -1 -1
9557 141 2 -2.6001068883610456e-01 6.9345532175401665e+00 5.7763730016091380e+01 5.1757033734707036e+01 0 -1 -1
2424 36 1 5.1998931116389546e-01 1.5339887553099163e+00 5.7415404919731550e+01 5.2829141642861067e+01 1 0 -1
2425 36 2 -2.6001068883610456e-01 1.2285290855455639e+00 5.6559348754571310e+01 5.1784852440879831e+01 1 0 -1
6009 89 2 -2.6001068883610456e-01 4.4168950737503438e+00 5.5877517902571775e+01 5.7415677860089680e+01 0 -1 -1
10757 158 4 1.4738893111638955e+00 6.2297727314202520e+00 4.5636399977871399e+01 5.3435913403252940e+01 1 0 0
10755 158 1 6.7998931116389549e-01 3.5597589741406321e+00 4.4914172988324587e+01 5.4875706505778538e+01 1 0 0
2415 36 1 5.1998931116389546e-01 9.5933378124280255e-01 5.4399769250279817e+01 5.3770006666128211e+01 1 0 -1
15401 201 6 4.0998931116389542e-01 7.1499844707219387e+00 5.0512180337108838e+01 5.3012627557984814e+01 1 1 0
13698 201 6 4.0998931116389542e-01 5.0503990092397597e+00 4.9670661049373905e+01 5.1928144294832542e+01 -1 -1 -1
10768 158 2 -2.6001068883610456e-01 4.2478464049300939e+00 4.7089561674301230e+01 5.4364185545141147e+01 1 0 0
6007 89 2 -2.6001068883610456e-01 5.5739768792479998e+00 5.3370476226339811e+01 5.6834662869909735e+01 0 -1 -1
10763 158 2 -2.6001068883610456e-01 1.4780399046703825e+00 4.5993689969873735e+01 5.3547590181040150e+01 1 0 0
14218 201 7 -8.2001068883610451e-01 3.2055456586741329e+00 4.7982625020979768e+01 5.1184108434740715e+01 0 -2 -1
10758 158 5 -7.0631068883610459e-01 7.3980808592494833e+00 4.4435915246719901e+01 5.3833728811437304e+01 1 0 0
9554 141 2 -2.6001068883610456e-01 4.6355796476785205e+00 5.6658981543568146e+01 5.1027769570519574e+01 0 -1 -1
2423 36 2 -2.6001068883610456e-01 2.8119057523163473e+00 5.7490517002724204e+01 5.4791995481470565e+01 1 0 -1
6012 89 2 -2.6001068883610456e-01 6.3237358580777530e+00 5.7649047379076634e+01 5.6516063783498922e+01 0 -1 -1
10760 158 5 -7.0631068883610459e-01 6.4004617261887224e+00 4.5512346407872315e+01 5.1779989620890568e+01 1 0 0
2398 36 2 -2.6001068883610456e-01 9.6341711092445403e-01 4.8198094893995474e+01 5.7271568498012179e+01 1 0 -1
2404 36 2 -2.6001068883610456e-01 1.3836017197537369e+00 5.0054568004903437e+01 5.3077258461880881e+01 1 0 -1
9555 141 1 5.1998931116389546e-01 6.9391320434405088e+00 5.7144901001378756e+01 5.0531302521919500e+01 0 -1 -1
2413 36 2 -2.6001068883610456e-01 1.0898591176608416e+00 5.2480400358691789e+01 5.2335856804783155e+01 1 0 -1
16460 201 6 4.0298931116389547e-01 6.7340305468087891e+00 4.5871900423363520e+01 5.0197893494710883e+01 1 -1 0
2397 36 1 5.1998931116389546e-01 1.4840452957701689e+00 4.9414060051568114e+01 5.6860155994159875e+01 1 0 -1
9674 142 2 -2.6001068883610456e-01 8.0697978545530535e+00 5.3672409924435179e+01 5.0022698618294847e+01 0 -1 -1
2412 36 1 5.1998931116389546e-01 1.8535608806505994e+00 5.3432521093522823e+01 5.2925883385123655e+01 1 0 -1
6011 89 1 5.1998931116389546e-01 6.8023649256428902e+00 5.6742060170389422e+01 5.7472824476188123e+01 0 -1 -1
6013 89 2 -2.6001068883610456e-01 8.0518368374452827e+00 5.6391944834309733e+01 5.7049085511693512e+01 0 -1 -1
13754 201 6 4.0998931116389542e-01 8.0643216057530562e+00 4.4877643895752712e+01 5.7118266136955796e+01 0 -3 1
13753 201 7 -8.2001068883610451e-01 7.9597454932307352e+00 4.5827909571871501e+01 5.7488350032190198e+01 0 -3 1
16457 201 6 4.0298931116389547e-01 7.3295661674697206e+00 4.7030332838384815e+01 4.9490265089052116e+01 1 -1 0
9556 141 2 -2.6001068883610456e-01 8.1467045992582818e+00 5.6488202007912484e+01 5.0502700811057977e+01 0 -1 -1
5913 87 1 6.7998931116389549e-01 1.2368226184208538e+01 4.0920259243942594e+00 2.9169797497184407e+00 0 0 0
5798 86 1 5.1998931116389546e-01 9.3186280232432086e+00 4.0026646743644215e-02 7.2874978218507529e+00 0 0 0
9911 146 1 5.1998931116389546e-01 1.1543673044144651e+01 8.1636814342177892e+00 6.4074802919499048e+00 0 0 0
2796 41 2 -2.6001068883610456e-01 1.4634396716932624e+01 1.4417476170334138e+00 4.0753817960733709e+00 0 0 1
5911 87 1 4.1998931116389543e-01 1.0290248217594293e+01 3.2090636702503663e+00 3.0877580930095454e+00 0 0 0
9917 146 1 5.1998931116389546e-01 9.0346599915788293e+00 8.0638237410423805e+00 5.4345699749764833e+00 0 0 0
5927 87 2 -2.6001068883610456e-01 1.4235797370743649e+01 3.8691791484009519e+00 1.6010739660408666e+00 0 0 0
9914 146 1 5.1998931116389546e-01 1.0485414920288989e+01 8.4632972525712376e+00 5.2654527334355246e+00 0 0 0
16281 201 6 4.0298931116389547e-01 9.1159171317546797e+00 1.2577604269910806e+01 1.2188472088805458e+00 0 0 0
5906 87 2 -2.6001068883610456e-01 1.1808731780794869e+01 4.0486526688133839e+00 6.9780772516672185e+00 0 0 0
5907 87 2 -2.6001068883610456e-01 9.6229980204605905e+00 3.3290362646506377e+00 7.1691646729416432e+00 0 0 0
15253 201 7 -8.2001068883610451e-01 1.1131776972979583e+01 1.2854781695677364e+01 2.5134816875360438e-01 0 3 4
5923 87 2 -2.6001068883610456e-01 9.6633421723850255e+00 2.0105203802389791e+00 2.8414755368700120e+00 0 0 0
5915 87 4 1.4738893111638955e+00 1.2909570674290450e+01 5.9766569790440176e+00 5.8413356878561618e-01 0 0 0
5926 87 2 -2.6001068883610456e-01 1.2129623990181136e+01 3.5803723594614172e+00 8.3443882647974588e-01 0 0 0
16282 201 8 -2.0911068883610456e-01 8.9837001506366523e+00 1.3035844346580651e+01 2.0644663421404466e+00 0 0 0
14035 201 7 -8.2001068883610451e-01 9.7853703869780162e+00 1.9083627349656673e+00 -4.1770480798766291e-01 0 -2 -3
9904 146 2 -2.6001068883610456e-01 1.3489485724619477e+01 1.0830707953369627e+01 6.6995191056785934e+00 0 0 0
5917 87 5 -7.0631068883610459e-01 1.2719955829926899e+01 7.3515206195835416e+00 1.4699433181535395e+00 0 0 0
16779 201 6 4.0298931116389547e-01 1.3556748468186665e+01 1.3012965761671515e+01 5.1202496744370976e+00 1 0 0
9924 146 2 -2.6001068883610456e-01 8.5935638449074521e+00 1.1086087791518585e+01 4.3466117192910581e+00 0 0 0
16284 201 6 4.0298931116389547e-01 9.0116550540589948e+00 1.4007153051347327e+01 1.8163380083057576e+00 0 0 0
5910 87 1 6.7998931116389549e-01 1.0254709929195165e+01 3.0779682249214044e+00 4.6119464860362509e+00 0 0 0
14982 201 6 4.0998931116389542e-01 1.0868581079521736e+01 1.0628168255777243e+01 6.4814600294769820e-01 -4 -1 -2
9927 146 2 -2.6001068883610456e-01 8.4118007120852045e+00 9.3414633718970652e+00 2.6105386346082859e+00 0 0 0
15254 201 6 4.0998931116389542e-01 1.1854057293359192e+01 1.2193414576389612e+01 2.3416411349891963e-01 0 3 4
15252 201 6 4.0998931116389542e-01 1.1686749605596669e+01 1.3634156340867021e+01 3.9074612658548658e-01 0 3 4
5920 87 2 -2.6001068883610456e-01 1.2613408168695052e+01 1.4864094408505908e+00 6.5901415924994069e+00 0 0 0
16777 201 6 4.0298931116389547e-01 1.4673337839218073e+01 1.3938748291585780e+01 5.0397057787681714e+00 1 0 0
9915 146 2 -2.6001068883610456e-01 1.0804416792992868e+01 7.8123278615531850e+00 4.0456772523146469e+00 0 0 0
5912 87 3 -3.2001068883610456e-01 1.1613493157559363e+01 2.9991060934752194e+00 2.6758929306917354e+00 0 0 0
9907 146 2 -2.6001068883610456e-01 1.1052836332406017e+01 1.0857881334546738e+01 7.2780510551832558e+00 0 0 0
5929 87 2 -2.6001068883610456e-01 8.7135749752622580e+00 3.4856132088100815e+00 1.4346240387657831e+00 0 0 0
14938 201 7 -8.2001068883610451e-01 1.3834215094802977e+01 9.0909369198567074e+00 3.6471486970313065e+00 -2 2 3
9919 146 2 -2.6001068883610456e-01 8.6783664003921235e+00 7.4457433980677008e+00 4.2979900012346048e+00 0 0 0
9916 146 2 -2.6001068883610456e-01 1.0608237058685752e+01 9.7841236054944307e+00 4.9275597211564568e+00 0 0 0
5921 87 2 -2.6001068883610456e-01 1.0381828282688769e+01 4.3288089179563336e+00 5.1714301465314536e+00 0 0 0
9921 146 2 -2.6001068883610456e-01 8.7672996142197306e+00 1.0044312885489584e+01 6.7151427029749140e+00 0 0 0
14291 201 6 4.0998931116389542e-01 1.1449871444398065e+01 1.1337095973847084e+01 3.8646904744280284e+00 1 3 2
9913 146 2 -2.6001068883610456e-01 1.2746475719941927e+01 8.7391208174238209e+00 5.9502109685098015e+00 0 0 0
5905 87 1 5.1998931116389546e-01 1.1017309283091189e+01 2.9854070311221479e+00 7.2892457336907919e+00 0 0 0
5914 87 1 1.6598931116389545e-01 1.2933555457929723e+01 4.4110677516900250e+00 1.5712844840769165e+00 0 0 0
5931 87 1 5.1998931116389546e-01 1.0474334233583885e+01 4.5481000535998944e-01 6.3870255184785094e+00 0 0 0
14290 201 7 -8.2001068883610451e-01 1.2358885058342702e+01 1.1680855608770907e+01 4.0515488157924073e+00 1 3 2
5919 87 1 7.7998931116389547e-01 9.4903310537740158e+00 4.2304516590631200e+00 2.2749386819476909e+00 0 0 0
5909 87 3 -3.2001068883610456e-01 1.1366677480557255e+01 2.2908997688536461e+00 5.0051016223780103e+00 0 0 0
5908 87 1 4.1998931116389543e-01 1.1264089158117578e+01 1.7633795906736738e+00 6.3158660614693218e+00 0 0 0
9918 146 2 -2.6001068883610456e-01 8.9236079138664124e+00 7.1520435480915578e+00 6.4390902773649517e+00 0 0 0
5799 86 2 -2.6001068883610456e-01 8.7477838822845211e+00 1.1858625929328370e+00 7.7548719000955657e+00 0 0 0
5925 87 2 -2.6001068883610456e-01 1.1717047106841900e+01 5.1183479529379685e+00 3.5457355979941378e+00 0 0 0
5924 87 2 -2.6001068883610456e-01 1.3487088192432740e+01 3.7141879641802213e+00 3.7318418171388847e+00 0 0 0
5930 87 2 -2.6001068883610456e-01 8.6912613068735620e+00 5.0252304323739478e+00 3.1378923749903329e+00 0 0 0
14983 201 7 -8.2001068883610451e-01 1.1224021287421081e+01 1.0332071208719499e+01 1.5155323949743262e+00 -4 -1 -2
3871 57 5 -7.0631068883610459e-01 1.4012030460981725e+01 1.3010772450573029e+01 6.5045073294901434e-01 0 0 0
9912 146 2 -2.6001068883610456e-01 1.1834855713420337e+01 6.8515914108298341e+00 6.4912996417900413e+00 0 0 0
13815 201 6 4.0998931116389542e-01 1.4668140653682498e+01 1.1125178602260361e+01 4.2261445543776182e+00 -1 -1 -3
5922 87 2 -2.6001068883610456e-01 9.0543070334344566e+00 2.4733764156766984e+00 4.9845261823989553e+00 0 0 0
5932 87 2 -2.6001068883610456e-01 1.0062393193925992e+01 1.7528946983160197e-03 5.1040882193806505e+00 0 0 0
14984 201 6 4.0998931116389542e-01 1.1412480314219833e+01 9.3505262625050953e+00 1.3405200597317934e+00 -4 -1 -2
9951 146 2 -2.6001068883610456e-01 8.8238871483444417e+00 9.0007376489018398e+00 -1.7933959228971899e-01 0 0 0
14939 201 6 4.0998931116389542e-01 1.3162824701147608e+01 8.5999735050234118e+00 3.0947089881881764e+00 -2 2 3
5928 87 2 -2.6001068883610456e-01 1.0344697423678113e+01 5.0713618998078118e+00 1.5298256747321515e+00 0 0 0
14289 201 6 4.0998931116389542e-01 1.2769210593676961e+01 1.0749047903261637e+01 4.1478758500860211e+00 1 3 2
5916 87 5 -7.0631068883610459e-01 1.4386607420652231e+01 6.2822400596117900e+00 -2.9216628144765966e-01 0 0 0
14937 201 6 4.0998931116389542e-01 1.4644428656229131e+01 8.6427168852088236e+00 3.4096164795119424e+00 -2 2 3
16778 201 8 -2.0911068883610456e-01 1.3741477454606816e+01 1.3937310018830479e+01 5.3046058104020926e+00 1 0 0
16243 201 6 4.0298931116389547e-01 1.5266288699880873e+01 1.1916936475810450e+01 1.1004513198949666e+00 0 1 0
9900 146 2 -2.6001068883610456e-01 1.4109201734342671e+01 7.9844542096776578e+00 7.4150498481198195e+00 0 0 0
14034 201 6 4.0998931116389542e-01 9.0268622091236210e+00 1.4907532330676740e+00 1.7424592411923365e-01 0 -2 -3
3870 57 5 -7.0631068883610459e-01 1.4574346572149334e+01 1.4284461615671391e+01 2.8931981880809632e+00 0 0 0
4357 64 2 -2.6001068883610456e-01 1.2342195236278116e+01 -1.8957628650866346e-01 4.6539257865216616e-01 0 0 0
5898 87 2 -2.6001068883610456e-01 1.4064949775188390e+01 3.0627021725698342e+00 7.7646775719527446e+00 0 0 0
9908 146 1 5.1998931116389546e-01 1.1210476802016766e+01 8.5980151046823803e+00 7.7862708435121810e+00 0 0 0
9906 146 2 -2.6001068883610456e-01 1.1363488112387076e+01 1.0382326723889975e+01 9.3496253159312470e+00 0 0 0
5956 88 2 -2.6001068883610456e-01 9.7803427790608115e+00 6.8705710705202918e+00 1.5050822697463392e+01 0 0 0
5954 88 2 -2.6001068883610456e-01 1.1129217113548991e+01 7.4489051708504013e+00 1.2458569052301838e+01 0 0 0
5903 87 2 -2.6001068883610456e-01 1.0898762372766717e+01 3.9084194474010405e+00 9.4581515295186289e+00 0 0 0
5900 87 2 -2.6001068883610456e-01 1.2171307729658613e+01 1.9825035757628022e+00 1.0632806758958212e+01 0 0 0
7648 113 2 -2.6001068883610456e-01 1.1895420965778472e+01 1.9991607530751330e+00 1.5129719638555214e+01 1 1 0
7656 113 2 -2.6001068883610456e-01 9.1939394746603860e+00 2.7792099918570186e+00 1.1719316524318840e+01 1 1 0
5951 88 2 -2.6001068883610456e-01 9.9058228687647585e+00 9.4321408536521325e+00 1.1662813593086771e+01 0 0 0
5953 88 2 -2.6001068883610456e-01 9.4791665296864327e+00 6.0734301274704237e+00 1.2660463978842714e+01 0 0 0
1243 19 1 5.1998931116389546e-01 1.0995483338085874e+01 1.3912514026955167e+01 9.5940550910861813e+00 1 0 0
5904 87 2 -2.6001068883610456e-01 1.0232109115301888e+01 1.8788432620356548e+00 9.2500597230333312e+00 0 0 0
5955 88 1 5.1998931116389546e-01 9.4843119370240210e+00 7.9373427928432285e+00 1.4120517402342873e+01 0 0 0
5899 87 1 5.1998931116389546e-01 1.2512930049646162e+01 2.0728536085982223e+00 9.2438780662409350e+00 0 0 0
5892 87 2 -2.6001068883610456e-01 1.2206817467051815e+01 4.2056916696075417e+00 1.1570056589658940e+01 0 0 0
5962 88 2 -2.6001068883610456e-01 1.1857280160770440e+01 1.0609091356510643e+01 1.5449869131493129e+01 0 0 0
5966 88 2 -2.6001068883610456e-01 1.2046174537764543e+01 7.1218641678588988e+00 1.4573463853693264e+01 0 0 0
9903 146 2 -2.6001068883610456e-01 1.3575749626756600e+01 1.1337111980368864e+01 8.7498628532902032e+00 0 0 0
5965 88 2 -2.6001068883610456e-01 1.3779711613703787e+01 8.3924867728344292e+00 1.4762570539318272e+01 0 0 0
5958 88 1 5.1998931116389546e-01 1.0178924041204921e+01 9.2273272266324131e+00 1.4617918245409093e+01 0 0 0
5902 87 1 5.1998931116389546e-01 1.1167670522098227e+01 2.7007162897030907e+00 8.7710774328607606e+00 0 0 0
5950 88 2 -2.6001068883610456e-01 9.7530187413151204e+00 7.6901551129898609e+00 1.0344076565348690e+01 0 0 0
5952 88 1 5.1998931116389546e-01 9.8160372698257419e+00 7.4173417159551693e+00 1.2697786309892285e+01 0 0 0
9897 146 2 -2.6001068883610456e-01 1.3882910471226989e+01 7.8442444885933185e+00 9.9958254022294657e+00 0 0 0
5879 87 2 -2.6001068883610456e-01 1.4225299785594425e+01 5.5243348843137818e+00 1.4145075784783259e+01 0 0 0
5896 87 1 5.1998931116389546e-01 1.3850453891590274e+01 2.7783943989459274e+00 9.1480930554233257e+00 0 0 0
9905 146 1 5.1998931116389546e-01 1.1782268799574251e+01 9.9878143733878577e+00 8.1025857841512270e+00 0 0 0
9902 146 1 5.1998931116389546e-01 1.3309094420805732e+01 1.0254896919648044e+01 7.9590607128193307e+00 0 0 0
5963 88 2 -2.6001068883610456e-01 1.2177509768992332e+01 9.7756596563049225e+00 1.3402137182409696e+01 0 0 0
9894 146 2 -2.6001068883610456e-01 1.3648024902877550e+01 1.0439299765848682e+01 1.0721336229589552e+01 0 0 0
9910 146 2 -2.6001068883610456e-01 9.8844672983325808e+00 8.6672212664111719e+00 7.9416582911311622e+00 0 0 0
7646 113 1 5.1998931116389546e-01 1.0826313116004798e+01 1.9951260660666748e+00 1.6074342552431876e+01 1 1 0
5887 87 1 5.1998931116389546e-01 1.4279127337336480e+01 3.1776067182872136e+00 1.2453950281663834e+01 0 0 0
5889 87 2 -2.6001068883610456e-01 1.4094210662478389e+01 1.8888627881962103e+00 1.2035333410725414e+01 0 0 0
9893 146 1 5.1998931116389546e-01 1.4907615836248052e+01 9.8671232171144005e+00 1.0656505209530417e+01 0 0 0
1240 19 1 5.1998931116389546e-01 9.6250866589228963e+00 1.3892887418029096e+01 1.0338659596962112e+01 1 0 0
7658 113 1 5.1998931116389546e-01 9.2252479502029114e+00 5.1258924886036950e-01 1.2294275764852728e+01 1 1 0
5949 88 1 5.1998931116389546e-01 9.2630806935658168e+00 8.1697262413719347e+00 1.1520058001151437e+01 0 0 0
5895 87 2 -2.6001068883610456e-01 1.2924250662343074e+01 5.0263448016985999e+00 9.2835566681274191e+00 0 0 0
5890 87 1 5.1998931116389546e-01 1.3618173118833726e+01 4.1879195680773069e+00 1.1486040677557275e+01 0 0 0
9899 146 1 5.1998931116389546e-01 1.4435427094996657e+01 9.1304324321075452e+00 8.1065117078225022e+00 0 0 0
5893 87 1 5.1998931116389546e-01 1.3884259104554985e+01 4.2009712893887183e+00 9.9306617190190281e+00 0 0 0
1233 19 2 -2.6001068883610456e-01 8.3042383059745681e+00 1.2148286071904606e+01 7.8296934894975072e+00 1 0 0
5891 87 2 -2.6001068883610456e-01 1.4057596181475565e+01 5.4347714660984083e+00 1.1829764461890825e+01 0 0 0
7657 113 2 -2.6001068883610456e-01 1.0980143749694991e+01 2.0386408500053239e+00 1.2841758716649684e+01 1 1 0
5961 88 1 5.1998931116389546e-01 1.1683752454807516e+01 9.4719512973269779e+00 1.4653503551359647e+01 0 0 0
5888 87 2 -2.6001068883610456e-01 1.3541357894542902e+01 3.1509072236476388e+00 1.3689534487661492e+01 0 0 0
7645 113 2 -2.6001068883610456e-01 1.1405949396302260e+01 4.4217832927994625e+00 1.5875976527145800e+01 1 1 0
7654 113 2 -2.6001068883610456e-01 9.6130239962122896e+00 3.6815153119941422e+00 1.4362688622186123e+01 1 1 0
5960 88 2 -2.6001068883610456e-01 9.5975668114994974e+00 1.0411898214108035e+01 1.4080676580465024e+01 0 0 0
7659 113 2 -2.6001068883610456e-01 9.3981779504062679e+00 4.3645388092181858e-01 1.0918746854887507e+01 1 1 0
5964 88 1 5.1998931116389546e-01 1.2484325747017428e+01 8.2666475654231224e+00 1.5163161392121943e+01 0 0 0
1244 19 2 -2.6001068883610456e-01 1.1876866688690741e+01 1.3180064242184885e+01 1.0391527452027617e+01 1 0 0
1242 19 2 -2.6001068883610456e-01 9.2116359926797511e+00 1.2578289669322137e+01 1.0202768621539812e+01 1 0 0
1256 19 2 -2.6001068883610456e-01 1.4582517503238439e+01 1.4159134042829791e+01 1.0465555937276278e+01 1 0 0
5959 88 2 -2.6001068883610456e-01 9.8385683197293030e+00 9.3917277774022878e+00 1.5995023421987053e+01 0 0 0
5901 87 2 -2.6001068883610456e-01 1.2637002782556875e+01 7.7179017636274805e-01 8.7407072738751594e+00 0 0 0
7651 113 2 -2.6001068883610456e-01 9.9535055547438134e+00 2.6031465476112392e-01 1.4905738817065297e+01 1 1 0
5897 87 2 -2.6001068883610456e-01 1.4845505658860453e+01 1.8617254625653785e+00 9.5687175191413214e+00 0 0 0
1241 19 2 -2.6001068883610456e-01 9.9626910087420359e+00 1.4151789137601890e+01 1.1685635555008641e+01 1 0 0
1245 19 2 -2.6001068883610456e-01 1.0971626945360928e+01 1.3157498266751537e+01 8.3905615395351383e+00 1 0 0
4261 63 2 -2.6001068883610456e-01 1.4907114067306901e+01 3.1950272623183901e-01 1.3827205895778826e+01 0 0 0
7652 113 1 5.1998931116389546e-01 9.1456930361792104e+00 2.3787593153538209e+00 1.4148539296281964e+01 1 1 0
7649 113 1 5.1998931116389546e-01 9.6149980276626525e+00 1.5430170262345440e+00 1.5333091610972557e+01 1 1 0
7655 113 1 5.1998931116389546e-01 9.5679097731874254e+00 1.9116760141128242e+00 1.2766823998412514e+01 1 1 0
9896 146 1 5.1998931116389546e-01 1.4822633001417021e+01 8.7625036044717053e+00 9.5382756264027382e+00 0 0 0
9909 146 2 -2.6001068883610456e-01 1.1658188854940930e+01 7.7007703463133987e+00 8.7029336122915399e+00 0 0 0
5894 87 2 -2.6001068883610456e-01 1.5165125821731202e+01 4.7249908734374344e+00 9.6770287919536706e+00 0 0 0
9895 146 2 -2.6001068883610456e-01 1.5227001932553085e+01 9.2728057579112537e+00 1.1813710581067559e+01 0 0 0
5941 88 2 -2.6001068883610456e-01 8.8386415083659209e+00 5.4374050331313075e+00 1.0652333481271912e+01 0 0 0
5877 87 2 -2.6001068883610456e-01 1.5448096359073087e+01 3.1883780522613354e+00 1.5504770244334308e+01 0 0 0
10067 148 2 -2.6001068883610456e-01 9.1647093271506872e+00 1.3314858867989658e+01 2.1988443275507045e+01 0 0 0
10082 148 2 -2.6001068883610456e-01 1.0233929315943847e+01 1.3668388135681129e+01 2.4223205450831927e+01 0 0 0
5992 88 2 -2.6001068883610456e-01 1.1875145613574672e+01 7.9518171843919827e+00 2.2549768706330216e+01 0 0 0
5969 88 2 -2.6001068883610456e-01 1.1091948306725630e+01 7.6738215055208512e+00 1.6989479787017721e+01 0 0 0
9965 147 2 -2.6001068883610456e-01 1.4415079344622518e+01 1.3239729666838047e+01 2.3847671109539746e+01 0 0 0
7769 114 2 -2.6001068883610456e-01 8.7189351172042002e+00 4.3575716615157134e+00 2.3555608854945373e+01 1 1 0
7771 114 2 -2.6001068883610456e-01 1.3670144306852199e+01 3.4352350614264560e+00 2.3092378461069845e+01 1 1 0
7756 114 1 1.6598931116389545e-01 9.3745710052375468e+00 3.2659406077104833e+00 2.4119545782596699e+01 1 1 0
9968 147 2 -2.6001068883610456e-01 1.4615079169286531e+01 1.2721970036464072e+01 2.1227485880149480e+01 0 0 0
7773 114 1 5.1998931116389546e-01 9.0147117081365504e+00 3.0237192582033448e+00 1.8401598005006452e+01 1 1 0
10062 148 1 5.1998931116389546e-01 9.7705537364202915e+00 1.1739616476688504e+01 2.0265606287154551e+01 0 0 0
10059 148 1 5.1998931116389546e-01 9.1291182642344229e+00 1.0561608915110199e+01 1.9562316205168820e+01 0 0 0
5993 88 2 -2.6001068883610456e-01 1.3214987382707449e+01 9.5148368645869166e+00 2.3483417518342428e+01 0 0 0
10068 148 1 4.1998931116389543e-01 1.0608279277599015e+01 1.1669610947823438e+01 2.2765897856816370e+01 0 0 0
7640 113 1 5.1998931116389546e-01 9.5182316225228600e+00 3.9169627026706069e+00 1.7301627216249280e+01 1 1 0
5980 88 3 -3.2001068883610456e-01 1.3958386829795764e+01 7.3635870161549830e+00 2.3355036352628094e+01 0 0 0
7749 114 2 -2.6001068883610456e-01 9.0186248978058288e+00 6.0619187589292185e+00 1.9767765052893822e+01 1 1 0
4171 62 1 5.1998931116389546e-01 1.4580280406976119e+01 4.5287609438253267e-02 2.3675382828280604e+01 0 0 0
7751 114 3 -3.2001068883610456e-01 9.5596642847630751e+00 3.1920570808470758e+00 2.0717219348294201e+01 1 1 0
7766 114 2 -2.6001068883610456e-01 1.1388187917766940e+01 4.6921899037011050e+00 2.3584049574149255e+01 1 1 0
9958 147 1 5.1998931116389546e-01 1.2002278931361007e+01 1.3843443021138185e+01 2.2001116210348304e+01 0 0 0
5999 88 1 5.1998931116389546e-01 1.5034247215043969e+01 6.5217940667746515e+00 1.9091936151274201e+01 0 0 0
7650 113 2 -2.6001068883610456e-01 8.5087755103175517e+00 1.2923430854281521e+00 1.6133505487941704e+01 1 1 0
7768 114 2 -2.6001068883610456e-01 8.8786618623707732e+00 2.1590279345210823e+00 2.3480506264094672e+01 1 1 0
5989 88 2 -2.6001068883610456e-01 1.4307774928822855e+01 9.9146425016826090e+00 2.1396529001601998e+01 0 0 0
7644 113 2 -2.6001068883610456e-01 1.1851630361479693e+01 3.1351722208424802e+00 1.7750763557086273e+01 1 1 0
7750 114 1 4.1998931116389543e-01 8.6205365248622758e+00 3.5926915027066513e+00 1.9726928330493575e+01 1 1 0
7764 114 2 -2.6001068883610456e-01 1.0976650862128441e+01 4.5294827474347699e+00 1.9665983510889916e+01 1 1 0
7754 114 3 -3.2001068883610456e-01 1.1342242056662348e+01 2.6180127383711644e+00 2.2688772616707041e+01 1 1 0
5974 88 2 -2.6001068883610456e-01 1.2639745445449101e+01 9.4849068040025095e+00 1.9618057473611898e+01 0 0 0
10091 148 1 5.1998931116389546e-01 1.1913352528380097e+01 1.2499610922568500e+01 2.2775783507956920e+01 0 0 0
5978 88 1 6.7998931116389549e-01 1.4829661726810127e+01 8.6349416613688401e+00 2.1475233201625059e+01 0 0 0
9967 147 1 5.1998931116389546e-01 1.5144487438392932e+01 1.3883331590984509e+01 2.1725909419467161e+01 0 0 0
5876 87 2 -2.6001068883610456e-01 1.4395338450352629e+01 4.8667198629158284e+00 1.6437346706858108e+01 0 0 0
7772 114 2 -2.6001068883610456e-01 1.4157569222770302e+01 3.6665209002704486e+00 2.0870260771539890e+01 1 1 0
10093 148 2 -2.6001068883610456e-01 1.2801761611682528e+01 1.1655729210038114e+01 2.2089574928578685e+01 0 0 0
5988 88 2 -2.6001068883610456e-01 1.2758893661603112e+01 6.6964662510879034e+00 1.9354172795926001e+01 0 0 0
5976 88 1 4.1998931116389543e-01 1.3887134213841001e+01 7.4691961485589777e+00 1.9510842190756964e+01 0 0 0
5973 88 1 5.1998931116389546e-01 1.3623415196335991e+01 8.7987156495003891e+00 1.8857445866468773e+01 0 0 0
5972 88 2 -2.6001068883610456e-01 1.4142208274825395e+01 9.6493381637514002e+00 1.6704743813917649e+01 0 0 0
10080 148 2 -2.6001068883610456e-01 1.0980338503462395e+01 1.0359598303839658e+01 2.2489196667685736e+01 0 0 0
10092 148 2 -2.6001068883610456e-01 1.2330426574093655e+01 1.2605121286977354e+01 2.4087461919853176e+01 0 0 0
5970 88 1 5.1998931116389546e-01 1.3105043024628964e+01 9.0810990779453409e+00 1.7471746320768034e+01 0 0 0
7770 114 2 -2.6001068883610456e-01 1.3050761480939711e+01 5.3047679739636493e+00 2.1961484787887002e+01 1 1 0
5977 88 3 -3.2001068883610456e-01 1.3928580011376622e+01 7.6875425679967435e+00 2.0905259285227370e+01 0 0 0
10060 148 2 -2.6001068883610456e-01 9.6812788122614624e+00 1.0690955199706242e+01 1.8353752398044161e+01 0 0 0
9980 147 2 -2.6001068883610456e-01 1.5347519690852357e+01 1.2329667207840579e+01 1.8703647210271221e+01 0 0 0
7761 114 1 7.7998931116389547e-01 1.3189763785405317e+01 3.9616495587646634e+00 2.1858628977463130e+01 1 1 0
7753 114 1 4.1998931116389543e-01 1.1847019657653492e+01 3.2754955381349915e+00 2.1542631669339276e+01 1 1 0
7765 114 2 -2.6001068883610456e-01 1.2055715422492906e+01 2.3207104969252534e+00 2.0536601650647256e+01 1 1 0
7752 114 1 6.7998931116389549e-01 1.0684522093431360e+01 4.0879148798845613e+00 2.0919611771101561e+01 1 1 0
7763 114 2 -2.6001068883610456e-01 1.0404421119987829e+01 5.1235199939723506e+00 2.1759307144469592e+01 1 1 0
9960 147 2 -2.6001068883610456e-01 1.2327813796494159e+01 1.3593233023014408e+01 2.0664786089253393e+01 0 0 0
7641 113 2 -2.6001068883610456e-01 9.5680054553199163e+00 5.2459906108370964e+00 1.7569687241607184e+01 1 1 0
7647 113 2 -2.6001068883610456e-01 1.1192289451300153e+01 1.0688437103769617e+00 1.7125129185866104e+01 1 1 0
4170 62 2 -2.6001068883610456e-01 1.3212683625144956e+01 7.4196178991280592e-01 2.1893463628557978e+01 0 0 0
10065 148 1 5.1998931116389546e-01 9.4295341840466289e+00 1.1965364461308276e+01 2.1797506533084746e+01 0 0 0
5968 88 2 -2.6001068883610456e-01 1.3008467003777287e+01 6.7488783005129447e+00 1.6794268304722515e+01 0 0 0
7755 114 1 6.7998931116389549e-01 1.0965850784829367e+01 3.4188168590924826e+00 2.3794607287363831e+01 1 1 0
6001 88 2 -2.6001068883610456e-01 1.4388932103702826e+01 5.3632026533072219e+00 1.8795781382476040e+01 0 0 0
5971 88 2 -2.6001068883610456e-01 1.2261010324206225e+01 1.0147137824436594e+01 1.7671479591136844e+01 0 0 0
10064 148 2 -2.6001068883610456e-01 1.1080844861362083e+01 1.1570740017605187e+01 2.0097282846358855e+01 0 0 0
10061 148 2 -2.6001068883610456e-01 9.6278183329668927e+00 9.4220851207118894e+00 2.0167538281233636e+01 0 0 0
7774 114 2 -2.6001068883610456e-01 9.9126264224007468e+00 2.0130503956003190e+00 1.8606915256119340e+01 1 1 0
5981 88 1 6.7998931116389549e-01 1.2806343110898244e+01 8.2063611209684915e+00 2.3599914067953144e+01 0 0 0
10063 148 2 -2.6001068883610456e-01 9.4677547939061490e+00 1.2898377494028853e+01 1.9622218659205135e+01 0 0 0
7643 113 1 5.1998931116389546e-01 1.0912654961770583e+01 3.3976500388786910e+00 1.6693871337639536e+01 1 1 0
7642 113 2 -2.6001068883610456e-01 8.6502334222314818e+00 3.7820181216423077e+00 1.6257131007449125e+01 1 1 0
10069 148 3 -3.2001068883610456e-01 9.9932211125904722e+00 1.1434842422397598e+01 2.4075634861060148e+01 0 0 0
4265 63 2 -2.6001068883610456e-01 1.4568591191881987e+01 1.0029947225296703e+00 1.6273788950924541e+01 0 0 0
5967 88 1 5.1998931116389546e-01 1.2388619796546548e+01 7.9434841055754042e+00 1.6655286621976821e+01 0 0 0
5975 88 2 -2.6001068883610456e-01 1.4809731097781029e+01 9.7111180790449847e+00 1.9041365449164587e+01 0 0 0
5997 88 2 -2.6001068883610456e-01 1.5293608888725958e+01 1.0385154120970375e+01 2.3632864612720240e+01 0 0 0
4297 63 2 -2.6001068883610456e-01 1.5211803440512258e+01 4.9428108951075117e-01 2.0872669764830047e+01 0 0 0
12145 179 2 -2.6001068883610456e-01 8.6749987607791965e+00 -8.0058942120169119e-02 1.8288425726446054e+01 1 1 0
10066 148 2 -2.6001068883610456e-01 8.3756094857878942e+00 1.1215039978172818e+01 2.2288094765447948e+01 0 0 0
5979 88 1 4.1998931116389543e-01 1.5076431382429520e+01 8.1383555238651031e+00 2.2956087888459802e+01 0 0 0
5868 87 2 -2.6001068883610456e-01 1.5215426480135354e+01 7.3973629459760186e+00 1.6927949657795928e+01 0 0 0
9964 147 1 5.1998931116389546e-01 1.4372135883101027e+01 1.4302903952229565e+01 2.2971117503684173e+01 0 0 0
4184 62 2 -2.6001068883610456e-01 1.3109902011855514e+01 9.6438612890894782e-01 2.7995801397187073e+01 0 0 0
5995 88 2 -2.6001068883610456e-01 1.3159216385732780e+01 6.9191718436913936e+00 2.5545343895101219e+01 0 0 0
5986 88 5 -7.0631068883610459e-01 9.8278983387313996e+00 8.2837162902427668e+00 2.6754361164372639e+01 0 0 0
16651 201 6 4.0298931116389547e-01 9.1590411113977428e+00 5.9462480453075495e+00 2.9051102714580065e+01 -1 1 1
4647 69 1 5.1998931116389546e-01 1.0203699396949977e+01 7.7113406195953278e+00 3.2467708826039640e+01 0 0 0
16649 201 6 4.0298931116389547e-01 1.0651109898836648e+01 6.1511440874770269e+00 2.9218641609148293e+01 -1 1 1
10070 148 1 6.7998931116389549e-01 9.4583327334655554e+00 1.2584449161354064e+01 2.4609987823065961e+01 0 0 0
16650 201 8 -2.0911068883610456e-01 1.0007424258299691e+01 5.4268558884975535e+00 2.9068508039207956e+01 -1 1 1
1612 24 1 4.1998931116389543e-01 1.5093022244414026e+01 1.1571812938591655e+01 3.1594090387231184e+01 0 0 0
13983 201 6 4.0998931116389542e-01 1.1707922117804786e+01 8.2224164848052776e+00 2.8753758474810486e+01 6 2 3
5998 88 2 -2.6001068883610456e-01 1.4860950138501574e+01 8.9038261197377899e+00 2.5242267844446431e+01 0 0 0
4196 62 2 -2.6001068883610456e-01 1.2233173027456823e+01 2.8252800698697067e-01 3.2008320279756894e+01 0 0 0
4195 62 1 5.1998931116389546e-01 1.3407891844188013e+01 2.6215696157262136e-01 3.1335673381990350e+01 0 0 0
1623 24 1 7.7998931116389547e-01 1.4483332091345966e+01 1.2042404473877967e+01 2.7205609025089782e+01 0 0 0
1632 24 2 -2.6001068883610456e-01 1.4163372978838087e+01 1.3394261488649295e+01 2.7320069917843927e+01 0 0 0
10079 148 1 7.7998931116389547e-01 9.2522221437323555e+00 1.3752913774401840e+01 2.7091311748098711e+01 0 0 0
1634 24 2 -2.6001068883610456e-01 1.3463446242998558e+01 1.1294856642202074e+01 2.7730380895892072e+01 0 0 0
1513 23 2 -2.6001068883610456e-01 9.0478212138226599e+00 1.3257457213635153e+01 3.1116252543331623e+01 0 0 0
14813 201 6 4.0998931116389542e-01 1.2086258529773446e+01 1.0705815544563499e+01 2.8723676299382220e+01 7 1 2
1633 24 2 -2.6001068883610456e-01 1.4629157182529587e+01 1.1598808561403892e+01 2.5879194487681026e+01 0 0 0
1635 24 1 5.1998931116389546e-01 1.3712551834389867e+01 1.2222046088252052e+01 3.1322680343507265e+01 0 0 0
14424 201 6 4.0998931116389542e-01 1.3245613620411055e+01 4.6403972203133819e+00 2.7552352668694500e+01 0 0 2
15888 201 6 4.0998931116389542e-01 1.1592198950422695e+01 2.8489456502104589e+00 2.9175308530103205e+01 1 0 -2
7758 114 5 -7.0631068883610459e-01 9.3345740675600339e+00 2.5631028682937802e+00 2.7270616832358584e+01 1 1 0
1636 24 2 -2.6001068883610456e-01 1.3525071305872576e+01 1.2197883019033227e+01 2.9921958494338988e+01 0 0 0
4648 69 2 -2.6001068883610456e-01 1.1180408589207714e+01 7.9531045141626242e+00 3.1535413554544579e+01 0 0 0
14425 201 7 -8.2001068883610451e-01 1.3121224348416073e+01 4.0220034565756340e+00 2.8290679794833789e+01 0 0 2
10083 148 2 -2.6001068883610456e-01 1.1104880571626664e+01 1.2658166488451190e+01 2.6208248013281295e+01 0 0 0
1512 23 2 -2.6001068883610456e-01 1.0791147761281632e+01 1.2744913862687136e+01 3.2554610780939107e+01 0 0 0
4661 69 2 -2.6001068883610456e-01 1.3282687805058462e+01 6.4086591095025138e+00 3.1383048348004731e+01 0 0 0
1509 23 2 -2.6001068883610456e-01 1.1166824661376612e+01 1.3072506554403684e+01 2.9620751725095676e+01 0 0 0
1511 23 1 5.1998931116389546e-01 1.0210111650557415e+01 1.3720446513692755e+01 3.1751691765773199e+01 0 0 0
4197 62 2 -2.6001068883610456e-01 1.3443498253987883e+01 1.3893829243578744e+00 3.0598780415555460e+01 0 0 0
5984 88 5 -7.0631068883610459e-01 1.0366666591759593e+01 5.7820215978183027e+00 2.6510872725388424e+01 0 0 0
4660 69 2 -2.6001068883610456e-01 1.5237400741101069e+01 6.5951012024257167e+00 3.2454650608795994e+01 0 0 0
4646 69 2 -2.6001068883610456e-01 9.6191246712604457e+00 9.9988010423608813e+00 3.2137083190764407e+01 0 0 0
4649 69 2 -2.6001068883610456e-01 9.0348864337395298e+00 7.3506166199435867e+00 3.1824954683315688e+01 0 0 0
1637 24 2 -2.6001068883610456e-01 1.2723250165943437e+01 1.1501070846109867e+01 3.1930280800730550e+01 0 0 0
1624 24 2 -2.6001068883610456e-01 1.4837302597526337e+01 1.0261286986130017e+01 3.2097348344547569e+01 0 0 0
13676 201 6 4.0998931116389542e-01 9.5317684419735400e+00 2.1544216776765572e+00 3.1285070717810971e+01 -2 -2 2
10071 148 1 4.1998931116389543e-01 9.7614058409144597e+00 1.2615976947762727e+01 2.6154652327245106e+01 0 0 0
15889 201 7 -8.2001068883610451e-01 1.0763229387139800e+01 2.5524685039847474e+00 2.9648162645212274e+01 1 0 -2
13993 201 7 -8.2001068883610451e-01 1.5380863032600628e+01 6.6360784968934814e+00 2.7959183390990511e+01 -2 -2 -2
5982 88 1 1.6598931116389545e-01 1.2167461517598737e+01 7.8000525476802727e+00 2.5010538905812378e+01 0 0 0
10072 148 3 -3.2001068883610456e-01 9.5193675435217582e+00 1.1391594644835516e+01 2.6806707887296490e+01 0 0 0
1508 23 1 5.1998931116389546e-01 1.1115663057772846e+01 1.4075270839984100e+01 3.0605235873008780e+01 0 0 0
10087 148 2 -2.6001068883610456e-01 8.7542496551878202e+00 1.0358120869145511e+01 2.8894925785093996e+01 0 0 0
5994 88 2 -2.6001068883610456e-01 1.2329301609967498e+01 8.9900913414688404e+00 2.5758445593824199e+01 0 0 0
5983 88 4 1.4738893111638955e+00 1.0442795960086546e+01 7.2745526259169715e+00 2.5586081390989193e+01 0 0 0
4185 62 2 -2.6001068883610456e-01 1.4801616568274746e+01 1.0449139040240163e+00 2.6490755830907979e+01 0 0 0
14811 201 6 4.0998931116389542e-01 1.0932990576184871e+01 9.8696937929819040e+00 2.8220374959622976e+01 7 1 2
14426 201 6 4.0998931116389542e-01 1.3989715270514496e+01 3.7041047353745715e+00 2.8498026832508735e+01 0 0 2
4198 62 1 5.1998931116389546e-01 1.4540199807516741e+01 3.5256167367035018e-01 3.2373921633974298e+01 0 0 0
16652 201 6 4.0298931116389547e-01 1.0081104051907772e+01 5.3724495123779770e+00 2.8105210911653774e+01 -1 1 1
13675 201 7 -8.2001068883610451e-01 9.4266712266840837e+00 1.5307493060609234e+00 3.1964733541983883e+01 -2 -2 2
15890 201 6 4.0998931116389542e-01 1.0329513065916123e+01 2.3128257790421975e+00 2.8821314017716382e+01 1 0 -2
13984 201 7 -8.2001068883610451e-01 1.1969086524517301e+01 7.2600447527080796e+00 2.8753980455270572e+01 6 2 3
14812 201 7 -8.2001068883610451e-01 1.1578420514871986e+01 9.9186149363825908e+00 2.8992584000440388e+01 7 1 2
13985 201 6 4.0998931116389542e-01 1.2934852344062199e+01 7.2805347517500740e+00 2.8695682714652747e+01 6 2 3
4183 62 1 5.1998931116389546e-01 1.4088752148531954e+01 2.3816361801574454e-01 2.7379589054578933e+01 0 0 0
13994 201 6 4.0998931116389542e-01 1.5257426215166996e+01 6.6506231492520795e+00 2.6986562149440317e+01 -2 -2 -2
7757 114 4 1.4738893111638955e+00 8.6699998618589991e+00 3.0903445388159478e+00 2.5836495520267707e+01 1 1 0
1502 23 1 5.1998931116389546e-01 1.3450196093913201e+01 1.3694102835437048e+01 3.1772617872241540e+01 0 0 0
4659 69 1 5.1998931116389546e-01 1.3988477643757982e+01 6.0961600330518211e+00 3.2645259689171731e+01 0 0 0
10090 148 2 -2.6001068883610456e-01 8.6199429606058242e+00 1.3226055627535898e+01 2.8222832262528009e+01 0 0 0
13674 201 6 4.0998931116389542e-01 9.9085545922379232e+00 8.4164199358473823e-01 3.1583645943333945e+01 -2 -2 2
5985 88 5 -7.0631068883610459e-01 9.3024902702770849e+00 7.0437320916575983e+00 2.4425721598237430e+01 0 0 0
4663 69 2 -2.6001068883610456e-01 1.4497796784466361e+01 3.9640367205927771e+00 3.1847092182700457e+01 0 0 0
4652 69 2 -2.6001068883610456e-01 1.0994775589928395e+01 5.4875782951293655e+00 3.2390844670235950e+01 0 0 0
7767 114 2 -2.6001068883610456e-01 1.1651098773787634e+01 3.0030443752445719e+00 2.4939078558431877e+01 1 1 0
4181 62 2 -2.6001068883610456e-01 1.2317197924129372e+01 -1.1970107310445674e-01 2.5911522465672846e+01 0 0 0
1626 24 2 -2.6001068883610456e-01 1.5366824242261041e+01 1.3493455585234246e+01 2.9835249451009577e+01 0 0 0
10078 148 5 -7.0631068883610459e-01 8.2470035098722967e+00 7.2327888822429527e+00 2.8955559543127727e+01 0 0 0
10084 148 2 -2.6001068883610456e-01 8.1940227143380007e+00 1.0137384841755537e+01 2.5509155941480110e+01 0 0 0
12171 179 2 -2.6001068883610456e-01 8.3967573890419036e+00 -1.6527081079524378e-01 2.6786424985688623e+01 1 1 0
4172 62 2 -2.6001068883610456e-01 1.4208090963349228e+01 1.1049431134302177e+00 2.4438012125085468e+01 0 0 0
4186 62 1 5.1998931116389546e-01 1.5033352954928448e+01 -1.8303271051040582e-01 2.8423642392198182e+01 0 0 0
5120 76 2 -2.6001068883610456e-01 1.4445364693706312e+01 4.1945375038910706e+00 4.0620902288776335e+01 0 1 0
1918 29 2 -2.6001068883610456e-01 8.5809315769641916e+00 3.6507361916331256e+00 4.0117567457661387e+01 0 0 0
4666 69 2 -2.6001068883610456e-01 1.4851249181293751e+01 2.8202770138639859e+00 3.4504676626684244e+01 0 0 0
1916 29 1 5.1998931116389546e-01 9.2103169320469327e+00 4.5393382525400741e+00 3.9340827102030360e+01 0 0 0
1931 29 1 5.1998931116389546e-01 1.1403753691240947e+01 9.9614587172600615e+00 3.9687160490583430e+01 0 0 0
1928 29 1 5.1998931116389546e-01 1.1652759082731052e+01 8.5308203584788842e+00 3.9254927162880904e+01 0 0 0
4112 61 2 -2.6001068883610456e-01 9.9484221439360603e+00 1.2987452042252789e+00 3.9502545043739772e+01 0 0 0
1945 29 2 -2.6001068883610456e-01 1.2555590549258733e+01 1.3014211057529714e+01 3.9200794791141838e+01 0 0 0
4101 61 2 -2.6001068883610456e-01 1.3054589629472691e+01 1.5026525804544135e+00 3.7475623347351565e+01 0 0 0
4199 62 2 -2.6001068883610456e-01 1.3929218864489751e+01 9.5047165099132469e-01 3.3533135778850244e+01 0 0 0
1937 29 1 5.1998931116389546e-01 1.0540115299020998e+01 1.1421926499346718e+01 3.7516884114740073e+01 0 0 0
1913 29 1 5.1998931116389546e-01 8.5108319525459617e+00 4.6777353724520019e+00 3.7910621048657838e+01 0 0 0
1941 29 2 -2.6001068883610456e-01 1.1606217942994249e+01 1.2228647028607549e+01 3.5820120144571412e+01 0 0 0
1938 29 2 -2.6001068883610456e-01 9.4932556820285203e+00 1.2403223245945940e+01 3.7277222766328812e+01 0 0 0
4667 69 2 -2.6001068883610456e-01 1.4354697935872656e+01 4.7283524105785091e+00 3.5351332457534902e+01 0 0 0
1604 24 2 -2.6001068883610456e-01 1.5111635309269197e+01 1.1873845417510008e+01 3.5990662214903772e+01 0 0 0
4664 69 2 -2.6001068883610456e-01 1.2704007699828683e+01 4.1584242485231142e+00 3.3268303622884403e+01 0 0 0
1942 29 2 -2.6001068883610456e-01 1.2798287083832060e+01 1.0992589415863772e+01 3.7359443574808573e+01 0 0 0
4098 61 2 -2.6001068883610456e-01 1.1850839086283301e+01 1.1392489011678815e+00 3.4984290934037567e+01 0 0 0
4645 69 2 -2.6001068883610456e-01 1.0930695280943727e+01 9.5804889894874243e+00 3.3790624888922430e+01 0 0 0
4100 61 2 -2.6001068883610456e-01 1.0863394385403254e+01 1.4757047338744882e+00 3.7495689317697128e+01 0 0 0
1940 29 1 5.1998931116389546e-01 1.1892272148314522e+01 1.2031476439881864e+01 3.7133931592093681e+01 0 0 0
1925 29 1 5.1998931116389546e-01 1.0569499060780640e+01 7.5675173075066233e+00 3.8676409548322916e+01 0 0 0
1944 29 2 -2.6001068883610456e-01 1.3590368800705035e+01 1.3632033273999474e+01 3.7233243306383315e+01 0 0 0
1936 29 2 -2.6001068883610456e-01 9.2742536156584947e+00 9.8728281742331436e+00 3.8848769471348007e+01 0 0 0
4658 69 2 -2.6001068883610456e-01 1.4091055995612489e+01 7.2109570303916186e+00 3.4689444995523608e+01 0 0 0
5123 76 2 -2.6001068883610456e-01 1.4323138841252819e+01 1.8832785493074513e+00 4.0067879678916285e+01 0 1 0
1929 29 2 -2.6001068883610456e-01 1.2100199358539520e+01 8.0146379969693360e+00 4.0511196811787137e+01 0 0 0
4651 69 2 -2.6001068883610456e-01 9.7351469488502822e+00 5.8812966544222096e+00 3.4074652351181534e+01 0 0 0
1917 29 2 -2.6001068883610456e-01 1.0486203600091770e+01 4.0688009004881955e+00 3.8989697239672061e+01 0 0 0
1919 29 1 5.1998931116389546e-01 9.4276102361942566e+00 5.7778918498762177e+00 4.0210736466803247e+01 0 0 0
1926 29 2 -2.6001068883610456e-01 1.1179695157371448e+01 6.4439261302103290e+00 3.8299087166165975e+01 0 0 0
1605 24 2 -2.6001068883610456e-01 1.3985218746490169e+01 1.1073273525790581e+01 3.4273503719324083e+01 0 0 0
1930 29 2 -2.6001068883610456e-01 1.2822489107025380e+01 8.5630926143589559e+00 3.8441716073810724e+01 0 0 0
1924 29 2 -2.6001068883610456e-01 9.1542210057172895e+00 8.1470558943102436e+00 4.0482353210197601e+01 0 0 0
4642 69 2 -2.6001068883610456e-01 9.0320199873103970e+00 8.0810867369805148e+00 3.5091575769040517e+01 0 0 0
1934 29 1 5.1998931116389546e-01 1.0335276018061018e+01 1.0797506200969851e+01 3.8909735496235321e+01 0 0 0
4096 61 1 5.1998931116389546e-01 1.1896757532692396e+01 7.8925038746369969e-02 3.5847897730993921e+01 0 0 0
4654 69 2 -2.6001068883610456e-01 1.1672193220536322e+01 7.7503537252457573e+00 3.5132233685744247e+01 0 0 0
1920 29 2 -2.6001068883610456e-01 1.0676513272871526e+01 5.5544368064324612e+00 4.0946961977720861e+01 0 0 0
1915 29 2 -2.6001068883610456e-01 8.8293666067462908e+00 3.4662804780774432e+00 3.7274076006074466e+01 0 0 0
1504 23 2 -2.6001068883610456e-01 1.2936357515956985e+01 1.3671934400727807e+01 3.3084401308749882e+01 0 0 0
1922 29 1 5.1998931116389546e-01 9.3637399314040994e+00 7.1261155927876221e+00 3.9507603878152906e+01 0 0 0
4099 61 1 5.1998931116389546e-01 1.1978856001052758e+01 6.5497550717626518e-01 3.7302570991185782e+01 0 0 0
4657 69 2 -2.6001068883610456e-01 1.3016859383846340e+01 8.1681768836410455e+00 3.2962613175090880e+01 0 0 0
1927 29 2 -2.6001068883610456e-01 1.0102642769126785e+01 8.0292436107088729e+00 3.7491230552235109e+01 0 0 0
4641 69 1 5.1998931116389546e-01 8.7184186855885937e+00 9.0764454054625698e+00 3.4183351551760055e+01 0 0 0
4653 69 1 5.1998931116389546e-01 1.1835021213129513e+01 6.6202117418222945e+00 3.4276551941162914e+01 0 0 0
4655 69 2 -2.6001068883610456e-01 1.1880555740797179e+01 5.4478546400556311e+00 3.5012556837447313e+01 0 0 0
1939 29 2 -2.6001068883610456e-01 1.0330216361135774e+01 1.0376304404804745e+01 3.6620196318466270e+01 0 0 0
4665 69 1 5.1998931116389546e-01 1.4977937926940655e+01 4.1629749124613111e+00 3.4186186100261395e+01 0 0 0
4662 69 1 5.1998931116389546e-01 1.4048245162718773e+01 4.5656154382427490e+00 3.2998668204497783e+01 0 0 0
1914 29 2 -2.6001068883610456e-01 9.0705528153464527e+00 5.6788465430928268e+00 3.7136908659389150e+01 0 0 0
4111 61 1 5.1998931116389546e-01 9.0832592859578103e+00 1.6878567886022494e-01 3.9790785074377453e+01 0 0 0
4643 69 2 -2.6001068883610456e-01 8.7453803224426814e+00 1.0283272404015765e+01 3.4856756269859019e+01 0 0 0
1935 29 2 -2.6001068883610456e-01 9.9274339040066213e+00 1.1815696470099109e+01 3.9721426419948330e+01 0 0 0
4656 69 1 5.1998931116389546e-01 1.3183425835349574e+01 6.9835218501518934e+00 3.3632040320299403e+01 0 0 0
4650 69 1 5.1998931116389546e-01 1.0694076481322751e+01 6.4574530248638906e+00 3.3301776154740871e+01 0 0 0
1943 29 1 5.1998931116389546e-01 1.2333360503065563e+01 1.3350859916756425e+01 3.7827455051431635e+01 0 0 0
1603 24 1 5.1998931116389546e-01 1.5262322407715740e+01 1.1369168418842689e+01 3.4712089460837277e+01 0 0 0
1948 29 2 -2.6001068883610456e-01 1.0300624815560965e+01 1.4279029291079050e+01 3.8473305953853725e+01 0 0 0
1601 24 2 -2.6001068883610456e-01 1.5343879155353870e+01 9.2262630558600609e+00 3.5451621248122557e+01 0 0 0
4103 61 2 -2.6001068883610456e-01 1.1953061242217064e+01 3.4149201986060235e-01 3.9643282652326320e+01 0 0 0
1932 29 2 -2.6001068883610456e-01 1.2537940533316920e+01 1.0760534591321527e+01 3.9671320950191166e+01 0 0 0
4229 62 2 -2.6001068883610456e-01 1.4642252813643347e+01 8.2454672236937643e-01 3.5854591584457019e+01 0 0 0
1608 24 2 -2.6001068883610456e-01 1.5076071572276211e+01 1.3627555256480715e+01 3.4086610145452156e+01 0 0 0
4644 69 1 5.1998931116389546e-01 9.8568558643277822e+00 9.0658325363563623e+00 3.3131908294408511e+01 0 0 0
1923 29 2 -2.6001068883610456e-01 8.2613049155968898e+00 7.2356098856281914e+00 3.8690307863057896e+01 0 0 0
1515 23 2 -2.6001068883610456e-01 8.8442020239503751e+00 1.4293864249282688e+01 3.3399190483458916e+01 0 0 0
13683 201 6 4.0998931116389542e-01 8.6573430424140110e+00 8.3309569650966342e-01 3.4265873613417895e+01 0 2 -2
1593 24 2 -2.6001068883610456e-01 1.5250577325638975e+01 1.0151744127044868e+01 3.7572712832680054e+01 0 0 0
13685 201 6 4.0998931116389542e-01 8.6007864555571079e+00 1.2038810346538924e+00 3.5739070197412865e+01 0 2 -2
5121 76 2 -2.6001068883610456e-01 1.2460244018753908e+01 3.4906369504515968e+00 4.0910402398171406e+01 0 1 0
1933 29 2 -2.6001068883610456e-01 1.0907388297147788e+01 9.8999523709931410e+00 4.1001258808923659e+01 0 0 0
9331 137 2 -2.6001068883610456e-01 1.5075829781169540e+01 1.9240924495993553e-01 4.7554179208176834e+01 0 1 0
5250 77 2 -2.6001068883610456e-01 1.3340232188404521e+01 4.1267133528847078e+00 4.5152535210287603e+01 0 1 0
1657 25 2 -2.6001068883610456e-01 1.3763974384346591e+01 1.1811487875021436e+01 4.6927647690190135e+01 0 0 0
5227 77 3 -3.2001068883610456e-01 1.1136963899006135e+01 2.1245611525642767e+00 4.4883401290892124e+01 0 1 0
5224 77 2 -2.6001068883610456e-01 9.7818257472330270e+00 4.2325451969283634e+00 4.2884897630331494e+01 0 1 0
5228 77 1 6.7998931116389549e-01 1.1543417264766157e+01 2.1710769744471872e+00 4.6310752095352832e+01 0 1 0
1644 25 1 5.1998931116389546e-01 1.3037636038910096e+01 1.4050232317901415e+01 4.4879086065818321e+01 0 0 0
5214 77 1 5.1998931116389546e-01 8.9019226387352468e+00 6.0577558651045553e+00 4.6445084471978028e+01 0 1 0
5223 77 1 5.1998931116389546e-01 1.0387157576710147e+01 4.2457963034608905e+00 4.4177081158027583e+01 0 1 0
5116 76 1 5.1998931116389546e-01 1.3671658580848502e+01 4.1826802257876841e+00 4.2878049734199706e+01 0 1 0
5229 77 1 4.1998931116389543e-01 1.0605489100374056e+01 1.1955413619994524e+00 4.7087199375268490e+01 0 1 0
5240 77 2 -2.6001068883610456e-01 1.2891441980821288e+01 1.8388429198719940e+00 4.6512885676140641e+01 0 1 0
5220 77 1 5.1998931116389546e-01 1.0641151007930187e+01 5.7431338596424490e+00 4.4499226621905301e+01 0 1 0
1661 25 2 -2.6001068883610456e-01 1.5178932291400566e+01 1.0112677187165087e+01 4.4588825520763898e+01 0 0 0
5230 77 3 -3.2001068883610456e-01 1.0347181318516702e+01 1.8766026009340588e+00 4.8318913605020747e+01 0 1 0
5251 77 2 -2.6001068883610456e-01 1.3555950608667654e+01 2.2009440396915685e+00 4.4321413006355357e+01 0 1 0
1642 25 2 -2.6001068883610456e-01 1.0655484863178035e+01 1.3692858730416445e+01 4.4640926243013858e+01 0 0 0
5218 77 2 -2.6001068883610456e-01 1.1077432956596299e+01 6.3710663846779658e+00 4.6752875121399079e+01 0 1 0
5119 76 1 5.1998931116389546e-01 1.3722258753475796e+01 3.4694350519521597e+00 4.1534948813195051e+01 0 1 0
5217 77 1 5.1998931116389546e-01 1.0138637242328560e+01 6.4899998948896300e+00 4.5741579801796938e+01 0 1 0
5221 77 2 -2.6001068883610456e-01 1.1973149069422099e+01 5.9800719122407866e+00 4.4512965753465586e+01 0 1 0
5219 77 2 -2.6001068883610456e-01 1.0023028784891023e+01 7.8587706528768022e+00 4.5561604049487293e+01 0 1 0
5238 77 2 -2.6001068883610456e-01 1.1168779461088439e+01 2.5832740902969555e+00 4.2757039332185180e+01 0 1 0
1666 25 2 -2.6001068883610456e-01 1.5362722378950439e+01 6.3687428769380663e+00 4.7449013269977179e+01 0 0 0
1921 29 2 -2.6001068883610456e-01 8.4213409030336326e+00 5.7994767013793398e+00 4.1122134391634695e+01 0 0 0
5249 77 1 5.1998931116389546e-01 1.2969396376913458e+01 3.4535769093513493e+00 4.4044687960622348e+01 0 1 0
9340 137 2 -2.6001068883610456e-01 1.4897939716299559e+01 3.1623867879490835e+00 4.7422662175344932e+01 0 1 0
1648 25 2 -2.6001068883610456e-01 1.4832198683599232e+01 1.2509577094880743e+01 4.4536271885614184e+01 0 0 0
1651 25 2 -2.6001068883610456e-01 1.1545587200751193e+01 1.1907173221156306e+01 4.3184544576811078e+01 0 0 0
5243 77 2 -2.6001068883610456e-01 1.2449748427994363e+01 8.4984671239593323e-01 4.8947961414192811e+01 0 1 0
1655 25 2 -2.6001068883610456e-01 1.1668405483313476e+01 9.9090345329048830e+00 4.4735983765042072e+01 0 0 0
1656 25 1 5.1998931116389546e-01 1.3441330671455072e+01 1.0689207218133376e+01 4.6196709053757310e+01 0 0 0
5118 76 2 -2.6001068883610456e-01 1.2980918627769238e+01 5.3411377195920027e+00 4.2596623640714363e+01 0 1 0
5226 77 1 4.1998931116389543e-01 1.1471871016690942e+01 3.1927411788483413e+00 4.3994140102908567e+01 0 1 0
5239 77 2 -2.6001068883610456e-01 1.1268434240531493e+01 3.4621953585840952e+00 4.6810591136898822e+01 0 1 0
5216 77 2 -2.6001068883610456e-01 8.6563495362863634e+00 6.8647760999772052e+00 4.7496364302678785e+01 0 1 0
1654 25 2 -2.6001068883610456e-01 1.1429795791968939e+01 1.1873827609589307e+01 4.5764173927261822e+01 0 0 0
1652 25 2 -2.6001068883610456e-01 1.3434216769198827e+01 1.0759307663043126e+01 4.2871897875461805e+01 0 0 0
1650 25 1 5.1998931116389546e-01 1.2775028297644234e+01 1.1624748531933998e+01 4.3777362278515895e+01 0 0 0
5122 76 1 5.1998931116389546e-01 1.4326440533445748e+01 2.0901352325128189e+00 4.1460960625438517e+01 0 1 0
1649 25 2 -2.6001068883610456e-01 1.3932030796486908e+01 1.3530158424466546e+01 4.2740701809143808e+01 0 0 0
5231 77 1 6.7998931116389549e-01 1.1542805779080439e+01 1.9417099214117937e+00 4.9187878240672696e+01 0 1 0
1667 25 2 -2.6001068883610456e-01 1.4759467081982194e+01 8.2161110473159908e+00 4.8310786185825869e+01 0 0 0
1653 25 1 5.1998931116389546e-01 1.2402747993605088e+01 1.1029761585391565e+01 4.5080584245663218e+01 0 0 0
4115 61 2 -2.6001068883610456e-01 9.4724099787733849e+00 8.2497744556883312e-01 4.2103710450666156e+01 0 0 0
5222 77 2 -2.6001068883610456e-01 1.0236125760983102e+01 6.4311939518555468e+00 4.3387703108099508e+01 0 1 0
1658 25 2 -2.6001068883610456e-01 1.2705348875434884e+01 9.9551375879097108e+00 4.7085418227867329e+01 0 0 0
5124 76 2 -2.6001068883610456e-01 1.3432493028664190e+01 1.1382910229285557e+00 4.1973872592483190e+01 0 1 0
5225 77 2 -2.6001068883610456e-01 9.4833074338940051e+00 3.7040925434509933e+00 4.5026131201964134e+01 0 1 0
5241 77 2 -2.6001068883610456e-01 9.4623105895376245e+00 1.1277703437993658e+00 4.6277697699201987e+01 0 1 0
1664 25 2 -2.6001068883610456e-01 1.3620457902879640e+01 7.7612804068343388e+00 4.5610408956863701e+01 0 0 0
1647 25 1 5.1998931116389546e-01 1.3654337613212309e+01 1.2923243224433026e+01 4.3953483130054565e+01 0 0 0
5242 77 2 -2.6001068883610456e-01 1.2309997285309752e+01 2.9866675886622849e+00 4.8801647814475082e+01 0 1 0
1662 25 1 5.1998931116389546e-01 1.4794753785105366e+01 8.3421316872275160e+00 4.5956498052072845e+01 0 0 0
5117 76 2 -2.6001068883610456e-01 1.4952801453791052e+01 4.4998226230402825e+00 4.3207133513244827e+01 0 1 0
5215 77 2 -2.6001068883610456e-01 9.0235774090455898e+00 4.7623978313983093e+00 4.7003025202610225e+01 0 1 0
1645 25 2 -2.6001068883610456e-01 1.2948942659560815e+01 1.3741776602781249e+01 4.6239888449793412e+01 0 0 0
1659 25 1 5.1998931116389546e-01 1.4730332537449449e+01 9.8617424580105180e+00 4.5925135463518338e+01 0 0 0
1665 25 1 5.1998931116389546e-01 1.5443393032898745e+01 7.7211046183689067e+00 4.7232698009112980e+01 0 0 0
15311 201 6 4.0998931116389542e-01 1.5214931443327480e+01 9.0824211074866579e+00 5.6744218143864472e+01 0 1 0
14952 201 6 4.0998931116389542e-01 1.2474162136428507e+01 2.9501109345896817e+00 5.5350895628508226e+01 1 1 0
5236 77 5 -7.0631068883610459e-01 1.2194484044980310e+01 1.3226354488406704e+00 5.3426466233747433e+01 0 1 0
13883 201 6 4.0998931116389542e-01 1.0744819184935169e+01 7.8931472682651505e-01 5.4597409511722141e+01 -4 1 -2
16482 201 8 -2.0911068883610456e-01 1.4405808910549093e+01 9.0935769041278355e-02 5.4321242070113350e+01 1 0 -1
16481 201 6 4.0298931116389547e-01 1.3745410520863333e+01 7.8735777287172248e-01 5.4071084377800574e+01 1 0 -1
16413 201 6 4.0298931116389547e-01 1.0313805171032065e+01 5.1033987183394780e+00 5.2169315721489518e+01 1 0 -2
15409 201 7 -8.2001068883610451e-01 1.4359789959673410e+01 1.1985754948367301e+01 5.4752803533921394e+01 3 0 -1
9949 146 2 -2.6001068883610456e-01 8.5160111133424330e+00 7.6382122984009024e+00 5.5064230402706755e+01 0 0 -1
16364 201 6 4.0298931116389547e-01 1.2036640523506183e+01 1.2509640110064508e+01 5.5624342425949827e+01 0 1 0
14276 201 6 4.0998931116389542e-01 1.0909032526769732e+01 9.0572193778627792e+00 5.2276011162072500e+01 -1 3 0
10845 160 1 7.7998931116389547e-01 1.0411792514387127e+01 1.1868968832207127e+01 5.0596303557172007e+01 1 0 0
16036 201 7 -8.2001068883610451e-01 1.4225339664923650e+01 1.0857171585049171e+01 5.2304845504978083e+01 -1 -1 -4
14065 201 7 -8.2001068883610451e-01 1.1050610733501275e+01 5.9644565671780265e+00 5.0654347187944616e+01 1 -1 1
10850 160 2 -2.6001068883610456e-01 1.1806587209860341e+01 1.3575838066112476e+01 5.1537616761449051e+01 1 0 0
16362 201 8 -2.0911068883610456e-01 1.1268218881064668e+01 1.3073277610478030e+01 5.5315964669569610e+01 0 1 0
10848 160 1 5.1998931116389546e-01 1.1141663554456606e+01 1.3235604726288070e+01 5.0381390245889023e+01 1 0 0
14328 201 6 4.0998931116389542e-01 1.1904311856076010e+01 6.6060315727360015e+00 5.5507528951597791e+01 -1 5 1
14274 201 6 4.0998931116389542e-01 9.5142649481727126e+00 8.4795217284830624e+00 5.2424960496207504e+01 -1 3 0
15310 201 7 -8.2001068883610451e-01 1.4291157544451424e+01 8.9635863900289241e+00 5.7016358551050367e+01 0 1 0
4358 64 2 -2.6001068883610456e-01 1.3910663909482311e+01 1.4674485825270356e-01 5.7030473340328015e+01 0 0 -1
14470 201 7 -8.2001068883610451e-01 9.6439992588302310e+00 4.4095081071768307e+00 5.6461438349971267e+01 2 1 3
5244 77 2 -2.6001068883610456e-01 1.0381667775349085e+01 1.0166354925498011e+00 5.0980874234019552e+01 0 1 0
9940 146 5 -7.0631068883610459e-01 8.5058099516743670e+00 1.2139287530738475e+01 5.5775066823258783e+01 0 0 -1
14275 201 7 -8.2001068883610451e-01 1.0362696078206755e+01 8.2932418502873144e+00 5.2028483016508751e+01 -1 3 0
10847 160 2 -2.6001068883610456e-01 9.5937849542512570e+00 1.1745586715665864e+01 5.1725892185512151e+01 1 0 0
10859 160 2 -2.6001068883610456e-01 9.9393645201160172e+00 1.4091726722815544e+01 5.2802978009933149e+01 1 0 0
14064 201 6 4.0998931116389542e-01 1.0896322032357945e+01 6.9129890864446750e+00 5.0730425851547892e+01 1 -1 1
16363 201 6 4.0298931116389547e-01 1.1209821741679599e+01 1.3661716416807540e+01 5.6090562053959296e+01 0 1 0
13882 201 7 -8.2001068883610451e-01 1.0236584346563999e+01 4.4907075412908276e-01 5.5334336139687935e+01 -4 1 -2
5234 77 5 -7.0631068883610459e-01 1.2052133642328279e+01 3.8347527868847062e+00 5.2731261241605132e+01 0 1 0
16416 201 6 4.0298931116389547e-01 1.0547178422318483e+01 5.9458926119747879e+00 5.3461718793725332e+01 1 0 -2
16415 201 6 4.0298931116389547e-01 1.0143179038199612e+01 4.5303983701482249e+00 5.3504121841129411e+01 1 0 -2
14014 201 7 -8.2001068883610451e-01 1.4220211542289444e+01 5.3173808461205434e+00 5.3821300450087122e+01 5 -3 -1
15439 201 7 -8.2001068883610451e-01 1.1948327284308531e+01 1.0690411102650415e+01 5.6658004588853757e+01 0 1 -1
16035 201 6 4.0998931116389542e-01 1.4006958403189449e+01 1.1506264787403508e+01 5.3003542659623264e+01 -1 -1 -4
15405 201 6 4.0998931116389542e-01 8.9873854264757362e+00 3.6876109860045800e+00 5.5006421170559236e+01 -1 3 2
15766 201 7 -8.2001068883610451e-01 1.1975086374196284e+01 9.7607359785808416e+00 5.3886430719227015e+01 0 1 0
15765 201 6 4.0998931116389542e-01 1.2259096008388669e+01 8.8000108317918162e+00 5.3818204644854454e+01 0 1 0
15440 201 6 4.0998931116389542e-01 1.1645568376926043e+01 9.9965725761808812e+00 5.6135760495986553e+01 0 1 -1
16483 201 6 4.0298931116389547e-01 1.5257564524999438e+01 4.1106018628904450e-01 5.4033489858902712e+01 1 0 -1
5235 77 5 -7.0631068883610459e-01 1.4017587151448648e+01 2.1890941362278418e+00 5.1745981059513632e+01 0 1 0
14777 201 6 4.0998931116389542e-01 1.4738066783745417e+01 3.4356941987325382e+00 5.6066937271822304e+01 -3 2 -2
16037 201 6 4.0998931116389542e-01 1.5156536966423289e+01 1.1009155020525965e+01 5.2192157497116348e+01 -1 -1 -4
13909 201 7 -8.2001068883610451e-01 1.4853321338443694e+01 4.7080410335046450e+00 5.0824408164279106e+01 1 -3 0
9950 146 2 -2.6001068883610456e-01 9.5112590012848859e+00 9.5133706765533574e+00 5.5983469902574519e+01 0 0 -1
15438 201 6 4.0998931116389542e-01 1.2683539794332207e+01 1.0165798696446956e+01 5.7073143186456754e+01 0 1 -1
14066 201 6 4.0998931116389542e-01 1.1824762379447909e+01 6.0382777720672269e+00 5.0073314581287704e+01 1 -1 1
5245 77 2 -2.6001068883610456e-01 1.0319153250430990e+01 3.1925390217539928e+00 5.0712115495512556e+01 0 1 0
14953 201 7 -8.2001068883610451e-01 1.2971699568328789e+01 2.8153815303869636e+00 5.6175006529064930e+01 1 1 0
5233 77 4 1.4738893111638955e+00 1.2344381580332357e+01 2.3307929224959589e+00 5.2043846613933951e+01 0 1 0
13908 201 6 4.0998931116389542e-01 1.5401815834739647e+01 3.9792182800409637e+00 5.0378413407704173e+01 1 -3 0
14330 201 6 4.0998931116389542e-01 1.0970240909599672e+01 7.5976288416253439e+00 5.4968791592711881e+01 -1 5 1
15406 201 7 -8.2001068883610451e-01 9.3439888852401669e+00 3.1769563164949091e+00 5.4199577255473166e+01 -1 3 2
5232 77 1 1.6598931116389545e-01 1.1179978079087086e+01 2.1376266890278561e+00 5.0652183618263273e+01 0 1 0
14015 201 6 4.0998931116389542e-01 1.3507316899098134e+01 4.7375047522686691e+00 5.3426148655656661e+01 5 -3 -1
16414 201 8 -2.0911068883610456e-01 9.8965283315991126e+00 5.3487801668269555e+00 5.3006445921682612e+01 1 0 -2
14329 201 7 -8.2001068883610451e-01 1.1505502048944861e+01 6.8338271578637642e+00 5.4627657410495893e+01 -1 5 1
16361 201 6 4.0298931116389547e-01 1.0574760507959319e+01 1.2468401282085429e+01 5.5628618809946964e+01 0 1 0
14469 201 6 4.0998931116389542e-01 9.5729188342800988e+00 3.7404958501355550e+00 5.7173497342072537e+01 2 1 3
14013 201 6 4.0998931116389542e-01 1.3958993977183519e+01 6.1359060973642405e+00 5.3466489052609830e+01 5 -3 -1
15767 201 6 4.0998931116389542e-01 1.2496361334695614e+01 1.0130396261214962e+01 5.3095153119052242e+01 0 1 0
9938 146 1 1.6598931116389545e-01 8.3549528115962008e+00 9.3012166898847237e+00 5.6678315731035561e+01 0 0 -1
14471 201 6 4.0998931116389542e-01 1.0483158964897417e+01 4.8770392302324828e+00 5.6760368963154896e+01 2 1 3
10844 160 2 -2.6001068883610456e-01 9.8121242987038642e+00 1.1574357461044112e+01 4.9393604489282090e+01 1 0 0
14986 201 7 -8.2001068883610451e-01 1.3956460259592241e+01 7.7409186793781641e+00 5.2500373806815183e+01 0 3 -2
14775 201 6 4.0998931116389542e-01 1.5342227084450967e+01 4.4711994793205267e+00 5.5096067400022314e+01 -3 2 -2
5918 87 5 -7.0631068883610459e-01 1.1769151234173808e+01 5.9262063824880773e+00 5.7406497157505470e+01 0 0 -1
14036 201 6 4.0998931116389542e-01 1.0260528485535310e+01 1.0866673868152490e+00 5.7423551895410348e+01 0 -2 -4
15410 201 6 4.0998931116389542e-01 1.4418476614635230e+01 1.1022139367868640e+01 5.4969669331889754e+01 3 0 -1
13910 201 6 4.0998931116389542e-01 1.4686108384207369e+01 4.2866273502487342e+00 5.1707900185314656e+01 1 -3 0
10846 160 2 -2.6001068883610456e-01 1.1412023963170643e+01 1.0838194502319615e+01 5.0741363205879864e+01 1 0 0
14985 201 6 4.0998931116389542e-01 1.4309351763688538e+01 7.2097533365619642e+00 5.1725842613584632e+01 0 3 -2
14987 201 6 4.0998931116389542e-01 1.4041967936358475e+01 8.6005889926931332e+00 5.2123719709377490e+01 0 3 -2
14954 201 6 4.0998931116389542e-01 1.2312139003338620e+01 2.5096504723362587e+00 5.6748163438629092e+01 1 1 0
15408 201 6 4.0998931116389542e-01 1.5297887438398151e+01 1.2221672027728665e+01 5.4978274000620686e+01 3 0 -1
15407 201 6 4.0998931116389542e-01 8.9983611505185674e+00 2.2760157957354838e+00 5.4328281895690729e+01 -1 3 2
15309 201 6 4.0998931116389542e-01 1.4221618888133541e+01 8.0500164492045521e+00 5.7216159750276724e+01 0 1 0
9560 141 2 -2.6001068883610456e-01 8.2483567062782832e+00 7.9375105820987202e-01 4.9520089913001584e+01 0 0 -1
10849 160 2 -2.6001068883610456e-01 1.2157689735477270e+01 1.3123619550168650e+01 4.9384655009825600e+01 1 0 0
12970 191 2 -2.6001068883610456e-01 1.4798247393949506e+01 2.5738290490168307e+01 5.5881482829523499e-01 1 0 1
10191 150 2 -2.6001068883610456e-01 1.5201992741968647e+01 2.4544693564028265e+01 7.0346616252965770e+00 0 0 0
3850 57 1 5.1998931116389546e-01 1.1562948249220993e+01 1.9867590458040223e+01 5.8383921092061000e+00 0 0 0
12965 191 1 5.1998931116389546e-01 1.2841904578140282e+01 2.4340755943116040e+01 7.5657450921013392e-01 1 0 1
13070 192 1 4.1998931116389543e-01 9.1872210640168728e+00 2.5632996802993329e+01 1.3386699813098781e+00 1 0 1
13082 192 2 -2.6001068883610456e-01 9.7904330558887960e+00 2.6194428885064536e+01 2.3532290360023500e-01 1 0 1
12967 191 2 -2.6001068883610456e-01 1.3256279190341523e+01 2.3687084900721150e+01 -3.4012100992328914e-01 1 0 1
3665 54 4 1.4738893111638955e+00 9.6820883088984502e+00 1.6461374249777510e+01 -4.3343700379754480e-01 0 0 0
3849 57 2 -2.6001068883610456e-01 1.0311686216739410e+01 1.8061784777716500e+01 6.8343955023496124e+00 0 0 0
3847 57 1 5.1998931116389546e-01 1.0477404922126290e+01 1.8789675610833992e+01 5.6800454009104167e+00 0 0 0
13095 192 2 -2.6001068883610456e-01 9.5102236911313227e+00 2.5541223569755434e+01 3.7386040855979155e+00 1 0 1
1236 19 2 -2.6001068883610456e-01 9.0731640834266489e+00 1.4682671952746400e+01 7.4538616568296128e+00 1 0 0
3677 54 2 -2.6001068883610456e-01 1.0715959300201959e+01 1.7531986188582753e+01 1.5382720175800131e+00 0 0 0
13064 192 1 5.1998931116389546e-01 8.5001285555594190e+00 2.8028770109905992e+01 2.0639179922860533e+00 1 0 1
3857 57 2 -2.6001068883610456e-01 1.2656815251122755e+01 1.7037147910685782e+01 6.1782832830169125e+00 0 0 0
13071 192 3 -3.2001068883610456e-01 8.5986167580115964e+00 2.4427229083749147e+01 8.5926781905829486e-01 1 0 1
3861 57 2 -2.6001068883610456e-01 1.4588299995821341e+01 1.6862428910518634e+01 4.7243367247313284e+00 0 0 0
3664 54 1 1.6598931116389545e-01 1.0698103779317146e+01 1.7890017426180400e+01 1.6833801581843694e-01 0 0 0
12963 191 2 -2.6001068883610456e-01 1.0884293672707384e+01 2.3076295460061043e+01 6.7978731150505944e-01 1 0 1
3853 57 1 5.1998931116389546e-01 1.2800573731957943e+01 1.9418271614739737e+01 6.6204633607119439e+00 0 0 0
15525 201 6 4.0998931116389542e-01 1.0359773620746562e+01 1.4725061785843749e+01 4.0431997591728930e+00 -2 1 1
12960 191 2 -2.6001068883610456e-01 1.0312329202047318e+01 2.3138149760594573e+01 3.2726388463447207e+00 1 0 1
15526 201 7 -8.2001068883610451e-01 1.1309822571697389e+01 1.4882465115560914e+01 3.7730435042067887e+00 -2 1 1
3869 57 4 1.4738893111638955e+00 1.4249092129100005e+01 1.4590521546419197e+01 1.2371381907558481e+00 0 0 0
10216 150 1 7.7998931116389547e-01 9.6977793947539865e+00 2.5899567612045246e+01 6.9969979684880581e+00 0 0 0
12971 191 1 5.1998931116389546e-01 1.4985716045166727e+01 2.4082562098619523e+01 2.2220554444617875e+00 1 0 1
3859 57 1 5.1998931116389546e-01 1.4173533804227946e+01 1.8178514296826272e+01 4.7713679752973901e+00 0 0 0
13066 192 2 -2.6001068883610456e-01 9.1355841845434824e+00 2.8058834950142270e+01 3.3393378799848183e+00 1 0 1
13094 192 2 -2.6001068883610456e-01 1.1178788065348350e+01 2.6372055046726246e+01 2.4764709944408083e+00 1 0 1
10227 150 2 -2.6001068883610456e-01 9.0898962564528158e+00 2.7221456505465746e+01 6.9774351124819338e+00 0 0 0
10190 150 1 5.1998931116389546e-01 1.5261279332149378e+01 2.5912719091982542e+01 6.9251453345046468e+00 0 0 0
12964 191 2 -2.6001068883610456e-01 1.2534307417498322e+01 2.2397624398577214e+01 2.0045419184484392e+00 1 0 1
12959 191 1 5.1998931116389546e-01 1.1061762626446356e+01 2.4132060045389910e+01 2.7319803207734403e+00 1 0 1
3842 57 2 -2.6001068883610456e-01 9.0912529482875737e+00 2.1712005662931467e+01 5.9261695087127118e+00 0 0 0
15527 201 6 4.0998931116389542e-01 1.1114392084997741e+01 1.5222031501436687e+01 2.8066358516120782e+00 -2 1 1
3846 57 2 -2.6001068883610456e-01 8.2070099429420171e+00 1.8248799504198111e+01 5.2648430571402631e+00 0 0 0
12973 191 2 -2.6001068883610456e-01 1.4317514669323630e+01 2.3560333956467492e+01 3.3139835466057455e+00 1 0 1
3852 57 2 -2.6001068883610456e-01 1.1818166846998032e+01 2.0374157846454612e+01 4.5660154623514320e+00 0 0 0
10192 150 2 -2.6001068883610456e-01 1.4555760622602016e+01 2.5946657996562031e+01 5.7440103197363044e+00 0 0 0
13093 192 1 5.1998931116389546e-01 1.0213139521753163e+01 2.5387346337402832e+01 2.5436006412144527e+00 1 0 1
3860 57 2 -2.6001068883610456e-01 1.3240042516891174e+01 1.8380646901478798e+01 3.8264205157941635e+00 0 0 0
3674 54 2 -2.6001068883610456e-01 1.2970409550526842e+01 1.8179478060713873e+01 9.3856577148217790e-01 0 0 0
12968 191 1 5.1998931116389546e-01 1.4008113173660671e+01 2.5048112896216843e+01 1.4895986144015188e+00 1 0 1
12962 191 1 5.1998931116389546e-01 1.1821279564010517e+01 2.3535517248030050e+01 1.5468727102046171e+00 1 0 1
13063 192 2 -2.6001068883610456e-01 1.0736847725484578e+01 2.8225445287149387e+01 1.0020524712865941e+00 1 0 1
3667 54 5 -7.0631068883610459e-01 9.1439063470849256e+00 1.5584697678334992e+01 8.9523113791762821e-01 0 0 0
12961 191 2 -2.6001068883610456e-01 1.1953210833613680e+01 2.4346109128037835e+01 3.7467412412031846e+00 1 0 1
12969 191 2 -2.6001068883610456e-01 1.3519263320305345e+01 2.5936465249828501e+01 2.4679154529830689e+00 1 0 1
3856 57 1 5.1998931116389546e-01 1.3510493638003208e+01 1.8133746193388887e+01 6.1338998309242196e+00 0 0 0
3844 57 1 5.1998931116389546e-01 9.0981122789473279e+00 1.9358726647316928e+01 5.4134617249612447e+00 0 0 0
10226 150 2 -2.6001068883610456e-01 8.8683079688981614e+00 2.5030779555314634e+01 6.3021888937324286e+00 0 0 0
3848 57 2 -2.6001068883610456e-01 1.0668696877521526e+01 1.7927027842328734e+01 4.6444800849768226e+00 0 0 0
3841 57 1 5.1998931116389546e-01 8.4945163993525910e+00 2.0499014820722355e+01 6.2704224354012643e+00 0 0 0
3875 57 2 -2.6001068883610456e-01 1.5130354052424661e+01 1.7090732392202458e+01 2.4299737196682165e+00 0 0 0
3851 57 2 -2.6001068883610456e-01 1.1178421932882804e+01 2.0960713392568948e+01 6.5900179442347921e+00 0 0 0
3676 54 2 -2.6001068883610456e-01 1.0010218650167356e+01 1.9058800937514878e+01 7.4428563108370163e-02 0 0 0
13061 192 1 5.1998931116389546e-01 9.4450026343911233e+00 2.8761148480328227e+01 1.0000792355501913e+00 1 0 1
3855 57 2 -2.6001068883610456e-01 1.3726826995125927e+01 2.0437296837763302e+01 6.6212360852215868e+00 0 0 0
13092 192 2 -2.6001068883610456e-01 9.2275268613692010e+00 2.0934676773775674e+01 1.5570223523022138e+00 1 0 1
10225 150 2 -2.6001068883610456e-01 1.0948445503943612e+01 2.5844593382896953e+01 6.2504591080336160e+00 0 0 0
3858 57 2 -2.6001068883610456e-01 1.4472166413639398e+01 1.7798060471447151e+01 7.0451367105222777e+00 0 0 0
12976 191 2 -2.6001068883610456e-01 1.4618650381180725e+01 2.2042950795294619e+01 1.0135572404512920e+00 1 0 1
3872 57 5 -7.0631068883610459e-01 1.2671596578440292e+01 1.5120703439965695e+01 8.9609044314478037e-01 0 0 0
10183 150 2 -2.6001068883610456e-01 1.4850287959020275e+01 2.8531369537734150e+01 6.0909912969119722e+00 0 0 0
3845 57 2 -2.6001068883610456e-01 9.2126280942315493e+00 1.9946630669701523e+01 4.1539362942411904e+00 0 0 0
12966 191 2 -2.6001068883610456e-01 1.2071903957147743e+01 2.5348763257562172e+01 2.0574577812268932e-01 1 0 1
3663 54 1 6.7998931116389549e-01 1.2162601781375097e+01 1.8237867570562667e+01 -2.0974357927678250e-01 0 0 0
10194 150 2 -2.6001068883610456e-01 1.3042610709213831e+01 2.6243357359729227e+01 7.6791063891063818e+00 0 0 0
8582 126 2 -2.6001068883610456e-01 1.1406380221167710e+01 2.8682836194352316e+01 7.3626014332125154e+00 0 0 0
15484 201 7 -8.2001068883610451e-01 8.6881016411247050e+00 1.5133371194595787e+01 4.3673089949258257e+00 3 4 1
3874 57 2 -2.6001068883610456e-01 1.5076039758809230e+01 2.0481093213447103e+01 4.6650738650824968e+00 0 0 0
15485 201 6 4.0998931116389542e-01 8.4909633230577093e+00 1.6083966111034126e+01 4.0826107161658021e+00 3 4 1
13081 192 1 7.7998931116389547e-01 8.2508836034864768e+00 2.1029915110206467e+01 6.1842298349673452e-01 1 0 1
3862 57 1 4.1998931116389543e-01 1.5431255354972285e+01 1.9134074150306908e+01 4.5379959712570752e+00 0 0 0
16780 201 6 4.0298931116389547e-01 1.3370920843144404e+01 1.4335476441198702e+01 4.5355815663192889e+00 1 0 0
3838 57 1 5.1998931116389546e-01 8.4549396664216676e+00 2.0289326612248111e+01 7.7969763980946372e+00 0 0 0
13058 192 1 5.1998931116389546e-01 9.0532889259018656e+00 2.8819136274724659e+01 -4.7673545100482817e-01 1 0 1
10104 149 2 -2.6001068883610456e-01 1.1295937927350503e+01 2.2648092660138619e+01 1.4551918815021256e+01 0 0 0
11540 170 2 -2.6001068883610456e-01 1.2256657453230815e+01 1.7461637042670734e+01 1.5600453992294959e+01 1 0 0
10108 149 2 -2.6001068883610456e-01 9.1746033501707895e+00 2.4041178310957729e+01 1.3825611970208774e+01 0 0 0
3840 57 2 -2.6001068883610456e-01 9.7916417676585539e+00 2.0064486533709662e+01 8.1469374001860508e+00 0 0 0
10197 150 2 -2.6001068883610456e-01 1.3708330635097896e+01 2.6513514784452617e+01 1.0162970990567107e+01 0 0 0
10203 150 2 -2.6001068883610456e-01 1.4071484617456752e+01 2.2178662209504253e+01 9.3383950278693533e+00 0 0 0
10107 149 2 -2.6001068883610456e-01 8.4975545128515559e+00 2.2897034883825661e+01 1.5489245148453856e+01 0 0 0
72 2 2 -2.6001068883610456e-01 1.2866198143859533e+01 2.6814060621238248e+01 1.5190269073569331e+01 0 0 0
8461 125 1 5.1998931116389546e-01 1.0325029494437862e+01 2.7961859062876950e+01 1.1801275940784363e+01 0 0 0
10230 150 2 -2.6001068883610456e-01 1.1252224835341382e+01 2.3861771633980471e+01 1.2527803838092604e+01 0 0 0
1253 19 2 -2.6001068883610456e-01 1.2568541302127867e+01 1.4688105410325894e+01 1.2147464799200653e+01 1 0 0
1252 19 1 5.1998931116389546e-01 1.3012427193175359e+01 1.5819515100942272e+01 1.1444685881518060e+01 1 0 0
11537 170 2 -2.6001068883610456e-01 1.4587278944850258e+01 1.8988095632905129e+01 1.5615186876283365e+01 1 0 0
10096 149 2 -2.6001068883610456e-01 1.4267461316784086e+01 2.2039866944393193e+01 1.1936645945575590e+01 0 0 0
10204 150 2 -2.6001068883610456e-01 1.3150762640475243e+01 2.3736302637536532e+01 8.1098154637968705e+00 0 0 0
8462 125 2 -2.6001068883610456e-01 1.1475124914473852e+01 2.7170424398090343e+01 1.1849838851682188e+01 0 0 0
10103 149 1 5.1998931116389546e-01 1.0191802790487756e+01 2.1877082958623888e+01 1.4145391811227158e+01 0 0 0
10202 150 1 5.1998931116389546e-01 1.3596069730575920e+01 2.3495263006251651e+01 9.3948223912776712e+00 0 0 0
1250 19 2 -2.6001068883610456e-01 1.0808808413734040e+01 1.6543901287953659e+01 1.1034894322697035e+01 1 0 0
10206 150 3 -3.2001068883610456e-01 1.1488566102832467e+01 2.4724622497118961e+01 9.9380948805249290e+00 0 0 0
3854 57 2 -2.6001068883610456e-01 1.2447056902694106e+01 1.9217674480536225e+01 7.9233516660349075e+00 0 0 0
10102 149 2 -2.6001068883610456e-01 1.0175488398347632e+01 2.1956075786168292e+01 1.1773481793313326e+01 0 0 0
10196 150 1 5.1998931116389546e-01 1.4648194945525727e+01 2.5869680167751802e+01 9.3647055575888789e+00 0 0 0
205 3 2 -2.6001068883610456e-01 1.3132418383129760e+01 2.4510355102281491e+01 1.5104679994218763e+01 0 0 0
1261 19 1 5.1998931116389546e-01 1.5295837186807219e+01 1.7905949795905542e+01 1.0704884044386670e+01 1 0 0
10228 150 1 5.1998931116389546e-01 1.2468616877938182e+01 2.3628225005184522e+01 1.1849731823125930e+01 0 0 0
3837 57 2 -2.6001068883610456e-01 8.4006464837737198e+00 1.7837661238545095e+01 8.0576645989925950e+00 0 0 0
10207 150 1 6.7998931116389549e-01 1.0378895769799499e+01 2.4274587309270814e+01 9.1567677348441983e+00 0 0 0
10219 150 2 -2.6001068883610456e-01 1.0828306979535135e+01 2.3447382491733340e+01 8.1713573431639794e+00 0 0 0
10098 149 2 -2.6001068883610456e-01 1.2777309567433058e+01 2.0238668383461857e+01 1.3383111759857378e+01 0 0 0
10217 150 2 -2.6001068883610456e-01 1.1526335345682920e+01 2.2447876272811826e+01 1.0048906660080068e+01 0 0 0
10229 150 2 -2.6001068883610456e-01 1.3260705690314445e+01 2.4780603186392106e+01 1.2212573823238904e+01 0 0 0
10095 149 2 -2.6001068883610456e-01 1.3498207755575532e+01 2.2608181675316342e+01 1.3807525489160014e+01 0 0 0
1259 19 2 -2.6001068883610456e-01 1.4714563667356705e+01 1.6488068602577084e+01 8.9062265417267046e+00 1 0 0
10195 150 2 -2.6001068883610456e-01 1.4634156741971948e+01 2.7845641989591947e+01 8.1198792617895172e+00 0 0 0
10101 149 2 -2.6001068883610456e-01 1.0038704968174375e+01 1.9930996699129789e+01 1.2682442034043870e+01 0 0 0
10199 150 1 5.1998931116389546e-01 1.4826483793812608e+01 2.4424355167829066e+01 9.6809749490691637e+00 0 0 0
10097 149 1 5.1998931116389546e-01 1.2171507095847589e+01 2.1048890480206023e+01 1.2481860138601125e+01 0 0 0
8466 125 2 -2.6001068883610456e-01 1.0328845641247606e+01 2.7326003603047624e+01 1.4071185470270342e+01 0 0 0
10099 149 2 -2.6001068883610456e-01 1.2307500437181867e+01 2.0415688633853499e+01 1.1249983262168275e+01 0 0 0
10220 150 2 -2.6001068883610456e-01 1.0957651273135451e+01 2.6248978816322833e+01 8.9162118109034356e+00 0 0 0
1251 19 2 -2.6001068883610456e-01 1.2269363914783522e+01 1.7399751758866220e+01 9.8087800881653084e+00 1 0 0
1258 19 1 5.1998931116389546e-01 1.5216443899228590e+01 1.6470298526478420e+01 1.0146904281184588e+01 1 0 0
1254 19 2 -2.6001068883610456e-01 1.3079055219461583e+01 1.6812099623792434e+01 1.2388365798854966e+01 1 0 0
204 3 2 -2.6001068883610456e-01 1.5285633812181443e+01 2.4943609568243126e+01 1.5377147687173078e+01 0 0 0
8464 125 1 5.1998931116389546e-01 1.0207735315939646e+01 2.8432787993326905e+01 1.3273621046554188e+01 0 0 0
10094 149 1 5.1998931116389546e-01 1.3108809873796377e+01 2.2353772990838916e+01 1.2501679547523612e+01 0 0 0
1255 19 1 5.1998931116389546e-01 1.4500046363393629e+01 1.5446854137868565e+01 1.1034123747004823e+01 1 0 0
1262 19 2 -2.6001068883610456e-01 1.4033172754974782e+01 1.8382620820346059e+01 1.1068425735942697e+01 1 0 0
10105 149 2 -2.6001068883610456e-01 1.0125566296507156e+01 2.0810663922246999e+01 1.5014367068983733e+01 0 0 0
10218 150 2 -2.6001068883610456e-01 9.4374869178874867e+00 2.3529089124348758e+01 9.9461941169926771e+00 0 0 0
10106 149 1 5.1998931116389546e-01 8.8911953334452125e+00 2.2757197440963907e+01 1.4240969578709322e+01 0 0 0
10100 149 1 5.1998931116389546e-01 1.0629467388776728e+01 2.1225348229631376e+01 1.2796318652409372e+01 0 0 0
8463 125 2 -2.6001068883610456e-01 9.2599230938948924e+00 2.7148036543452676e+01 1.1432209796942146e+01 0 0 0
1246 19 1 5.1998931116389546e-01 1.1628558556082591e+01 1.5249186288188190e+01 9.2455492083995434e+00 1 0 0
1249 19 1 5.1998931116389546e-01 1.1991773340868880e+01 1.6173022824388969e+01 1.0394690561453654e+01 1 0 0
10205 150 1 4.1998931116389543e-01 1.2294132451079980e+01 2.3586325542251789e+01 1.0279978973892474e+01 0 0 0
8459 125 2 -2.6001068883610456e-01 9.8595201036991398e+00 2.8573155094982468e+01 9.5144852211342616e+00 0 0 0
10209 150 3 -3.2001068883610456e-01 8.7577489313959944e+00 2.5943019895368277e+01 9.2845725201021185e+00 0 0 0
1257 19 2 -2.6001068883610456e-01 1.5248305733413536e+01 1.5368504293571631e+01 1.2262223858107145e+01 1 0 0
10208 150 1 4.1998931116389543e-01 9.8652181439325179e+00 2.5568074505688983e+01 8.5694680673469446e+00 0 0 0
1247 19 2 -2.6001068883610456e-01 1.2761256875257580e+01 1.4939399935624843e+01 8.5920252870196965e+00 1 0 0
1237 19 1 5.1998931116389546e-01 8.5118040559282857e+00 1.4774608071418250e+01 9.8252281478744816e+00 1 0 0
1248 19 2 -2.6001068883610456e-01 1.0837844485045675e+01 1.5993951865538353e+01 8.3016246764406834e+00 1 0 0
8592 126 2 -2.6001068883610456e-01 1.2469346539583317e+01 2.8519725334097238e+01 9.3942625537631912e+00 0 0 0
10200 150 2 -2.6001068883610456e-01 1.5184824596286933e+01 2.4321888569391145e+01 1.1024854556802898e+01 0 0 0
8478 125 2 -2.6001068883610456e-01 8.5543181809348567e+00 2.6796663419253559e+01 1.5503222017714814e+01 0 0 0
1239 19 2 -2.6001068883610456e-01 8.7384703101643577e+00 1.6138744746653423e+01 9.7725243343604440e+00 1 0 0
80 2 2 -2.6001068883610456e-01 1.5072727652703943e+01 2.6907479259209705e+01 1.3877538543646166e+01 0 0 0
10193 150 1 5.1998931116389546e-01 1.4360915114993814e+01 2.6535907898896539e+01 7.9914165985940313e+00 0 0 0
203 3 1 5.1998931116389546e-01 1.4033584733620982e+01 2.5003074113730051e+01 1.5998852305858485e+01 0 0 0
1265 19 2 -2.6001068883610456e-01 1.5429079481942695e+01 1.7693660364682032e+01 1.3048433678817272e+01 1 0 0
11549 170 2 -2.6001068883610456e-01 1.0104159502556531e+01 1.8032090069323225e+01 1.6430952350196957e+01 1 0 0
180 3 1 4.1998931116389543e-01 1.4099694308326079e+01 2.3939287253534257e+01 1.7138847508784472e+01 0 0 0
162 3 1 5.1998931116389546e-01 9.9292425671905615e+00 2.4521532979540439e+01 2.1178872879394572e+01 0 0 0
11550 170 2 -2.6001068883610456e-01 9.3369769617631011e+00 1.9179366174477337e+01 1.8165182086657808e+01 1 0 0
8359 123 2 -2.6001068883610456e-01 1.3790285245605164e+01 2.8674178804922217e+01 2.0783873872317908e+01 0 0 0
11552 170 2 -2.6001068883610456e-01 9.2831636613166957e+00 1.5707575061135513e+01 1.7559624255892295e+01 1 0 0
169 3 2 -2.6001068883610456e-01 9.9900301684548136e+00 2.1521252352003241e+01 2.0114377568580341e+01 0 0 0
11538 170 2 -2.6001068883610456e-01 1.2763683392458701e+01 1.9955103532691286e+01 1.6297210204525165e+01 1 0 0
9963 147 2 -2.6001068883610456e-01 1.3162983000277213e+01 1.5983989193750547e+01 2.1975920105358014e+01 0 0 0
74 2 2 -2.6001068883610456e-01 1.4936372105861150e+01 2.7540601233443130e+01 1.7940083043560449e+01 0 0 0
9961 147 1 5.1998931116389546e-01 1.2983753553786773e+01 1.4792026286119727e+01 2.2661985751434727e+01 0 0 0
11551 170 1 5.1998931116389546e-01 8.9460826683733767e+00 1.6872693085053417e+01 1.8204987752023797e+01 1 0 0
179 3 2 -2.6001068883610456e-01 1.3803005193470884e+01 2.5246531696615840e+01 1.9093036306734099e+01 0 0 0
172 3 2 -2.6001068883610456e-01 9.6463445502419845e+00 2.3247886826623002e+01 1.8154172387695382e+01 0 0 0
159 3 1 5.1998931116389546e-01 8.8543106920220787e+00 2.4284298186512380e+01 2.2176193147129119e+01 0 0 0
168 3 1 5.1998931116389546e-01 1.1028903742523404e+01 2.2418771439122740e+01 1.9914083342344906e+01 0 0 0
11535 170 2 -2.6001068883610456e-01 1.3864032783453814e+01 1.9495697268639017e+01 1.9069780184513853e+01 1 0 0
173 3 2 -2.6001068883610456e-01 1.1223024370016857e+01 2.1969834098703011e+01 1.7704183864902600e+01 0 0 0
10978 161 1 7.7998931116389547e-01 1.5184200895267796e+01 2.0579718934905447e+01 2.2549736839359159e+01 1 0 0
11548 170 1 5.1998931116389546e-01 9.9169879920357928e+00 1.8046154549866390e+01 1.7817480105838722e+01 1 0 0
11555 170 2 -2.6001068883610456e-01 1.0125140811909946e+01 1.6147191679063159e+01 2.0143341735707288e+01 1 0 0
175 3 2 -2.6001068883610456e-01 1.1445704780639298e+01 2.5333571620602683e+01 1.9063897449517544e+01 0 0 0
9971 147 2 -2.6001068883610456e-01 1.4398260133198816e+01 1.4589538376849557e+01 1.9607072030027542e+01 0 0 0
10951 161 2 -2.6001068883610456e-01 1.2075173263354381e+01 2.0300862721476772e+01 2.3678088548308345e+01 1 0 0
154 3 2 -2.6001068883610456e-01 1.1542904698223575e+01 2.5038795341477492e+01 2.3463856699443898e+01 0 0 0
11533 170 1 5.1998931116389546e-01 1.4541534394885085e+01 1.9689666958355971e+01 1.7892965303778357e+01 1 0 0
11547 170 2 -2.6001068883610456e-01 1.1682788367692629e+01 1.9563167856940183e+01 1.8477990450926800e+01 1 0 0
11541 170 2 -2.6001068883610456e-01 1.4145212533636396e+01 1.6739478638562566e+01 1.6542124895461967e+01 1 0 0
11536 170 1 5.1998931116389546e-01 1.3771732158692723e+01 1.9073640520104568e+01 1.6678909172347339e+01 1 0 0
11543 170 2 -2.6001068883610456e-01 1.1829587666917906e+01 1.6058661228200357e+01 1.7799603313089264e+01 1 0 0
10941 161 2 -2.6001068883610456e-01 1.0910336328676289e+01 1.8435423734708458e+01 2.3885547914450967e+01 1 0 0
176 3 2 -2.6001068883610456e-01 1.1507214334553575e+01 2.4560492948988053e+01 1.6913871591757971e+01 0 0 0
9970 147 1 5.1998931116389546e-01 1.5369142017990457e+01 1.4859792358308860e+01 2.0505643263976676e+01 0 0 0
11534 170 2 -2.6001068883610456e-01 1.4440314158461240e+01 2.1040966468333739e+01 1.7696834017743811e+01 1 0 0
11542 170 1 5.1998931116389546e-01 1.2391968675316031e+01 1.7319245311001783e+01 1.8019376321415276e+01 1 0 0
10955 161 1 4.1998931116389543e-01 1.4940715543836474e+01 1.9122308446697602e+01 2.3187129081566233e+01 1 0 0
73 2 1 5.1998931116389546e-01 1.4675351717968354e+01 2.7633399114306769e+01 1.6532187948164957e+01 0 0 0
177 3 1 5.1998931116389546e-01 1.3349305679033774e+01 2.4073745329208872e+01 1.8426861625325643e+01 0 0 0
10981 161 2 -2.6001068883610456e-01 1.4064469147690380e+01 2.0984733155676349e+01 2.1732172677427791e+01 1 0 0
11539 170 1 5.1998931116389546e-01 1.3162761496220863e+01 1.7660362990514958e+01 1.6725562899231097e+01 1 0 0
9962 147 2 -2.6001068883610456e-01 1.2516115697363807e+01 1.5181931102443210e+01 2.3933925237183598e+01 0 0 0
178 3 2 -2.6001068883610456e-01 1.3635261794124775e+01 2.2929753266120716e+01 1.9177223272520255e+01 0 0 0
163 3 2 -2.6001068883610456e-01 1.0535635575761612e+01 2.5749029770763926e+01 2.1345032860247667e+01 0 0 0
174 3 1 5.1998931116389546e-01 1.1793389706412476e+01 2.4254754595208798e+01 1.8258073841024146e+01 0 0 0
167 3 2 -2.6001068883610456e-01 1.2142479641157671e+01 2.4303564941885114e+01 2.1020934345914021e+01 0 0 0
11544 170 2 -2.6001068883610456e-01 1.3253149382889070e+01 1.7113404133471494e+01 1.9116750635806262e+01 1 0 0
165 3 1 5.1998931116389546e-01 1.1032250154450633e+01 2.3491067780961341e+01 2.1065971691963256e+01 0 0 0
171 3 1 5.1998931116389546e-01 1.0932758112182055e+01 2.3008818152377842e+01 1.8527259994740831e+01 0 0 0
11545 170 1 5.1998931116389546e-01 1.1311299464546535e+01 1.8212042179338077e+01 1.8527005468757885e+01 1 0 0
142 3 2 -2.6001068883610456e-01 1.1872752370837954e+01 2.7619354294743733e+01 2.3779499145062356e+01 0 0 0
11546 170 2 -2.6001068883610456e-01 1.1199952629937984e+01 1.7989516948640773e+01 1.9908038687632647e+01 1 0 0
166 3 2 -2.6001068883610456e-01 1.1035871539196560e+01 2.2747410340661801e+01 2.2285395369921389e+01 0 0 0
157 3 2 -2.6001068883610456e-01 8.8189672706509601e+00 2.3016528890525446e+01 2.4177478708202994e+01 0 0 0
170 3 2 -2.6001068883610456e-01 1.2232112486027239e+01 2.1638352142775339e+01 2.0041615796899446e+01 0 0 0
71 2 2 -2.6001068883610456e-01 1.2828057632106020e+01 2.6603793898695301e+01 1.7375540583962977e+01 0 0 0
8347 123 2 -2.6001068883610456e-01 1.4621259786173299e+01 2.7105479315071182e+01 2.3361754701263649e+01 0 0 0
11554 170 1 5.1998931116389546e-01 8.8567100495496209e+00 1.6488773841799436e+01 1.9719719481384836e+01 1 0 0
9966 147 2 -2.6001068883610456e-01 1.4865017899815076e+01 1.5441347206336756e+01 2.3587446772584283e+01 0 0 0
10967 161 2 -2.6001068883610456e-01 1.4310236103192292e+01 1.8457121031053759e+01 2.2166163540205783e+01 1 0 0
192 3 2 -2.6001068883610456e-01 1.3539046691361392e+01 2.2844491518660600e+01 1.6482389839381806e+01 0 0 0
164 3 2 -2.6001068883610456e-01 9.3719866237483043e+00 2.4724982478796168e+01 1.9928415425216485e+01 0 0 0
145 3 2 -2.6001068883610456e-01 9.5287427267016263e+00 2.7128166314667556e+01 2.3405030310772752e+01 0 0 0
153 3 1 5.1998931116389546e-01 1.0502547100081667e+01 2.4676084620823673e+01 2.4331746172577187e+01 0 0 0
10952 161 1 5.1998931116389546e-01 1.3899801183635065e+01 1.8971807317972200e+01 2.4275428435488990e+01 1 0 0
10980 161 2 -2.6001068883610456e-01 1.5220751273132725e+01 2.1544221700446361e+01 2.3494118937861238e+01 1 0 0
156 3 1 5.1998931116389546e-01 9.1212020301164038e+00 2.4288006484100336e+01 2.3697372254749205e+01 0 0 0
11559 170 2 -2.6001068883610456e-01 8.4464703079247503e+00 1.7076653262767557e+01 2.2022662093323795e+01 1 0 0
11558 170 2 -2.6001068883610456e-01 8.7877398360353780e+00 1.8709260401050429e+01 2.0548913900874521e+01 1 0 0
9972 147 2 -2.6001068883610456e-01 1.5300665102043540e+01 1.6196631527497559e+01 2.0893672982597394e+01 0 0 0
10953 161 2 -2.6001068883610456e-01 1.3175821041483887e+01 1.7862301474547873e+01 2.3909495362968670e+01 1 0 0
70 2 1 5.1998931116389546e-01 1.3702572523273838e+01 2.6488542227287056e+01 1.6267225597714223e+01 0 0 0
9959 147 2 -2.6001068883610456e-01 1.0822234499745480e+01 1.4624458093491151e+01 2.2078929583998779e+01 0 0 0
181 3 3 -3.2001068883610456e-01 1.5413238212358214e+01 2.3408569540140459e+01 1.7362679538301311e+01 0 0 0
75 2 2 -2.6001068883610456e-01 1.3998942832988499e+01 2.8835052429627012e+01 1.6483519787963601e+01 0 0 0
9983 147 2 -2.6001068883610456e-01 1.5310051197621622e+01 1.4541482903405322e+01 1.7100377770672409e+01 0 0 0
11556 170 2 -2.6001068883610456e-01 8.2232855239712528e+00 1.5277332514082518e+01 1.9837174979263338e+01 1 0 0
11557 170 1 5.1998931116389546e-01 8.1984703060774393e+00 1.7497357353155795e+01 2.0725230790734134e+01 1 0 0
1519 23 2 -2.6001068883610456e-01 1.0313550979756302e+01 1.7003734205895924e+01 3.1486685534709892e+01 0 0 0
1506 23 2 -2.6001068883610456e-01 1.3200751142950580e+01 1.4840018465534998e+01 2.9694319151776043e+01 0 0 0
8423 124 1 5.1998931116389546e-01 1.0256880756913361e+01 2.1984102616624074e+01 2.9409679420528288e+01 0 0 0
8323 123 2 -2.6001068883610456e-01 1.3653869344453984e+01 2.4984751168550829e+01 2.9708681187251894e+01 0 0 0
149 3 2 -2.6001068883610456e-01 9.9571375709285288e+00 2.7384287920259929e+01 2.7021785793356507e+01 0 0 0
10950 161 2 -2.6001068883610456e-01 1.3574307231020162e+01 2.1212947260081435e+01 2.4927609800303085e+01 1 0 0
1517 23 1 5.1998931116389546e-01 9.3418412136370126e+00 1.6234545036902237e+01 3.2180678250892804e+01 0 0 0
15224 201 6 4.0998931116389542e-01 1.4367730681929578e+01 1.9472377436205853e+01 3.0022282733498209e+01 -1 -1 6
8201 121 2 -2.6001068883610456e-01 1.2795732374416152e+01 2.7231457308697635e+01 3.0451896571282749e+01 0 0 0
10935 161 2 -2.6001068883610456e-01 9.0332567597966271e+00 1.9952962063078921e+01 2.7224256773123326e+01 1 0 0
140 3 2 -2.6001068883610456e-01 1.2113525330540567e+01 2.8148491662219737e+01 2.6614819239543436e+01 0 0 0
8205 121 2 -2.6001068883610456e-01 1.4934337665418683e+01 2.6667369504934168e+01 3.1838214717968047e+01 0 0 0
8338 123 2 -2.6001068883610456e-01 1.5401530826099490e+01 2.7725193491949870e+01 2.5598545282005144e+01 0 0 0
10947 161 2 -2.6001068883610456e-01 1.2917572951878405e+01 2.0053006057997145e+01 2.7206365407825601e+01 1 0 0
1510 23 2 -2.6001068883610456e-01 1.0570450078228651e+01 1.5193787362780718e+01 2.9958139830404576e+01 0 0 0
15222 201 6 4.0998931116389542e-01 1.5165920126733464e+01 1.8509660448438211e+01 3.0752235692623909e+01 -1 -1 6
1507 23 2 -2.6001068883610456e-01 1.2328803403422592e+01 1.5766184268746155e+01 3.1564985086080782e+01 0 0 0
10938 161 2 -2.6001068883610456e-01 9.2248790684676667e+00 2.0326348877048481e+01 2.4429487792941753e+01 1 0 0
8444 124 2 -2.6001068883610456e-01 1.3129045413867720e+01 2.0926290691100366e+01 3.0236976704668244e+01 0 0 0
10949 161 1 5.1998931116389546e-01 1.2871814498982120e+01 2.0048847815990026e+01 2.4759861942682797e+01 1 0 0
8426 124 1 5.1998931116389546e-01 1.1162552387375770e+01 2.3210781812116931e+01 2.9857157808954049e+01 0 0 0
8427 124 2 -2.6001068883610456e-01 1.0376019230491137e+01 2.4295926351608252e+01 3.0151310405391925e+01 0 0 0
10948 161 2 -2.6001068883610456e-01 1.1182361114059420e+01 2.0887271661395481e+01 2.6131468662655244e+01 1 0 0
8421 124 2 -2.6001068883610456e-01 8.4308962928621032e+00 2.0455319350291632e+01 2.9831750966415520e+01 0 0 0
8192 121 2 -2.6001068883610456e-01 1.0821426521242383e+01 2.6733942258403786e+01 3.1833747855406891e+01 0 0 0
8188 121 1 5.1998931116389546e-01 9.4602287700476690e+00 2.7999863207446428e+01 3.0329313556803040e+01 0 0 0
8191 121 1 5.1998931116389546e-01 1.0091295125909628e+01 2.7929389417073768e+01 3.1774518793390268e+01 0 0 0
8425 124 2 -2.6001068883610456e-01 1.1097189635083657e+01 2.1026219858763060e+01 2.8886641219515333e+01 0 0 0
8420 124 1 5.1998931116389546e-01 9.2810121906981546e+00 2.1320010399510078e+01 3.0493479779072995e+01 0 0 0
8431 124 2 -2.6001068883610456e-01 1.2420164438647474e+01 2.4403375261133469e+01 3.1539750976935885e+01 0 0 0
8322 123 1 5.1998931116389546e-01 1.4465054375200266e+01 2.4141370272984286e+01 2.9016761218329876e+01 0 0 0
10940 161 1 5.1998931116389546e-01 1.0293694840784196e+01 1.8211309185085515e+01 2.5084043526110936e+01 1 0 0
8428 124 2 -2.6001068883610456e-01 1.1910005471278327e+01 2.3577519680264995e+01 2.8604845314659517e+01 0 0 0
10945 161 2 -2.6001068883610456e-01 1.0723840098929196e+01 1.8391121427186192e+01 2.7447275254420308e+01 1 0 0
144 3 1 5.1998931116389546e-01 9.7368402718059155e+00 2.7723055105840732e+01 2.4645302452579450e+01 0 0 0
10944 161 2 -2.6001068883610456e-01 1.2325548382162358e+01 1.7509936781005138e+01 2.6257290901233823e+01 1 0 0
8424 124 2 -2.6001068883610456e-01 9.4651820302432981e+00 2.2545055408939700e+01 2.8388156792224883e+01 0 0 0
8324 123 2 -2.6001068883610456e-01 1.3901635722252543e+01 2.3875231830534812e+01 2.7743679465893841e+01 0 0 0
148 3 2 -2.6001068883610456e-01 8.5020655889276888e+00 2.6303708932295436e+01 2.6062161258620080e+01 0 0 0
146 3 2 -2.6001068883610456e-01 8.6098930917194725e+00 2.8569373751509492e+01 2.4830849265073255e+01 0 0 0
8457 124 2 -2.6001068883610456e-01 1.4340796688829670e+01 2.1740213591492680e+01 2.8696404837226201e+01 0 0 0
10943 161 1 5.1998931116389546e-01 1.1348839881156488e+01 1.8516983100595194e+01 2.6224526477257648e+01 1 0 0
8429 124 1 5.1998931116389546e-01 1.2181207684494442e+01 2.3083852882990819e+01 3.1043366284054080e+01 0 0 0
8433 124 3 -3.2001068883610456e-01 1.4149421629028380e+01 2.1807870148319118e+01 3.1882458767427572e+01 0 0 0
147 3 1 5.1998931116389546e-01 9.7233346728188703e+00 2.6755497144322398e+01 2.5845915946820860e+01 0 0 0
8422 124 2 -2.6001068883610456e-01 9.9893404734392934e+00 2.0646760304909957e+01 3.1437056714115318e+01 0 0 0
8446 124 2 -2.6001068883610456e-01 1.4792719236567660e+01 2.3888007466059982e+01 3.1993498224599811e+01 0 0 0
10954 161 2 -2.6001068883610456e-01 1.4715129307962870e+01 1.8759974033491339e+01 2.5421068325051742e+01 1 0 0
155 3 2 -2.6001068883610456e-01 1.1065615658919857e+01 2.3468451865705774e+01 2.4820058333222111e+01 0 0 0
150 3 1 5.1998931116389546e-01 1.0650695195805561e+01 2.5559890953429438e+01 2.5608357256236200e+01 0 0 0
8432 124 1 4.1998931116389543e-01 1.3491616396801902e+01 2.2222481615647197e+01 3.0693222248715077e+01 0 0 0
152 3 2 -2.6001068883610456e-01 1.0339635090313642e+01 2.4677981534600036e+01 2.6603080693088412e+01 0 0 0
151 3 2 -2.6001068883610456e-01 1.2035234594592360e+01 2.5864605313277529e+01 2.5753815150379367e+01 0 0 0
8189 121 2 -2.6001068883610456e-01 1.0594756299311658e+01 2.7872732904530434e+01 2.9556278817633256e+01 0 0 0
8455 124 1 5.1998931116389546e-01 1.4560042331927324e+01 2.2688983279228697e+01 2.9662919213440709e+01 0 0 0
10946 161 1 5.1998931116389546e-01 1.2113293814237080e+01 1.9836504378608701e+01 2.6046565492456971e+01 1 0 0
10088 148 2 -2.6001068883610456e-01 1.0382719975277913e+01 1.4480776382870797e+01 2.7454595851446239e+01 0 0 0
8202 121 2 -2.6001068883610456e-01 1.4225945842663112e+01 2.8799008936242892e+01 3.0360652120844254e+01 0 0 0
8200 121 1 5.1998931116389546e-01 1.3304997184586378e+01 2.8224223233748440e+01 3.1215277495150112e+01 0 0 0
8430 124 2 -2.6001068883610456e-01 1.1493635696280542e+01 2.2399988199030950e+01 3.2102132728518349e+01 0 0 0
8419 124 2 -2.6001068883610456e-01 9.2831721448102815e+00 2.3357294103106163e+01 3.1819847955975110e+01 0 0 0
8336 123 2 -2.6001068883610456e-01 1.4520989292088251e+01 2.5768362680401001e+01 2.6576530224839249e+01 0 0 0
8190 121 2 -2.6001068883610456e-01 8.7685981234908343e+00 2.6768607969904423e+01 3.0138727621989187e+01 0 0 0
10937 161 1 5.1998931116389546e-01 9.0292110012172309e+00 1.9062376124869491e+01 2.5054577565327453e+01 1 0 0
141 3 1 5.1998931116389546e-01 1.1052515278681637e+01 2.8536268403375036e+01 2.4465170343911399e+01 0 0 0
1503 23 2 -2.6001068883610456e-01 1.4615379574533053e+01 1.4433155707858193e+01 3.1881722890858992e+01 0 0 0
1505 23 1 5.1998931116389546e-01 1.2521498945853983e+01 1.4554927536750059e+01 3.0888044146212842e+01 0 0 0
10942 161 2 -2.6001068883610456e-01 9.9349116905537898e+00 1.6830356543703306e+01 2.4990319121031785e+01 1 0 0
8203 121 1 5.1998931116389546e-01 1.4077653278683091e+01 2.7621730552059571e+01 3.2423928457404891e+01 0 0 0
8335 123 2 -2.6001068883610456e-01 1.5316139619582435e+01 2.5005554778744081e+01 2.4683416643303737e+01 0 0 0
10933 161 2 -2.6001068883610456e-01 8.7373308657642994e+00 1.7115663400125023e+01 2.7252947261502189e+01 1 0 0
8417 124 1 5.1998931116389546e-01 8.4695282734256754e+00 2.2460524821025373e+01 3.1292272459295056e+01 0 0 0
10934 161 1 5.1998931116389546e-01 8.2593920640167937e+00 1.9236394676310688e+01 2.6367460772968279e+01 1 0 0
10089 148 2 -2.6001068883610456e-01 8.3707705834620842e+00 1.4691507573368925e+01 2.6472242641068775e+01 0 0 0
15223 201 7 -8.2001068883610451e-01 1.5227259310285550e+01 1.9015372978717199e+01 2.9927598203189145e+01 -1 -1 6
1514 23 1 5.1998931116389546e-01 9.8431783608204739e+00 1.4817757983911392e+01 3.2666244741494239e+01 0 0 0
8193 121 2 -2.6001068883610456e-01 9.0498030535301712e+00 2.7851613864866966e+01 3.2713546896311762e+01 0 0 0
16722 201 8 -2.0911068883610456e-01 1.2163492731889310e+01 2.6584700812956356e+01 3.5863183432492995e+01 0 0 0
1516 23 2 -2.6001068883610456e-01 1.0835352780902060e+01 1.4889853331927247e+01 3.3565472229052702e+01 0 0 0
8195 121 2 -2.6001068883610456e-01 1.1396140689222005e+01 2.8520769959093574e+01 3.3591388656296246e+01 0 0 0
1947 29 2 -2.6001068883610456e-01 1.2166117132313465e+01 1.5465882157072587e+01 3.8875229093665617e+01 0 0 0
14942 201 6 4.0998931116389542e-01 8.2475227292164188e+00 2.1565581630182059e+01 3.4286267048144779e+01 -2 -1 0
1767 26 2 -2.6001068883610456e-01 1.3425998586556215e+01 2.3808174351262313e+01 4.0587750745247988e+01 0 0 0
16721 201 6 4.0298931116389547e-01 1.1650357130844032e+01 2.7403295325352207e+01 3.5992303164039996e+01 0 0 0
8206 121 1 5.1998931116389546e-01 1.4805089417100790e+01 2.8586297058035488e+01 3.3402031912813435e+01 0 0 0
8986 132 5 -7.0631068883610459e-01 1.0050005389212517e+01 2.4580467265954198e+01 4.0902631418478933e+01 0 0 0
1753 26 1 6.7998931116389549e-01 1.3149159958897686e+01 2.1399427994174825e+01 4.0423418865738917e+01 0 0 0
15518 201 6 4.0998931116389542e-01 9.8514657432240380e+00 2.4602307537319014e+01 3.7788804229231317e+01 1 1 1
8204 121 2 -2.6001068883610456e-01 1.3233359007386268e+01 2.6823813304965803e+01 3.3212991933785531e+01 0 0 0
1756 26 5 -7.0631068883610459e-01 1.3671660539554942e+01 2.3740686356800534e+01 3.7063491599527431e+01 0 0 0
8442 124 5 -7.0631068883610459e-01 1.4725354169258608e+01 2.6838612027437343e+01 3.7491079345149572e+01 0 0 0
14941 201 7 -8.2001068883610451e-01 8.9612461019032850e+00 2.1541412635429893e+01 3.4963760287829707e+01 -2 -1 0
1949 29 1 5.1998931116389546e-01 1.1180549368209977e+01 1.5347295310068656e+01 3.6582979464493448e+01 0 0 0
1977 29 2 -2.6001068883610456e-01 1.0581536959038250e+01 1.8936797428960247e+01 3.7134319114538279e+01 0 0 0
1842 28 1 5.1998931116389546e-01 9.8525526958700187e+00 1.7489595715859597e+01 3.8855736864402097e+01 0 0 0
1975 29 1 5.1998931116389546e-01 1.0852320263555836e+01 1.7697609778240462e+01 3.7724953884115287e+01 0 0 0
15984 201 6 4.0998931116389542e-01 1.0950933794033924e+01 2.3684824528775906e+01 3.6081741777377452e+01 2 -1 -2
1755 26 4 1.4738893111638955e+00 1.2571752921730491e+01 2.3457918558048267e+01 3.8276544165831233e+01 0 0 0
1964 29 2 -2.6001068883610456e-01 9.9381726976611677e+00 1.7098461916153440e+01 3.5654698834920232e+01 0 0 0
15517 201 7 -8.2001068883610451e-01 9.1088467030159599e+00 2.5097561786606953e+01 3.8279775854326267e+01 1 1 1
1766 26 2 -2.6001068883610456e-01 1.4716616253163608e+01 2.2652514712904949e+01 3.9148050589624312e+01 0 0 0
16724 201 6 4.0298931116389547e-01 1.2277683174400545e+01 2.6242131222734212e+01 3.6770391809732409e+01 0 0 0
8445 124 2 -2.6001068883610456e-01 1.3525559175232017e+01 2.3084486884552124e+01 3.3682440475647034e+01 0 0 0
1966 29 2 -2.6001068883610456e-01 1.3416760626153637e+01 1.6489093098694049e+01 3.7136865804585767e+01 0 0 0
1976 29 2 -2.6001068883610456e-01 1.2080980503376201e+01 1.7864900636443689e+01 3.8269100684303353e+01 0 0 0
14848 201 7 -8.2001068883610451e-01 1.0634961681277456e+01 2.7412943361771788e+01 3.8745045293965582e+01 0 4 -3
1518 23 2 -2.6001068883610456e-01 9.0991140330330555e+00 1.6927411670244794e+01 3.3319294314155044e+01 0 0 0
1953 29 3 -3.2001068883610456e-01 1.1985110230263635e+01 1.7459175993330962e+01 3.5604224460542696e+01 0 0 0
1844 28 2 -2.6001068883610456e-01 1.0161811023319451e+01 1.6382750554494280e+01 3.9577991887282813e+01 0 0 0
1951 29 2 -2.6001068883610456e-01 1.2076451152324967e+01 1.5000979311845963e+01 3.5602263359267823e+01 0 0 0
1954 29 1 6.7998931116389549e-01 1.3342108727001618e+01 1.7225681946834328e+01 3.5955870686345726e+01 0 0 0
1965 29 2 -2.6001068883610456e-01 1.3814576181039081e+01 1.6514287714399682e+01 3.4837204869195425e+01 0 0 0
1955 29 1 4.1998931116389543e-01 1.4113233833934819e+01 1.8667430775923467e+01 3.6128807119357610e+01 0 0 0
14847 201 6 4.0998931116389542e-01 1.0206011167118838e+01 2.6607949088996683e+01 3.9072638280901984e+01 0 4 -3
14940 201 6 4.0998931116389542e-01 8.4443379078390386e+00 2.1866654102648440e+01 3.5766385737647362e+01 -2 -1 0
1845 28 1 5.1998931116389546e-01 8.3724810902471916e+00 1.7392168025527699e+01 3.8466416942144932e+01 0 0 0
1952 29 1 4.1998931116389543e-01 1.0998090250938500e+01 1.6853751482754760e+01 3.6432418434397178e+01 0 0 0
16723 201 6 4.0298931116389547e-01 1.1446029350312463e+01 2.5940484361108751e+01 3.5606881002037923e+01 0 0 0
16561 201 6 4.0298931116389547e-01 1.2304703035714830e+01 2.7200791397194301e+01 3.9457766270595627e+01 -1 0 0
1758 26 5 -7.0631068883610459e-01 1.1183041519559968e+01 2.2781772289791803e+01 3.7728092631704023e+01 0 0 0
1950 29 2 -2.6001068883610456e-01 1.0009019509983284e+01 1.4756577237021689e+01 3.6127152212790172e+01 0 0 0
1757 26 5 -7.0631068883610459e-01 1.2315634453592157e+01 2.5140057708128094e+01 3.8334170630808828e+01 0 0 0
1963 29 1 7.7998931116389547e-01 1.4890840346613498e+01 1.9263717721933560e+01 3.7286232639379335e+01 0 0 0
1967 29 2 -2.6001068883610456e-01 1.3192365904589662e+01 1.9732455893309115e+01 3.5822906539476683e+01 0 0 0
1972 29 2 -2.6001068883610456e-01 1.3914189188694076e+01 1.9819038979261606e+01 3.8042623627367256e+01 0 0 0
1843 28 2 -2.6001068883610456e-01 1.0224529495860196e+01 1.8541375986785162e+01 3.9751306156663404e+01 0 0 0
1847 28 2 -2.6001068883610456e-01 8.3471343418162167e+00 1.6477665397826339e+01 3.7454033847677664e+01 0 0 0
1552 23 5 -7.0631068883610459e-01 9.8081575791478564e+00 2.8014208869331839e+01 3.5757334177877453e+01 0 0 0
15516 201 6 4.0998931116389542e-01 9.0501886399546159e+00 2.4680068899028793e+01 3.9176151988776326e+01 1 1 1
16564 201 6 4.0298931116389547e-01 1.3099585928207055e+01 2.7374726391018076e+01 4.0677254691872598e+01 -1 0 0
14849 201 6 4.0998931116389542e-01 9.9161204825681342e+00 2.7595766444980640e+01 3.8148795309049561e+01 0 4 -3
8447 124 2 -2.6001068883610456e-01 1.5410162561061345e+01 2.1050461778879558e+01 3.3799274746061720e+01 0 0 0
16563 201 6 4.0298931116389547e-01 1.2777664491328672e+01 2.8606400810430490e+01 4.0023551608769587e+01 -1 0 0
1754 26 1 1.6598931116389545e-01 1.3465695395976413e+01 2.2762332856733646e+01 3.9727954005319276e+01 0 0 0
16562 201 8 -2.0911068883610456e-01 1.3128429287092912e+01 2.7714674295621879e+01 3.9752212404511894e+01 -1 0 0
15986 201 6 4.0998931116389542e-01 1.0005421030982550e+01 2.4096633231688518e+01 3.5058455190437719e+01 2 -1 -2
1946 29 1 5.1998931116389546e-01 1.1538738090245431e+01 1.4683004725368647e+01 3.7911975902311831e+01 0 0 0
8448 124 2 -2.6001068883610456e-01 1.4726526122061083e+01 2.5053932688380208e+01 3.4534831186606390e+01 0 0 0
1765 26 2 -2.6001068883610456e-01 1.4219662523672977e+01 2.0520287604625352e+01 4.0208317145649545e+01 0 0 0
1853 28 2 -2.6001068883610456e-01 9.0647458168844448e+00 2.0432426581006116e+01 3.8723280260407797e+01 0 0 0
15985 201 7 -8.2001068883610451e-01 1.0714420768838268e+01 2.4524702080328392e+01 3.5517467815866496e+01 2 -1 -2
1563 23 2 -2.6001068883610456e-01 8.6613922962574961e+00 2.5959897025429875e+01 3.4245651460888631e+01 0 0 0
1764 26 2 -2.6001068883610456e-01 1.1985189917773383e+01 2.0793435482767652e+01 4.0047413317154046e+01 0 0 0
8434 124 1 6.7998931116389549e-01 1.4539310151263770e+01 2.2780083914511820e+01 3.2779853743385807e+01 0 0 0
1956 29 3 -3.2001068883610456e-01 1.5000800451763370e+01 1.8781842090935481e+01 3.5021897515760678e+01 0 0 0
8207 121 2 -2.6001068883610456e-01 1.5447448115932236e+01 2.7811561081497047e+01 3.4318626089320738e+01 0 0 0
8992 132 2 -2.6001068883610456e-01 8.2774203092427765e+00 2.7949899081599050e+01 4.6766612375925753e+01 0 0 0
1773 26 2 -2.6001068883610456e-01 1.3465402054734946e+01 1.6285650516663864e+01 4.2934897569097558e+01 0 0 0
8997 132 2 -2.6001068883610456e-01 1.1882681997591629e+01 2.4485751092908433e+01 4.3984728393055590e+01 0 0 0
14044 201 7 -8.2001068883610451e-01 1.5204882033738761e+01 2.5022233892146737e+01 4.4108264333086709e+01 -1 1 2
8955 132 2 -2.6001068883610456e-01 1.1271024682474494e+01 1.8791974507200802e+01 4.8231767474345638e+01 0 0 0
8948 132 1 5.1998931116389546e-01 1.4835842895526056e+01 1.9605862987787251e+01 4.8380390734816430e+01 0 0 0
1751 26 1 4.1998931116389543e-01 1.3849505136107386e+01 2.0687066568984754e+01 4.2651064759717642e+01 0 0 0
1737 26 2 -2.6001068883610456e-01 9.6497468834981994e+00 2.1201383803737613e+01 4.5931567347425897e+01 0 0 0
8983 132 1 6.7998931116389549e-01 1.0235334482048705e+01 2.5324868752053245e+01 4.5277681701875046e+01 0 0 0
14687 201 6 4.0998931116389542e-01 1.3959347558673098e+01 2.3078157640892140e+01 4.5169546490838762e+01 -2 -1 -4
8991 132 2 -2.6001068883610456e-01 9.9560095150233376e+00 2.6613605776241329e+01 4.7487733399159673e+01 0 0 0
1752 26 3 -3.2001068883610456e-01 1.3146656218743486e+01 2.1615490698503034e+01 4.1841944281795868e+01 0 0 0
1772 26 2 -2.6001068883610456e-01 1.1656573979759196e+01 1.7067279247309322e+01 4.1856023806092473e+01 0 0 0
14685 201 6 4.0998931116389542e-01 1.3115293357683107e+01 2.3261114444287902e+01 4.6374373265723747e+01 -2 -1 -4
1747 26 2 -2.6001068883610456e-01 1.1436032388720758e+01 1.9862302576804876e+01 4.5011627673823924e+01 0 0 0
1740 26 2 -2.6001068883610456e-01 9.4462035178304493e+00 2.0795339222373169e+01 4.3197120396708087e+01 0 0 0
8952 132 2 -2.6001068883610456e-01 1.2927900070213221e+01 2.0914466108049584e+01 4.7712219634162544e+01 0 0 0
14686 201 7 -8.2001068883610451e-01 1.4037495131572365e+01 2.3234351277272900e+01 4.6117811439910504e+01 -2 -1 -4
1646 25 2 -2.6001068883610456e-01 1.3962011250156305e+01 1.4999663502811151e+01 4.4794639613725664e+01 0 0 0
1745 26 1 5.1998931116389546e-01 1.1040619560524302e+01 1.8554968305929776e+01 4.4749817472068983e+01 0 0 0
8996 132 2 -2.6001068883610456e-01 9.9340825829096921e+00 2.3564703773160449e+01 4.3741352396301508e+01 0 0 0
1739 26 1 5.1998931116389546e-01 8.8591902365630109e+00 1.9914545464712553e+01 4.4135736885273758e+01 0 0 0
1760 26 2 -2.6001068883610456e-01 1.2952311408158234e+01 1.7271319486854786e+01 4.5191783211283600e+01 0 0 0
8984 132 1 1.6598931116389545e-01 1.0554773534686529e+01 2.4796994624202796e+01 4.3854341771181261e+01 0 0 0
1763 26 2 -2.6001068883610456e-01 1.3646905461648306e+01 2.1164020292431459e+01 4.3945846733675666e+01 0 0 0
10852 160 2 -2.6001068883610456e-01 9.9878146462974051e+00 1.4633945405656760e+01 4.8516947569882589e+01 1 0 0
8982 132 3 -3.2001068883610456e-01 9.1573008905160052e+00 2.4699917013940318e+01 4.6008761847339940e+01 0 0 0
8994 132 2 -2.6001068883610456e-01 1.1386765831700060e+01 2.5117538764002131e+01 4.5971577371267529e+01 0 0 0
1762 26 2 -2.6001068883610456e-01 1.3529527139949243e+01 1.8659142071046602e+01 4.1461802199827240e+01 0 0 0
1771 26 1 5.1998931116389546e-01 1.2178349042014277e+01 1.6601692179247735e+01 4.3033710591210742e+01 0 0 0
1743 26 2 -2.6001068883610456e-01 9.7689130124802812e+00 1.8259761889934399e+01 4.2782105381948867e+01 0 0 0
1742 26 1 5.1998931116389546e-01 9.6927082256438624e+00 1.8630565349376745e+01 4.4093412647066756e+01 0 0 0
8951 132 1 5.1998931116389546e-01 1.3385621753220416e+01 1.9633255886133227e+01 4.7974159666235025e+01 0 0 0
1744 26 2 -2.6001068883610456e-01 8.9319232141298706e+00 1.7649119154148782e+01 4.4734277552381414e+01 0 0 0
8954 132 1 5.1998931116389546e-01 1.2438805608202035e+01 1.8903792305748169e+01 4.8887063548115627e+01 0 0 0
1746 26 2 -2.6001068883610456e-01 1.0653530414192037e+01 1.7993043260171177e+01 4.5916519842728327e+01 0 0 0
1748 26 1 4.1998931116389543e-01 1.2256478805335632e+01 1.7763306053458273e+01 4.4081202918291645e+01 0 0 0
8944 132 2 -2.6001068883610456e-01 1.4567986578868785e+01 1.6870187567684841e+01 4.7319362877782801e+01 0 0 0
8980 132 1 6.7998931116389549e-01 8.6153498688421006e+00 2.6706214824960330e+01 4.7268866439700801e+01 0 0 0
13973 201 6 4.0998931116389542e-01 1.3721392459268330e+01 2.8405692767540629e+01 4.3135797141270224e+01 5 2 1
16547 201 6 4.0298931116389547e-01 8.4600578470524930e+00 2.7744050177244173e+01 4.1071984273795429e+01 0 0 0
1750 26 1 6.7998931116389549e-01 1.3046413531031266e+01 1.9383941658264760e+01 4.2556929090500262e+01 0 0 0
8964 132 2 -2.6001068883610456e-01 1.0441311430680788e+01 2.1091649247634734e+01 4.8285635492721291e+01 0 0 0
8995 132 2 -2.6001068883610456e-01 1.0019777019458179e+01 2.6738016966506944e+01 4.5168546892785045e+01 0 0 0
1761 26 2 -2.6001068883610456e-01 1.1672209535277407e+01 1.9630536406010865e+01 4.2460284684778941e+01 0 0 0
8985 132 4 1.4738893111638955e+00 1.0397893782401059e+01 2.5610438859175890e+01 4.2215856745336069e+01 0 0 0
1734 26 2 -2.6001068883610456e-01 8.5310504088474381e+00 1.8820247045808070e+01 4.7022687695732010e+01 0 0 0
13723 201 7 -8.2001068883610451e-01 1.3265199470185355e+01 2.7043278892739309e+01 4.5085171671364236e+01 -2 -3 2
1749 26 3 -3.2001068883610456e-01 1.3353059636533155e+01 1.8596466317565454e+01 4.3690849300042849e+01 0 0 0
8871 131 2 -2.6001068883610456e-01 1.2771881345977057e+01 2.7442268409315265e+01 4.8677211801045054e+01 0 0 0
8976 132 2 -2.6001068883610456e-01 9.3872700106087574e+00 2.4444078267622871e+01 4.8746943458939100e+01 0 0 0
1638 25 1 5.1998931116389546e-01 1.1375628084973492e+01 1.5350664036226449e+01 4.3293136086783839e+01 0 0 0
1640 25 2 -2.6001068883610456e-01 1.0046381954250192e+01 1.5740310938892513e+01 4.3331652074368037e+01 0 0 0
8988 132 5 -7.0631068883610459e-01 9.3954470639975209e+00 2.6896685824897236e+01 4.2190272312914715e+01 0 0 0
14045 201 6 4.0998931116389542e-01 1.4767391117803966e+01 2.5805500310445588e+01 4.4428211709338008e+01 -1 1 2
8987 132 5 -7.0631068883610459e-01 1.1816504840420116e+01 2.6407994468476915e+01 4.1710000337055291e+01 0 0 0
8953 132 2 -2.6001068883610456e-01 1.3221910179165508e+01 1.8989518303371732e+01 4.6746620156519548e+01 0 0 0
9002 132 2 -2.6001068883610456e-01 9.3239228674089212e+00 2.8781406568549148e+01 4.8948351464696238e+01 0 0 0
1643 25 2 -2.6001068883610456e-01 1.1406203081388949e+01 1.5672393914810515e+01 4.5514587395490622e+01 0 0 0
13724 201 6 4.0998931116389542e-01 1.2834697672222751e+01 2.6229858958008709e+01 4.5075582565255907e+01 -2 -3 2
8956 132 2 -2.6001068883610456e-01 1.2941652124552453e+01 1.7691276374779815e+01 4.9051358566222774e+01 0 0 0
1639 25 2 -2.6001068883610456e-01 1.1453879505971214e+01 1.4461253182212753e+01 4.2200666985412809e+01 0 0 0
8965 132 2 -2.6001068883610456e-01 1.1381811029942963e+01 2.2986445020486528e+01 4.8906051414097924e+01 0 0 0
3562 53 2 -2.6001068883610456e-01 1.5190683706230912e+01 2.4885322986725395e+01 4.9019330025254291e+01 0 0 -1
8950 132 2 -2.6001068883610456e-01 1.5448007263653169e+01 2.0273033699960145e+01 4.7346171510567288e+01 0 0 0
1759 26 1 7.7998931116389547e-01 1.5440973988765291e+01 2.0822140811273748e+01 4.2423466029181419e+01 0 0 0
1641 25 1 5.1998931116389546e-01 1.1662010503538866e+01 1.4653678430607439e+01 4.4582219298875508e+01 0 0 0
13722 201 6 4.0998931116389542e-01 1.2770226229478403e+01 2.7575066083103675e+01 4.5767544149400514e+01 -2 -3 2
1736 26 1 5.1998931116389546e-01 8.5054778759244787e+00 2.0662438379776237e+01 4.5474484616509720e+01 0 0 0
13972 201 7 -8.2001068883610451e-01 1.3731354079980884e+01 2.8822122327967776e+01 4.2212080882726966e+01 5 2 1
8977 132 2 -2.6001068883610456e-01 1.1319123057680507e+01 2.5592243506150371e+01 4.9145474939880970e+01 0 0 0
13806 201 6 4.0998931116389542e-01 1.0809357095380721e+01 2.8427755417614126e+01 4.2604053099423545e+01 3 0 -2
10857 160 1 5.1998931116389546e-01 9.0476847926095338e+00 1.4992846804748586e+01 5.2095742046962691e+01 1 0 0
3669 54 1 7.7998931116389547e-01 1.1592953089114971e+01 1.9026232260028724e+01 5.5083106182969516e+01 0 0 -1
8967 132 2 -2.6001068883610456e-01 9.2760451305400835e+00 2.0942102846039077e+01 5.0987643622538563e+01 0 0 0
9003 132 2 -2.6001068883610456e-01 8.8766522116640640e+00 2.8291903490390741e+01 5.1058658761323137e+01 0 0 0
9001 132 1 5.1998931116389546e-01 9.6516860253472441e+00 2.7877631501056868e+01 4.9964659103348751e+01 0 0 0
13060 192 2 -2.6001068883610456e-01 8.5384929722332306e+00 2.7670416169405513e+01 5.7184840702955121e+01 1 0 0
3668 54 5 -7.0631068883610459e-01 1.0264177089620924e+01 1.5226994563491392e+01 5.6742603737138147e+01 0 0 -1
10864 160 2 -2.6001068883610456e-01 9.2727988996691391e+00 1.8800413331667247e+01 5.2076714892559458e+01 1 0 0
3672 54 2 -2.6001068883610456e-01 1.4504018335865421e+01 1.8478795132280617e+01 5.5117868740322038e+01 0 0 -1
12894 190 1 5.1998931116389546e-01 1.4197263897138766e+01 2.7255841549981675e+01 5.5136577025352700e+01 0 0 0
10876 160 2 -2.6001068883610456e-01 8.5573389533719340e+00 2.0831904219539982e+01 5.3200194947107278e+01 1 0 0
12896 190 2 -2.6001068883610456e-01 1.4249007828161789e+01 2.6140816909150203e+01 5.6030263946969086e+01 0 0 0
3683 54 2 -2.6001068883610456e-01 1.4065642676454203e+01 2.1993216816817004e+01 5.3668242833049447e+01 0 0 -1
8978 132 1 4.1998931116389543e-01 9.0364341858903092e+00 2.6406228455785040e+01 4.9605078900273966e+01 0 0 0
8970 132 2 -2.6001068883610456e-01 9.8006471562199327e+00 2.2641695463684034e+01 5.2528535348873035e+01 0 0 0
8947 132 2 -2.6001068883610456e-01 1.5123415398087685e+01 1.7537846298682968e+01 4.9778007148112820e+01 0 0 0
8867 131 1 5.1998931116389546e-01 1.1108927879568343e+01 2.8165894790472478e+01 5.0443083238925247e+01 0 0 0
3673 54 2 -2.6001068883610456e-01 1.2453331131846646e+01 2.1078224093037722e+01 5.5802183245367210e+01 0 0 -1
8960 132 1 5.1998931116389546e-01 1.1898391023318197e+01 2.1122648348024967e+01 5.0254156241207177e+01 0 0 0
8974 132 2 -2.6001068883610456e-01 1.0082198780038231e+01 2.5390716536109636e+01 5.1967896046802458e+01 0 0 0
3660 54 1 6.7998931116389549e-01 1.4159468122238357e+01 1.9388234986563958e+01 5.6055737594278149e+01 0 0 -1
8958 132 2 -2.6001068883610456e-01 1.3245916246333133e+01 1.9420185863136350e+01 5.1163293593804198e+01 0 0 0
3679 54 2 -2.6001068883610456e-01 1.0727575715784718e+01 1.8254364044490568e+01 5.5782091125950657e+01 0 0 -1
10863 160 1 5.1998931116389546e-01 8.6909688082452643e+00 1.7572230986391986e+01 5.1948515826410286e+01 1 0 0
8870 131 1 5.1998931116389546e-01 1.2312758206133440e+01 2.8510550570687066e+01 4.9534664162979880e+01 0 0 0
3682 54 2 -2.6001068883610456e-01 1.4235706399228773e+01 1.9815304798781664e+01 5.3264017143031410e+01 0 0 -1
8972 132 1 5.1998931116389546e-01 1.0242740383378615e+01 2.4505694125927427e+01 5.0946422178029053e+01 0 0 0
12895 190 2 -2.6001068883610456e-01 1.5015947083661569e+01 2.7062735792646386e+01 5.4066007929303183e+01 0 0 0
12892 190 2 -2.6001068883610456e-01 1.2299990363406691e+01 2.6027970811829135e+01 5.4558972133677017e+01 0 0 0
10862 160 2 -2.6001068883610456e-01 1.0817574293241297e+01 1.6591807459809679e+01 5.2547524071617737e+01 1 0 0
10860 160 1 5.1998931116389546e-01 9.4208661424066786e+00 1.6429855962414351e+01 5.2601065308903436e+01 1 0 0
8868 131 2 -2.6001068883610456e-01 1.1577976154266310e+01 2.6967503568333971e+01 5.0982648768170328e+01 0 0 0
3681 54 1 5.1998931116389546e-01 1.4962515862920593e+01 2.0948020022793902e+01 5.3541549469140065e+01 0 0 -1
10861 160 2 -2.6001068883610456e-01 9.0815702177408237e+00 1.6423517009185904e+01 5.3966882615274947e+01 1 0 0
3559 53 2 -2.6001068883610456e-01 1.4681035710701792e+01 2.4779061589822771e+01 5.1611871893511612e+01 0 0 -1
3549 53 2 -2.6001068883610456e-01 1.4855422638753968e+01 2.2031684546500379e+01 5.1451501556166704e+01 0 0 -1
8966 132 1 5.1998931116389546e-01 9.5048337346698748e+00 2.2073653444675852e+01 5.0223156716830239e+01 0 0 0
3678 54 2 -2.6001068883610456e-01 1.2090958633636404e+01 1.8221389287330609e+01 5.4107765780061285e+01 0 0 -1
12899 190 2 -2.6001068883610456e-01 1.3804718358117091e+01 2.8691674991248760e+01 5.7115141181608514e+01 0 0 0
3661 54 1 4.1998931116389543e-01 1.2651430923757951e+01 1.9714896045153012e+01 5.6040197087635903e+01 0 0 -1
3675 54 2 -2.6001068883610456e-01 1.2737257868945614e+01 1.7481401579906223e+01 5.6903706886596183e+01 0 0 -1
8957 132 1 5.1998931116389546e-01 1.2172242418190621e+01 1.9548207211478463e+01 5.0291298719972367e+01 0 0 0
8969 132 1 5.1998931116389546e-01 9.3777788333187999e+00 2.3189606836626702e+01 5.1282008105258647e+01 0 0 0
12890 190 2 -2.6001068883610456e-01 1.2678667639526344e+01 2.7900602232411739e+01 5.3293607929586258e+01 0 0 0
12897 190 1 5.1998931116389546e-01 1.4625791033348225e+01 2.8557916069711862e+01 5.5955268256345512e+01 0 0 0
3680 54 2 -2.6001068883610456e-01 1.1054558697172489e+01 2.0112742426407628e+01 5.4477635806449605e+01 0 0 -1
10853 160 2 -2.6001068883610456e-01 1.0909524475453201e+01 1.5666209055583264e+01 5.0273803789964788e+01 1 0 0
8962 132 2 -2.6001068883610456e-01 1.1870629341638050e+01 2.1514650065077262e+01 5.1569176554612461e+01 0 0 0
10873 160 2 -2.6001068883610456e-01 8.8885043250494924e+00 1.8616028820579398e+01 5.4482019941646030e+01 1 0 0
8973 132 2 -2.6001068883610456e-01 1.1596614463016696e+01 2.4141584845276494e+01 5.1124359587502930e+01 0 0 0
12891 190 1 7.7998931116389547e-01 1.2737950629103157e+01 2.7344660819487490e+01 5.4555291256434643e+01 0 0 0
10865 160 2 -2.6001068883610456e-01 8.8013468349040913e+00 1.7423763745048543e+01 5.0533863509366313e+01 1 0 0
12893 190 2 -2.6001068883610456e-01 1.1825945956070818e+01 2.8019509491318800e+01 5.5309411368817436e+01 0 0 0
8959 132 2 -2.6001068883610456e-01 1.1008638813064534e+01 1.8948212575608423e+01 5.0814344579658353e+01 0 0 0
3659 54 3 -3.2001068883610456e-01 1.4810429696364237e+01 2.0649782541487717e+01 5.5982647272387794e+01 0 0 -1
10854 160 1 5.1998931116389546e-01 8.8783600389081627e+00 1.4598974145832351e+01 5.0656218497478001e+01 1 0 0
8949 132 2 -2.6001068883610456e-01 1.5052532421256862e+01 2.0421037699481165e+01 4.9444379867814071e+01 0 0 0
8963 132 1 5.1998931116389546e-01 1.0831008153765554e+01 2.1829843942167919e+01 4.9406535409498183e+01 0 0 0
8975 132 1 5.1998931116389546e-01 1.0057788322434016e+01 2.5228496325843761e+01 4.9585266917131051e+01 0 0 0
3881 57 2 -2.6001068883610456e-01 1.4916543677513326e+01 1.6194088915274591e+01 5.7407933590114105e+01 0 0 -1
3662 54 3 -3.2001068883610456e-01 1.2113607354217853e+01 1.9642841104142324e+01 5.7428671481956741e+01 0 0 -1
8961 132 2 -2.6001068883610456e-01 1.3058730794259878e+01 2.1669332218902785e+01 4.9874938525007302e+01 0 0 0
13091 192 2 -2.6001068883610456e-01 8.8019394222428744e+00 2.0936527788541813e+01 5.7453544567618586e+01 1 0 0
14076 201 6 4.0998931116389542e-01 1.4410215732938443e+01 1.5081897339261706e+01 5.6063157630377546e+01 0 1 1
3671 54 2 -2.6001068883610456e-01 1.4590838664202908e+01 1.8963778784008078e+01 5.7309522190999225e+01 0 0 -1
14077 201 7 -8.2001068883610451e-01 1.3822881150930764e+01 1.5160094489315401e+01 5.5276670236471141e+01 0 1 1
8872 131 2 -2.6001068883610456e-01 1.3528055232386489e+01 2.8716717332373296e+01 5.0275452186266065e+01 0 0 0
14078 201 6 4.0998931116389542e-01 1.4525320693354885e+01 1.5182289900931032e+01 5.4594167998332694e+01 0 1 1
10851 160 1 5.1998931116389546e-01 1.0272273167238906e+01 1.4511282376188953e+01 4.9952099545983806e+01 1 0 0
3666 54 5 -7.0631068883610459e-01 8.2118631573870360e+00 1.6791951281624193e+01 5.6979445275822663e+01 0 0 -1
8968 132 2 -2.6001068883610456e-01 8.5127990863580631e+00 2.2211742343707364e+01 4.9336226662481273e+01 0 0 0
1120 17 2 -2.6001068883610456e-01 1.0297858341979991e+01 3.3906175540649677e+01 3.9527795844115308e+00 1 0 0
13913 201 6 4.0998931116389542e-01 1.1352354154195117e+01 3.8578308796272005e+01 3.0638487425982072e-02 0 -4 -2
1121 17 2 -2.6001068883610456e-01 9.6146591752017851e+00 3.3753031522495242e+01 1.8112680908636345e+00 1 0 0
8572 126 3 -3.2001068883610456e-01 1.0246431735017635e+01 3.1530131900281852e+01 5.8525784793282352e+00 0 0 0
8589 126 2 -2.6001068883610456e-01 1.3373132660500294e+01 3.0517596929276067e+01 4.7171365480638050e+00 0 0 0
1125 17 1 5.1998931116389546e-01 8.2280974092826629e+00 3.6688619646243389e+01 2.2657339935642584e+00 1 0 0
8588 126 2 -2.6001068883610456e-01 1.1204596876284795e+01 3.0817782068310013e+01 3.8875525183362796e+00 0 0 0
15653 201 6 4.0998931116389542e-01 1.1662631013552071e+01 4.2098881551047022e+01 7.1983282607409187e+00 2 4 0
8585 126 2 -2.6001068883610456e-01 9.0706597527349757e+00 3.0938833335459130e+01 4.1269758627426416e+00 0 0 0
1100 17 2 -2.6001068883610456e-01 1.5347747287757795e+01 3.5655461808775954e+01 6.8033995279124344e+00 1 0 0
16404 201 6 4.0298931116389547e-01 1.3132454259025900e+01 4.1956985611591257e+01 4.2089608924849919e-01 1 0 0
14514 201 6 4.0998931116389542e-01 1.2173097544521736e+01 4.0448379032373346e+01 3.0266524393015191e+00 -2 -4 4
1109 17 2 -2.6001068883610456e-01 1.3593953216384927e+01 3.4350307531715238e+01 6.2425309178907469e+00 1 0 0
1119 17 1 5.1998931116389546e-01 9.9768444484450178e+00 3.4688064256753769e+01 2.8951755100315029e+00 1 0 0
8571 126 1 4.1998931116389543e-01 1.1466491931274255e+01 3.0845524752584328e+01 6.1116209874518068e+00 0 0 0
14145 201 6 4.0998931116389542e-01 9.6363879250161322e+00 3.9684261968917518e+01 6.5847449788116794e+00 -1 -3 -3
1108 17 2 -2.6001068883610456e-01 1.2481893427326771e+01 3.3422028294194099e+01 4.5107772614930850e+00 1 0 0
8570 126 1 6.7998931116389549e-01 1.1348682315638758e+01 3.0062950079424770e+01 7.4684781545278343e+00 0 0 0
10179 150 2 -2.6001068883610456e-01 1.5304876337282485e+01 2.8992223363166143e+01 3.3259355083832114e+00 0 0 0
1116 17 1 5.1998931116389546e-01 1.1285130702356405e+01 3.5379123133696332e+01 2.4042668593120462e+00 1 0 0
8722 128 2 -2.6001068883610456e-01 9.2930357772692904e+00 4.1239337399820265e+01 2.5702946317312647e+00 0 0 0
14147 201 6 4.0998931116389542e-01 9.7848443910255263e+00 4.0950902248381283e+01 5.7369097396030559e+00 -1 -3 -3
13051 192 2 -2.6001068883610456e-01 1.0628370570485050e+01 3.1216624193354871e+01 -1.9138629318448144e-01 1 0 1
1122 17 1 5.1998931116389546e-01 8.7534472980870230e+00 3.5587468054509472e+01 3.2888523727139543e+00 1 0 0
14515 201 7 -8.2001068883610451e-01 1.2765686555686834e+01 3.9735304660314739e+01 3.2709465887218685e+00 -2 -4 4
8579 126 1 7.7998931116389547e-01 1.1956307829506150e+01 3.0264757600177919e+01 4.8121502003978796e+00 0 0 0
8713 128 5 -7.0631068883610459e-01 1.1627194655176353e+01 4.3174431972464731e+01 4.4490649676076668e+00 0 0 0
1113 17 1 5.1998931116389546e-01 1.1896597925349173e+01 3.6315873396534919e+01 3.4200292070829121e+00 1 0 0
1111 17 2 -2.6001068883610456e-01 1.1284645947871919e+01 3.5420971693583198e+01 5.5417593982775539e+00 1 0 0
1105 17 2 -2.6001068883610456e-01 1.4458196705483944e+01 3.5114368888182561e+01 2.7077557861799773e+00 1 0 0
1117 17 2 -2.6001068883610456e-01 1.2188558594931594e+01 3.4417174357359748e+01 1.8483278749863379e+00 1 0 0
1118 17 2 -2.6001068883610456e-01 1.1037731929723657e+01 3.6143666191009082e+01 1.2872773981876253e+00 1 0 0
8573 126 1 6.7998931116389549e-01 9.2412565269655431e+00 3.0589669514516597e+01 5.4293352046662822e+00 0 0 0
13937 201 6 4.0998931116389542e-01 1.4286428676243947e+01 3.8740003912909110e+01 6.2766815034864702e+00 3 1 1
13062 192 2 -2.6001068883610456e-01 9.5683443268564918e+00 3.0066070936884902e+01 1.4252640770112335e+00 1 0 1
1114 17 2 -2.6001068883610456e-01 1.2972187223757638e+01 3.6915896560214890e+01 2.7182175708764267e+00 1 0 0
1112 17 2 -2.6001068883610456e-01 1.2989863137645420e+01 3.6829961043674935e+01 5.3676259889823008e+00 1 0 0
1107 17 1 5.1998931116389546e-01 1.3296231844111546e+01 3.4548228192528228e+01 4.8618981849654066e+00 1 0 0
16401 201 6 4.0298931116389547e-01 1.2782719139409791e+01 4.0815166115316721e+01 -4.3280640337097420e-01 1 0 0
1110 17 1 5.1998931116389546e-01 1.2375015632204839e+01 3.5717424320896384e+01 4.7367908926759705e+00 1 0 0
8583 126 2 -2.6001068883610456e-01 1.2281636006760982e+01 3.1921473328096312e+01 6.4237430022569209e+00 0 0 0
13935 201 6 4.0998931116389542e-01 1.3101344694567864e+01 3.9245864869236264e+01 5.5670786411224409e+00 3 1 1
1129 17 2 -2.6001068883610456e-01 8.4457076785358147e+00 3.5918614130653147e+01 1.1309230413927482e-01 1 0 0
8723 128 2 -2.6001068883610456e-01 9.2075827766964782e+00 4.2231406934604848e+01 4.5247725686021152e+00 0 0 0
15651 201 6 4.0998931116389542e-01 1.2024285146368706e+01 4.3259297901552912e+01 6.2720416289007934e+00 2 4 0
1115 17 2 -2.6001068883610456e-01 1.0951679084845489e+01 3.7346656959474437e+01 3.6298169883876410e+00 1 0 0
1124 17 2 -2.6001068883610456e-01 9.0450187916473723e+00 3.6319108624312513e+01 4.3852018273942157e+00 1 0 0
15652 201 7 -8.2001068883610451e-01 1.2090753542312189e+01 4.2964443131931255e+01 7.2175894547714696e+00 2 4 0
13292 195 2 -2.6001068883610456e-01 8.8378109175242336e+00 3.9671152806310928e+01 -4.2237712444357528e-01 1 0 1
1104 17 1 5.1998931116389546e-01 1.4599382732094936e+01 3.4580826374100099e+01 4.0125418888858242e+00 1 0 0
8712 128 5 -7.0631068883610459e-01 1.1925651922749806e+01 4.2124128403108969e+01 1.9175904592631350e+00 0 0 0
13050 192 2 -2.6001068883610456e-01 9.7875797815501127e+00 3.3226038982867067e+01 -4.8441213037005071e-01 1 0 1
14146 201 7 -8.2001068883610451e-01 1.0218514583090899e+01 4.0447704713707672e+01 6.4527714488623849e+00 -1 -3 -3
8590 126 2 -2.6001068883610456e-01 1.1844241567596544e+01 2.8909720306421846e+01 4.7698085958711260e+00 0 0 0
15688 201 7 -8.2001068883610451e-01 1.4966776171859699e+01 4.1970167050750277e+01 5.0976859758285356e+00 -2 -1 3
8710 128 1 1.6598931116389545e-01 9.1921607616844927e+00 4.2516518870202674e+01 3.1603560352242717e+00 0 0 0
15687 201 6 4.0998931116389542e-01 1.4042082244252962e+01 4.2112738028978995e+01 5.0866684749021847e+00 -2 -1 3
1126 17 2 -2.6001068883610456e-01 9.2588388440504108e+00 3.7520711972854386e+01 1.8106936099636961e+00 1 0 0
16402 201 8 -2.0911068883610456e-01 1.3614904243439351e+01 4.1301268152415403e+01 -1.2021907153029331e-01 1 0 0
8711 128 4 1.4738893111638955e+00 1.0963946402848144e+01 4.3150179493308045e+01 2.9348091248677965e+00 0 0 0
14516 201 6 4.0998931116389542e-01 1.2869586649585537e+01 3.9162632149047447e+01 2.4702616741636438e+00 -2 -4 4
13912 201 7 -8.2001068883610451e-01 1.2268813750416024e+01 3.8554717674843296e+01 2.3458051420379480e-01 0 -4 -2
8584 126 2 -2.6001068883610456e-01 9.6996048849373935e+00 2.9282946770402209e+01 5.6187725724567761e+00 0 0 0
15221 201 6 4.0998931116389542e-01 1.5072495998918992e+01 3.9329466453051197e+01 3.3003564668109728e+00 1 -5 1
13911 201 6 4.0998931116389542e-01 1.2413293866613886e+01 3.7612199977238511e+01 1.1139012519740371e-01 0 -4 -2
15689 201 6 4.0998931116389542e-01 1.4855185291453157e+01 4.0952633022866699e+01 5.0477162063128160e+00 -2 -1 3
13936 201 7 -8.2001068883610451e-01 1.3910397647344237e+01 3.9569535209761000e+01 5.9402452322715469e+00 3 1 1
1106 17 2 -2.6001068883610456e-01 1.4853299112911591e+01 3.3251548658147378e+01 3.7098366923688966e+00 1 0 0
15911 201 6 4.0998931116389542e-01 1.4316078996394637e+01 3.5994111573903709e+01 3.8018948126503638e-02 3 -2 -2
8561 126 2 -2.6001068883610456e-01 1.3583403136984153e+01 3.3009710999793761e+01 1.1768047374302807e+01 0 0 0
8541 126 1 5.1998931116389546e-01 1.1293866618699642e+01 3.9840359771379624e+01 1.0857204580599960e+01 0 0 0
15379 201 7 -8.2001068883610451e-01 1.4717463244635185e+01 4.2045425392529765e+01 8.5019405994136736e+00 2 -2 5
8563 126 2 -2.6001068883610456e-01 1.0246983451192616e+01 3.3723458881518205e+01 1.0801985465754978e+01 0 0 0
8553 126 1 5.1998931116389546e-01 1.2362825185536925e+01 3.5574235517279824e+01 9.2973060600453987e+00 0 0 0
8535 126 1 5.1998931116389546e-01 1.0010140133818094e+01 3.8502087860357186e+01 1.2835180579339447e+01 0 0 0
8534 126 2 -2.6001068883610456e-01 1.0998978562975784e+01 4.0242907224116173e+01 1.4142791042048817e+01 0 0 0
8565 126 1 5.1998931116389546e-01 1.1133543285686514e+01 3.1980359095332204e+01 9.7188815282559702e+00 0 0 0
8542 126 2 -2.6001068883610456e-01 1.1025461263341619e+01 3.9909768030648564e+01 9.4135689850056039e+00 0 0 0
8468 125 2 -2.6001068883610456e-01 9.0273612618140966e+00 3.0473000927529696e+01 1.3240892621860821e+01 0 0 0
8551 126 2 -2.6001068883610456e-01 1.1344555680082840e+01 3.7671005349840009e+01 9.1204826257986884e+00 0 0 0
8562 126 1 5.1998931116389546e-01 1.1361006978731805e+01 3.2947274470283787e+01 1.0930322480375526e+01 0 0 0
6075 90 2 -2.6001068883610456e-01 9.5433384179238647e+00 4.3001469170924892e+01 8.4026076450894092e+00 0 -1 0
8567 126 2 -2.6001068883610456e-01 9.7968071857477597e+00 3.1569677566763328e+01 9.7315043518864179e+00 0 0 0
8566 126 2 -2.6001068883610456e-01 1.1319981143841499e+01 3.2706340106764024e+01 8.5884540704154464e+00 0 0 0
8557 126 2 -2.6001068883610456e-01 1.4388195244066470e+01 3.5198889308683412e+01 1.0475563798345560e+01 0 0 0
8694 128 2 -2.6001068883610456e-01 8.8500723068520326e+00 3.6420329263908165e+01 8.0031462978155368e+00 0 0 0
8550 126 1 5.1998931116389546e-01 1.1968556159852891e+01 3.6862387233714593e+01 1.0048865515793029e+01 0 0 0
8533 126 2 -2.6001068883610456e-01 1.0596861565742435e+01 3.8412367477048612e+01 1.5160459247623976e+01 0 0 0
8564 126 2 -2.6001068883610456e-01 1.1138192924628838e+01 3.2306802992578788e+01 1.2174327312958738e+01 0 0 0
8546 126 2 -2.6001068883610456e-01 1.3159845495341282e+01 3.9582553374153875e+01 1.2340658561261542e+01 0 0 0
8529 126 1 5.1998931116389546e-01 8.8123395528459163e+00 3.9966530507482709e+01 1.4713065300305223e+01 0 0 0
8569 126 3 -3.2001068883610456e-01 1.2421631844777192e+01 3.0449981155197946e+01 8.3006533750101497e+00 0 0 0
15341 201 6 4.0998931116389542e-01 1.3911597340336908e+01 3.5554391200025684e+01 1.4013113269765327e+01 0 -2 1
5753 85 2 -2.6001068883610456e-01 1.4981658281751567e+01 4.2820006150828412e+01 1.4795265394339992e+01 0 -1 0
82 2 1 5.1998931116389546e-01 1.5155363714118932e+01 2.9238601660716185e+01 1.3789681474180872e+01 0 0 0
5756 85 2 -2.6001068883610456e-01 1.4452257172854218e+01 4.2166639353921234e+01 1.2186764386979776e+01 0 -1 0
8591 126 1 5.1998931116389546e-01 1.1915974392294729e+01 2.9407374446961466e+01 1.0340219707894127e+01 0 0 0
8690 128 2 -2.6001068883610456e-01 8.3543583609395178e+00 3.5962457072840962e+01 1.0409885476371567e+01 0 0 0
8531 126 2 -2.6001068883610456e-01 8.7964754583938216e+00 4.1254265096713205e+01 1.4268674836615912e+01 0 0 0
8555 126 2 -2.6001068883610456e-01 1.1191728472195853e+01 3.4920956914087078e+01 8.9258853433089698e+00 0 0 0
8543 126 2 -2.6001068883610456e-01 1.1334616719042954e+01 4.1155986104255746e+01 1.1317210159078671e+01 0 0 0
8544 126 1 5.1998931116389546e-01 1.2725978979812368e+01 3.9225292987543831e+01 1.1086969844903432e+01 0 0 0
8536 126 2 -2.6001068883610456e-01 8.8890160909021496e+00 3.7688634990745314e+01 1.2826899031890516e+01 0 0 0
8552 126 2 -2.6001068883610456e-01 1.1028641107216762e+01 3.6455025355541984e+01 1.1014516374091105e+01 0 0 0
8548 126 2 -2.6001068883610456e-01 1.3568785859692769e+01 3.7189699467246697e+01 1.1910966271745858e+01 0 0 0
8538 126 1 5.1998931116389546e-01 1.0014165310532722e+01 3.9256951528154787e+01 1.1548583236849000e+01 0 0 0
8558 126 2 -2.6001068883610456e-01 1.3731399632747893e+01 3.3539163897884428e+01 9.1581455018174314e+00 0 0 0
8532 126 1 5.1998931116389546e-01 1.0045757154038505e+01 3.9277390263146934e+01 1.4169413680656696e+01 0 0 0
8560 126 2 -2.6001068883610456e-01 1.2300576269418512e+01 3.4761311111608393e+01 1.2146934928852367e+01 0 0 0
8559 126 1 5.1998931116389546e-01 1.2629133610890563e+01 3.3813232132708933e+01 1.1181857366622852e+01 0 0 0
5752 85 2 -2.6001068883610456e-01 1.3034748906356048e+01 4.1948922432490434e+01 1.4560986787148805e+01 0 -1 0
8537 126 2 -2.6001068883610456e-01 1.1144878930638081e+01 3.7641727514770288e+01 1.2816182668073056e+01 0 0 0
8545 126 2 -2.6001068883610456e-01 1.3532364310183175e+01 3.9896152775940863e+01 1.0277909392933870e+01 0 0 0
8556 126 1 5.1998931116389546e-01 1.3276046422540833e+01 3.4556781489506342e+01 1.0005762893079256e+01 0 0 0
8547 126 1 5.1998931116389546e-01 1.3119002639980133e+01 3.7748640768344906e+01 1.0719285426222537e+01 0 0 0
8580 126 2 -2.6001068883610456e-01 1.3407802478587204e+01 3.1209076346146588e+01 1.0030642513665084e+01 0 0 0
8568 126 1 4.1998931116389543e-01 1.2129628076459808e+01 3.0757895377611820e+01 9.6490332817771094e+00 0 0 0
8540 126 2 -2.6001068883610456e-01 9.1929416549665408e+00 4.0297235320501272e+01 1.1633004572345552e+01 0 0 0
8539 126 2 -2.6001068883610456e-01 9.3511359792310085e+00 3.8311255839857992e+01 1.0647258756296546e+01 0 0 0
15340 201 7 -8.2001068883610451e-01 1.3618417759267460e+01 3.5203808661179281e+01 1.4918793711238912e+01 0 -2 1
8549 126 2 -2.6001068883610456e-01 1.4252258876878598e+01 3.7836201225585583e+01 1.0005612820506407e+01 0 0 0
8460 125 2 -2.6001068883610456e-01 9.6722482530035645e+00 3.0073516794606583e+01 1.1135915354482306e+01 0 0 0
8593 126 2 -2.6001068883610456e-01 1.2698400386523927e+01 2.9426333300165094e+01 1.1415027126754417e+01 0 0 0
132 2 2 -2.6001068883610456e-01 1.4501515874157706e+01 3.8222082076649706e+01 1.4382599206787123e+01 0 0 0
15339 201 6 4.0998931116389542e-01 1.4424535215165404e+01 3.4742710146501693e+01 1.5082512769910817e+01 0 -2 1
8681 128 2 -2.6001068883610456e-01 8.2769710835594772e+00 3.2886302172573927e+01 1.2406474071817430e+01 0 0 0
86 2 2 -2.6001068883610456e-01 1.4803396021451467e+01 3.1517554637769400e+01 1.3492790900650339e+01 0 0 0
8467 125 1 5.1998931116389546e-01 8.8466844608009580e+00 2.9196112459341247e+01 1.3598841841346296e+01 0 0 0
87 2 2 -2.6001068883610456e-01 1.5073383183956135e+01 3.0960801096047895e+01 1.5507597275415586e+01 0 0 0
8458 125 1 5.1998931116389546e-01 1.0466679124546211e+01 2.9010052319672432e+01 1.0707305955788126e+01 0 0 0
15380 201 6 4.0998931116389542e-01 1.4121629302669854e+01 4.1380677662338634e+01 8.1495113202509604e+00 2 -2 5
8465 125 2 -2.6001068883610456e-01 1.1243472463990352e+01 2.9280625570005363e+01 1.3545993001015157e+01 0 0 0
84 2 2 -2.6001068883610456e-01 1.3737678494822429e+01 2.9228626093739479e+01 1.3996459245688181e+01 0 0 0
8469 125 2 -2.6001068883610456e-01 8.6672133992956173e+00 2.9296480026896255e+01 1.4975910991586625e+01 0 0 0
8581 126 2 -2.6001068883610456e-01 1.0097062398885164e+01 3.0329139396223013e+01 8.0571216390450680e+00 0 0 0
8554 126 2 -2.6001068883610456e-01 1.2910875303674691e+01 3.5958712160219051e+01 8.1144505682826082e+00 0 0 0
123 2 1 7.7998931116389547e-01 1.4941529346351356e+01 3.8472241982572370e+01 1.5721144790769312e+01 0 0 0
5754 85 1 5.1998931116389546e-01 1.3842948789892562e+01 4.3286376865448247e+01 1.2769967623913509e+01 0 -1 0
83 2 2 -2.6001068883610456e-01 1.5215248764415167e+01 2.9007577286740108e+01 1.2385151085227330e+01 0 0 0
5751 85 1 5.1998931116389546e-01 1.3733600137527430e+01 4.3097393906617853e+01 1.4317338718360396e+01 0 -1 0
8530 126 2 -2.6001068883610456e-01 9.1263056093423547e+00 4.0084791038136899e+01 1.6045042166985574e+01 0 0 0
5755 85 2 -2.6001068883610456e-01 1.2487777766124434e+01 4.3384481724919368e+01 1.2394503757171387e+01 0 -1 0
15378 201 6 4.0998931116389542e-01 1.5443454406274425e+01 4.1378084884329489e+01 8.7455041779062714e+00 2 -2 5
13833 201 6 4.0998931116389542e-01 1.0413683907401238e+01 4.2571401892936052e+01 1.9758959170225047e+01 1 -4 3
130 2 2 -2.6001068883610456e-01 1.4805567871092569e+01 4.2099984165348886e+01 1.9251982489951001e+01 0 0 0
8259 122 2 -2.6001068883610456e-01 1.0764374157181306e+01 3.0636363198703823e+01 1.6693750119175775e+01 0 0 0
8653 127 2 -2.6001068883610456e-01 8.6239585495395126e+00 3.8017495618793049e+01 2.1366185887880004e+01 0 0 0
8256 122 2 -2.6001068883610456e-01 1.1903876058838161e+01 2.9799183265177643e+01 1.8838539375873218e+01 0 0 0
8389 123 2 -2.6001068883610456e-01 1.2441575804412283e+01 3.2220630941545011e+01 1.7659963212387911e+01 0 0 0
8255 122 2 -2.6001068883610456e-01 1.0472705547338016e+01 3.0881643134268391e+01 2.0309728951391019e+01 0 0 0
143 3 2 -2.6001068883610456e-01 1.0786306550714464e+01 2.9525201494578923e+01 2.3567223464226977e+01 0 0 0
8262 122 2 -2.6001068883610456e-01 9.6271553078297742e+00 3.3129948380324223e+01 1.7388142927352014e+01 0 0 0
14681 201 6 4.0998931116389542e-01 1.4230383396275370e+01 3.7193840573354088e+01 1.9019534767345696e+01 4 2 2
8254 122 1 5.1998931116389546e-01 1.1047866835245600e+01 3.0812801615772610e+01 1.9046640938492637e+01 0 0 0
8381 123 2 -2.6001068883610456e-01 1.3602532557559247e+01 3.5652803992363943e+01 2.3558089424606802e+01 0 0 0
15070 201 7 -8.2001068883610451e-01 1.0967004087585073e+01 4.0009155756470790e+01 2.2797988838117750e+01 -3 0 -2
8387 123 1 5.1998931116389546e-01 1.1954806605558128e+01 3.2040831351290002e+01 1.8934884339664414e+01 0 0 0
13834 201 7 -8.2001068883610451e-01 1.0055859518508399e+01 4.1690182347461622e+01 1.9758183565344162e+01 1 -4 3
14352 201 6 4.0998931116389542e-01 1.3188666218775236e+01 4.1147041474249882e+01 1.9474401268914875e+01 -2 1 -1
14354 201 6 4.0998931116389542e-01 1.2921528041446432e+01 3.9799033563953998e+01 2.0179046671698767e+01 -2 1 -1
14353 201 7 -8.2001068883610451e-01 1.2611747621923431e+01 4.0757039601340885e+01 2.0148115033652076e+01 -2 1 -1
14679 201 6 4.0998931116389542e-01 1.4735715681101926e+01 3.5828940048147253e+01 1.8961425646438165e+01 4 2 2
8365 123 3 -3.2001068883610456e-01 1.3257514247298012e+01 3.3454831657378143e+01 2.0431068269027843e+01 0 0 0
8363 123 2 -2.6001068883610456e-01 1.2559004114051241e+01 3.0506725189488758e+01 2.1509289356816115e+01 0 0 0
8378 123 2 -2.6001068883610456e-01 1.1552405853384451e+01 3.2574665265516209e+01 2.1600329878793914e+01 0 0 0
8362 123 2 -2.6001068883610456e-01 1.4499404249769926e+01 3.1483192937979972e+01 2.1776453667656220e+01 0 0 0
8383 123 2 -2.6001068883610456e-01 1.3432240327758553e+01 3.8407285240067537e+01 2.1510205204683228e+01 0 0 0
8388 123 2 -2.6001068883610456e-01 1.1271180155205304e+01 3.3196926774771825e+01 1.9216415934738745e+01 0 0 0
8257 122 1 5.1998931116389546e-01 1.0021643130638882e+01 3.0706716112545877e+01 1.7868584339411562e+01 0 0 0
8361 123 1 5.1998931116389546e-01 1.3611296575817066e+01 3.1013484875915935e+01 2.0812696765544725e+01 0 0 0
8377 123 2 -2.6001068883610456e-01 1.3360594209361226e+01 3.3467599493397131e+01 2.2661779097021391e+01 0 0 0
13835 201 6 4.0998931116389542e-01 1.0892036698767836e+01 4.1200969904912476e+01 1.9714573542619728e+01 1 -4 3
8369 123 1 6.7998931116389549e-01 1.3884352980015567e+01 3.6196557980624256e+01 2.2318029002096097e+01 0 0 0
8384 123 2 -2.6001068883610456e-01 1.1366383905755354e+01 3.6838388782580360e+01 2.3169947267083295e+01 0 0 0
14742 201 6 4.0998931116389542e-01 8.7019860561544675e+00 4.2078762851342866e+01 1.7445114360368216e+01 3 0 0
8366 123 1 6.7998931116389549e-01 1.2502690160295119e+01 3.3569922077987457e+01 2.1587036691544931e+01 0 0 0
8368 123 3 -3.2001068883610456e-01 1.2844603740657305e+01 3.5953899562135646e+01 2.1362100457794806e+01 0 0 0
8258 122 2 -2.6001068883610456e-01 9.3145731522433142e+00 2.9583732337443443e+01 1.8006882896066951e+01 0 0 0
15071 201 6 4.0998931116389542e-01 1.1017550215149457e+01 3.9003189719994211e+01 2.2719918689463775e+01 -3 0 -2
8265 122 2 -2.6001068883610456e-01 8.8102702444083469e+00 3.2715967529798945e+01 1.9987028494003649e+01 0 0 0
15858 201 6 4.0998931116389542e-01 8.8801064512092935e+00 4.0549994850058816e+01 2.2303859074047519e+01 5 -2 2
14238 201 6 4.0998931116389542e-01 1.1991893847934170e+01 3.5734878661118529e+01 1.7672827424377953e+01 -7 0 -1
8364 123 1 4.1998931116389543e-01 1.3259039256920952e+01 3.2171989801055126e+01 1.9829115718538247e+01 0 0 0
15859 201 7 -8.2001068883610451e-01 8.2187623411345694e+00 4.0743812538960420e+01 2.1598396410031182e+01 5 -2 2
14240 201 6 4.0998931116389542e-01 1.3202364352169901e+01 3.5753189271578051e+01 1.6727955669107068e+01 -7 0 -1
8375 123 1 7.7998931116389547e-01 1.1164571200679550e+01 3.5494705113167853e+01 2.2901937292234816e+01 0 0 0
14239 201 7 -8.2001068883610451e-01 1.3005071734872681e+01 3.5953783022395051e+01 1.7698259370618544e+01 -7 0 -1
8351 123 2 -2.6001068883610456e-01 1.4368831787193603e+01 2.9513161132346916e+01 2.2945252434323539e+01 0 0 0
8268 122 2 -2.6001068883610456e-01 8.1928948388469056e+00 2.9909828217058045e+01 2.0253212550147790e+01 0 0 0
8260 122 1 5.1998931116389546e-01 9.0513191940374380e+00 3.1861564178107603e+01 1.7707640837007641e+01 0 0 0
14680 201 7 -8.2001068883610451e-01 1.5057801486200885e+01 3.6696276206075339e+01 1.9207393830147513e+01 4 2 2
8382 123 2 -2.6001068883610456e-01 1.3782988638556054e+01 3.8133463605409872e+01 2.3771393719230325e+01 0 0 0
8657 127 2 -2.6001068883610456e-01 1.0179390172093839e+01 3.7167068220569796e+01 1.9858975841936019e+01 0 0 0
8656 127 2 -2.6001068883610456e-01 9.7439902228088719e+00 3.8666828281490950e+01 1.8228217757616644e+01 0 0 0
8380 123 2 -2.6001068883610456e-01 1.4904592662250181e+01 3.5497964165416846e+01 2.1802796586247990e+01 0 0 0
8367 123 1 4.1998931116389543e-01 1.1884243528089270e+01 3.4973976816347701e+01 2.1658792064766519e+01 0 0 0
8379 123 2 -2.6001068883610456e-01 1.0886924504714761e+01 3.5046380966473684e+01 2.0690730839833442e+01 0 0 0
129 2 2 -2.6001068883610456e-01 1.4268074597804496e+01 3.9965124823398931e+01 1.8335461500727323e+01 0 0 0
8360 123 2 -2.6001068883610456e-01 1.4289492844951537e+01 2.9796527403233348e+01 1.8840711477126536e+01 0 0 0
8385 123 2 -2.6001068883610456e-01 9.8025200064660218e+00 3.5285089091755694e+01 2.2625329210230465e+01 0 0 0
260 4 2 -2.6001068883610456e-01 1.2064068702234351e+01 3.1780147428756660e+01 2.4401364482432033e+01 0 0 0
8370 123 1 1.6598931116389545e-01 1.4196424700515959e+01 3.7733272111582799e+01 2.2467483726043909e+01 0 0 0
13739 201 6 4.0998931116389542e-01 1.2848297009058891e+01 4.0444918302657769e+01 2.4043789656590459e+01 0 1 -2
15069 201 6 4.0998931116389542e-01 1.1355423434413112e+01 4.0374297303944253e+01 2.1936939293043473e+01 -3 0 -2
15860 201 6 4.0998931116389542e-01 8.7727893473974152e+00 4.1097331040906674e+01 2.0856421869435454e+01 5 -2 2
14361 201 6 4.0998931116389542e-01 1.4865949748015600e+01 3.3786967957727235e+01 1.7167260393202106e+01 2 -1 1
8647 127 1 7.7998931116389547e-01 9.5515863726215926e+00 3.7358520293594644e+01 1.8645413315739667e+01 0 0 0
8376 123 2 -2.6001068883610456e-01 1.4275478777756369e+01 3.2272947253053985e+01 1.8888495190944212e+01 0 0 0
13737 201 6 4.0998931116389542e-01 1.4309186745697884e+01 4.0499607981609699e+01 2.4320265592696018e+01 0 1 -2
15449 201 6 4.0998931116389542e-01 1.2126694719994887e+01 4.3308575961295574e+01 2.1961486761576484e+01 0 3 -2
8358 123 1 5.1998931116389546e-01 1.4376407862532934e+01 2.9836510136655676e+01 2.0230081002126841e+01 0 0 0
8658 127 2 -2.6001068883610456e-01 1.0242484176596356e+01 3.6650916773272058e+01 1.7709006136263479e+01 0 0 0
116 2 3 -3.2001068883610456e-01 1.5223363484794591e+01 4.0665563822277107e+01 1.6462250614374707e+01 0 0 0
8386 123 2 -2.6001068883610456e-01 1.1594541835245604e+01 3.4818747961213660e+01 2.4030811920353784e+01 0 0 0
134 2 2 -2.6001068883610456e-01 1.3750377714476443e+01 3.8596456998699018e+01 1.6428395532652061e+01 0 0 0
5750 85 2 -2.6001068883610456e-01 1.2650989913264238e+01 4.3382705952865471e+01 1.6331772412945465e+01 0 -1 0
12664 186 3 -3.2001068883610456e-01 1.1242000780982895e+01 3.5944738209903328e+01 3.1572183058244612e+01 0 0 0
12670 186 5 -7.0631068883610459e-01 1.0077876839189900e+01 4.0617703765127963e+01 3.0463263501631648e+01 0 0 0
16148 201 6 4.0298931116389547e-01 1.0040207787547486e+01 4.3187292959472963e+01 2.9864997529953293e+01 -1 0 -1
242 4 1 5.1998931116389546e-01 1.4347469223036683e+01 3.1196769573879735e+01 2.7170343204427088e+01 0 0 0
270 4 2 -2.6001068883610456e-01 9.5009167516869510e+00 3.6543495154486209e+01 2.7664459957539510e+01 0 0 0
12657 186 1 5.1998931116389546e-01 1.5072670563581442e+01 3.5890954945486271e+01 3.0522534796382896e+01 0 0 0
14495 201 6 4.0998931116389542e-01 1.0872315974654345e+01 4.2279234039638332e+01 2.6280605264848621e+01 -4 -1 -2
246 4 2 -2.6001068883610456e-01 1.4300458333468967e+01 3.2091550069599990e+01 2.5014700549649437e+01 0 0 0
14945 201 6 4.0998931116389542e-01 1.3952337558326901e+01 4.1520464516642811e+01 3.0324743322722153e+01 4 -1 -3
12679 186 2 -2.6001068883610456e-01 1.2183169050067427e+01 3.8919844850334471e+01 3.2414488891672171e+01 0 0 0
251 4 1 4.1998931116389543e-01 1.0655297257367243e+01 3.4429893743325458e+01 2.7971517248045352e+01 0 0 0
13873 201 7 -8.2001068883610451e-01 1.1096410662983596e+01 3.9453059811247428e+01 2.7852142042679084e+01 -2 -1 -2
14944 201 7 -8.2001068883610451e-01 1.3148847433086734e+01 4.1078903117046558e+01 3.0701099909821849e+01 4 -1 -3
252 4 3 -3.2001068883610456e-01 9.8230515112753185e+00 3.4486194878983184e+01 2.9099554674201091e+01 0 0 0
8211 121 2 -2.6001068883610456e-01 1.5169820338110862e+01 3.0638292760325374e+01 3.2229566049883175e+01 0 0 0
8185 121 1 5.1998931116389546e-01 8.6395168772645796e+00 2.9237531731170463e+01 3.0013595173474357e+01 0 0 0
15887 201 6 4.0998931116389542e-01 1.0133653072385465e+01 4.0427922408579086e+01 2.6036933831218160e+01 -4 -3 0
262 4 2 -2.6001068883610456e-01 9.4710891855497064e+00 3.2289232708170545e+01 2.7581262764598591e+01 0 0 0
138 3 1 5.1998931116389546e-01 1.1843510408960691e+01 2.9126164031508324e+01 2.5616290488164580e+01 0 0 0
12667 186 4 1.4738893111638955e+00 9.8843297037371460e+00 3.9841225958784833e+01 3.1981231015829973e+01 0 0 0
266 4 2 -2.6001068883610456e-01 8.6167410564016667e+00 3.6311026525300022e+01 3.0022733208954595e+01 0 0 0
12652 186 2 -2.6001068883610456e-01 1.3724568380495381e+01 3.8361638767616178e+01 2.9131220461389823e+01 0 0 0
12659 186 2 -2.6001068883610456e-01 1.3724156791445489e+01 3.5723704819496007e+01 3.0121539196269595e+01 0 0 0
243 4 2 -2.6001068883610456e-01 1.3427206303832028e+01 3.0702970590216307e+01 2.8110073156656096e+01 0 0 0
244 4 2 -2.6001068883610456e-01 1.4966013990262530e+01 3.0128181321569539e+01 2.6507323098339455e+01 0 0 0
248 4 1 4.1998931116389543e-01 1.2032928676399345e+01 3.1820736441565991e+01 2.5838769696748891e+01 0 0 0
12678 186 2 -2.6001068883610456e-01 1.1187398205903063e+01 3.8226058535064631e+01 3.0565239165403973e+01 0 0 0
13874 201 6 4.0998931116389542e-01 1.0340944410429470e+01 3.9691386668792916e+01 2.8455588541236676e+01 -2 -1 -2
139 3 2 -2.6001068883610456e-01 1.3119231386976931e+01 2.9312568355813568e+01 2.5099946836865605e+01 0 0 0
12663 186 1 4.1998931116389543e-01 1.1889579654745205e+01 3.4976942214735942e+01 3.2435092202856730e+01 0 0 0
15885 201 6 4.0998931116389542e-01 1.0125579708970939e+01 4.0620658087433902e+01 2.4565070739601524e+01 -4 -3 0
253 4 1 6.7998931116389549e-01 8.4375165202686997e+00 3.4354463668599486e+01 2.8748163526484710e+01 0 0 0
263 4 2 -2.6001068883610456e-01 1.1922751294032590e+01 3.4686864461999470e+01 2.8438500593150916e+01 0 0 0
240 4 2 -2.6001068883610456e-01 1.4697888231545445e+01 3.2529933021824938e+01 2.9070806555391982e+01 0 0 0
268 4 2 -2.6001068883610456e-01 1.1462834437746992e+01 3.6248479770266485e+01 2.6625410684177282e+01 0 0 0
15886 201 7 -8.2001068883610451e-01 9.7963880584237799e+00 4.1065250619208626e+01 2.5382453416900454e+01 -4 -3 0
269 4 2 -2.6001068883610456e-01 9.8290318524278195e+00 3.5181697550678599e+01 2.5747348069574450e+01 0 0 0
8186 121 2 -2.6001068883610456e-01 9.0701315576608685e+00 3.0302695108239281e+01 3.0890380388876384e+01 0 0 0
16574 201 8 -2.0911068883610456e-01 1.3897938449608697e+01 4.1916307201728806e+01 2.7396462089573724e+01 0 0 0
245 4 1 5.1998931116389546e-01 1.3523914780521389e+01 3.2054733810085445e+01 2.6199771274406121e+01 0 0 0
272 4 2 -2.6001068883610456e-01 1.0967824400330267e+01 3.0310275193002447e+01 2.7434988610074232e+01 0 0 0
261 4 2 -2.6001068883610456e-01 1.1620474491213736e+01 3.2258168493359818e+01 2.8206047928261157e+01 0 0 0
13872 201 6 4.0998931116389542e-01 1.1738561967797233e+01 3.9116467931795171e+01 2.8515005112072576e+01 -2 -1 -2
12650 186 2 -2.6001068883610456e-01 1.4449653202772348e+01 3.7999526256499813e+01 2.6772198311395144e+01 0 0 0
8197 121 1 5.1998931116389546e-01 1.2153092679439423e+01 2.9324691889656265e+01 3.1449990851687591e+01 0 0 0
271 4 1 5.1998931116389546e-01 1.1302206217266516e+01 3.0444868262776300e+01 2.6135323472031814e+01 0 0 0
16575 201 6 4.0298931116389547e-01 1.3106184989437763e+01 4.2383819465497602e+01 2.7046597451617739e+01 0 0 0
8187 121 2 -2.6001068883610456e-01 8.7596475048126941e+00 2.9591629491463920e+01 2.8663152748641771e+01 0 0 0
12648 186 1 5.1998931116389546e-01 1.5201431794812642e+01 3.7216347112904529e+01 2.7636459453521347e+01 0 0 0
259 4 1 7.7998931116389547e-01 1.0292388788965075e+01 3.5573755486872159e+01 2.7026346412017642e+01 0 0 0
250 4 1 6.7998931116389549e-01 1.0699351313908910e+01 3.2940381546183488e+01 2.7450266899641012e+01 0 0 0
12651 186 1 5.1998931116389546e-01 1.5024056261921512e+01 3.7948654558077912e+01 2.8975067587962361e+01 0 0 0
14943 201 6 4.0998931116389542e-01 1.3441503054959515e+01 4.0681405565777254e+01 3.1485164670148642e+01 4 -1 -3
12675 186 2 -2.6001068883610456e-01 1.2288132768405086e+01 3.3971031584313955e+01 3.1466762622686666e+01 0 0 0
247 4 2 -2.6001068883610456e-01 1.3496014009975097e+01 3.3319504103417792e+01 2.6794042226998222e+01 0 0 0
16146 201 8 -2.0911068883610456e-01 1.0964155367566788e+01 4.3031989430930601e+01 3.0196800139702816e+01 -1 0 -1
12666 186 1 1.6598931116389545e-01 1.0995847062210961e+01 3.8401999627111280e+01 3.1918876868332902e+01 0 0 0
249 4 3 -3.2001068883610456e-01 1.1201047530530976e+01 3.2866208701162535e+01 2.6086925068356610e+01 0 0 0
8198 121 2 -2.6001068883610456e-01 1.1642257745258895e+01 2.9690663912133807e+01 3.0209300754249885e+01 0 0 0
12649 186 2 -2.6001068883610456e-01 1.4441454438660688e+01 3.6102544829016544e+01 2.7683387688268994e+01 0 0 0
273 4 2 -2.6001068883610456e-01 1.0007692581878288e+01 3.0618700186429820e+01 2.5626442989231393e+01 0 0 0
12661 186 3 -3.2001068883610456e-01 1.4342792201822865e+01 3.4693107387365579e+01 3.2563589185877170e+01 0 0 0
15119 201 6 4.0998931116389542e-01 1.4194725285686028e+01 4.2910874194905439e+01 2.4829642344880558e+01 3 2 -4
13738 201 7 -8.2001068883610451e-01 1.3475293937017657e+01 4.0948780840723096e+01 2.4546584892348445e+01 0 1 -2
16573 201 6 4.0298931116389547e-01 1.4670939998966473e+01 4.2233302355573073e+01 2.6906311569875530e+01 0 0 0
16576 201 6 4.0298931116389547e-01 1.4004116659474912e+01 4.2282647037898442e+01 2.8297321759846991e+01 0 0 0
14494 201 7 -8.2001068883610451e-01 1.1325375386734047e+01 4.2789404863289263e+01 2.7000203080128511e+01 -4 -1 -2
8199 121 2 -2.6001068883610456e-01 1.2824555818514412e+01 3.0455967997100235e+01 3.1983889723063808e+01 0 0 0
16147 201 6 4.0298931116389547e-01 1.0951484866584778e+01 4.2084578949155933e+01 3.0199742560667548e+01 -1 0 -1
12673 186 2 -2.6001068883610456e-01 1.3371114915463940e+01 3.6760271553646710e+01 3.2295825888808814e+01 0 0 0
12665 186 1 6.7998931116389549e-01 1.0724316324193675e+01 3.6934427567986802e+01 3.2444487632507162e+01 0 0 0
12680 186 2 -2.6001068883610456e-01 9.7213621034684206e+00 3.4235993492780992e+01 3.2430355836120789e+01 0 0 0
8194 121 1 5.1998931116389546e-01 1.1002322111144903e+01 2.9010786351225736e+01 3.2360058803328442e+01 0 0 0
12677 186 2 -2.6001068883610456e-01 9.3816139425326597e+00 3.6736012558572519e+01 3.2686175425381023e+01 0 0 0
16145 201 6 4.0298931116389547e-01 1.0891179170305540e+01 4.3227854144858469e+01 3.1155952765691342e+01 -1 0 -1
239 4 1 5.1998931116389546e-01 1.5408114986028892e+01 3.1881279773824609e+01 2.8083773297056517e+01 0 0 0
3510 52 1 5.1998931116389546e-01 1.3940151868577475e+01 3.9633148990976082e+01 3.5446037707869529e+01 0 0 -1
4973 73 2 -2.6001068883610456e-01 1.0683898132865361e+01 3.3851855714414420e+01 3.9185686369203822e+01 0 0 0
16548 201 6 4.0298931116389547e-01 8.2548832511231698e+00 2.9036205375272463e+01 4.0202946142909333e+01 0 0 0
3516 52 1 5.1998931116389546e-01 1.5283219190349696e+01 4.1774904666727025e+01 3.4815434137114813e+01 0 0 -1
3498 52 1 5.1998931116389546e-01 1.4898023453656183e+01 3.6504712214117852e+01 3.7803849251068868e+01 0 0 -1
14714 201 6 4.0998931116389542e-01 1.4513428115221286e+01 3.0939848400223831e+01 3.8102650615951276e+01 2 1 2
3507 52 1 5.1998931116389546e-01 1.3963859748248998e+01 3.9688739795373422e+01 3.7024446555037564e+01 0 0 -1
12668 186 5 -7.0631068883610459e-01 1.0064167226388138e+01 4.1206444533172316e+01 3.3005948672131353e+01 0 0 0
3487 52 2 -2.6001068883610456e-01 1.4981971039425742e+01 3.3227212284392323e+01 3.8989242674759836e+01 0 0 -1
12676 186 2 -2.6001068883610456e-01 1.1441157747262313e+01 3.6880006025148859e+01 3.3642239744477870e+01 0 0 0
14547 201 6 4.0998931116389542e-01 1.0759409026883418e+01 4.1819898572547388e+01 3.7251423118574060e+01 2 -1 2
3495 52 1 5.1998931116389546e-01 1.4502042616413940e+01 3.6253328671466228e+01 3.9275531677291255e+01 0 0 -1
14548 201 7 -8.2001068883610451e-01 1.0373212067352139e+01 4.1260704829629027e+01 3.6516301149885550e+01 2 -1 2
14377 201 7 -8.2001068883610451e-01 1.0024717346243841e+01 3.9341337231725419e+01 3.9235003300116333e+01 -2 -1 0
4964 73 5 -7.0631068883610459e-01 9.2615455142916296e+00 3.0399374045359526e+01 4.0266745165965723e+01 0 0 0
14712 201 6 4.0998931116389542e-01 1.4853175994861081e+01 3.1890905533443455e+01 3.7027094057785931e+01 2 1 2
16714 201 8 -2.0911068883610456e-01 9.8388580587181558e+00 3.0960400202846579e+01 3.5402968193852921e+01 0 0 0
14387 201 6 4.0998931116389542e-01 1.2573363506869876e+01 3.2257265815852556e+01 3.6886239649307946e+01 0 2 2
4962 73 5 -7.0631068883610459e-01 1.2024434145605184e+01 3.0185716819043069e+01 3.9788661974466670e+01 0 0 0
16340 201 6 4.0298931116389547e-01 1.0272815314164626e+01 3.5453933352853092e+01 3.8055802166014985e+01 0 -1 1
14957 201 6 4.0998931116389542e-01 1.1715619608164161e+01 3.6678220518712550e+01 3.9357501958486466e+01 1 -4 -6
4961 73 4 1.4738893111638955e+00 1.0669786315580987e+01 3.1207445501391408e+01 3.9742843931195807e+01 0 0 0
14376 201 6 4.0998931116389542e-01 9.1543905642690522e+00 3.9768406054271594e+01 3.9420958611369166e+01 -2 -1 0
15151 201 7 -8.2001068883610451e-01 9.4984789621524648e+00 3.8735989990291337e+01 3.4739430989168099e+01 -2 -1 -5
16716 201 6 4.0298931116389547e-01 8.8734726804536361e+00 3.0916221451381354e+01 3.5552307877859917e+01 0 0 0
14385 201 6 4.0998931116389542e-01 1.2602670924349516e+01 3.2820411130494904e+01 3.5513710246495577e+01 0 2 2
14095 201 7 -8.2001068883610451e-01 1.2471950824731872e+01 2.9069744359769054e+01 3.6896040578997898e+01 -5 -1 0
3511 52 2 -2.6001068883610456e-01 1.2708432276837101e+01 3.9983809981787942e+01 3.4998590092803354e+01 0 0 -1
3508 52 2 -2.6001068883610456e-01 1.3769181427814145e+01 4.1031009246889646e+01 3.7450729858685406e+01 0 0 -1
8208 121 2 -2.6001068883610456e-01 1.3895144350973869e+01 2.9308484639872951e+01 3.4214513133242697e+01 0 0 0
16715 201 6 4.0298931116389547e-01 1.0092492133008895e+01 3.1522689392512149e+01 3.6198479976065208e+01 0 0 0
14378 201 6 4.0998931116389542e-01 1.0330429391178704e+01 3.9755114138177902e+01 3.8381448067106597e+01 -2 -1 0
3519 52 1 5.1998931116389546e-01 1.4233202348861617e+01 4.2760075386775753e+01 3.4266614505844878e+01 0 0 -1
14094 201 6 4.0998931116389542e-01 1.3356788222999963e+01 2.9472114296705509e+01 3.6947731710204764e+01 -5 -1 0
3520 52 2 -2.6001068883610456e-01 1.3340266501382660e+01 4.2040254699777833e+01 3.3493129417505195e+01 0 0 -1
16339 201 6 4.0298931116389547e-01 9.4304906418376930e+00 3.4453303328358103e+01 3.7335740768390544e+01 0 -1 1
14713 201 7 -8.2001068883610451e-01 1.4100153313513831e+01 3.1322015612785528e+01 3.7315919099711394e+01 2 1 2
16338 201 8 -2.0911068883610456e-01 9.8484403450267308e+00 3.5347971165763212e+01 3.7134029926331600e+01 0 -1 1
16713 201 6 4.0298931116389547e-01 1.0061663811999814e+01 3.0101668719067895e+01 3.5642597866396791e+01 0 0 0
15150 201 6 4.0998931116389542e-01 9.0005176179199005e+00 3.8140678170843231e+01 3.5347775783891976e+01 -2 -1 -5
3496 52 2 -2.6001068883610456e-01 1.3562840455477554e+01 3.5184935038142058e+01 3.9201417633739005e+01 0 0 -1
12681 186 2 -2.6001068883610456e-01 1.1213004060699124e+01 3.2981000022889013e+01 3.3521675308859010e+01 0 0 0
3514 52 2 -2.6001068883610456e-01 1.4733414047436522e+01 3.9983789148746567e+01 3.3260310976309349e+01 0 0 -1
3509 52 2 -2.6001068883610456e-01 1.2947306683230643e+01 3.9037049203163441e+01 3.7669239617750023e+01 0 0 -1
4963 73 5 -7.0631068883610459e-01 1.0384212753890010e+01 3.0988052499598524e+01 3.8055070194260807e+01 0 0 0
3500 52 2 -2.6001068883610456e-01 1.3771328363371197e+01 3.6899139591150586e+01 3.7058513461157816e+01 0 0 -1
12674 186 2 -2.6001068883610456e-01 1.3338187506158805e+01 3.5615414855883557e+01 3.4259812543618189e+01 0 0 0
4960 73 1 1.6598931116389545e-01 1.1094149928444416e+01 3.2998593115475245e+01 4.0218652537040924e+01 0 0 0
14386 201 7 -8.2001068883610451e-01 1.1948344047451254e+01 3.2758071790279779e+01 3.6274864490628460e+01 0 2 2
3512 52 2 -2.6001068883610456e-01 1.3993026782758688e+01 3.8282165965525280e+01 3.5133596860867577e+01 0 0 -1
16337 201 6 4.0298931116389547e-01 9.0103355992219853e+00 3.5894010390200471e+01 3.7190504058837440e+01 0 -1 1
3534 52 2 -2.6001068883610456e-01 1.2717205484399722e+01 4.2758416094604947e+01 3.6080328691406407e+01 0 0 -1
12682 186 2 -2.6001068883610456e-01 1.0482258219271868e+01 3.4826328194826658e+01 3.4584012779555152e+01 0 0 0
12671 186 1 7.7998931116389547e-01 1.0811888837807981e+01 3.4282188364112578e+01 3.3308908196569796e+01 0 0 0
4972 73 2 -2.6001068883610456e-01 1.2458279622145792e+01 3.3087791189955688e+01 4.0202908592318380e+01 0 0 0
3497 52 2 -2.6001068883610456e-01 1.3820278822566792e+01 3.7395868466657106e+01 3.9641878120990079e+01 0 0 -1
3513 52 1 5.1998931116389546e-01 1.5002111995843578e+01 4.0268788854576314e+01 3.4573422523638492e+01 0 0 -1
14109 201 6 4.0998931116389542e-01 9.7872991336350186e+00 4.2930325743625346e+01 3.3145968038947345e+01 -4 2 2
14096 201 6 4.0998931116389542e-01 1.2088536951593195e+01 2.9338304365827248e+01 3.7782692250564004e+01 -5 -1 0
15152 201 6 4.0998931116389542e-01 1.0045744960462718e+01 3.9205106774077443e+01 3.5430005638674139e+01 -2 -1 -5
3499 52 2 -2.6001068883610456e-01 1.5444465137253262e+01 3.5309806656950236e+01 3.7208647195830892e+01 0 0 -1
14549 201 6 4.0998931116389542e-01 1.0194396713588075e+01 4.1917357761420092e+01 3.5864043880503033e+01 2 -1 2
14955 201 6 4.0998931116389542e-01 1.0575900255692451e+01 3.7548454523401723e+01 3.9712777359846307e+01 1 -4 -6
12662 186 1 6.7998931116389549e-01 1.3213731090974440e+01 3.5518191126409207e+01 3.2916452789366780e+01 0 0 0
8196 121 2 -2.6001068883610456e-01 1.0375754783779559e+01 3.0206857755088635e+01 3.2723000003190116e+01 0 0 0
14956 201 7 -8.2001068883610451e-01 1.0747589286670550e+01 3.6670024679258979e+01 3.9270143168339295e+01 1 -4 -6
3504 52 1 5.1998931116389546e-01 1.5329637022770422e+01 3.9137973732214547e+01 3.7598385008600665e+01 0 0 -1
12684 186 2 -2.6001068883610456e-01 1.5357714811327508e+01 3.7073318225722723e+01 3.3348934214568196e+01 0 0 0
3506 52 2 -2.6001068883610456e-01 1.5193318805045751e+01 3.9420873371716468e+01 3.8958045274071004e+01 0 0 -1
4970 73 2 -2.6001068883610456e-01 9.6847410104116989e+00 3.4741357419009297e+01 4.0998953040641901e+01 0 0 0
3485 52 2 -2.6001068883610456e-01 1.5447876530641292e+01 3.1381197675867689e+01 4.0819164926075580e+01 0 0 -1
4947 73 2 -2.6001068883610456e-01 1.0537347951954530e+01 4.0127465472149240e+01 4.2393094562590854e+01 0 0 0
4948 73 1 5.1998931116389546e-01 1.0767191548548292e+01 3.8725039341279420e+01 4.4255366200020767e+01 0 0 0
4952 73 2 -2.6001068883610456e-01 1.2227779270197203e+01 3.8386153306433357e+01 4.6055439511329411e+01 0 0 0
4936 73 1 5.1998931116389546e-01 1.3546356616722566e+01 4.1194589897541483e+01 4.3347817954474017e+01 0 0 0
8878 131 2 -2.6001068883610456e-01 1.0933014755816833e+01 3.1491626038805013e+01 4.7646874986168697e+01 0 0 0
4944 73 2 -2.6001068883610456e-01 1.2703042354565994e+01 3.9792301835042878e+01 4.1128008639059964e+01 0 0 0
4955 73 3 -3.2001068883610456e-01 1.1129880883511699e+01 3.5200820968734632e+01 4.5465692783885054e+01 0 0 0
13198 194 2 -2.6001068883610456e-01 9.5363668609188732e+00 4.2004750537979511e+01 4.3884265060158334e+01 1 0 0
4959 73 1 6.7998931116389549e-01 1.0510133406560666e+01 3.3747741613460136e+01 4.1451955269858679e+01 0 0 0
8890 131 2 -2.6001068883610456e-01 1.4067000702623670e+01 3.4339512160088475e+01 4.6220535674869467e+01 0 0 0
4967 73 2 -2.6001068883610456e-01 1.0243997270164657e+01 3.5923150662629546e+01 4.3354704475800538e+01 0 0 0
4974 73 2 -2.6001068883610456e-01 1.0644428863405412e+01 3.1946835374745593e+01 4.4339164528884602e+01 0 0 0
4953 73 2 -2.6001068883610456e-01 1.2451580483703095e+01 3.7078138560420584e+01 4.4252997982461594e+01 0 0 0
4965 73 1 7.7998931116389547e-01 1.1682984450738331e+01 3.2484779164695837e+01 4.3582337197146366e+01 0 0 0
4940 73 2 -2.6001068883610456e-01 1.3498777868298559e+01 3.9166953905001449e+01 4.4595682360410727e+01 0 0 0
4933 73 1 5.1998931116389546e-01 1.4183794596812888e+01 4.2200941771083109e+01 4.2291258786265722e+01 0 0 0
4969 73 2 -2.6001068883610456e-01 1.2856402782031919e+01 3.4413109062524541e+01 4.3892442815907152e+01 0 0 0
8882 131 1 5.1998931116389546e-01 1.3768596440563773e+01 3.1998746959941023e+01 4.9300455468511529e+01 0 0 0
4957 73 1 4.1998931116389543e-01 1.1583010425638149e+01 3.4033361083598571e+01 4.3494229226830349e+01 0 0 0
4958 73 3 -3.2001068883610456e-01 1.1600790840851444e+01 3.4404178529210803e+01 4.2088458173945632e+01 0 0 0
4978 73 2 -2.6001068883610456e-01 8.5425186646046569e+00 3.6547632769997399e+01 4.5073203165880393e+01 0 0 0
4844 72 1 5.1998931116389546e-01 8.9499924601918330e+00 3.7674333016117636e+01 4.7074767501485780e+01 0 0 0
4946 73 2 -2.6001068883610456e-01 1.0541407503576927e+01 3.8024342477719415e+01 4.1996366287502717e+01 0 0 0
3493 52 2 -2.6001068883610456e-01 1.4789588377014182e+01 3.5393236920680209e+01 4.1375397912570577e+01 0 0 -1
4949 73 2 -2.6001068883610456e-01 9.3802569666457956e+00 3.8426190977824326e+01 4.4125017712211260e+01 0 0 0
4850 72 1 5.1998931116389546e-01 8.7292302754090105e+00 3.6231988962077146e+01 4.9290135319103896e+01 0 0 0
4942 73 1 5.1998931116389546e-01 1.2629785064866047e+01 3.9010391471201281e+01 4.2308899731531021e+01 0 0 0
8875 131 2 -2.6001068883610456e-01 1.3154922392158738e+01 2.9757685626931590e+01 4.7852367517063115e+01 0 0 0
4954 73 1 4.1998931116389543e-01 1.0820491636993985e+01 3.6515582307021504e+01 4.5930092734055556e+01 0 0 0
4977 73 1 5.1998931116389546e-01 9.3120492385619489e+00 3.6522362311847054e+01 4.6221175449024194e+01 0 0 0
4956 73 1 6.7998931116389549e-01 1.0512163990893256e+01 3.4859020792558809e+01 4.4207418625322809e+01 0 0 0
8893 131 2 -2.6001068883610456e-01 1.3651234341667202e+01 3.6305928881940744e+01 4.7806073406794766e+01 0 0 0
4937 73 2 -2.6001068883610456e-01 1.2225948075453223e+01 4.1527208873232041e+01 4.3486856142646012e+01 0 0 0
8887 131 2 -2.6001068883610456e-01 1.3774814074572697e+01 3.1609750898587162e+01 4.6962925508513038e+01 0 0 0
4979 73 2 -2.6001068883610456e-01 8.9712913788407587e+00 3.5227310500580145e+01 4.6754287958458470e+01 0 0 0
8889 131 2 -2.6001068883610456e-01 1.2197052047440978e+01 3.3844295713521070e+01 4.7436818384640617e+01 0 0 0
4945 73 1 5.1998931116389546e-01 1.1159354017945779e+01 3.8985201501505053e+01 4.2762207368045090e+01 0 0 0
13197 194 1 5.1998931116389546e-01 8.9133463243801412e+00 4.3086529716562175e+01 4.3247190444209714e+01 1 0 0
13807 201 7 -8.2001068883610451e-01 1.1140887987197056e+01 2.9286824163028911e+01 4.2813862900749207e+01 3 0 -2
4951 73 1 5.1998931116389546e-01 1.1514665938648443e+01 3.7673483267259364e+01 4.5123845816673104e+01 0 0 0
4943 73 2 -2.6001068883610456e-01 1.3085696871064167e+01 3.7803034355532567e+01 4.1903302481723344e+01 0 0 0
8885 131 1 5.1998931116389546e-01 1.4123404835833634e+01 3.2513260473772732e+01 4.7820508884521182e+01 0 0 0
4968 73 2 -2.6001068883610456e-01 9.3033725154459184e+00 3.4106749341614673e+01 4.4494699359278535e+01 0 0 0
3484 52 2 -2.6001068883610456e-01 1.4518889836809183e+01 3.3217708945837487e+01 4.1470723892685022e+01 0 0 -1
4975 73 2 -2.6001068883610456e-01 1.1959827241894502e+01 3.1809611045110223e+01 4.2420438591065924e+01 0 0 0
4846 72 2 -2.6001068883610456e-01 9.5920900562745555e+00 3.8765692917407435e+01 4.6668863509433372e+01 0 0 0
8876 131 1 5.1998931116389546e-01 1.1360961274885732e+01 3.0976408905590080e+01 4.8819213130234196e+01 0 0 0
13201 194 2 -2.6001068883610456e-01 8.8419708069566507e+00 4.1787378602787868e+01 4.1223541311658202e+01 1 0 0
13122 193 2 -2.6001068883610456e-01 1.1955396477964932e+01 4.1215309415298350e+01 4.7674404123672780e+01 1 0 0
8901 131 2 -2.6001068883610456e-01 1.4982178557506968e+01 3.6865494074080864e+01 4.6165302566444346e+01 0 0 0
4966 73 2 -2.6001068883610456e-01 1.1487482664509594e+01 3.6549493394417667e+01 4.7142815534302997e+01 0 0 0
13123 193 1 5.1998931116389546e-01 1.3459317717341701e+01 4.2286032365462020e+01 4.9218984240903914e+01 1 0 0
8888 131 1 5.1998931116389546e-01 1.3607960864747694e+01 3.3964061065940975e+01 4.7477784858682320e+01 0 0 0
4849 72 2 -2.6001068883610456e-01 1.0403090115414358e+01 3.7704263201115097e+01 4.9017014794054809e+01 0 0 0
4950 73 2 -2.6001068883610456e-01 1.0881585603550343e+01 3.9882213626596339e+01 4.4930656999542300e+01 0 0 0
13121 193 2 -2.6001068883610456e-01 1.3492691670857393e+01 4.2438902345669653e+01 4.6945253621127897e+01 1 0 0
8873 131 1 5.1998931116389546e-01 1.1960490536797764e+01 2.9584964521700478e+01 4.8499443378023791e+01 0 0 0
4939 73 1 5.1998931116389546e-01 1.3738413037850954e+01 3.9621178179467435e+01 4.3285671131462713e+01 0 0 0
4976 73 2 -2.6001068883610456e-01 1.2728273153618691e+01 3.2288866628414873e+01 4.4411125422082513e+01 0 0 0
4971 73 2 -2.6001068883610456e-01 9.6821690080943394e+00 3.2931225432166009e+01 4.2199777073302180e+01 0 0 0
8874 131 2 -2.6001068883610456e-01 1.1220631506859508e+01 2.8897222872467754e+01 4.7529337203184063e+01 0 0 0
4851 72 2 -2.6001068883610456e-01 9.6864092751045927e+00 3.5336164647702347e+01 4.8880178223802957e+01 0 0 0
8891 131 1 5.1998931116389546e-01 1.3977073543936896e+01 3.5127125188075865e+01 4.8365317261530635e+01 0 0 0
13120 193 1 5.1998931116389546e-01 1.2638075688787367e+01 4.2384727527548300e+01 4.7971775936701938e+01 1 0 0
4941 73 2 -2.6001068883610456e-01 1.4977960351813710e+01 3.9077642330303043e+01 4.2836766971536704e+01 0 0 0
4938 73 2 -2.6001068883610456e-01 1.4125603358435052e+01 4.1478772284538039e+01 4.4615251950650133e+01 0 0 0
4934 73 2 -2.6001068883610456e-01 1.3323233563359750e+01 4.2347362519052908e+01 4.1251579100580301e+01 0 0 0
13808 201 6 4.0998931116389542e-01 1.0401137492936522e+01 2.9644245399335581e+01 4.3434656049340255e+01 3 0 -2
8904 131 2 -2.6001068883610456e-01 1.4827374594031637e+01 3.8348414967556955e+01 4.8350848786105352e+01 0 0 0
13125 193 2 -2.6001068883610456e-01 1.4209512006132773e+01 4.1160893586500890e+01 4.8964376745628726e+01 1 0 0
4848 72 2 -2.6001068883610456e-01 8.3491333572091104e+00 3.8555298723423256e+01 4.9258311192193183e+01 0 0 0
4932 73 2 -2.6001068883610456e-01 1.5397909395469416e+01 4.0536795352590460e+01 4.1136008810944737e+01 0 0 0
4847 72 1 5.1998931116389546e-01 9.0743903494157223e+00 3.7525384608207936e+01 4.8665340933750684e+01 0 0 0
13200 194 1 5.1998931116389546e-01 9.4465167684992881e+00 4.2924237897353123e+01 4.1822411586012329e+01 1 0 0
13202 194 2 -2.6001068883610456e-01 1.0787892555347828e+01 4.2748113853579667e+01 4.1694598288354740e+01 1 0 0
13971 201 6 4.0998931116389542e-01 1.3007575524928939e+01 2.9477415439016951e+01 4.2290204729309799e+01 5 2 1
13124 193 2 -2.6001068883610456e-01 1.4327943712726682e+01 4.3351508176723016e+01 4.9272251378930598e+01 1 0 0
13030 192 2 -2.6001068883610456e-01 1.0587502401106804e+01 3.6865318382023396e+01 5.2709903489004333e+01 1 0 0
13129 193 1 5.1998931116389546e-01 1.1867497719209052e+01 4.0945261596158609e+01 5.0896887407738184e+01 1 0 0
13044 192 2 -2.6001068883610456e-01 8.2668508896118968e+00 3.2598763150541863e+01 5.4445653458980907e+01 1 0 0
13034 192 1 5.1998931116389546e-01 1.2207186533089951e+01 3.4507440658684914e+01 5.4192049686295569e+01 1 0 0
13029 192 2 -2.6001068883610456e-01 1.2276469940357666e+01 3.6894746033710319e+01 5.1287518940690724e+01 1 0 0
13132 193 1 5.1998931116389546e-01 1.2256479814412451e+01 3.9500218849602177e+01 5.0793324368779636e+01 1 0 0
13035 192 2 -2.6001068883610456e-01 1.3381982215851252e+01 3.4780803472482205e+01 5.4779966860874566e+01 1 0 0
13137 193 2 -2.6001068883610456e-01 1.4098488183088183e+01 3.8067775083026390e+01 5.0774640667020272e+01 1 0 0
13131 193 2 -2.6001068883610456e-01 1.1293346463735055e+01 4.1129081587048098e+01 5.2149041682634333e+01 1 0 0
12902 190 2 -2.6001068883610456e-01 1.3288521570753037e+01 3.0314182379456046e+01 5.4853922317553376e+01 0 0 0
13163 193 2 -2.6001068883610456e-01 1.1551804694136379e+01 3.8593465286762978e+01 5.3976093198023975e+01 1 0 0
13136 193 2 -2.6001068883610456e-01 1.4486084488293304e+01 4.0134417751598811e+01 5.1251332584431587e+01 1 0 0
16403 201 6 4.0298931116389547e-01 1.3787979840936577e+01 4.1769144455014079e+01 5.7250493645868289e+01 1 0 -1
13152 193 2 -2.6001068883610456e-01 1.5018394178489993e+01 3.6681193934832983e+01 5.2410716824530596e+01 1 0 0
13039 192 2 -2.6001068883610456e-01 1.1472606495051544e+01 3.4347020256969678e+01 5.6515269276190715e+01 1 0 0
13280 195 1 1.6598931116389545e-01 8.3635487956258459e+00 4.0840102694277860e+01 5.7162152197252368e+01 1 0 0
13028 192 1 5.1998931116389546e-01 1.1921139400298442e+01 3.6652986804002559e+01 5.2586685297657795e+01 1 0 0
13032 192 2 -2.6001068883610456e-01 1.3214827933383956e+01 3.4909153910896897e+01 5.2010711422145185e+01 1 0 0
12903 190 1 5.1998931116389546e-01 1.5252182430458701e+01 3.0017834216423701e+01 5.3768626141817450e+01 0 0 0
13281 195 4 1.4738893111638955e+00 9.8118258717406661e+00 4.1891977637671523e+01 5.6580668163453524e+01 1 0 0
13128 193 2 -2.6001068883610456e-01 1.3758669446381344e+01 4.2117500155761839e+01 5.1589264433295767e+01 1 0 0
8884 131 2 -2.6001068883610456e-01 1.4433511437880336e+01 3.0766602171663827e+01 4.9498797727109519e+01 0 0 0
13134 193 2 -2.6001068883610456e-01 1.1122216055078173e+01 3.8868495502792378e+01 5.1195926958885273e+01 1 0 0
12905 190 2 -2.6001068883610456e-01 1.5163941834566540e+01 3.1287331170585546e+01 5.3276493500416649e+01 0 0 0
14801 201 6 4.0998931116389542e-01 1.4553167799550389e+01 4.2386233555605209e+01 5.4716757732202105e+01 1 2 1
13045 192 2 -2.6001068883610456e-01 1.0086688588970727e+01 3.2371300001722879e+01 5.3369673583837809e+01 1 0 0
13042 192 2 -2.6001068883610456e-01 9.3397045450882032e+00 3.4895177488328223e+01 5.3706137760496361e+01 1 0 0
13130 193 2 -2.6001068883610456e-01 1.0830449124724701e+01 4.0957394573101183e+01 4.9956236961182931e+01 1 0 0
13033 192 2 -2.6001068883610456e-01 1.1139616532244835e+01 3.4415084716158084e+01 5.2014414488733280e+01 1 0 0
13041 192 2 -2.6001068883610456e-01 8.6785246030953900e+00 3.4622325835351440e+01 5.5770117996453884e+01 1 0 0
13126 193 1 5.1998931116389546e-01 1.2773719805389943e+01 4.2144420675774953e+01 5.0614675531913704e+01 1 0 0
8880 131 2 -2.6001068883610456e-01 1.1702616564500941e+01 3.3060289668217330e+01 4.9772446516589298e+01 0 0 0
13049 192 1 5.1998931116389546e-01 9.6749276894845622e+00 3.1911468142430191e+01 5.7225546580793392e+01 1 0 0
13037 192 1 5.1998931116389546e-01 1.1100683671707245e+01 3.4776504662758668e+01 5.5228471156379229e+01 1 0 0
13040 192 1 5.1998931116389546e-01 9.7027476069649321e+00 3.4226062340909429e+01 5.4917536433041612e+01 1 0 0
13047 192 2 -2.6001068883610456e-01 9.9316463355985896e+00 3.0508748488425990e+01 5.5468030536323788e+01 1 0 0
13031 192 1 5.1998931116389546e-01 1.2116422069928296e+01 3.5123665160171917e+01 5.2763397293473730e+01 1 0 0
13048 192 2 -2.6001068883610456e-01 1.1482123910068637e+01 3.2032283084445794e+01 5.5902072008304543e+01 1 0 0
13036 192 2 -2.6001068883610456e-01 1.2290749519268237e+01 3.3129951527185902e+01 5.3934978498203002e+01 1 0 0
13135 193 1 5.1998931116389546e-01 1.3546656016550829e+01 3.9126413840001597e+01 5.1460543457093692e+01 1 0 0
13150 193 2 -2.6001068883610456e-01 1.3116050578667734e+01 4.0027661596742526e+01 5.3516538191260324e+01 1 0 0
13038 192 2 -2.6001068883610456e-01 1.0907849894168832e+01 3.6173134499502702e+01 5.5312554658237936e+01 1 0 0
13046 192 1 5.1998931116389546e-01 1.0133107087137844e+01 3.1825081546487880e+01 5.5764094378746357e+01 1 0 0
13161 193 1 5.1998931116389546e-01 1.2609343697227418e+01 3.7763023734774130e+01 5.3477448964381971e+01 1 0 0
8883 131 2 -2.6001068883610456e-01 1.4253991484762288e+01 3.2863757776582425e+01 5.0259660825847959e+01 0 0 0
13162 193 2 -2.6001068883610456e-01 1.3306863654937331e+01 3.7131742488416819e+01 5.4496713181807358e+01 1 0 0
13059 192 2 -2.6001068883610456e-01 1.0287627422732562e+01 2.8939473986948812e+01 5.7035488927309125e+01 1 0 0
13139 193 3 -3.2001068883610456e-01 1.4902105805192877e+01 3.8595615934031684e+01 5.3548158169506060e+01 1 0 0
8881 131 2 -2.6001068883610456e-01 1.2236703552588267e+01 3.1352369777169379e+01 5.0916470629818299e+01 0 0 0
13138 193 1 4.1998931116389543e-01 1.3569834192203626e+01 3.8859305873890484e+01 5.2970573760869485e+01 1 0 0
13284 195 5 -7.0631068883610459e-01 1.1200908800876022e+01 4.1082734157329554e+01 5.6850795774032953e+01 1 0 0
12904 190 2 -2.6001068883610456e-01 1.4474323323813584e+01 2.9288172787121365e+01 5.2869506399695993e+01 0 0 0
4852 72 2 -2.6001068883610456e-01 8.9418738773356292e+00 3.6367518226668935e+01 5.0600683999005213e+01 0 0 0
13043 192 1 5.1998931116389546e-01 9.6322004491731033e+00 3.2762635746060177e+01 5.4638618646178948e+01 1 0 0
12901 190 2 -2.6001068883610456e-01 1.5002003603616913e+01 3.0935983284675515e+01 5.5965945561122169e+01 0 0 0
13127 193 2 -2.6001068883610456e-01 1.2060325921184997e+01 4.3311240059861518e+01 5.0916936154322244e+01 1 0 0
14673 201 6 4.0998931116389542e-01 9.8356981498740836e+00 4.2983460363984193e+01 5.3172906314823742e+01 -1 -2 1
12900 190 1 5.1998931116389546e-01 1.4583571010804155e+01 2.9931684375390049e+01 5.5117547735895634e+01 0 0 0
13295 195 2 -2.6001068883610456e-01 8.6281136655457669e+00 3.9432842214893540e+01 5.4873679731407428e+01 1 0 0
8892 131 2 -2.6001068883610456e-01 1.3228534827519979e+01 3.5064073737796015e+01 4.9616678133419086e+01 0 0 0
[truncated: 4,762,334 more chars]
