# Supplementary material for: Electro-osmotic Drag and Thermodynamic Properties of Water in Hydrated Nafion Membranes from Molecular Dynamics
Source: J Phys Chem C Nanomater Interfaces. 2022 May 3;126(18):8121–33. doi: 10.1021/acs.jpcc.2c01226 (PMC9109139; doi:10.1021/acs.jpcc.2c01226)
Supplement: Supplementary file 2 — jp2c01226_si_002.zip [file jp2c01226_si_002.zip › SI-inputfiles/data.efield_25_ns]

LAMMPS data file via write_data, version 24 Oct 2018, timestep = 25000000

16840 atoms
8 atom types
15820 bonds
6 bond types
28200 angles
11 angle types
38220 dihedrals
12 dihedral types

9.1451172837724903e-01 5.9052111728377199e+01 xlo xhi
-2.1435535162277100e-01 5.7923244648377199e+01 ylo yhi
-4.9850131362282502e-01 5.7639098686377203e+01 zlo zhi

Masses

1 12.0112
2 18.9984
3 15.9994
4 32.064
5 15.9994
6 1.00797
7 15.9994
8 15.9994

Pair Coeffs # lj/class2/coul/long

1 0.054 4.01
2 0.0598 3.2
3 0.24 3.535
4 0.071 4.027
5 0.24 3.535
6 0.013 1.098
7 0.274 3.608
8 0.274 3.608

Bond Coeffs # class2

1 1.53 299.67 -501.77 679.81
2 1.39 403.032 0 0
3 1.42 400.395 -835.195 1313.01
4 1.823 225.277 -327.706 488.972
5 1.693 288.085 0 0
6 0.97 563.28 -1428.22 1902.12

Angle Coeffs # class2

1 109.2 68.3715 0 0
2 112.67 39.516 -7.443 -9.5583
3 109.103 71.97 0 0
4 111.27 54.5381 -8.3642 -13.0838
5 109.5 60 0 0
6 104.5 35.7454 -10.0067 -6.2729
7 112.564 47.0276 -10.679 -10.1687
8 109.5 60 0 0
9 109.5 50 0 0
10 109.5 50 0 0
11 103.7 49.84 -11.6 -8

BondBond Coeffs

1 0 0 0
2 0 0 0
3 0 0 0
4 0 0 0
5 0 0 0
6 0 0 0
7 0 0 0
8 0 0 0
9 0 0 0
10 0 0 0
11 0 0 0

BondAngle Coeffs

1 0 0 0 0
2 0 0 0 0
3 0 0 0 0
4 0 0 0 0
5 0 0 0 0
6 0 0 0 0
7 0 0 0 0
8 0 0 0 0
9 0 0 0 0
10 0 0 0 0
11 0 0 0 0

Dihedral Coeffs # class2

1 0 0 0 0 0.15 0
2 0 0 0 0 -0.1 0
3 0 0 0.0514 0 -0.143 0
4 0.7137 0 0.266 0 -0.2545 0
5 0 0 0 0 0.158 0
6 -0.5203 0 -0.3028 0 -0.345 0
7 0 0 0 0 0.13 0
8 -0.182 0 -0.1084 0 -0.7047 0
9 0 0 0 0 0.158 0
10 0 0 0 0 0.158 0
11 0 0 0 0 0.1367 0
12 0 0 0 0 0.1367 0

AngleAngleTorsion Coeffs

1 0 0 0
2 0 0 0
3 0 0 0
4 0 0 0
5 0 0 0
6 0 0 0
7 0 0 0
8 0 0 0
9 0 0 0
10 0 0 0
11 0 0 0
12 0 0 0

EndBondTorsion Coeffs

1 0 0 0 0 0 0 0 0
2 0 0 0 0 0 0 0 0
3 0 0 0 0 0 0 0 0
4 0 0 0 0 0 0 0 0
5 0 0 0 0 0 0 0 0
6 0 0 0 0 0 0 0 0
7 0 0 0 0 0 0 0 0
8 0 0 0 0 0 0 0 0
9 0 0 0 0 0 0 0 0
10 0 0 0 0 0 0 0 0
11 0 0 0 0 0 0 0 0
12 0 0 0 0 0 0 0 0

MiddleBondTorsion Coeffs

1 0 0 0 0
2 0 0 0 0
3 0 0 0 0
4 0 0 0 0
5 0 0 0 0
6 0 0 0 0
7 0 0 0 0
8 0 0 0 0
9 0 0 0 0
10 0 0 0 0
11 0 0 0 0
12 0 0 0 0

BondBond13 Coeffs

1 0 0 0
2 0 0 0
3 0 0 0
4 0 0 0
5 0 0 0
6 0 0 0
7 0 0 0
8 0 0 0
9 0 0 0
10 0 0 0
11 0 0 0
12 0 0 0

AngleTorsion Coeffs

1 0 0 0 0 0 0 0 0
2 0 0 0 0 0 0 0 0
3 0 0 0 0 0 0 0 0
4 0 0 0 0 0 0 0 0
5 0 0 0 0 0 0 0 0
6 0 0 0 0 0 0 0 0
7 0 0 0 0 0 0 0 0
8 0 0 0 0 0 0 0 0
9 0 0 0 0 0 0 0 0
10 0 0 0 0 0 0 0 0
11 0 0 0 0 0 0 0 0
12 0 0 0 0 0 0 0 0

Atoms # full

9944 146 2 -2.6001068883610456e-01 2.9943386019870664e+00 5.9683381779672686e+00 4.1964194492209321e+00 0 0 0
2796 41 2 -2.6001068883610456e-01 1.3871423438786442e+01 4.4399914648717509e+00 2.0938121997311723e+00 0 0 1
5905 87 1 5.1998931116389546e-01 8.8297518031236280e+00 2.3856244969492693e+00 4.5530808523429140e+00 0 0 0
9936 146 3 -3.2001068883610456e-01 6.5780417589076894e+00 6.7376240144093416e+00 -4.9493481538981671e-02 0 0 0
2783 41 2 -2.6001068883610456e-01 1.3856417716401989e+01 1.1214234167024917e+00 3.3704222372853123e+00 0 0 1
5921 87 2 -2.6001068883610456e-01 7.9573305471406952e+00 3.2053951920818329e+00 2.0353641648110177e+00 0 0 0
2771 41 1 4.1998931116389543e-01 1.4653697691564858e+01 2.2137864874464444e+00 2.9009080339064739e+00 0 0 1
9929 146 1 5.1998931116389546e-01 5.0815419041666985e+00 7.0221744616271105e+00 3.8815468984595038e+00 0 0 0
6028 89 2 -2.6001068883610456e-01 5.2542806235592456e+00 8.0149667772678224e-01 2.9961159956349199e+00 0 0 0
6023 89 1 5.1998931116389546e-01 3.1596852642512774e+00 1.3340614500370220e+00 2.0702694858223523e+00 0 0 0
5923 87 2 -2.6001068883610456e-01 9.1751712027703665e+00 6.1550544412104757e-01 -2.6106237105376628e-01 0 0 0
6032 89 1 5.1998931116389546e-01 2.2443565753640713e+00 1.2278708339728772e+00 5.2143806664296370e+00 0 0 0
9827 145 2 -2.6001068883610456e-01 2.5207134565131488e+00 6.9321675851703892e+00 6.2234326142473702e+00 0 0 0
9935 146 1 4.1998931116389543e-01 5.3401944469875762e+00 6.0844259961243621e+00 1.1987853647995557e-01 0 0 0
6033 89 2 -2.6001068883610456e-01 1.7330467597152219e+00 4.0838325238921203e-01 6.2150286247502411e+00 0 0 0
6027 89 2 -2.6001068883610456e-01 4.1825307635741504e+00 2.7932124334752793e+00 3.5247322614039378e+00 0 0 0
5924 87 2 -2.6001068883610456e-01 1.0107002162766307e+01 4.2701519251184568e+00 1.4355959394866811e+00 0 0 0
6025 89 2 -2.6001068883610456e-01 3.7934254138958861e+00 2.0292397730764082e+00 1.1247851569522109e+00 0 0 0
6024 89 2 -2.6001068883610456e-01 2.0725402035703495e+00 2.1524543832824161e+00 2.3928489954446892e+00 0 0 0
9933 146 3 -3.2001068883610456e-01 3.6333091754544653e+00 6.1981563951893719e+00 2.0281438363569331e+00 0 0 0
5904 87 2 -2.6001068883610456e-01 7.6242644536096904e+00 1.4111950368658728e+00 6.2414716718554724e+00 0 0 0
2333 35 2 -2.6001068883610456e-01 1.1587232961442742e+00 4.9902102677114168e+00 1.0657715554132965e+00 1 1 0
9915 146 2 -2.6001068883610456e-01 1.0432469102213224e+01 6.4017888775234741e+00 5.5101903782664738e+00 0 0 0
2795 41 2 -2.6001068883610456e-01 1.3858126412618796e+01 2.7349491553658440e+00 7.2539344008798534e-01 0 0 1
6040 89 2 -2.6001068883610456e-01 4.4943880840856796e+00 3.4746743346991527e+00 5.7351589537819949e+00 0 0 0
15230 201 6 4.0998931116389542e-01 1.3761375223893463e+01 5.9749287288140627e+00 3.9157692889467471e-01 1 3 -2
2762 41 1 5.1998931116389546e-01 1.5394960765047605e+01 5.3548055809925152e+00 4.8941820896551382e+00 0 0 1
5922 87 2 -2.6001068883610456e-01 7.5301311572409073e+00 1.0269353699000574e+00 2.0097693572876598e+00 0 0 0
2327 35 2 -2.6001068883610456e-01 1.6518200381551724e+00 2.8956319481525332e+00 -1.8748786330510422e-01 1 1 0
9917 146 1 5.1998931116389546e-01 8.2365757225402056e+00 7.1356097412204642e+00 5.8984046789216329e+00 0 0 0
2764 41 2 -2.6001068883610456e-01 1.4627295849081786e+01 6.2020449609893715e+00 5.7515630366613602e+00 0 0 1
6034 89 2 -2.6001068883610456e-01 1.2226922438189429e+00 1.1919690566324848e+00 4.2674366163149653e+00 0 0 0
2765 41 1 5.1998931116389546e-01 1.4770241281156505e+01 3.9348711049403327e+00 4.9191207951999223e+00 0 0 1
2768 41 1 5.1998931116389546e-01 1.5371277969978735e+01 2.7967071216780228e+00 4.1373213350677114e+00 0 0 1
5909 87 3 -3.2001068883610456e-01 9.7244568888957250e+00 1.7573348452180075e+00 2.4483548910070940e+00 0 0 0
6035 89 1 5.1998931116389546e-01 2.2248090696002141e+00 2.6434619097415086e+00 5.8172456988999226e+00 0 0 0
5913 87 1 6.7998931116389549e-01 9.7995402963841514e+00 4.0100102213688231e+00 1.2764081976065364e-01 0 0 0
9946 146 2 -2.6001068883610456e-01 3.1572753023756133e+00 7.1824922433766192e+00 1.0107843821522274e-01 0 0 0
5925 87 2 -2.6001068883610456e-01 8.5285452773820314e+00 4.4652613340237322e+00 -6.4063887138619227e-02 0 0 0
6030 89 2 -2.6001068883610456e-01 4.5329831134104115e+00 6.2396345005812293e-01 5.5466826292587328e+00 0 0 0
6029 89 1 5.1998931116389546e-01 3.5562018315598758e+00 7.1051378581363867e-01 4.5989145617210632e+00 0 0 0
6026 89 1 5.1998931116389546e-01 4.0447873845452724e+00 1.3987224054691985e+00 3.3615173708604611e+00 0 0 0
9947 146 2 -2.6001068883610456e-01 5.5289549150385700e+00 4.9613655718145635e+00 1.0135003552879831e+00 0 0 0
5799 86 2 -2.6001068883610456e-01 6.9647483232732306e+00 7.5031456659346185e-02 4.2536805134684865e+00 0 0 0
9930 146 2 -2.6001068883610456e-01 5.2664752069878817e+00 6.3657461571414187e+00 5.1107176052623222e+00 0 0 0
5927 87 2 -2.6001068883610456e-01 1.1960999696037543e+01 4.9364690096469879e+00 8.3595830855320144e-02 0 0 0
5910 87 1 6.7998931116389549e-01 8.5273508478481528e+00 1.9443594217419222e+00 1.6689746052784780e+00 0 0 0
2797 41 2 -2.6001068883610456e-01 1.2417730268338296e+01 2.7854066307773406e+00 2.2853732947753040e+00 0 0 1
9931 146 2 -2.6001068883610456e-01 5.7703658965264246e+00 6.3011549324647298e+00 2.9189929146319185e+00 0 0 0
6037 89 2 -2.6001068883610456e-01 2.0338993916773380e+00 3.5531718909380592e+00 4.7739593309558108e+00 0 0 0
9919 146 2 -2.6001068883610456e-01 7.8126461366547444e+00 6.3144126874952251e+00 4.9092650958584141e+00 0 0 0
2769 41 2 -2.6001068883610456e-01 1.5196168648855991e+01 1.7468329578974158e+00 4.9655768504631181e+00 0 0 1
2766 41 2 -2.6001068883610456e-01 1.3485456637888726e+01 4.0551955838503142e+00 4.4915376536049871e+00 0 0 1
5911 87 1 4.1998931116389543e-01 8.7893539215590781e+00 1.8873862358608180e+00 1.5989258209310114e-01 0 0 0
9825 145 1 5.1998931116389546e-01 1.5689185591663275e+00 7.7685415357655581e+00 5.6565395269351848e+00 0 0 0
4357 64 2 -2.6001068883610456e-01 1.3342943752029015e+01 -1.7789955014196213e-01 -2.0286884927742077e-01 0 0 0
5908 87 1 4.1998931116389543e-01 9.5801053924168311e+00 1.2970759598772426e+00 3.7415199575453326e+00 0 0 0
9914 146 1 5.1998931116389546e-01 9.6784363997420932e+00 7.5812985051140229e+00 5.5798218249066194e+00 0 0 0
5898 87 2 -2.6001068883610456e-01 1.1395602445249883e+01 3.2131890508295178e+00 5.9150599472772045e+00 0 0 0
9934 146 1 6.7998931116389549e-01 4.2651973998561550e+00 6.8930856414385806e+00 9.0332436846170172e-01 0 0 0
5920 87 2 -2.6001068883610456e-01 1.0966249835674626e+01 1.3760494503749274e+00 4.0021128709659228e+00 0 0 0
6038 89 1 5.1998931116389546e-01 3.4953146985241434e+00 3.1776750744236253e+00 6.6220244481947192e+00 0 0 0
9932 146 1 4.1998931116389543e-01 3.5722359964654586e+00 6.8557584352689496e+00 3.2457430246384629e+00 0 0 0
2767 41 2 -2.6001068883610456e-01 1.4685657225753225e+01 3.6119726018782670e+00 6.2776329603260317e+00 0 0 1
5906 87 2 -2.6001068883610456e-01 9.3202971465528677e+00 3.5908480034769772e+00 4.1390405971665780e+00 0 0 0
5907 87 2 -2.6001068883610456e-01 7.4893682917395425e+00 2.4370734123408395e+00 4.1338931634537266e+00 0 0 0
2794 41 1 7.7998931116389547e-01 1.3728185728561225e+01 3.0742573181685837e+00 2.0354490807425427e+00 0 0 1
9957 146 2 -2.6001068883610456e-01 1.4371122691003337e+00 7.7525351100854367e+00 2.6721126200896448e+00 0 0 0
5912 87 3 -3.2001068883610456e-01 9.9604394522943327e+00 2.6308030575505832e+00 -7.9989738172688174e-02 0 0 0
15229 201 7 -8.2001068883610451e-01 1.3895854305952694e+01 6.9393648121793543e+00 1.0728034790423750e-01 1 3 -2
5929 87 2 -2.6001068883610456e-01 6.6348436730673850e+00 2.9423493049965588e+00 -2.4336076135423959e-01 0 0 0
6020 89 1 5.1998931116389546e-01 2.7186514917159954e+00 -2.2017004798141501e-02 1.4280411977989207e+00 0 0 0
2763 41 2 -2.6001068883610456e-01 1.5267194373871490e+01 5.8214317721818398e+00 3.5761970323447811e+00 0 0 1
5901 87 2 -2.6001068883610456e-01 1.0178851743596278e+01 5.4493363047952603e-01 6.3035451571205758e+00 0 0 0
6036 89 2 -2.6001068883610456e-01 1.1840899428414846e+00 2.7840574342408315e+00 6.7172511114736464e+00 0 0 0
5902 87 1 5.1998931116389546e-01 8.7085032739830854e+00 2.3116520092540207e+00 6.0046713967052794e+00 0 0 0
5903 87 2 -2.6001068883610456e-01 8.2458618171264995e+00 3.5121590057793757e+00 6.5957297934876378e+00 0 0 0
4234 63 2 -2.6001068883610456e-01 1.3154694098932803e+01 -7.5445775794768841e-02 5.5839945794952373e+00 0 0 0
6021 89 2 -2.6001068883610456e-01 1.8426619422991388e+00 2.7305961318883509e-01 3.7290578879510189e-01 0 0 0
9945 146 2 -2.6001068883610456e-01 4.8757089717322959e+00 8.0647129532507176e+00 1.2539404783102051e+00 0 0 0
9927 146 2 -2.6001068883610456e-01 7.0755773130975754e+00 8.0882332287478516e+00 3.0903156110615884e+00 0 0 0
5938 88 2 -2.6001068883610456e-01 6.7846054596967234e+00 6.4005014257080388e+00 9.3646031889626968e+00 0 0 0
7643 113 1 5.1998931116389546e-01 7.9966240250351408e+00 1.6190482503709658e+00 1.3466966203907349e+01 1 1 0
5884 87 1 5.1998931116389546e-01 1.3163053208853304e+01 2.9659965303636717e+00 1.0327485871389902e+01 0 0 0
5881 87 1 5.1998931116389546e-01 1.3681843778710547e+01 4.3176895489681355e+00 1.0981850336250341e+01 0 0 0
6056 89 2 -2.6001068883610456e-01 5.2660230591400152e+00 2.5691160289139443e+00 9.7835352378628411e+00 0 0 0
5940 88 1 5.1998931116389546e-01 6.4979222024463912e+00 5.1665037497927138e+00 1.1442498441666807e+01 0 0 0
9918 146 2 -2.6001068883610456e-01 8.2609208636410525e+00 6.3397609645280690e+00 7.0714936489976816e+00 0 0 0
6058 89 2 -2.6001068883610456e-01 1.4614696736279773e+00 2.7901905406020573e+00 9.2181626450857745e+00 0 0 0
5895 87 2 -2.6001068883610456e-01 9.9653623643952471e+00 4.6518686445942707e+00 7.8055714715366715e+00 0 0 0
5942 88 2 -2.6001068883610456e-01 5.8821327289715866e+00 3.9760836002460005e+00 1.1857102040509899e+01 0 0 0
5936 88 2 -2.6001068883610456e-01 4.7581650661373907e+00 5.4324686518073397e+00 8.0859288628129296e+00 0 0 0
5897 87 2 -2.6001068883610456e-01 1.2126425165443008e+01 1.8807876567973205e+00 7.5315187995727015e+00 0 0 0
6069 89 2 -2.6001068883610456e-01 3.5217829132781451e+00 4.1140772431201400e+00 1.1196496498402636e+01 0 0 0
6066 89 2 -2.6001068883610456e-01 9.5091441063069049e-01 3.7170687986083264e+00 1.1498373777465384e+01 0 0 0
5891 87 2 -2.6001068883610456e-01 1.0716474728170981e+01 4.7731513267771639e+00 1.0300185240216717e+01 0 0 0
5944 88 2 -2.6001068883610456e-01 6.1649119014311919e+00 6.0009153655745067e+00 1.3649659531849903e+01 0 0 0
5878 87 1 5.1998931116389546e-01 1.3082307895209029e+01 4.7682351351862300e+00 1.2345759585423666e+01 0 0 0
5937 88 1 5.1998931116389546e-01 6.1628032350978597e+00 5.3200993578795819e+00 9.8709885778016666e+00 0 0 0
7646 113 1 5.1998931116389546e-01 8.0066236072782111e+00 1.6794379762380421e-02 1.3375184723097533e+01 1 1 0
6045 89 3 -3.2001068883610456e-01 3.2796887230634897e+00 1.8633811494604231e+00 1.0150050230478586e+01 0 0 0
6068 89 2 -2.6001068883610456e-01 2.4004110306978785e+00 4.6971523813270366e+00 9.3457105386210522e+00 0 0 0
5887 87 1 5.1998931116389546e-01 1.1655677151310776e+01 2.6428668304008895e+00 1.0430951387384226e+01 0 0 0
5950 88 2 -2.6001068883610456e-01 8.3476801053568437e+00 7.1571550344295662e+00 1.0717659718070340e+01 0 0 0
5885 87 2 -2.6001068883610456e-01 1.3506845705470969e+01 2.9845253697291669e+00 8.9853620200654678e+00 0 0 0
5943 88 1 5.1998931116389546e-01 6.0541845887698855e+00 6.3917005099687163e+00 1.2359529045218359e+01 0 0 0
6044 89 1 4.1998931116389543e-01 3.9745583960161612e+00 2.8456238128480842e+00 9.3270092996525555e+00 0 0 0
5886 87 2 -2.6001068883610456e-01 1.3780111287242155e+01 1.8535913855136266e+00 1.0826335578695387e+01 0 0 0
6041 89 1 5.1998931116389546e-01 3.9715384273649756e+00 2.3948370917907096e+00 7.8349393170223962e+00 0 0 0
5893 87 1 5.1998931116389546e-01 1.1020305576728544e+01 3.8397774774888576e+00 8.1227335376550709e+00 0 0 0
6067 89 1 5.1998931116389546e-01 3.6508224760558159e+00 4.2722116303245210e+00 9.7652619643913869e+00 0 0 0
5894 87 2 -2.6001068883610456e-01 1.2174507635634400e+01 4.7131695520263870e+00 7.9508297901399452e+00 0 0 0
6042 89 2 -2.6001068883610456e-01 5.2786935291673061e+00 2.2520366033638006e+00 7.4107959058442034e+00 0 0 0
5939 88 2 -2.6001068883610456e-01 6.7674730845981186e+00 4.2134784526393831e+00 9.1984828548906723e+00 0 0 0
5888 87 2 -2.6001068883610456e-01 1.1231255497726730e+01 2.4763084806819018e+00 1.1660963209567386e+01 0 0 0
5879 87 2 -2.6001068883610456e-01 1.1721024268880424e+01 4.6855256840198818e+00 1.2429003051540937e+01 0 0 0
5877 87 2 -2.6001068883610456e-01 1.3651973500780993e+01 2.6540929220972713e+00 1.3179354145440627e+01 0 0 0
7645 113 2 -2.6001068883610456e-01 7.9876127917215012e+00 2.1998948337301458e+00 1.2231272089202186e+01 1 1 0
1334 20 2 -2.6001068883610456e-01 2.3322971291330918e+00 7.8372500261424980e+00 1.0735605343993171e+01 1 0 0
5945 88 2 -2.6001068883610456e-01 4.6961707784057483e+00 6.6358317129258442e+00 1.2270242295666778e+01 0 0 0
5952 88 1 5.1998931116389546e-01 8.9388354225652105e+00 7.5216574814309842e+00 1.3025358402749459e+01 0 0 0
5880 87 2 -2.6001068883610456e-01 1.3398758964870405e+01 6.0993837747027122e+00 1.2501976630980977e+01 0 0 0
9909 146 2 -2.6001068883610456e-01 1.1472299533141388e+01 7.1723982032972007e+00 8.3128180016377087e+00 0 0 0
5890 87 1 5.1998931116389546e-01 1.0708727189706108e+01 3.5527776368745521e+00 9.6547464177744367e+00 0 0 0
5900 87 2 -2.6001068883610456e-01 9.2636441046735651e+00 1.3910963228108255e+00 8.2017774188927923e+00 0 0 0
5882 87 2 -2.6001068883610456e-01 1.3606243667998031e+01 5.3604647093757425e+00 1.0047007762177083e+01 0 0 0
5941 88 2 -2.6001068883610456e-01 7.8722058329864320e+00 5.0938620122396161e+00 1.1599874641010670e+01 0 0 0
5883 87 2 -2.6001068883610456e-01 1.5060285830838200e+01 4.2296291955297383e+00 1.1205131348398618e+01 0 0 0
5934 88 1 5.1998931116389546e-01 4.6994141966796494e+00 5.4237998343346536e+00 9.4643039052436269e+00 0 0 0
6043 89 2 -2.6001068883610456e-01 3.4655808577354374e+00 1.0880148929262474e+00 7.7237673696837632e+00 0 0 0
6039 89 2 -2.6001068883610456e-01 3.0162702704191768e+00 4.4353845577199147e+00 7.0036367055143884e+00 0 0 0
6046 89 1 6.7998931116389549e-01 1.9434351861699370e+00 1.6501456199883131e+00 9.8158996869983817e+00 0 0 0
5896 87 1 5.1998931116389546e-01 1.1063625109795987e+01 2.6536375240558763e+00 7.1432903173814202e+00 0 0 0
6057 89 2 -2.6001068883610456e-01 1.7760100502172147e+00 6.4350783950462820e-01 8.9329404729146464e+00 0 0 0
9910 146 2 -2.6001068883610456e-01 9.2662546592717252e+00 7.7205951334755261e+00 8.5035362181411696e+00 0 0 0
5892 87 2 -2.6001068883610456e-01 9.4457857899521205e+00 3.0576318451047189e+00 9.7470420359985805e+00 0 0 0
5889 87 2 -2.6001068883610456e-01 1.1465674012713540e+01 1.3721598418791012e+00 9.8449343103786529e+00 0 0 0
5899 87 1 5.1998931116389546e-01 9.7966959177112276e+00 1.7242847069046001e+00 6.9535746356397139e+00 0 0 0
5935 88 2 -2.6001068883610456e-01 4.1880794393652740e+00 6.6031909879774773e+00 9.8658765699595179e+00 0 0 0
4247 63 2 -2.6001068883610456e-01 1.3767037008023927e+01 -3.8928381054902816e-02 9.2262548937758773e+00 0 0 0
4249 63 2 -2.6001068883610456e-01 1.2676534850843176e+01 -1.5334321370840021e-01 1.1784908765597809e+01 0 0 0
7642 113 2 -2.6001068883610456e-01 5.6595897991670023e+00 2.1398144360256679e+00 1.3617828056992757e+01 1 1 0
6065 89 2 -2.6001068883610456e-01 2.0612459427365653e+00 2.5637082232182005e+00 1.3115625761621562e+01 0 0 0
9922 146 2 -2.6001068883610456e-01 5.9921363006202810e+00 7.5319676361026096e+00 6.8084334859089921e+00 0 0 0
7654 113 2 -2.6001068883610456e-01 6.0582256030264361e+00 1.1539036669729776e+00 1.1637704665027561e+01 1 1 0
6059 89 2 -2.6001068883610456e-01 2.2602373611494788e+00 6.3077312356234161e-01 1.1910806014321361e+01 0 0 0
5875 87 1 5.1998931116389546e-01 1.3633261988955343e+01 3.9804451637149190e+00 1.3482969578964049e+01 0 0 0
5953 88 2 -2.6001068883610456e-01 8.6794151388414402e+00 6.2183259514536600e+00 1.3443890160860008e+01 0 0 0
6047 89 1 4.1998931116389543e-01 1.3327396059975885e+00 1.3989795250413986e+00 1.1198782598705588e+01 0 0 0
5949 88 1 5.1998931116389546e-01 8.0135978444114393e+00 7.8903281008462995e+00 1.1883143809919277e+01 0 0 0
5946 88 1 5.1998931116389546e-01 6.5453695178240974e+00 7.8086581015476737e+00 1.2077641419637121e+01 0 0 0
5954 88 2 -2.6001068883610456e-01 1.0204668340934420e+01 7.5312685089813476e+00 1.2524092696280190e+01 0 0 0
1323 20 2 -2.6001068883610456e-01 1.1695312606696280e+00 6.4666990671456395e+00 1.2252764649065075e+01 1 0 0
2754 41 2 -2.6001068883610456e-01 1.5302375642607915e+01 5.3594599837519459e+00 7.8745627788561974e+00 0 0 1
6055 89 1 7.7998931116389547e-01 1.0318284208178155e+00 2.5573268616248486e+00 1.2215817700486895e+01 0 0 0
4258 63 2 -2.6001068883610456e-01 1.5035911266011473e+01 -7.9581501511471947e-02 1.3149933555393531e+01 0 0 0
7644 113 2 -2.6001068883610456e-01 9.3038750739840914e+00 2.0111827530693929e+00 1.3971615623248672e+01 1 1 0
7775 114 2 -2.6001068883610456e-01 5.3280203639312385e+00 1.2225624494814704e+00 1.5651675477335532e+01 1 1 0
7765 114 2 -2.6001068883610456e-01 1.0183317129178814e+01 1.2940387196038092e+00 1.6572808412172307e+01 1 1 0
5990 88 2 -2.6001068883610456e-01 1.5119447886444719e+01 7.2150782309888175e+00 1.8160698475087795e+01 0 0 0
5991 88 2 -2.6001068883610456e-01 1.4108649027712286e+01 5.2355323451245814e+00 1.9257554112532560e+01 0 0 0
5876 87 2 -2.6001068883610456e-01 1.2701283679002129e+01 4.0326324685041746e+00 1.4542104072529584e+01 0 0 0
4284 63 2 -2.6001068883610456e-01 1.4900652498190027e+01 -7.3999450537005920e-02 1.8090428733282614e+01 0 0 0
7640 113 1 5.1998931116389546e-01 6.8794540883168018e+00 2.3763106138075876e+00 1.4272583375005839e+01 1 1 0
4262 63 2 -2.6001068883610456e-01 1.4909354705883430e+01 2.0075499947707347e-02 1.5784754484511174e+01 0 0 0
7744 114 1 5.1998931116389546e-01 4.9169910496170210e+00 4.4019940533928095e+00 1.6354439127854302e+01 1 1 0
7761 114 1 7.7998931116389547e-01 1.1710705714925021e+01 2.8208808719884439e+00 1.7629019478001183e+01 1 1 0
7743 114 2 -2.6001068883610456e-01 3.2167397605319348e+00 2.7746328934742772e+00 1.7032113918054250e+01 1 1 0
7762 114 2 -2.6001068883610456e-01 5.5042925963988889e+00 2.1484523399259725e+00 1.7740466799888072e+01 1 1 0
7741 114 1 5.1998931116389546e-01 3.6860410457899633e+00 4.1064708869113113e+00 1.7166647280321801e+01 1 1 0
7748 114 2 -2.6001068883610456e-01 6.4431068621364895e+00 4.4898721080534809e+00 1.8285873792647827e+01 1 1 0
7752 114 1 6.7998931116389549e-01 8.9883779321091932e+00 3.0645479288123241e+00 1.7500893560549564e+01 1 1 0
7641 113 2 -2.6001068883610456e-01 7.1492379003102853e+00 3.7145416370709179e+00 1.4310821829662595e+01 1 1 0
7736 114 2 -2.6001068883610456e-01 3.7442755830431191e+00 5.8635953558915723e+00 2.0538631385763864e+01 1 1 0
7738 114 1 5.1998931116389546e-01 3.6685706295421290e+00 4.3033137892474036e+00 1.8729237722190319e+01 1 1 0
7766 114 2 -2.6001068883610456e-01 1.0481112172460737e+01 3.5818468644247372e+00 1.9659513988059391e+01 1 1 0
5999 88 1 5.1998931116389546e-01 1.3866142745830132e+01 6.5494089281575514e+00 1.5894749413006352e+01 0 0 0
7734 114 2 -2.6001068883610456e-01 2.9316523984922096e+00 7.0926569248578843e+00 1.7329407855446785e+01 1 1 0
7742 114 2 -2.6001068883610456e-01 2.6621935180190621e+00 4.7896512504735567e+00 1.6643187865153617e+01 1 1 0
5979 88 1 4.1998931116389543e-01 1.3586518344216858e+01 6.3036781739884811e+00 1.9923769496359306e+01 0 0 0
7735 114 1 5.1998931116389546e-01 3.7081576181683404e+00 5.7963768244915803e+00 1.9129685631063079e+01 1 1 0
7733 114 2 -2.6001068883610456e-01 2.9613601958604385e+00 7.9564503182950821e+00 1.9247817916652060e+01 1 1 0
7747 114 1 5.1998931116389546e-01 6.3359968620150262e+00 4.1408983480600803e+00 1.6975015450650201e+01 1 1 0
5872 87 1 5.1998931116389546e-01 1.4953435946286749e+01 4.2676537361912263e+00 1.4121713638742989e+01 0 0 0
5978 88 1 6.7998931116389549e-01 1.3938432757663477e+01 7.3997327368449186e+00 1.8876332177553167e+01 0 0 0
7751 114 3 -3.2001068883610456e-01 7.7980959692333860e+00 2.4119880444124391e+00 1.7863746694775013e+01 1 1 0
7739 114 2 -2.6001068883610456e-01 2.4701879966893352e+00 3.7812042648141051e+00 1.9123293316084421e+01 1 1 0
7745 114 2 -2.6001068883610456e-01 4.8663648472721315e+00 5.7111550684095924e+00 1.5870511853168294e+01 1 1 0
7740 114 2 -2.6001068883610456e-01 4.5741204956084811e+00 3.5176727144835982e+00 1.9336844737301305e+01 1 1 0
5873 87 2 -2.6001068883610456e-01 1.4858248002472383e+01 3.6570247465021244e+00 1.5359262360401074e+01 0 0 0
7753 114 1 4.1998931116389543e-01 1.0243639445004488e+01 2.2014997540306389e+00 1.7708412517859312e+01 1 1 0
5976 88 1 4.1998931116389543e-01 1.3250053915079409e+01 7.8000008249313098e+00 1.6589058245782375e+01 0 0 0
7769 114 2 -2.6001068883610456e-01 8.0595388574202698e+00 2.9511865395870274e+00 2.0695817244865935e+01 1 1 0
7732 114 1 5.1998931116389546e-01 2.6899979554067501e+00 6.7599130701321659e+00 1.8623732937943064e+01 1 1 0
5957 88 2 -2.6001068883610456e-01 7.6451174514978666e+00 8.0049980031499839e+00 1.4829108427625622e+01 0 0 0
12147 179 2 -2.6001068883610456e-01 5.4360121980238034e+00 3.6156028754241470e-01 1.9961590505984308e+01 1 1 0
6001 88 2 -2.6001068883610456e-01 1.2869258405872989e+01 6.1950276329141305e+00 1.5078434102811269e+01 0 0 0
7773 114 1 5.1998931116389546e-01 6.5681652531625678e+00 1.8332538415545507e+00 1.5733404105281183e+01 1 1 0
5981 88 1 6.7998931116389549e-01 1.1623281894329926e+01 7.1359096227224574e+00 2.0665239790485241e+01 0 0 0
7749 114 2 -2.6001068883610456e-01 7.3230171526707988e+00 4.8109455006912700e+00 1.6312465977172703e+01 1 1 0
7737 114 2 -2.6001068883610456e-01 4.8539224132997791e+00 6.2861839423002381e+00 1.8568319746363933e+01 1 1 0
7729 114 1 5.1998931116389546e-01 1.1072964514558741e+00 6.4471639083262939e+00 1.8650788696381913e+01 1 1 0
7746 114 2 -2.6001068883610456e-01 4.7817204612505408e+00 3.5109426036857587e+00 1.5264971272556297e+01 1 1 0
7763 114 2 -2.6001068883610456e-01 8.9604540509824293e+00 4.2460065706192207e+00 1.8222639240161044e+01 1 1 0
7750 114 1 4.1998931116389543e-01 6.6273033112584274e+00 2.6416737932301997e+00 1.7035746546720997e+01 1 1 0
7764 114 2 -2.6001068883610456e-01 8.7952098362818347e+00 3.2653438516183138e+00 1.6164628978915641e+01 1 1 0
5866 87 1 5.1998931116389546e-01 1.5170402054296343e+01 6.7733390772908351e+00 1.5141591502077908e+01 0 0 0
7771 114 2 -2.6001068883610456e-01 1.2407525799183441e+01 2.3514594335098571e+00 1.6478029458247267e+01 1 1 0
7770 114 2 -2.6001068883610456e-01 1.2447830100420262e+01 2.6683650309514233e+00 1.8804285893960131e+01 1 1 0
5980 88 3 -3.2001068883610456e-01 1.2177278347191198e+01 6.0427841354144718e+00 1.9943001343363445e+01 0 0 0
7772 114 2 -2.6001068883610456e-01 1.1469632063147742e+01 4.1568325448457557e+00 1.7394921259722626e+01 1 1 0
6000 88 2 -2.6001068883610456e-01 1.4016999426192658e+01 5.6031339303434153e+00 1.6785976927664109e+01 0 0 0
7754 114 3 -3.2001068883610456e-01 9.9083505096156710e+00 1.4913880039701333e+00 1.8865323584652820e+01 1 1 0
7755 114 1 6.7998931116389549e-01 1.0198123380865349e+01 2.2607067778882821e+00 1.9988706373483510e+01 1 1 0
5977 88 3 -3.2001068883610456e-01 1.2911478703787527e+01 7.3228749419043169e+00 1.7886484747080090e+01 0 0 0
7774 114 2 -2.6001068883610456e-01 7.3897273273621442e+00 7.5704927762592000e-01 1.6146826607783773e+01 1 1 0
5868 87 2 -2.6001068883610456e-01 1.4894443278098594e+01 7.7246160109699220e+00 1.4150250629507834e+01 0 0 0
5992 88 2 -2.6001068883610456e-01 1.0710839211590661e+01 7.7129508686210713e+00 1.9694507483536228e+01 0 0 0
7768 114 2 -2.6001068883610456e-01 8.7399675014820666e+00 9.1032137999225793e-01 2.1088065610236743e+01 1 1 0
5988 88 2 -2.6001068883610456e-01 1.1966111125012466e+01 7.7844302091194866e+00 1.6005475386297551e+01 0 0 0
7727 114 2 -2.6001068883610456e-01 1.1210302402703114e+00 5.4287356605063879e+00 2.0858580515282640e+01 1 1 0
7767 114 2 -2.6001068883610456e-01 1.1371731211062942e+01 1.6981670447499853e+00 2.0605877418540082e+01 1 1 0
7756 114 1 1.6598931116389545e-01 9.1430636586445946e+00 2.1704603166923535e+00 2.1118926064740382e+01 1 1 0
5956 88 2 -2.6001068883610456e-01 9.6374341454157033e+00 7.8620220769981870e+00 1.5182902619400551e+01 0 0 0
5993 88 2 -2.6001068883610456e-01 1.2570569752583832e+01 8.0507702702241772e+00 2.1177923161755039e+01 0 0 0
4261 63 2 -2.6001068883610456e-01 1.3035717230312565e+01 -9.8529421322389912e-02 1.4624265319915956e+01 0 0 0
5983 88 4 1.4738893111638955e+00 1.0707816423953023e+01 6.9029356595790983e+00 2.3607105484062096e+01 0 0 0
13806 201 6 4.0998931116389542e-01 1.3125582922105753e+01 6.3686700636616012e+00 2.7386973171476839e+01 3 1 -2
14640 201 6 4.0998931116389542e-01 1.4729068139427463e+01 3.1651242938318749e+00 2.4491244503641337e+01 1 0 1
14642 201 6 4.0998931116389542e-01 1.4860343475119453e+01 4.2151386479457127e+00 2.5549860260430822e+01 1 0 1
7759 114 5 -7.0631068883610459e-01 8.4501139882916902e+00 4.1142269582810798e+00 2.3225300319973595e+01 1 1 0
5987 88 1 7.7998931116389547e-01 1.4137550827578176e+01 6.2066520725296099e+00 2.1346146259237390e+01 0 0 0
7757 114 4 1.4738893111638955e+00 9.2416692556523916e+00 2.6546671933656296e+00 2.2985175584888310e+01 1 1 0
13769 201 6 4.0998931116389542e-01 2.2482321118460682e+00 3.7545516085971844e+00 2.5392360199732931e+01 4 2 1
16622 201 8 -2.0911068883610456e-01 6.7629157461235208e+00 6.1435569666933194e+00 2.2578402825596253e+01 2 1 2
15876 201 6 4.0998931116389542e-01 2.0477108185006028e+00 4.0830780543141403e+00 2.1746310169439251e+01 0 1 0
14557 201 7 -8.2001068883610451e-01 9.1039502727621198e+00 3.8335483710245444e+00 2.6043010673360055e+01 1 -1 1
4184 62 2 -2.6001068883610456e-01 9.9143032892786298e+00 7.0543673738278678e-01 2.5587816437864770e+01 0 0 0
15878 201 6 4.0998931116389542e-01 2.7714414891466732e+00 4.7132742741015274e+00 2.2916974803765740e+01 0 1 0
14558 201 6 4.0998931116389542e-01 9.1671863059865721e+00 4.2121577942246580e+00 2.5101480414361056e+01 1 -1 1
16621 201 6 4.0298931116389547e-01 6.8129636203139903e+00 5.1514463076482606e+00 2.2360895351023565e+01 2 1 2
13993 201 7 -8.2001068883610451e-01 5.3928538707869347e+00 3.1941927288759047e+00 2.5637080160596661e+01 0 -2 -2
7724 114 2 -2.6001068883610456e-01 1.3926468219122150e+00 7.8712602601098078e+00 2.1614931201178081e+01 1 1 0
10075 148 4 1.4738893111638955e+00 6.0537171351866279e+00 6.7145418513008313e+00 2.6616988137268734e+01 0 0 0
16506 201 8 -2.0911068883610456e-01 1.1726796368668941e+01 3.4769643558898804e+00 2.6107658293666606e+01 4 1 0
16737 201 6 4.0298931116389547e-01 6.5539019741438507e+00 2.0340297584082396e+00 2.6228564314012679e+01 2 1 0
16508 201 6 4.0298931116389547e-01 1.1471278925818208e+01 3.0296620124418476e+00 2.5259027714678229e+01 4 1 0
11588 170 2 -2.6001068883610456e-01 3.6413814903042252e+00 7.2683542664102987e+00 2.3312256319200493e+01 1 0 0
5998 88 2 -2.6001068883610456e-01 1.3261196495618528e+01 6.2615997102200076e+00 2.2402064043458960e+01 0 0 0
12159 179 2 -2.6001068883610456e-01 5.6204952390377620e+00 3.8946910700178466e-01 2.4861173384089501e+01 1 1 0
10076 148 5 -7.0631068883610459e-01 5.8297286851940440e+00 6.0065464973892384e+00 2.5114984618068306e+01 0 0 0
13992 201 6 4.0998931116389542e-01 4.5481075559975723e+00 3.4828657693634679e+00 2.6142581634218878e+01 0 -2 -2
16623 201 6 4.0298931116389547e-01 7.5788788362187507e+00 6.2624249901967053e+00 2.3040758224381857e+01 2 1 2
14815 201 7 -8.2001068883610451e-01 5.8175785884133857e+00 3.6060118892277431e+00 2.2114526724595166e+01 3 1 0
10078 148 5 -7.0631068883610459e-01 7.2561603620922650e+00 5.6833181373776718e+00 2.7297470508491600e+01 0 0 0
5996 88 2 -2.6001068883610456e-01 1.4830397861152891e+01 4.9554538709936704e+00 2.1502949047240378e+01 0 0 0
14816 201 6 4.0998931116389542e-01 4.8551480420437905e+00 3.5966061526909217e+00 2.1920493771428909e+01 3 1 0
13808 201 6 4.0998931116389542e-01 1.3278844874154961e+01 5.2261661964456039e+00 2.8255077415458487e+01 3 1 -2
16624 201 6 4.0298931116389547e-01 6.1981024479926710e+00 6.0299589847638257e+00 2.3338924531692395e+01 2 1 2
16739 201 6 4.0298931116389547e-01 7.7685226511737309e+00 1.7847116505548277e+00 2.5460223274401642e+01 2 1 0
11578 170 5 -7.0631068883610459e-01 1.5998089230363652e+00 5.6780974550489702e+00 2.3990465258060659e+01 1 0 0
12160 179 2 -2.6001068883610456e-01 3.7201107863400322e+00 9.0229253369493811e-01 2.3783066184686621e+01 1 1 0
11577 170 5 -7.0631068883610459e-01 1.9245568757006843e+00 6.5121041578299490e+00 2.6470968974126421e+01 1 0 0
5982 88 1 1.6598931116389545e-01 1.0803591954939037e+01 6.4846565648238839e+00 2.1836041831660442e+01 0 0 0
16738 201 8 -2.0911068883610456e-01 7.4409459674445362e+00 1.7499077305042707e+00 2.6378731499973643e+01 2 1 0
16740 201 6 4.0298931116389547e-01 7.9135399683839536e+00 2.5244836337750471e+00 2.6729277651350060e+01 2 1 0
11576 170 4 1.4738893111638955e+00 1.5722351048686023e+00 7.1192360342777254e+00 2.4913442552174644e+01 1 0 0
7760 114 5 -7.0631068883610459e-01 1.0734871853925132e+01 2.6722435233594086e+00 2.3819764029709894e+01 1 1 0
12171 179 2 -2.6001068883610456e-01 5.1582680644192251e+00 3.7927550694221879e-01 2.7750509880746581e+01 1 1 0
10077 148 5 -7.0631068883610459e-01 4.6762179879246357e+00 6.2303442351387472e+00 2.7605709875389792e+01 0 0 0
7758 114 5 -7.0631068883610459e-01 8.0580244679493145e+00 1.7480301007694619e+00 2.3916887557993903e+01 1 1 0
14556 201 6 4.0998931116389542e-01 8.5184570777624291e+00 4.5575550986380966e+00 2.6491064639756587e+01 1 -1 1
16505 201 6 4.0298931116389547e-01 1.2313540147597280e+01 4.1361382830916735e+00 2.5690498225391963e+01 4 1 0
5985 88 5 -7.0631068883610459e-01 1.1317012427446402e+01 5.6403203011967484e+00 2.4577852793383464e+01 0 0 0
16507 201 6 4.0298931116389547e-01 1.0961686089677579e+01 4.0405257885344339e+00 2.6382513110733555e+01 4 1 0
5994 88 2 -2.6001068883610456e-01 1.1182328934129936e+01 5.2262627999444593e+00 2.1806575199840140e+01 0 0 0
5986 88 5 -7.0631068883610459e-01 9.0103044253874298e+00 6.8648377028050502e+00 2.3834634453532285e+01 0 0 0
13994 201 6 4.0998931116389542e-01 5.4964386484221111e+00 3.8005980790078966e+00 2.4878990701788389e+01 0 -2 -2
14641 201 7 -8.2001068883610451e-01 1.4333134769276423e+01 3.4175382538634826e+00 2.5365000634347766e+01 1 0 1
13768 201 7 -8.2001068883610451e-01 2.5298578120461155e+00 3.5823443521303702e+00 2.6280969183616641e+01 4 2 1
13807 201 7 -8.2001068883610451e-01 1.2556807745461127e+01 5.6631866171184448e+00 2.7790777776057624e+01 3 1 -2
13767 201 6 4.0998931116389542e-01 2.4852336811332569e+00 4.4675537678111086e+00 2.6706889025038269e+01 4 2 1
15567 201 6 4.0998931116389542e-01 1.6573077203644320e+00 6.4837797771605281e+00 2.8421067083437730e+01 4 0 0
15877 201 7 -8.2001068883610451e-01 2.9314030317376818e+00 3.9446760974436019e+00 2.2230646878918687e+01 0 1 0
4197 62 2 -2.6001068883610456e-01 1.0389265666413662e+01 1.7819816247920766e+00 2.8460423264530245e+01 0 0 0
12157 179 2 -2.6001068883610456e-01 5.5766194011223629e+00 2.0260470206215467e-01 2.2282292664256314e+01 1 1 0
14814 201 6 4.0998931116389542e-01 6.0911413196731887e+00 2.7297397620549808e+00 2.2423923924545218e+01 3 1 0
4187 62 2 -2.6001068883610456e-01 1.2253629453896496e+01 8.9536220875995731e-01 2.7007699370054542e+01 0 0 0
4185 62 2 -2.6001068883610456e-01 1.1731083851909990e+01 -3.0464697695027982e-02 2.4478067498448954e+01 0 0 0
4690 69 5 -7.0631068883610459e-01 1.4511665805635106e+01 7.6470065934626561e+00 2.7055411014634192e+01 0 0 0
5995 88 2 -2.6001068883610456e-01 9.4855275853460927e+00 6.4341384349490243e+00 2.1484547830713908e+01 0 0 0
15815 201 6 4.0998931116389542e-01 3.6762553622537766e+00 3.1224504453772628e+00 2.7802657934948815e+01 1 5 3
15813 201 6 4.0998931116389542e-01 4.5524043674137848e+00 4.3126038788762893e+00 2.8251727228780293e+01 1 5 3
12158 179 1 5.1998931116389546e-01 4.4669829450156113e+00 -1.2067298389080953e-01 2.4222047666595159e+01 1 1 0
5997 88 2 -2.6001068883610456e-01 1.5166922119630582e+01 7.2055908994746005e+00 2.1513773166189569e+01 0 0 0
12163 179 2 -2.6001068883610456e-01 3.0951097596588828e+00 -7.6131564650184724e-02 2.6215920212062613e+01 1 1 0
15814 201 7 -8.2001068883610451e-01 4.2986504344067340e+00 3.4235544616319098e+00 2.8504819462172183e+01 1 5 3
14127 201 6 4.0998931116389542e-01 1.1221152691391163e+01 8.0277144699954306e+00 2.8036594603878097e+01 1 1 4
4650 69 1 5.1998931116389546e-01 9.0269425255137126e+00 7.5245526381998893e+00 3.1952911762694757e+01 0 0 0
14862 201 6 4.0998931116389542e-01 6.2613368642599534e+00 3.0479074631010339e+00 3.0747089374613729e+01 -1 2 2
15448 201 7 -8.2001068883610451e-01 7.7783308487191540e+00 3.5175962037382704e+00 2.9066697560231031e+01 1 4 -2
4204 62 1 4.1998931116389543e-01 1.2521079847182483e+01 8.8239629529145125e-01 3.2821679671925601e+01 0 0 0
4662 69 1 5.1998931116389546e-01 1.2468787095669418e+01 5.8611881442677651e+00 3.2479008430929284e+01 0 0 0
4655 69 2 -2.6001068883610456e-01 1.0387809871658984e+01 7.1406712508684258e+00 3.3949037299651849e+01 0 0 0
4663 69 2 -2.6001068883610456e-01 1.3095795056314872e+01 5.0736321648958258e+00 3.1540499424925056e+01 0 0 0
4665 69 1 5.1998931116389546e-01 1.3196572137562063e+01 5.7824177225684403e+00 3.3846065478152269e+01 0 0 0
4205 62 3 -3.2001068883610456e-01 1.3657517888935862e+01 2.2890237268508803e-01 3.3441951319281486e+01 0 0 0
4651 69 2 -2.6001068883610456e-01 8.0309275926352655e+00 6.9537066707369144e+00 3.2766415922117126e+01 0 0 0
4653 69 1 5.1998931116389546e-01 1.0135063237620846e+01 8.0583887164042114e+00 3.2965664226852667e+01 0 0 0
4198 62 1 5.1998931116389546e-01 1.1366857797634216e+01 1.3996459033376278e+00 3.0475154466270514e+01 0 0 0
2016 30 2 -2.6001068883610456e-01 1.9846364367374985e+00 3.0430412090736603e+00 3.5545503594373905e+01 0 0 0
4660 69 2 -2.6001068883610456e-01 1.3561527929758077e+01 7.7627853881421620e+00 3.1438790562746558e+01 0 0 0
4659 69 1 5.1998931116389546e-01 1.2296050002938562e+01 7.1510174616812048e+00 3.1668959652795674e+01 0 0 0
4201 62 1 5.1998931116389546e-01 1.2139260337347306e+01 3.2714844625471778e-01 3.1448914043885875e+01 0 0 0
4670 69 2 -2.6001068883610456e-01 1.4560472930961959e+01 7.7548042712393750e+00 3.3725847925591751e+01 0 0 0
15787 201 7 -8.2001068883610451e-01 3.9906673851272454e+00 5.2465322149834481e+00 3.2836411291879678e+01 -1 0 -2
4227 62 1 5.1998931116389546e-01 1.1545853570075874e+01 1.1461323734983382e+00 3.3927700190606721e+01 0 0 0
4095 61 2 -2.6001068883610456e-01 9.6488205617844329e+00 4.4587474054441634e-01 3.2510127310262845e+01 0 0 0
15786 201 6 4.0998931116389542e-01 3.9571910780708341e+00 4.2731689310288177e+00 3.2817481056646827e+01 -1 0 -2
16658 201 8 -2.0911068883610456e-01 1.4253089972187207e+00 6.5141182466410665e+00 3.1763978545305974e+01 4 1 1
16660 201 6 4.0298931116389547e-01 1.2819753661217519e+00 5.5598924817864264e+00 3.1870626313300889e+01 4 1 1
4666 69 2 -2.6001068883610456e-01 1.3153781553467912e+01 4.5420564130221823e+00 3.4432440277854511e+01 0 0 0
4668 69 1 5.1998931116389546e-01 1.4659253772713759e+01 6.3873931511000466e+00 3.3966163877892157e+01 0 0 0
4229 62 2 -2.6001068883610456e-01 1.1597470045330711e+01 2.5775885553166002e+00 3.3980816062180402e+01 0 0 0
14864 201 6 4.0998931116389542e-01 5.0075383541005793e+00 3.1861161248508463e+00 3.0071266235938001e+01 -1 2 2
15208 201 7 -8.2001068883610451e-01 1.8802776609038296e+00 1.5951235862150401e+00 3.1660329862087544e+01 -2 0 -3
4097 61 2 -2.6001068883610456e-01 7.8377091087759450e+00 9.6873153726795003e-01 3.4505330268611331e+01 0 0 0
4652 69 2 -2.6001068883610456e-01 9.5109958547077014e+00 6.4080657001471275e+00 3.1290593179768162e+01 0 0 0
4673 69 2 -2.6001068883610456e-01 1.5213226466827797e+01 4.2857183029759724e+00 3.2899967781646019e+01 0 0 0
4669 69 2 -2.6001068883610456e-01 1.5038767756272790e+01 6.2846314167046646e+00 3.5266877446697485e+01 0 0 0
1914 29 2 -2.6001068883610456e-01 6.0357270788409156e+00 6.8647854633731988e+00 3.5757925066086607e+01 0 0 0
15503 201 6 4.0998931116389542e-01 1.4195369256083229e+01 3.6023844570133279e+00 2.9386458761420972e+01 2 1 0
15501 201 6 4.0998931116389542e-01 1.4933615220204116e+01 4.6035439617627887e+00 3.0138938602129958e+01 2 1 0
4195 62 1 5.1998931116389546e-01 1.0261846262300061e+01 9.0478193345000157e-01 2.9536599866260865e+01 0 0 0
4661 69 2 -2.6001068883610456e-01 1.1719099895124117e+01 6.7642156186672509e+00 3.0463660955411566e+01 0 0 0
15209 201 6 4.0998931116389542e-01 2.1986045018329392e+00 8.7308368962164173e-01 3.2235617495987334e+01 -2 0 -3
4200 62 2 -2.6001068883610456e-01 1.2254400912491704e+01 1.9899037246063096e+00 2.9640014281021468e+01 0 0 0
4098 61 2 -2.6001068883610456e-01 9.0726549795591129e+00 2.7130629176625773e+00 3.3711781606993974e+01 0 0 0
16657 201 6 4.0298931116389547e-01 1.8721556027296575e+00 6.5443649598981457e+00 3.0954956757304465e+01 4 1 1
4228 62 2 -2.6001068883610456e-01 1.2167712486938926e+01 6.0731470806788790e-01 3.5079689785640532e+01 0 0 0
4093 61 1 5.1998931116389546e-01 1.0105552086271087e+01 6.2942390964193207e-01 3.3898641101197292e+01 0 0 0
4664 69 2 -2.6001068883610456e-01 1.1184560881740563e+01 5.2648222355435701e+00 3.2655214058347205e+01 0 0 0
4199 62 2 -2.6001068883610456e-01 1.0729125715751175e+01 2.4643944632897354e+00 3.1161447977834875e+01 0 0 0
15447 201 6 4.0998931116389542e-01 7.4946694655398129e+00 4.3976552271913629e+00 2.8664603048403571e+01 1 4 -2
15569 201 6 4.0998931116389542e-01 2.9618068185768869e+00 6.3297713347633167e+00 2.8830926853469268e+01 4 0 0
4096 61 1 5.1998931116389546e-01 9.0894853132139382e+00 1.5978808822596002e+00 3.4526617799936552e+01 0 0 0
4196 62 2 -2.6001068883610456e-01 9.0334823317777513e+00 1.1065411454693794e+00 3.0209444413866684e+01 0 0 0
4216 62 2 -2.6001068883610456e-01 1.2997255110038516e+01 2.1252543296311832e+00 3.2603013059683455e+01 0 0 0
15788 201 6 4.0998931116389542e-01 4.8662909205825908e+00 5.5204968240602543e+00 3.2452470573520550e+01 -1 0 -2
4667 69 2 -2.6001068883610456e-01 1.2529643004224081e+01 6.5639234800608550e+00 3.4712046073428205e+01 0 0 0
4649 69 2 -2.6001068883610456e-01 7.3626947781147258e+00 7.4623929116101166e+00 3.0320614845576170e+01 0 0 0
14863 201 7 -8.2001068883610451e-01 5.4257388397326451e+00 3.3897416139850036e+00 3.0964676685161923e+01 -1 2 2
4639 69 2 -2.6001068883610456e-01 5.4959097066013429e+00 7.8801961418653761e+00 3.1800536537000745e+01 0 0 0
15502 201 7 -8.2001068883610451e-01 1.4610221870622187e+01 4.5016328569231217e+00 2.9219729951754562e+01 2 1 0
15449 201 6 4.0998931116389542e-01 8.2522271390442086e+00 3.7768330549478750e+00 2.9885528471235531e+01 1 4 -2
15568 201 7 -8.2001068883610451e-01 2.1231660773685608e+00 6.5206497916911603e+00 2.9272852205390254e+01 4 0 0
15207 201 6 4.0998931116389542e-01 2.4719569897261136e+00 1.4384276064154513e+00 3.0900138978101001e+01 -2 0 -3
4202 62 2 -2.6001068883610456e-01 1.3364443360985085e+01 1.0391761041197688e-01 3.0847725391521546e+01 0 0 0
15967 201 7 -8.2001068883610451e-01 1.7082511524015342e+00 7.0544830039469630e+00 3.5189731087444869e+01 1 3 1
15966 201 6 4.0998931116389542e-01 2.1262564374302362e+00 6.5996257595256775e+00 3.4428326036299261e+01 1 3 1
4108 61 1 5.1998931116389546e-01 7.0497334975996706e+00 6.3697407219652302e-01 3.7838552824881234e+01 0 0 0
2046 30 2 -2.6001068883610456e-01 5.5381105104999770e+00 4.1205841840038531e+00 3.8844092624020142e+01 0 0 0
1912 29 2 -2.6001068883610456e-01 4.0519259207292384e+00 5.4802373779730837e+00 3.6240132703477364e+01 0 0 0
5222 77 2 -2.6001068883610456e-01 7.3851229701184202e+00 6.9086697140675506e+00 4.2504339600177630e+01 0 1 0
1910 29 1 5.1998931116389546e-01 4.7183543721575800e+00 5.9293000297659164e+00 3.7356937964819004e+01 0 0 0
5128 76 1 5.1998931116389546e-01 1.4451146267279555e+01 4.2002609657257715e+00 3.9014433898738098e+01 0 1 0
2044 30 1 5.1998931116389546e-01 4.5274331216035586e+00 5.0848293193778362e+00 3.8633388013664941e+01 0 0 0
4111 61 1 5.1998931116389546e-01 7.2397376427686000e+00 1.2929118809333020e+00 3.9286580318811204e+01 0 0 0
5120 76 2 -2.6001068883610456e-01 1.1759693190935383e+01 5.6607399991894232e+00 3.8993601335985062e+01 0 1 0
4123 61 1 5.1998931116389546e-01 4.9635913163749015e+00 3.9465343894268612e-01 4.2159901875939980e+01 0 0 0
2023 30 1 6.7998931116389549e-01 1.8078283173271552e+00 6.1184849985453136e+00 3.9660509314705678e+01 0 0 0
1917 29 2 -2.6001068883610456e-01 8.4566527041346173e+00 6.7960971077030345e+00 3.6947726504277817e+01 0 0 0
2021 30 1 4.1998931116389543e-01 3.2521084768919692e+00 4.2907164485661253e+00 3.8935792263013418e+01 0 0 0
4103 61 2 -2.6001068883610456e-01 9.9687813822001061e+00 1.3540779110295018e+00 3.8284559091732767e+01 0 0 0
4116 61 2 -2.6001068883610456e-01 8.9345732434287655e+00 -1.2387381940237627e-01 4.0255903058327434e+01 0 0 0
5117 76 2 -2.6001068883610456e-01 1.1682468663075225e+01 6.5076181566746483e+00 4.1442266684663018e+01 0 1 0
2036 30 2 -2.6001068883610456e-01 2.4872576650186637e+00 6.4440405759419424e+00 4.1857946648257943e+01 0 0 0
2014 30 2 -2.6001068883610456e-01 4.0058702460251521e+00 1.4442904644965910e+00 3.8111335323659951e+01 0 0 0
4102 61 1 5.1998931116389546e-01 9.6016159516779442e+00 8.5250071067759348e-01 3.7045636515904604e+01 0 0 0
1913 29 1 5.1998931116389546e-01 6.1664093993152465e+00 6.0715358686182945e+00 3.6871047936461544e+01 0 0 0
2011 30 2 -2.6001068883610456e-01 1.6039724060734382e+00 1.0749030468255425e+00 3.9082957431205237e+01 0 0 0
2033 30 2 -2.6001068883610456e-01 3.6441220733221682e+00 3.1350149665770251e+00 3.9504361985888679e+01 0 0 0
2015 30 1 5.1998931116389546e-01 2.7477732832790922e+00 2.8718203243815110e+00 3.6697642971991606e+01 0 0 0
5125 76 1 5.1998931116389546e-01 1.3460634959160121e+01 3.8304243659943098e+00 4.0178983772441363e+01 0 1 0
5126 76 2 -2.6001068883610456e-01 1.3915372841329877e+01 2.7328130529137185e+00 4.0833918846736729e+01 0 1 0
5132 76 2 -2.6001068883610456e-01 1.3717503328233770e+01 3.5695325114602348e+00 3.6797766755180056e+01 0 1 0
2017 30 2 -2.6001068883610456e-01 4.0282921591621701e+00 3.2593976401107150e+00 3.6409358858607227e+01 0 0 0
5136 76 2 -2.6001068883610456e-01 1.4810911514627664e+01 1.1957534379779815e+00 3.6831064210890922e+01 0 1 0
2020 30 2 -2.6001068883610456e-01 2.0236917103444929e+00 5.0097177557644672e+00 3.7008224374318395e+01 0 0 0
4124 61 2 -2.6001068883610456e-01 3.6177798824223752e+00 7.2455583996231820e-01 4.1828415705393503e+01 0 0 0
5135 76 2 -2.6001068883610456e-01 1.3753381773708778e+01 1.3702137303581781e+00 3.8855641319183832e+01 0 1 0
5118 76 2 -2.6001068883610456e-01 9.5897914756319977e+00 6.0953854394466847e+00 4.1039205183320384e+01 0 1 0
5121 76 2 -2.6001068883610456e-01 9.9108520723073106e+00 4.4636827891838697e+00 3.9251204045437539e+01 0 1 0
2022 30 3 -3.2001068883610456e-01 2.5260732293805574e+00 4.8981555112357071e+00 3.9988923674886607e+01 0 0 0
5249 77 1 5.1998931116389546e-01 1.0817687799265231e+01 4.5488751439906183e+00 4.2437499882892546e+01 0 1 0
5223 77 1 5.1998931116389546e-01 8.1821561460408141e+00 4.6016621282127472e+00 4.2865352899949414e+01 0 1 0
5226 77 1 4.1998931116389543e-01 9.4902966755728926e+00 3.7832933022751090e+00 4.2678656960783378e+01 0 1 0
5251 77 2 -2.6001068883610456e-01 1.1820876624495929e+01 3.6024305847775340e+00 4.2421817976587462e+01 0 1 0
5124 76 2 -2.6001068883610456e-01 1.1617916558841504e+01 2.3827610370766430e+00 4.0533495961323950e+01 0 1 0
5238 77 2 -2.6001068883610456e-01 9.3405071551309149e+00 3.0749548609026225e+00 4.1493503172004104e+01 0 1 0
5116 76 1 5.1998931116389546e-01 1.0822021438462706e+01 5.4503843621812988e+00 4.1192954486869581e+01 0 1 0
1918 29 2 -2.6001068883610456e-01 7.5390183095161039e+00 5.7888407664031876e+00 3.8726037518961242e+01 0 0 0
1916 29 1 5.1998931116389546e-01 7.2957414962036840e+00 6.6885764780739256e+00 3.7692774976675160e+01 0 0 0
4112 61 2 -2.6001068883610456e-01 7.9836663492501492e+00 2.5231217432971542e+00 3.9262095322921240e+01 0 0 0
2035 30 2 -2.6001068883610456e-01 2.3211085102099607e+00 6.7927355387674409e+00 3.8564973730506480e+01 0 0 0
5127 76 2 -2.6001068883610456e-01 1.3499709262170361e+01 4.7855681261155603e+00 4.1143582324142052e+01 0 1 0
2045 30 2 -2.6001068883610456e-01 4.6829224493933905e+00 5.9708175299421695e+00 3.9732837568290130e+01 0 0 0
1915 29 2 -2.6001068883610456e-01 6.6520805039432505e+00 4.8005252483589986e+00 3.6413775909752893e+01 0 0 0
5123 76 2 -2.6001068883610456e-01 1.2098958132624015e+01 2.9233130440226653e+00 3.8487715318384147e+01 0 1 0
4109 61 2 -2.6001068883610456e-01 6.5706002827395684e+00 1.5916115602691634e+00 3.6974645286580447e+01 0 0 0
4113 61 2 -2.6001068883610456e-01 6.0502623817692607e+00 1.8305822587450695e+00 3.9670049524337266e+01 0 0 0
5119 76 1 5.1998931116389546e-01 1.1119788506708064e+01 4.7125802251638440e+00 3.9795635330186606e+01 0 1 0
4100 61 2 -2.6001068883610456e-01 8.6470712643930909e+00 2.9737826495685913e+00 3.6513392519867821e+01 0 0 0
5122 76 1 5.1998931116389546e-01 1.2029201775098587e+01 3.4402312483300639e+00 3.9774532932430496e+01 0 1 0
4115 61 2 -2.6001068883610456e-01 7.9031507937366339e+00 1.1672681969356939e+00 4.1665912529857309e+01 0 0 0
4099 61 1 5.1998931116389546e-01 9.5646949267701658e+00 2.0151759044109085e+00 3.6017872974037672e+01 0 0 0
1911 29 2 -2.6001068883610456e-01 4.3183974754159316e+00 7.3184692872255717e+00 3.7487717495966521e+01 0 0 0
4125 61 2 -2.6001068883610456e-01 5.6016795150082270e+00 1.6042216615233709e+00 4.1943482644820939e+01 0 0 0
4101 61 2 -2.6001068883610456e-01 1.0831701831591742e+01 2.6329888795736229e+00 3.5939899674620222e+01 0 0 0
5224 77 2 -2.6001068883610456e-01 7.4792997267382004e+00 4.5569164328155232e+00 4.1671018123434692e+01 0 1 0
5131 76 1 5.1998931116389546e-01 1.4721539208386437e+01 3.3596156400179180e+00 3.7754319930580571e+01 0 1 0
2009 30 1 5.1998931116389546e-01 1.7128856260286718e+00 7.2885034358005107e-01 3.7693831350298588e+01 0 0 0
2024 30 1 4.1998931116389543e-01 1.7510802675067385e+00 7.1077308991792698e+00 4.0875295140547081e+01 0 0 0
2018 30 1 5.1998931116389546e-01 2.2640684427906654e+00 3.8809583275155237e+00 3.7807721769295114e+01 0 0 0
5134 76 1 5.1998931116389546e-01 1.4884847920910058e+01 1.8799852770231511e+00 3.8053391903609970e+01 0 1 0
2012 30 1 5.1998931116389546e-01 2.9335375072987695e+00 1.4724743018006394e+00 3.7177105255471879e+01 0 0 0
5129 76 2 -2.6001068883610456e-01 1.4110923573447321e+01 5.4898485743356860e+00 3.8567652765216138e+01 0 1 0
1921 29 2 -2.6001068883610456e-01 5.8585040751190123e+00 7.9386453618639647e+00 3.9171747743171913e+01 0 0 0
4114 61 1 5.1998931116389546e-01 7.6913718199128480e+00 4.0281176342190406e-01 4.0534671330365967e+01 0 0 0
4104 61 2 -2.6001068883610456e-01 1.0643849479939044e+01 -4.4675273526090652e-02 3.6854559552734244e+01 0 0 0
2013 30 2 -2.6001068883610456e-01 3.3812561848562308e+00 7.5908312162594926e-01 3.6020799671674297e+01 0 0 0
2019 30 2 -2.6001068883610456e-01 1.1451483699683387e+00 3.4518224996819207e+00 3.8502749637138159e+01 0 0 0
9332 137 2 -2.6001068883610456e-01 1.4879611219703593e+01 2.7797490994336266e-01 4.2547667214141910e+01 0 1 0
4105 61 1 5.1998931116389546e-01 8.3331117277482747e+00 1.0584046749876959e-02 3.7310534166180894e+01 0 0 0
1919 29 1 5.1998931116389546e-01 6.9758724512739283e+00 8.0331126896022109e+00 3.8371262057992737e+01 0 0 0
4148 61 2 -2.6001068883610456e-01 9.8118862328033563e-01 3.6085307739583589e-01 4.1835021712667121e+01 0 0 0
5225 77 2 -2.6001068883610456e-01 7.4159885078977164e+00 3.8223765579400841e+00 4.3686501956045937e+01 0 1 0
9338 137 2 -2.6001068883610456e-01 1.3235606181611802e+01 2.7136296083548572e+00 4.3802319374078550e+01 0 1 0
4128 61 2 -2.6001068883610456e-01 6.5184650833634619e+00 -1.3279336252726928e-01 4.4001439004534596e+01 0 0 0
9340 137 2 -2.6001068883610456e-01 1.4956171732846741e+01 4.0641373692347038e+00 4.3348019053646595e+01 0 1 0
9329 137 1 7.7998931116389547e-01 1.4460016389027505e+01 3.1200444045636626e+00 4.4253559362364555e+01 0 1 0
5217 77 1 5.1998931116389546e-01 7.7667728571321284e+00 6.7012959434786517e+00 4.4766102659617978e+01 0 1 0
5247 77 2 -2.6001068883610456e-01 1.1250276404754500e+01 6.9427517919382098e-01 4.4983943534486833e+01 0 1 0
5201 77 2 -2.6001068883610456e-01 2.2203268668657534e+00 6.6957555531645747e+00 4.5942893545154824e+01 0 1 0
15924 201 6 4.0998931116389542e-01 1.4555601277550082e+01 5.0657212637943134e+00 4.8432787106338509e+01 -1 0 2
5248 77 2 -2.6001068883610456e-01 1.0706315036504050e+01 1.3877922151833524e-01 4.7077326094316760e+01 0 1 0
5242 77 2 -2.6001068883610456e-01 1.0779900204464500e+01 4.1727239069877919e+00 4.7234847320464340e+01 0 1 0
5211 77 1 5.1998931116389546e-01 5.1527837110836092e+00 6.2182240398869855e+00 4.4684443591117180e+01 0 1 0
5231 77 1 6.7998931116389549e-01 1.0658408485816460e+01 2.8181831902189916e+00 4.7432289383690275e+01 0 1 0
9558 141 1 5.1998931116389546e-01 5.9972956123791636e+00 3.1798342507929123e-01 4.9748987679512076e+01 0 0 -1
9562 141 2 -2.6001068883610456e-01 3.8690247863150224e+00 1.0996091811831969e+00 5.0321161956157333e+01 0 0 -1
9320 137 1 6.7998931116389549e-01 1.4869495836324244e+01 3.7813245535517453e-01 4.3938164697227975e+01 0 1 0
9583 141 2 -2.6001068883610456e-01 4.6279745679422586e+00 7.2117607195472111e+00 5.0044594651538546e+01 0 0 -1
5237 77 1 7.7998931116389547e-01 1.0172059245157248e+01 5.6775300865184108e-01 4.5829021156435125e+01 0 1 0
9571 141 2 -2.6001068883610456e-01 4.8516545971848037e+00 3.1185710434610430e+00 4.9667105486871520e+01 0 0 -1
15926 201 6 4.0998931116389542e-01 1.3791222338484188e+01 5.2874590961609726e+00 4.9628753404825389e+01 -1 0 2
5233 77 4 1.4738893111638955e+00 1.2021168560446480e+01 1.7110319475521449e+00 5.0051877974090395e+01 0 1 0
4149 61 2 -2.6001068883610456e-01 2.1317824311092992e+00 1.3348989299615066e+00 4.3577893752365739e+01 0 0 0
5250 77 2 -2.6001068883610456e-01 1.1135726745480682e+01 5.2401730500147048e+00 4.3514104346130871e+01 0 1 0
4126 61 1 5.1998931116389546e-01 5.2113499326781438e+00 1.3017176972133121e-01 4.3667682509317814e+01 0 0 0
9334 137 2 -2.6001068883610456e-01 1.3934290053166055e+01 1.6553990086105179e+00 4.6499912566309909e+01 0 1 0
9331 137 2 -2.6001068883610456e-01 1.3605625451648757e+01 9.3530603549338787e-02 4.4402146513341222e+01 0 1 0
13801 201 7 -8.2001068883610451e-01 1.2186103024849732e+01 7.9896347108648538e+00 4.8962484560904159e+01 0 1 2
9560 141 2 -2.6001068883610456e-01 6.2598381429979630e+00 1.4956246113923841e+00 4.9124697835753437e+01 0 0 -1
5214 77 1 5.1998931116389546e-01 6.4795371762249161e+00 6.0509157736826369e+00 4.5351117556699855e+01 0 1 0
5236 77 5 -7.0631068883610459e-01 1.3235384873305696e+01 8.0668187706038763e-01 4.9204013347283023e+01 0 1 0
9572 141 2 -2.6001068883610456e-01 6.0994534742838962e+00 4.7573364956148270e+00 5.0230425156700662e+01 0 0 -1
4159 61 2 -2.6001068883610456e-01 2.8128941195101387e+00 1.3251639984293238e+00 4.5640704540645174e+01 0 0 0
9339 137 2 -2.6001068883610456e-01 1.4245260670188969e+01 3.7416296989257631e+00 4.5461718195736495e+01 0 1 0
5199 77 1 5.1998931116389546e-01 2.3844355507429729e+00 7.8602377887819577e+00 4.6670005898059358e+01 0 1 0
5228 77 1 6.7998931116389549e-01 9.9288635723564589e+00 3.0206095665860424e+00 4.4896200721125545e+01 0 1 0
5243 77 2 -2.6001068883610456e-01 1.1712120162910635e+01 2.0226808261158951e+00 4.6799268408467832e+01 0 1 0
1669 25 2 -2.6001068883610456e-01 1.4148349598921611e+01 6.9944046516469474e+00 4.5790335941812252e+01 0 0 0
5229 77 1 4.1998931116389543e-01 9.4381507277429790e+00 1.9014570277339000e+00 4.5893773502376682e+01 0 1 0
9323 137 1 6.7998931116389549e-01 1.5326066681867966e+01 1.6721588793512128e+00 4.6760262457062630e+01 0 1 0
5215 77 2 -2.6001068883610456e-01 6.5940968681892018e+00 4.6346835007695146e+00 4.5507521170097192e+01 0 1 0
5230 77 3 -3.2001068883610456e-01 9.3392538569830101e+00 2.3940752269268231e+00 4.7154495209040839e+01 0 1 0
5239 77 2 -2.6001068883610456e-01 9.2840017165274773e+00 4.1809821704578631e+00 4.5189652165526631e+01 0 1 0
15925 201 7 -8.2001068883610451e-01 1.3832190187630138e+01 5.6408924980619597e+00 4.8717396150429238e+01 -1 0 2
5213 77 2 -2.6001068883610456e-01 4.1841623764115772e+00 5.6318070371022291e+00 4.5564191148371123e+01 0 1 0
5240 77 2 -2.6001068883610456e-01 1.1267067622525833e+01 3.2490792577423639e+00 4.4894547901037001e+01 0 1 0
5241 77 2 -2.6001068883610456e-01 8.1566107972932329e+00 1.6543996890945274e+00 4.5477671848278867e+01 0 1 0
5232 77 1 1.6598931116389545e-01 1.0666422447591906e+01 2.5200365356880834e+00 4.9047249681372456e+01 0 1 0
5200 77 2 -2.6001068883610456e-01 1.8388920754057225e+00 7.5204274142603227e+00 4.7889839529660854e+01 0 1 0
5245 77 2 -2.6001068883610456e-01 1.0944032242365330e+01 3.7827977641058865e+00 4.9545683302091440e+01 0 1 0
9556 141 2 -2.6001068883610456e-01 8.1510957430522435e+00 -1.6138231331243102e-01 4.8972742523607110e+01 0 0 -1
5218 77 2 -2.6001068883610456e-01 8.7744439174731337e+00 6.4624674605722845e+00 4.5735328687716347e+01 0 1 0
9575 141 2 -2.6001068883610456e-01 3.3432973376285711e+00 5.2115383582463917e+00 5.0012350364324021e+01 0 0 -1
5244 77 2 -2.6001068883610456e-01 9.4362434950660106e+00 2.2470538177283279e+00 4.9468857614607252e+01 0 1 0
5208 77 1 5.1998931116389546e-01 4.6775189634835588e+00 7.6594623132532860e+00 4.4392282227353981e+01 0 1 0
4127 61 2 -2.6001068883610456e-01 4.9070314152578387e+00 1.3029602817256467e+00 4.4314623359182328e+01 0 0 0
15190 201 7 -8.2001068883610451e-01 8.7365853537688896e+00 7.7259826929323632e+00 4.9740430920464895e+01 3 -4 -2
5220 77 1 5.1998931116389546e-01 8.1107518201283444e+00 6.1519240137446349e+00 4.3381968717313519e+01 0 1 0
5212 77 2 -2.6001068883610456e-01 5.1966725007741124e+00 5.5836106734051763e+00 4.3432820408883671e+01 0 1 0
13800 201 6 4.0998931116389542e-01 1.2957436978725484e+01 7.4371822850932592e+00 4.8885098506378370e+01 0 1 2
5204 77 2 -2.6001068883610456e-01 4.4298794628745206e+00 7.3320979100713926e+00 4.7555377226448620e+01 0 1 0
4158 61 1 7.7998931116389547e-01 1.8792438992250033e+00 3.3312202262948093e-01 4.5867103165045194e+01 0 0 0
5227 77 3 -3.2001068883610456e-01 9.5631415985402324e+00 2.6818700246821678e+00 4.3593538134043300e+01 0 1 0
9321 137 1 4.1998931116389543e-01 1.5370958823255613e+01 1.8188806181857538e+00 4.4323527809761245e+01 0 1 0
5216 77 2 -2.6001068883610456e-01 6.3899854010478361e+00 6.5228356489708936e+00 4.6661284704279794e+01 0 1 0
5210 77 2 -2.6001068883610456e-01 3.4683054587491942e+00 7.6497130735196457e+00 4.3887474828345240e+01 0 1 0
14399 201 6 4.0998931116389542e-01 9.0082663768991740e+00 4.6656981120076360e+00 5.0255882465366540e+01 -4 -3 -2
13802 201 6 4.0998931116389542e-01 1.1521182979292981e+01 7.4127056292289097e+00 4.8598681504126333e+01 0 1 2
5221 77 2 -2.6001068883610456e-01 9.3787722972405572e+00 6.7171745722577763e+00 4.3299728766227958e+01 0 1 0
5219 77 2 -2.6001068883610456e-01 7.6250442205767843e+00 8.0725292624361717e+00 4.4560754149549254e+01 0 1 0
9577 141 2 -2.6001068883610456e-01 4.1956513414118781e+00 4.6535513648406051e+00 5.3518380460087911e+01 0 0 -1
13904 201 6 4.0998931116389542e-01 1.0867248617631907e+01 6.3469807706595036e+00 5.1838697951195698e+01 1 -4 0
14276 201 6 4.0998931116389542e-01 9.6725102716748488e+00 4.2525374251113544e+00 5.2475670920035469e+01 -1 3 0
9579 141 1 5.1998931116389546e-01 4.7629441417515350e+00 6.5116067356638103e+00 5.2451783810293797e+01 0 0 -1
16282 201 8 -2.0911068883610456e-01 1.5264330489290339e+01 3.1501650794368712e+00 5.2399643011047530e+01 0 0 -1
2323 35 1 5.1998931116389546e-01 1.5867180403517256e+00 2.7604997199367274e+00 5.5652448878754072e+01 1 1 -1
15751 201 7 -8.2001068883610451e-01 1.4188831660503368e+01 5.6128059891867785e+00 5.2060760582454584e+01 2 2 1
16203 201 6 4.0298931116389547e-01 1.0487453990163280e+01 1.1247040166589795e+00 5.3107638034225054e+01 0 0 -1
4358 64 2 -2.6001068883610456e-01 1.2692286799134440e+01 5.7238755914076511e-01 5.5692961422678920e+01 0 0 -1
4348 64 5 -7.0631068883610459e-01 1.3836005657954178e+01 1.0114921467165492e+00 5.3423653088389017e+01 0 0 -1
9578 141 2 -2.6001068883610456e-01 2.4584545857564777e+00 5.7073795714844877e+00 5.2623511044850503e+01 0 0 -1
9564 141 1 5.1998931116389546e-01 5.4300171737198113e+00 1.4180504410749943e+00 5.2043808605508666e+01 0 0 -1
5926 87 2 -2.6001068883610456e-01 1.1082205760555805e+01 3.7286915828640681e+00 5.6480415901694862e+01 0 0 -1
16202 201 8 -2.0911068883610456e-01 1.1161770131377253e+01 1.4790163038093678e+00 5.3709215414408348e+01 0 0 -1
9568 141 2 -2.6001068883610456e-01 6.0580208174610295e+00 3.6390951791676782e+00 5.2987457853690458e+01 0 0 -1
14275 201 7 -8.2001068883610451e-01 1.0321506094057206e+01 3.8589872056388739e+00 5.3067615033725971e+01 -1 3 0
9580 141 2 -2.6001068883610456e-01 6.1138576956440058e+00 6.1505213085121158e+00 5.2228424192782910e+01 0 0 -1
13903 201 7 -8.2001068883610451e-01 1.1728185440674732e+01 6.6853650356963596e+00 5.2198757183869304e+01 1 -4 0
9566 141 2 -2.6001068883610456e-01 6.4248208233353221e+00 7.5147786602895938e-01 5.2761173903537639e+01 0 0 -1
9952 146 2 -2.6001068883610456e-01 6.1401814047142125e+00 4.9590651319278747e+00 5.6170636363525837e+01 0 0 -1
5917 87 5 -7.0631068883610459e-01 1.1996942740424851e+01 7.1689931325581568e+00 5.6217043755715679e+01 0 0 -1
9586 141 2 -2.6001068883610456e-01 2.1108649640020021e+00 7.5532782371470413e+00 5.0988699028398223e+01 0 0 -1
5914 87 1 1.6598931116389545e-01 1.0843708398331401e+01 4.7478322742433452e+00 5.7352687579427005e+01 0 0 -1
16284 201 6 4.0298931116389547e-01 1.4661654023345369e+01 3.7226975761731484e+00 5.1888689569371252e+01 0 0 -1
5234 77 5 -7.0631068883610459e-01 1.1203269587771342e+01 4.8480608297924965e-01 5.1030248629471018e+01 0 1 0
14274 201 6 4.0998931116389542e-01 1.0328419852576587e+01 4.6915499519062660e+00 5.3648942552075674e+01 -1 3 0
5915 87 4 1.4738893111638955e+00 1.0555659365349701e+01 6.2771627724813337e+00 5.6310923913933166e+01 0 0 -1
9954 146 2 -2.6001068883610456e-01 4.2559936959075033e+00 6.1361528713460443e+00 5.6041783881136539e+01 0 0 -1
9574 141 2 -2.6001068883610456e-01 2.9261012573611485e+00 3.5254772160167507e+00 5.1289180820030644e+01 0 0 -1
9581 141 2 -2.6001068883610456e-01 4.7739136893403069e+00 7.0724807485600518e+00 5.3722664876387739e+01 0 0 -1
9561 141 1 5.1998931116389546e-01 4.9955502776076974e+00 5.8319445486250587e-01 5.0902718213075573e+01 0 0 -1
16201 201 6 4.0298931116389547e-01 1.1935370562613011e+01 1.2062695781203630e+00 5.3171296316791690e+01 0 0 -1
9589 141 2 -2.6001068883610456e-01 2.3572075597819602e+00 7.7633678954668319e+00 5.3633812790116728e+01 0 0 -1
15750 201 6 4.0998931116389542e-01 1.3961075325742961e+01 6.4796426726600451e+00 5.2569200732489897e+01 2 2 1
16283 201 6 4.0298931116389547e-01 1.4778144017440246e+01 2.2881934670038908e+00 5.2429915262265908e+01 0 0 -1
5919 87 1 7.7998931116389547e-01 7.6697242500613756e+00 2.3011083199369495e+00 5.7241302469132364e+01 0 0 -1
2325 35 2 -2.6001068883610456e-01 2.0817477651379570e+00 1.5024303802566554e+00 5.5938863539062872e+01 1 1 -1
9557 141 2 -2.6001068883610456e-01 8.0612075617277288e+00 4.8884483200233969e-01 5.1029032882615276e+01 0 0 -1
5918 87 5 -7.0631068883610459e-01 9.5888818142122645e+00 7.6207871889727237e+00 5.6650000227792340e+01 0 0 -1
9573 141 1 5.1998931116389546e-01 3.8965657925306361e+00 4.5186022888374291e+00 5.1101516354675660e+01 0 0 -1
2793 41 2 -2.6001068883610456e-01 1.4878602454632610e+01 2.0277732984919554e+00 5.6555756815980779e+01 0 0 0
5916 87 5 -7.0631068883610459e-01 1.0481774078664911e+01 5.9912364949441725e+00 5.4636179412490073e+01 0 0 -1
13902 201 6 4.0998931116389542e-01 1.1456366072381492e+01 6.6411536223328280e+00 5.3128173757952993e+01 1 -4 0
16204 201 6 4.0298931116389547e-01 1.1193362104121531e+01 2.4135041979573484e+00 5.3438342382035181e+01 0 0 -1
9565 141 2 -2.6001068883610456e-01 4.3160201286115658e+00 1.4367513374406660e+00 5.2891233650865146e+01 0 0 -1
2324 35 2 -2.6001068883610456e-01 2.7239967251472104e+00 3.5262515560799117e+00 5.5348724062557586e+01 1 1 -1
9576 141 1 5.1998931116389546e-01 3.8132944530447253e+00 5.3497838270611728e+00 5.2387248887027255e+01 0 0 -1
13698 201 6 4.0998931116389542e-01 1.3324841587413623e+01 7.1630563773014835e+00 5.4887672526605499e+01 -1 0 -1
9953 146 2 -2.6001068883610456e-01 4.2270766628576029e+00 4.1922200189216712e+00 5.7206207748613544e+01 0 0 -1
5930 87 2 -2.6001068883610456e-01 8.1878845581260560e+00 3.0140590267030904e+00 5.6118687344791880e+01 0 0 -1
9943 146 1 7.7998931116389547e-01 5.0106408890021878e+00 5.3635855024875347e+00 5.6921378026023099e+01 0 0 -1
5235 77 5 -7.0631068883610459e-01 1.2873157034190497e+01 2.7055301310001161e+00 5.1185586149240955e+01 0 1 0
9582 141 1 5.1998931116389546e-01 4.4403558760776676e+00 7.6063326985184556e+00 5.1397666892443738e+01 0 0 -1
15752 201 6 4.0998931116389542e-01 1.3320685800911106e+01 5.5429740163058989e+00 5.1640554567547170e+01 2 2 1
9567 141 1 5.1998931116389546e-01 5.9437100882600769e+00 2.9313253350810569e+00 5.1795406477460951e+01 0 0 -1
2322 35 2 -2.6001068883610456e-01 1.6330806751503268e+00 1.9428938963454696e+00 5.3397743164519468e+01 1 1 -1
9937 146 1 6.7998931116389549e-01 6.3215105985772224e+00 7.7932495246379956e+00 5.7137008444313039e+01 0 0 -1
5928 87 2 -2.6001068883610456e-01 7.1891866523569847e+00 1.1041090778702607e+00 5.6702555916720129e+01 0 0 -1
9949 146 2 -2.6001068883610456e-01 6.7669520738158582e+00 7.4186374402399178e+00 5.5890627234619643e+01 0 0 -1
13700 201 6 4.0998931116389542e-01 1.4456820900290756e+01 8.0591911453836094e+00 5.5208633129269550e+01 -1 0 -1
9570 141 1 5.1998931116389546e-01 5.2344970706089216e+00 3.8561063735447632e+00 5.0769920609300641e+01 0 0 -1
13699 201 7 -8.2001068883610451e-01 1.4107360420003303e+01 7.4704933998901133e+00 5.4443971641335445e+01 -1 0 -1
2791 41 2 -2.6001068883610456e-01 1.5283331793075318e+01 4.0308502624533027e+00 5.7402989770340312e+01 0 0 0
14398 201 7 -8.2001068883610451e-01 8.9907450750183671e+00 5.1091333656390514e+00 5.1083959330862228e+01 -4 -3 -2
2331 35 2 -2.6001068883610456e-01 1.6387907141063540e+00 5.4053155154399102e+00 5.6705490236373826e+01 1 1 -1
9569 141 2 -2.6001068883610456e-01 7.2543304441704217e+00 2.7325813907975927e+00 5.1431355707697293e+01 0 0 -1
6016 89 2 -2.6001068883610456e-01 4.5750996796161072e+00 7.9960089750072183e-01 5.7523302271785042e+01 0 0 -1
15228 201 6 4.0998931116389542e-01 1.3203983557869140e+01 7.0478064058839580e+00 5.7551375457307216e+01 1 3 -3
14397 201 6 4.0998931116389542e-01 8.7401381334714507e+00 5.9917558411704146e+00 5.0719219229771014e+01 -4 -3 -2
2423 36 2 -2.6001068883610456e-01 1.2415598551912825e+00 -1.5970163020307876e-01 5.4457216544349691e+01 1 1 -1
16265 201 6 4.0298931116389547e-01 7.1099588867142298e+00 1.3465542953108441e+01 2.6563809195033552e+00 1 0 0
15417 201 6 4.0998931116389542e-01 2.5964364287361161e+00 1.1510650616065902e+01 4.5956396609750916e-01 -1 -1 -3
14510 201 6 4.0998931116389542e-01 5.8741162338783663e+00 1.5815638427067872e+01 4.2197439734380104e+00 -4 -2 0
1348 20 5 -7.0631068883610459e-01 3.5246791688349788e+00 1.5266100134139338e+01 2.3139392473850382e+00 1 0 0
16267 201 6 4.0298931116389547e-01 7.5164776177757195e+00 1.3860964419493820e+01 4.0037321904111680e+00 1 0 0
15317 201 6 4.0998931116389542e-01 9.5878954521459843e+00 1.2413834599346092e+01 4.3285505672798802e-01 6 -1 6
14131 201 7 -8.2001068883610451e-01 9.9331724390898142e+00 1.2881308283651766e+01 6.0387292697621859e+00 -2 -2 -3
15087 201 6 4.0998931116389542e-01 1.1052944468047132e+01 1.5408976483043139e+01 3.4469275017128513e+00 -1 -2 2
16596 201 6 4.0298931116389547e-01 1.4138900896660823e+01 1.2867979683900760e+01 5.9588464410412003e+00 0 0 0
14046 201 6 4.0998931116389542e-01 9.4567677853646899e+00 8.9035448998794973e+00 1.0889418812354670e+00 -2 -1 3
13735 201 7 -8.2001068883610451e-01 8.6580200852467151e+00 1.5308284945661981e+01 5.7446643673132733e+00 -1 2 -4
16266 201 8 -2.0911068883610456e-01 7.8700567434892958e+00 1.3448043580155671e+01 3.2229069975045612e+00 1 0 0
9951 146 2 -2.6001068883610456e-01 6.1562082681518699e+00 9.9023140259429123e+00 1.8393957400326402e-01 0 0 0
13963 201 7 -8.2001068883610451e-01 1.3540188949892116e+01 1.0358851471934706e+01 2.9280373159547846e-01 0 1 -1
16467 201 6 4.0298931116389547e-01 5.7949094035717730e+00 1.4002931363004642e+01 9.7786651118442577e-02 1 0 1
1355 20 2 -2.6001068883610456e-01 4.4294868178114868e+00 1.2862446852722440e+01 5.9371390012971075e+00 1 0 0
15529 201 7 -8.2001068883610451e-01 1.2789165503671438e+01 1.3131789592536949e+01 4.5859629449997072e+00 2 0 -4
9826 145 2 -2.6001068883610456e-01 1.2047050873271687e+00 8.5960614063452141e+00 6.6887135789398258e+00 0 0 0
14509 201 7 -8.2001068883610451e-01 5.7213202707106996e+00 1.4869237633176587e+01 4.4465462861349172e+00 -4 -2 0
1345 20 1 1.6598931116389545e-01 3.5607918806009167e+00 1.2712431482665286e+01 3.7431067589845375e+00 1 0 0
13736 201 6 4.0998931116389542e-01 9.0462666378066192e+00 1.4386702323963730e+01 5.9408185138628058e+00 -1 2 -4
9824 145 2 -2.6001068883610456e-01 3.4767091089061650e+00 9.0477137866766419e+00 5.2740749425029998e+00 0 0 0
1358 20 2 -2.6001068883610456e-01 4.6435122238513165e+00 1.1811533009178069e+01 3.7949702524369235e+00 1 0 0
1349 20 5 -7.0631068883610459e-01 3.3103485046255137e+00 1.2995714540082785e+01 9.4133224831955564e-01 1 0 0
3878 57 2 -2.6001068883610456e-01 1.5246121940123651e+01 1.5870017605341291e+01 1.4592468800811893e+00 0 0 0
14077 201 7 -8.2001068883610451e-01 1.4457874727116533e+01 1.0290596651118685e+01 4.8243999614385000e+00 0 1 2
9938 146 1 1.6598931116389545e-01 7.1353982616691125e+00 9.1068153365318665e+00 -4.7843853050638357e-01 0 0 0
15316 201 7 -8.2001068883610451e-01 9.7677200087634670e+00 1.2875399038028325e+01 1.2715963954389207e+00 6 -1 6
13964 201 6 4.0998931116389542e-01 1.3227165054183883e+01 9.8310635974432010e+00 1.0720907056992883e+00 0 1 -1
9956 146 2 -2.6001068883610456e-01 3.2065453011021359e+00 9.1698282402951907e+00 2.4414308367659987e+00 0 0 0
15418 201 7 -8.2001068883610451e-01 2.0160198208003197e+00 1.0749396434436987e+01 3.2253566049044047e-01 -1 -1 -3
14508 201 6 4.0998931116389542e-01 6.0819449194855784e+00 1.5011697750098627e+01 5.3720001985949750e+00 -4 -2 0
1343 20 3 -3.2001068883610456e-01 2.3655061989559512e+00 1.1989450138481269e+01 5.6903241361673587e+00 1 0 0
15530 201 6 4.0998931116389542e-01 1.2044541561824524e+01 1.2496571030117238e+01 4.4030257042837970e+00 2 0 -4
9928 146 2 -2.6001068883610456e-01 5.2830059998963437e+00 9.3692741090275540e+00 3.1995739785183983e+00 0 0 0
9920 146 1 5.1998931116389546e-01 7.1144020237470693e+00 8.2053985606079802e+00 6.2628823207732101e+00 0 0 0
9911 146 1 5.1998931116389546e-01 1.0477138259606862e+01 8.5103317674692427e+00 6.5203519512555941e+00 0 0 0
1357 20 2 -2.6001068883610456e-01 2.4081669863177559e+00 1.2069688000437575e+01 3.2571583066659744e+00 1 0 0
3871 57 5 -7.0631068883610459e-01 1.0941435944441738e+01 1.5896446243015752e+01 -2.3901195059005873e-02 0 0 0
9924 146 2 -2.6001068883610456e-01 7.6608777808332809e+00 9.9486840203867501e+00 4.7831653382519628e+00 0 0 0
14130 201 6 4.0998931116389542e-01 1.0296718773225141e+01 1.2183740729208193e+01 5.4519228899031189e+00 -2 -2 -3
9822 145 1 5.1998931116389546e-01 2.2872256658750576e+00 8.6490984179084140e+00 4.6612368666208841e+00 0 0 0
1344 20 1 6.7998931116389549e-01 3.2158528194582141e+00 1.3123416548601313e+01 5.2162792139733085e+00 1 0 0
1346 20 4 1.4738893111638955e+00 4.0340915640132389e+00 1.3679414885041064e+01 2.2942986609705160e+00 1 0 0
16268 201 6 4.0298931116389547e-01 8.4556150782643513e+00 1.4117403749703916e+01 2.7876384732070498e+00 1 0 0
9912 146 2 -2.6001068883610456e-01 1.1746547376930884e+01 8.4981710393205994e+00 5.9845140931825886e+00 0 0 0
3869 57 4 1.4738893111638955e+00 1.2299084358029308e+01 1.5017499515344253e+01 3.0977003355169552e-01 0 0 0
1347 20 5 -7.0631068883610459e-01 5.6366852170972521e+00 1.3678786085699395e+01 1.7267041133714329e+00 1 0 0
3872 57 5 -7.0631068883610459e-01 1.2242309706764486e+01 1.4806261373263204e+01 2.0370956913412419e+00 0 0 0
14047 201 7 -8.2001068883610451e-01 1.0346417191849651e+01 8.5057668875603891e+00 1.3501813546683292e+00 -2 -1 3
13962 201 6 4.0998931116389542e-01 1.4018441654740213e+01 1.1144590140570276e+01 6.5056120672323137e-01 0 1 -1
14470 201 7 -8.2001068883610451e-01 1.0523572071720455e+01 1.1413169326640423e+01 3.7954458359802117e+00 2 2 4
3667 54 5 -7.0631068883610459e-01 7.9369000752897838e+00 1.5596091707312684e+01 1.3932326516445890e+00 0 0 0
9950 146 2 -2.6001068883610456e-01 7.9851353172988482e+00 8.8106837396264641e+00 5.4862404647292173e-01 0 0 0
9925 146 2 -2.6001068883610456e-01 5.6115758040288490e+00 1.0014142273289734e+01 5.5618014672687321e+00 0 0 0
14150 201 6 4.0998931116389542e-01 1.1953484870956377e+01 8.6836172002673706e+00 2.3552213485490952e+00 0 1 -1
1356 20 2 -2.6001068883610456e-01 2.7852374086284919e+00 1.4442801375440938e+01 5.3703835577106904e+00 1 0 0
14148 201 6 4.0998931116389542e-01 1.2571234622677450e+01 8.3835809097756826e+00 3.6765937145449761e+00 0 1 -1
13734 201 6 4.0998931116389542e-01 9.2356720533761383e+00 1.5644118256767657e+01 5.0084736942947563e+00 -1 2 -4
14469 201 6 4.0998931116389542e-01 1.0127508597054467e+01 1.1901805760390870e+01 2.9649492613475217e+00 2 2 4
9923 146 1 5.1998931116389546e-01 6.5975494890167168e+00 9.1373889207208379e+00 5.1351379215362742e+00 0 0 0
9926 146 1 5.1998931116389546e-01 5.9580315244356106e+00 8.4035553972340580e+00 3.9231612261261088e+00 0 0 0
14149 201 7 -8.2001068883610451e-01 1.2825661512290992e+01 8.8573905829507638e+00 2.8104751454668424e+00 0 1 -1
14769 201 6 4.0998931116389542e-01 1.5266529495867363e+01 1.3871225935430452e+01 2.5543270253903403e+00 4 0 2
15315 201 6 4.0998931116389542e-01 1.0122807537584304e+01 1.3734432728000220e+01 9.4863285098843375e-01 6 -1 6
14471 201 6 4.0998931116389542e-01 1.0494804257151939e+01 1.0466273438395786e+01 3.4923167349193971e+00 2 2 4
15528 201 6 4.0998931116389542e-01 1.2811273696050698e+01 1.3586414235245385e+01 3.7316814267705576e+00 2 0 -4
15088 201 7 -8.2001068883610451e-01 1.0082254880904269e+01 1.5534335338138716e+01 3.3646526380875401e+00 -1 -2 2
14076 201 6 4.0998931116389542e-01 1.4158313065640437e+01 1.0592502656899939e+01 3.9422675110247654e+00 0 1 2
15419 201 6 4.0998931116389542e-01 2.2276144331284788e+00 1.0291093589538937e+01 1.1619715327958604e+00 -1 -1 -3
9955 146 1 5.1998931116389546e-01 2.6548356566185518e+00 8.1060825991663812e+00 3.2365539770208862e+00 0 0 0
9913 146 2 -2.6001068883610456e-01 9.9707483313250336e+00 9.8248504334682298e+00 6.2352724681074969e+00 0 0 0
3870 57 5 -7.0631068883610459e-01 1.1869223098386557e+01 1.3555043014567747e+01 -4.1012635505209333e-01 0 0 0
9823 145 2 -2.6001068883610456e-01 1.5285265825058658e+00 9.7474942412793109e+00 4.4630376290258802e+00 0 0 0
14048 201 6 4.0998931116389542e-01 1.0676971666952227e+01 8.4596640608448759e+00 4.2424439711636991e-01 -2 -1 3
9916 146 2 -2.6001068883610456e-01 9.7028071978013202e+00 8.1643167547011970e+00 4.3151106291204551e+00 0 0 0
14078 201 6 4.0998931116389542e-01 1.5384466364854928e+01 1.0003864810425215e+01 4.6035778951683390e+00 0 1 2
15089 201 6 4.0998931116389542e-01 9.9541172198112271e+00 1.6143147353557911e+01 2.6075890220751896e+00 -1 -2 2
14770 201 7 -8.2001068883610451e-01 1.5431693446476533e+01 1.2949853040179800e+01 2.8225299709390019e+00 4 0 2
3867 57 1 6.7998931116389549e-01 1.5246887094515472e+01 1.6338446578093489e+01 1.3356601241573224e-01 0 0 0
16593 201 6 4.0298931116389547e-01 1.4898496608914648e+01 1.3937751555712008e+01 6.7088148382650559e+00 0 0 0
9896 146 1 5.1998931116389546e-01 1.3924552044130046e+01 9.6481432434699368e+00 1.0234444886902523e+01 0 0 0
3822 57 2 -2.6001068883610456e-01 2.1309569483335151e+00 1.5161619877310438e+01 9.9332544899336899e+00 0 0 0
1237 19 1 5.1998931116389546e-01 7.2557266827741982e+00 1.4237499423954507e+01 1.0282932744818254e+01 1 0 0
1235 19 2 -2.6001068883610456e-01 5.8075721270741258e+00 1.4312704087274406e+01 8.4681954082156548e+00 1 0 0
1364 20 2 -2.6001068883610456e-01 4.1806368910943794e+00 1.2215740220843953e+01 1.1934585966212875e+01 1 0 0
1339 20 1 4.1998931116389543e-01 2.6797223313153196e+00 1.1640852891551328e+01 1.0283636173490216e+01 1 0 0
9891 146 2 -2.6001068883610456e-01 1.3926529954263318e+01 1.2584688051144008e+01 9.3614139009907209e+00 0 0 0
1247 19 2 -2.6001068883610456e-01 1.1347060972214145e+01 1.5203033256185238e+01 8.5662759586568704e+00 1 0 0
1333 20 1 5.1998931116389546e-01 2.5618384695709477e+00 9.1196827614195382e+00 1.1158017121669371e+01 1 0 0
1336 20 1 5.1998931116389546e-01 2.3982388012256042e+00 1.0138469836774469e+01 9.9712254487701344e+00 1 0 0
1232 19 2 -2.6001068883610456e-01 6.1276824713518092e+00 1.1646585406039902e+01 7.8633878170401852e+00 1 0 0
1231 19 1 5.1998931116389546e-01 6.5141229036940018e+00 1.2029238808212607e+01 9.1575029617544956e+00 1 0 0
1362 20 1 5.1998931116389546e-01 4.1466638171628913e+00 1.2201176746386723e+01 1.0571497269911417e+01 1 0 0
1332 20 2 -2.6001068883610456e-01 2.4288547758757879e+00 1.0489637226776676e+01 1.3115114202720003e+01 1 0 0
5960 88 2 -2.6001068883610456e-01 7.7733455729145744e+00 1.0477102159433167e+01 1.3496617628306495e+01 0 0 0
1330 20 1 5.1998931116389546e-01 1.8646094597497946e+00 9.3075410907166045e+00 1.2583477580420313e+01 1 0 0
9895 146 2 -2.6001068883610456e-01 1.4314223184857024e+01 1.0495290907890350e+01 1.2281765978226380e+01 0 0 0
1255 19 1 5.1998931116389546e-01 1.2970624949864376e+01 1.6093337688085622e+01 1.1082133997549592e+01 1 0 0
1241 19 2 -2.6001068883610456e-01 8.6279751197846863e+00 1.4473301737471306e+01 1.2146632382734348e+01 1 0 0
1229 19 2 -2.6001068883610456e-01 5.2397596034125167e+00 1.0263078925633737e+01 9.7772119912583673e+00 1 0 0
1228 19 1 5.1998931116389546e-01 5.4771409642961446e+00 1.1558777262760206e+01 1.0183429798151087e+01 1 0 0
9898 146 2 -2.6001068883610456e-01 1.5312685575521375e+01 9.3026142818188884e+00 1.0294810288016446e+01 0 0 0
1257 19 2 -2.6001068883610456e-01 1.3750805852132512e+01 1.5863421001899592e+01 1.2170358252545656e+01 1 0 0
1351 20 2 -2.6001068883610456e-01 1.8855032456114524e+00 1.1950480861499372e+01 1.1370105226886135e+01 1 0 0
1335 20 2 -2.6001068883610456e-01 3.8820321042817221e+00 9.0798536376240673e+00 1.1541646078204272e+01 1 0 0
1230 19 2 -2.6001068883610456e-01 6.0807565861165269e+00 1.1364345569405735e+01 1.1388961963142124e+01 1 0 0
9904 146 2 -2.6001068883610456e-01 1.2020750643641740e+01 1.0717986714554071e+01 7.0814622654572217e+00 0 0 0
1340 20 3 -3.2001068883610456e-01 1.9268566022621476e+00 1.2375015640654349e+01 9.2357057056414540e+00 1 0 0
1236 19 2 -2.6001068883610456e-01 7.8239241882037280e+00 1.3546888835709696e+01 7.9553861398879464e+00 1 0 0
9892 146 2 -2.6001068883610456e-01 1.3931276171178604e+01 1.3229409353881248e+01 1.1524958015806337e+01 0 0 0
1256 19 2 -2.6001068883610456e-01 1.3004571989503949e+01 1.4915652011515489e+01 1.0309220191617031e+01 1 0 0
9902 146 1 5.1998931116389546e-01 1.2141909880036152e+01 1.0345207658673649e+01 8.4040116620270968e+00 0 0 0
1238 19 2 -2.6001068883610456e-01 6.2109477432623210e+00 1.4176484443816195e+01 1.1159342747891662e+01 1 0 0
1234 19 1 5.1998931116389546e-01 6.8326212176750278e+00 1.3512150668677691e+01 8.9175693835600871e+00 1 0 0
1363 20 2 -2.6001068883610456e-01 4.1619196492932771e+00 1.3507942985473246e+01 1.0169297666121349e+01 1 0 0
1338 20 2 -2.6001068883610456e-01 3.0109500360124173e+00 9.6683555706548550e+00 8.8369373949929333e+00 1 0 0
1353 20 2 -2.6001068883610456e-01 3.0198600761873911e+00 1.3941573422047322e+01 7.9673143306576071e+00 1 0 0
9890 146 1 5.1998931116389546e-01 1.4397286508554409e+01 1.2295195912696816e+01 1.0633432236639605e+01 0 0 0
1246 19 1 5.1998931116389546e-01 1.0194510139541457e+01 1.5319024293736343e+01 9.3630174066516609e+00 1 0 0
1243 19 1 5.1998931116389546e-01 9.8019251401697893e+00 1.3912399206369980e+01 1.0042451857101591e+01 1 0 0
9906 146 2 -2.6001068883610456e-01 1.0966699130395490e+01 8.9727458158957596e+00 1.0115252465325609e+01 0 0 0
1233 19 2 -2.6001068883610456e-01 7.6757824253206159e+00 1.1358195666443715e+01 9.5257848046902147e+00 1 0 0
5963 88 2 -2.6001068883610456e-01 1.0389635525286428e+01 9.9909396638151904e+00 1.2635028483713326e+01 0 0 0
9894 146 2 -2.6001068883610456e-01 1.2370883179860535e+01 1.1130162522050856e+01 1.1309972928111414e+01 0 0 0
1239 19 2 -2.6001068883610456e-01 7.3508437524309382e+00 1.5603055047651116e+01 1.0018442602321768e+01 1 0 0
9901 146 2 -2.6001068883610456e-01 1.4568603173596598e+01 1.0520183949006263e+01 8.1053130821538915e+00 0 0 0
1341 20 1 6.7998931116389549e-01 2.5998661628705904e+00 1.2632834313777447e+01 8.0003667136877983e+00 1 0 0
1240 19 1 5.1998931116389546e-01 8.5656709374557156e+00 1.3731058082085264e+01 1.0968351106862308e+01 1 0 0
1248 19 2 -2.6001068883610456e-01 9.0950956056276464e+00 1.5761920520105638e+01 8.5902506558622811e+00 1 0 0
9996 147 2 -2.6001068883610456e-01 1.4954377230985600e+01 1.2634674034103796e+01 1.3572743917983422e+01 0 0 0
1244 19 2 -2.6001068883610456e-01 1.0921743825469973e+01 1.3509098508075784e+01 1.0726695541703780e+01 1 0 0
1242 19 2 -2.6001068883610456e-01 8.4694680089604759e+00 1.2392288637671129e+01 1.1339161539443552e+01 1 0 0
9907 146 2 -2.6001068883610456e-01 9.7501267992118414e+00 1.0329955547665795e+01 8.7582641037532145e+00 0 0 0
9897 146 2 -2.6001068883610456e-01 1.3090257219368736e+01 8.6708809970646605e+00 1.0829318640591683e+01 0 0 0
1245 19 2 -2.6001068883610456e-01 9.6116813530042897e+00 1.2965579018841828e+01 9.0440128352671572e+00 1 0 0
9893 146 1 5.1998931116389546e-01 1.3700226299939397e+01 1.0927397567100893e+01 1.1082089567548154e+01 0 0 0
5951 88 2 -2.6001068883610456e-01 8.3046558119360618e+00 9.1909298805159043e+00 1.1457176591710876e+01 0 0 0
9921 146 2 -2.6001068883610456e-01 7.6502785817420724e+00 8.9840738856505649e+00 7.2611455845154591e+00 0 0 0
1253 19 2 -2.6001068883610456e-01 1.1087546700701393e+01 1.5276436057898575e+01 1.2215665913644491e+01 1 0 0
9899 146 1 5.1998931116389546e-01 1.3551723417587951e+01 9.7654869740435384e+00 8.7340855394686017e+00 0 0 0
9903 146 2 -2.6001068883610456e-01 1.2066823316077672e+01 1.1575062905452523e+01 9.0826311008179488e+00 0 0 0
1337 20 2 -2.6001068883610456e-01 1.0653228472619469e+00 1.0015930636140224e+01 9.6006799411937234e+00 1 0 0
9905 146 1 5.1998931116389546e-01 1.0847495709771465e+01 9.4794248521465914e+00 8.8281715882600391e+00 0 0 0
1352 20 2 -2.6001068883610456e-01 3.6681246882100975e+00 1.1723304784998071e+01 7.9747823321582088e+00 1 0 0
1331 20 2 -2.6001068883610456e-01 2.2233931585501168e+00 8.2300853358719657e+00 1.3393196109414786e+01 1 0 0
9900 146 2 -2.6001068883610456e-01 1.3524540113839267e+01 8.4435589790168439e+00 8.2644932002100493e+00 0 0 0
1342 20 1 4.1998931116389543e-01 1.6054502180705525e+00 1.2393953034238137e+01 6.8530062938903082e+00 1 0 0
5961 88 1 5.1998931116389546e-01 1.0138345854058377e+01 1.0591312480041188e+01 1.3841601157581733e+01 0 0 0
5948 88 2 -2.6001068883610456e-01 6.0330740540900987e+00 8.5683714451622386e+00 1.3102157767382707e+01 0 0 0
5947 88 2 -2.6001068883610456e-01 5.9937289857264213e+00 8.3375994410281429e+00 1.0916466674096192e+01 0 0 0
3824 57 2 -2.6001068883610456e-01 4.4478852470912349e+00 1.6368278423705046e+01 9.7894506635317349e+00 0 0 0
1252 19 1 5.1998931116389546e-01 1.1489471834779083e+01 1.6331028443643163e+01 1.1498242168294587e+01 1 0 0
9908 146 1 5.1998931116389546e-01 1.0503927048012233e+01 8.1846981771067338e+00 7.9778677927288282e+00 0 0 0
5962 88 2 -2.6001068883610456e-01 1.0002127633578189e+01 1.1938008351827097e+01 1.3603386523777969e+01 0 0 0
16594 201 8 -2.0911068883610456e-01 1.4634558659861625e+01 1.2974988160210497e+01 6.8032953383461932e+00 0 0 0
1360 20 2 -2.6001068883610456e-01 9.2647017983358837e-01 1.4757511021494807e+01 6.8095197293963414e+00 1 0 0
5965 88 2 -2.6001068883610456e-01 1.2218163760893423e+01 1.1328692413440193e+01 1.3985486758131774e+01 0 0 0
14132 201 6 4.0998931116389542e-01 9.8952817700168314e+00 1.2351152331544185e+01 6.8324157159638048e+00 -2 -2 -3
10039 148 2 -2.6001068883610456e-01 3.3724171618718142e+00 1.3824044692656628e+01 1.6380201309590330e+01 0 0 0
11557 170 1 5.1998931116389546e-01 5.9333349477385839e+00 1.6354160325492330e+01 2.1056883943018711e+01 1 0 0
10048 148 2 -2.6001068883610456e-01 4.7205167021947405e+00 1.1787244905314685e+01 1.5571420495838513e+01 0 0 0
10036 148 2 -2.6001068883610456e-01 1.2313947832993295e+00 1.4816961946078751e+01 1.5209341148371214e+01 0 0 0
9970 147 1 5.1998931116389546e-01 1.4665642821966703e+01 1.3693027010164034e+01 1.9754228969356959e+01 0 0 0
11563 170 1 5.1998931116389546e-01 3.7846912360956431e+00 1.5301395835107385e+01 2.0157169511896214e+01 1 0 0
5975 88 2 -2.6001068883610456e-01 1.4438376508670482e+01 9.5796399013685214e+00 1.5164191555843361e+01 0 0 0
10041 148 1 5.1998931116389546e-01 2.2705457722972424e+00 1.1936469535685170e+01 1.7447492368078414e+01 0 0 0
10056 148 1 5.1998931116389546e-01 6.0927443028341788e+00 9.3657016597515419e+00 1.9182230488293222e+01 0 0 0
10044 148 1 5.1998931116389546e-01 2.9722206027848674e+00 1.0822694995462550e+01 1.6709562723689185e+01 0 0 0
5958 88 1 5.1998931116389546e-01 8.8130767945857276e+00 9.9841828995644200e+00 1.4326523914082047e+01 0 0 0
10055 148 2 -2.6001068883610456e-01 6.1569243613033038e+00 1.1674190535626234e+01 1.9995450923402188e+01 0 0 0
10038 148 1 5.1998931116389546e-01 2.1662281557848191e+00 1.3338543380827295e+01 1.6814927756741842e+01 0 0 0
10050 148 1 5.1998931116389546e-01 5.4495834145856472e+00 1.1386947463845614e+01 1.7691761354373341e+01 0 0 0
5971 88 2 -2.6001068883610456e-01 1.2753095789160799e+01 1.0500812764432478e+01 1.7919834312067589e+01 0 0 0
10053 148 1 5.1998931116389546e-01 5.5620167231720004e+00 1.0800660253787564e+01 1.9102800851430981e+01 0 0 0
10051 148 2 -2.6001068883610456e-01 5.3520134025580131e+00 1.2764802064068940e+01 1.7693055699960759e+01 0 0 0
11543 170 2 -2.6001068883610456e-01 1.0151158003278510e+01 1.5524674375233673e+01 1.9729858702279266e+01 1 0 0
10058 148 2 -2.6001068883610456e-01 5.5658322981513360e+00 8.7687818810147586e+00 2.0364793285552992e+01 0 0 0
10054 148 2 -2.6001068883610456e-01 4.3145412881690142e+00 1.0593362940029246e+01 1.9540962661210624e+01 0 0 0
9969 147 2 -2.6001068883610456e-01 1.5133799973402208e+01 1.1795026138737372e+01 2.1211154988450197e+01 0 0 0
9968 147 2 -2.6001068883610456e-01 1.3394514252816379e+01 1.1818402606945254e+01 1.9989823942913755e+01 0 0 0
10045 148 2 -2.6001068883610456e-01 2.5838065113954864e+00 9.6185637508218420e+00 1.7412239657443749e+01 0 0 0
5973 88 1 5.1998931116389546e-01 1.3904688537903986e+01 9.2533659287574253e+00 1.6424143326426304e+01 0 0 0
10049 148 2 -2.6001068883610456e-01 5.0337708884134935e+00 9.6857227612782228e+00 1.6170894459841506e+01 0 0 0
10047 148 1 5.1998931116389546e-01 4.5077701948550262e+00 1.0857016238581659e+01 1.6609151849928399e+01 0 0 0
10052 148 2 -2.6001068883610456e-01 6.6779802291122587e+00 1.1163187999080586e+01 1.7092020705047162e+01 0 0 0
10064 148 2 -2.6001068883610456e-01 9.8189518376939766e+00 1.0055376123416201e+01 1.9596321756165082e+01 0 0 0
10042 148 2 -2.6001068883610456e-01 2.9212552221155574e+00 1.2217284135444824e+01 1.8666690499908796e+01 0 0 0
10062 148 1 5.1998931116389546e-01 8.5111268681708783e+00 1.0459668041223342e+01 1.9773142008711179e+01 0 0 0
10059 148 1 5.1998931116389546e-01 7.6494090179660637e+00 9.2724251777703621e+00 1.9275975465591014e+01 0 0 0
9971 147 2 -2.6001068883610456e-01 1.4795115442318510e+01 1.3062626407084746e+01 1.8582672249747596e+01 0 0 0
5970 88 1 5.1998931116389546e-01 1.2950695281910766e+01 1.0436780325882056e+01 1.6579707547383130e+01 0 0 0
5974 88 2 -2.6001068883610456e-01 1.4903507024476063e+01 9.4082418903940717e+00 1.7387771034603727e+01 0 0 0
11556 170 2 -2.6001068883610456e-01 6.5789578453611677e+00 1.4116075705189472e+01 2.0377014083830019e+01 1 0 0
5989 88 2 -2.6001068883610456e-01 1.3860912940487788e+01 8.6919267254347758e+00 1.9456045703558711e+01 0 0 0
10063 148 2 -2.6001068883610456e-01 8.2309077972504792e+00 1.1573951653103741e+01 1.9034855051158242e+01 0 0 0
5972 88 2 -2.6001068883610456e-01 1.3704419906971626e+01 1.1547425410000264e+01 1.6260881254356711e+01 0 0 0
10061 148 2 -2.6001068883610456e-01 7.9190438531539007e+00 8.1518176620415144e+00 2.0011588424204238e+01 0 0 0
5969 88 2 -2.6001068883610456e-01 1.1001083035401880e+01 1.1758325482124313e+01 1.6354071342618806e+01 0 0 0
10043 148 2 -2.6001068883610456e-01 9.9104903300493519e-01 1.1458713438972337e+01 1.7789632285243847e+01 0 0 0
11541 170 2 -2.6001068883610456e-01 1.1964150379730034e+01 1.5215993662716986e+01 1.7726582377398849e+01 1 0 0
9972 147 2 -2.6001068883610456e-01 1.3663453897018277e+01 1.4538876809965718e+01 1.9560331763094577e+01 0 0 0
11552 170 2 -2.6001068883610456e-01 8.1266836636782607e+00 1.4725594235115853e+01 1.8478289033939134e+01 1 0 0
10060 148 2 -2.6001068883610456e-01 8.1559892795832845e+00 9.1116805180302372e+00 1.7994104655325863e+01 0 0 0
11540 170 2 -2.6001068883610456e-01 9.8639504458281220e+00 1.5545471526918105e+01 1.7000334140475665e+01 1 0 0
5968 88 2 -2.6001068883610456e-01 1.0655421410135347e+01 9.6002129290651332e+00 1.6442258318889074e+01 0 0 0
9967 147 1 5.1998931116389546e-01 1.4185887249651818e+01 1.2683172633567727e+01 2.0722445557216240e+01 0 0 0
11564 170 2 -2.6001068883610456e-01 4.2774735956094547e+00 1.4658840765292148e+01 1.9010638943840505e+01 1 0 0
5959 88 2 -2.6001068883610456e-01 8.5979772626114261e+00 1.0412060428118043e+01 1.5583236266653303e+01 0 0 0
10040 148 2 -2.6001068883610456e-01 1.7624372242713442e+00 1.4167986587845942e+01 1.7822510973474810e+01 0 0 0
9960 147 2 -2.6001068883610456e-01 1.0713263589561567e+01 1.2732519999167442e+01 2.0105065406696145e+01 0 0 0
5967 88 1 5.1998931116389546e-01 1.1507431049554720e+01 1.0516452695253603e+01 1.6006391595952412e+01 0 0 0
10046 148 2 -2.6001068883610456e-01 2.4356512300937783e+00 1.0729894528193521e+01 1.5383724209488101e+01 0 0 0
11551 170 1 5.1998931116389546e-01 7.2046812649367107e+00 1.5754145843889892e+01 1.8809300215768872e+01 1 0 0
5964 88 1 5.1998931116389546e-01 1.1464940075687549e+01 1.0309457734249701e+01 1.4541135196684976e+01 0 0 0
7721 114 2 -2.6001068883610456e-01 9.8165142126489768e-01 9.4671010399474671e+00 1.9636297384041370e+01 1 1 0
11539 170 1 5.1998931116389546e-01 1.0963332864589821e+01 1.6181684368963904e+01 1.7574585129025287e+01 1 0 0
11554 170 1 5.1998931116389546e-01 6.8932447928826708e+00 1.5495154306708384e+01 2.0242253246296130e+01 1 0 0
5955 88 1 5.1998931116389546e-01 8.8083452345826654e+00 8.4101261534520777e+00 1.4266167074264303e+01 0 0 0
11555 170 2 -2.6001068883610456e-01 8.0649482737354852e+00 1.5570583024939804e+01 2.0965765470549162e+01 1 0 0
10057 148 2 -2.6001068883610456e-01 5.7130182589277236e+00 8.5520654997460408e+00 1.8124852996257992e+01 0 0 0
11529 170 2 -2.6001068883610456e-01 1.3990470756520777e+01 1.5750101831916449e+01 1.7002345605442201e+01 1 0 0
11568 170 2 -2.6001068883610456e-01 3.0696318094115358e+00 1.3271786144961517e+01 2.0594045139926184e+01 1 0 0
10037 148 2 -2.6001068883610456e-01 1.7940810113763572e+00 1.2784460835562255e+01 1.4538107016228373e+01 0 0 0
11565 170 2 -2.6001068883610456e-01 2.5630517462572704e+00 1.5679457952883572e+01 1.9715384668173868e+01 1 0 0
11553 170 2 -2.6001068883610456e-01 6.1437891432643568e+00 1.5671937461279336e+01 1.7940560803554764e+01 1 0 0
10035 148 1 5.1998931116389546e-01 1.2706568939744292e+00 1.3481218351806659e+01 1.5633722935903984e+01 0 0 0
11566 170 1 5.1998931116389546e-01 3.6576649041858622e+00 1.4275239130328458e+01 2.1254046634093022e+01 1 0 0
9963 147 2 -2.6001068883610456e-01 1.1952031304926287e+01 1.4739310997733654e+01 2.1230525468878174e+01 0 0 0
5966 88 2 -2.6001068883610456e-01 1.2061495179173676e+01 9.1286987924373957e+00 1.4173600744827834e+01 0 0 0
10065 148 1 5.1998931116389546e-01 8.2316850766006304e+00 1.0801212733748061e+01 2.1270486277456619e+01 0 0 0
13728 201 6 4.0998931116389542e-01 1.5195746464593592e+01 1.0274463196107769e+01 2.2256928183559911e+01 2 2 -2
9962 147 2 -2.6001068883610456e-01 1.1686460663223455e+01 1.3942585463533492e+01 2.3302214131788894e+01 0 0 0
10081 148 2 -2.6001068883610456e-01 7.1754652668115400e+00 1.1554963242171524e+01 2.3799172787089255e+01 0 0 0
11586 170 2 -2.6001068883610456e-01 1.7614955325321300e+00 1.0025399556363004e+01 2.3266628104510140e+01 1 0 0
11574 170 1 6.7998931116389549e-01 3.1077697185429307e+00 9.5746716866205972e+00 2.3476845855467008e+01 1 0 0
10072 148 3 -3.2001068883610456e-01 8.3004339664337294e+00 9.7968435671237621e+00 2.5949570114786056e+01 0 0 0
10086 148 2 -2.6001068883610456e-01 5.4429202726637946e+00 9.0247383825588798e+00 2.7544631020841340e+01 0 0 0
11559 170 2 -2.6001068883610456e-01 5.8436179117982174e+00 1.5770026072166186e+01 2.2353559291335188e+01 1 0 0
11567 170 2 -2.6001068883610456e-01 4.9220389529821515e+00 1.3749015038993004e+01 2.1668795074370234e+01 1 0 0
9958 147 1 5.1998931116389546e-01 1.0781214838330852e+01 1.2716213737398020e+01 2.1493325203254621e+01 0 0 0
9959 147 2 -2.6001068883610456e-01 9.6046734727005116e+00 1.3371122599724659e+01 2.1838040638299113e+01 0 0 0
10085 148 2 -2.6001068883610456e-01 6.1650374195862678e+00 1.0708281512680031e+01 2.5831275767218326e+01 0 0 0
10944 161 2 -2.6001068883610456e-01 1.2374816280748101e+01 1.6282829455224761e+01 2.5092015744537811e+01 1 0 0
11573 170 3 -3.2001068883610456e-01 3.9533760812994445e+00 1.0512587319558833e+01 2.4164377482760255e+01 1 0 0
10090 148 2 -2.6001068883610456e-01 7.1607787247372450e+00 1.2908922175439773e+01 2.6273113569102748e+01 0 0 0
16598 201 8 -2.0911068883610456e-01 1.3386358031875126e+01 9.5247907878846529e+00 2.5624389991534159e+01 3 0 0
11583 170 2 -2.6001068883610456e-01 1.7892849664651462e+00 1.2219185002042318e+01 2.2437488567458882e+01 1 0 0
11589 170 2 -2.6001068883610456e-01 2.1386335317454459e+00 1.1884093383527043e+01 2.6697102999229227e+01 1 0 0
11582 170 2 -2.6001068883610456e-01 4.0124253135326473e+00 1.1767617688514028e+01 2.2259425288029448e+01 1 0 0
10066 148 2 -2.6001068883610456e-01 7.1132235772347547e+00 1.0030673229041810e+01 2.1727317929853957e+01 0 0 0
10930 161 2 -2.6001068883610456e-01 6.6449512258182244e+00 1.5370822546374972e+01 2.4930007042945899e+01 1 0 0
9964 147 1 5.1998931116389546e-01 1.3413399086672635e+01 1.3088193423757451e+01 2.1963050903068673e+01 0 0 0
10088 148 2 -2.6001068883610456e-01 7.7715889334471733e+00 1.1264724137205722e+01 2.7841888605979097e+01 0 0 0
10087 148 2 -2.6001068883610456e-01 7.4821269024613892e+00 8.4537916822719659e+00 2.7717789135987569e+01 0 0 0
1632 24 2 -2.6001068883610456e-01 1.2600068724058387e+01 1.2589103394367877e+01 2.6950171709418495e+01 0 0 0
10928 161 1 5.1998931116389546e-01 6.2640429045330199e+00 1.6180702803810085e+01 2.6022830352940169e+01 1 0 0
10073 148 1 6.7998931116389549e-01 6.9272321277964855e+00 9.5665350124475754e+00 2.5690070596722801e+01 0 0 0
10917 161 2 -2.6001068883610456e-01 3.4155397624464667e+00 1.5420807945802578e+01 2.7023905850002205e+01 1 0 0
1623 24 1 7.7998931116389547e-01 1.3936162640613629e+01 1.2907565818265361e+01 2.6694989982423902e+01 0 0 0
9966 147 2 -2.6001068883610456e-01 1.4099479553096902e+01 1.4095932972722890e+01 2.2670329218242632e+01 0 0 0
11569 170 1 4.1998931116389543e-01 2.8545943597977752e+00 1.4683429059321861e+01 2.2529961283200389e+01 1 0 0
13729 201 7 -8.2001068883610451e-01 1.4995857918688250e+01 9.7385831160532579e+00 2.3072312403133157e+01 2 2 -2
1634 24 2 -2.6001068883610456e-01 1.4227177091619987e+01 1.2499635115667052e+01 2.5371100098376907e+01 0 0 0
10071 148 1 4.1998931116389543e-01 8.6813064616625741e+00 1.1100532477326425e+01 2.5642582046298376e+01 0 0 0
10068 148 1 4.1998931116389543e-01 9.5076815776986319e+00 1.0444779479242976e+01 2.2076213459824945e+01 0 0 0
11581 170 2 -2.6001068883610456e-01 3.4176483920393541e+00 1.5834622419587514e+01 2.2963021950713678e+01 1 0 0
16599 201 6 4.0298931116389547e-01 1.2489703245427743e+01 9.4073086763097304e+00 2.5841073985672327e+01 3 0 0
1615 24 1 4.1998931116389543e-01 1.4873091945914531e+01 1.2305406806132542e+01 2.7672024322952844e+01 0 0 0
10082 148 2 -2.6001068883610456e-01 9.2016217933163844e+00 1.2518746333141049e+01 2.3866797982940660e+01 0 0 0
9965 147 2 -2.6001068883610456e-01 1.3491229648494556e+01 1.2044474237344696e+01 2.2855937926040578e+01 0 0 0
16597 201 6 4.0298931116389547e-01 1.3739348039329958e+01 8.6635823458561685e+00 2.5921743998513964e+01 3 0 0
10089 148 2 -2.6001068883610456e-01 9.1542081217834834e+00 1.2967341892679221e+01 2.7083957705304432e+01 0 0 0
10080 148 2 -2.6001068883610456e-01 9.8419113527230646e+00 9.1317582864098483e+00 2.1764676095808284e+01 0 0 0
11594 170 2 -2.6001068883610456e-01 1.1725359959709245e+00 1.6097560147191967e+01 2.3035124451502870e+01 1 0 0
10074 148 1 1.6598931116389545e-01 6.4519773725483045e+00 8.4882625584778530e+00 2.6767882153162368e+01 0 0 0
11572 170 1 4.1998931116389543e-01 3.1621310484590084e+00 1.1615404235099705e+01 2.4443580049113731e+01 1 0 0
1633 24 2 -2.6001068883610456e-01 1.3963885726765078e+01 1.4330308477050236e+01 2.6772161222159966e+01 0 0 0
10091 148 1 5.1998931116389546e-01 1.0750064227788583e+01 1.1287076203915626e+01 2.2012746167618687e+01 0 0 0
11585 170 2 -2.6001068883610456e-01 3.6564960893701905e+00 9.4152142692978877e+00 2.2232148877751303e+01 1 0 0
10092 148 2 -2.6001068883610456e-01 1.1079495666255106e+01 1.1443036275177271e+01 2.3342841082123382e+01 0 0 0
14129 201 6 4.0998931116389542e-01 1.0277917718649579e+01 9.2005913216794664e+00 2.7676296131510327e+01 1 1 4
1627 24 2 -2.6001068883610456e-01 1.4602577384797909e+01 1.0908179864163728e+01 2.7614561739786978e+01 0 0 0
10069 148 3 -3.2001068883610456e-01 9.1678963122306456e+00 1.0236059853376158e+01 2.3443197448202920e+01 0 0 0
10093 148 2 -2.6001068883610456e-01 1.1781628917623248e+01 1.0546503893536842e+01 2.1472320319024725e+01 0 0 0
11570 170 3 -3.2001068883610456e-01 3.1873178988351882e+00 1.3656367251398242e+01 2.3430033857994403e+01 1 0 0
10929 161 2 -2.6001068883610456e-01 5.6960680622457858e+00 1.5222315996043800e+01 2.6879396723581017e+01 1 0 0
11580 170 1 7.7998931116389547e-01 2.0309881514430139e+00 1.1266708940694089e+01 2.5451226340480236e+01 1 0 0
10083 148 2 -2.6001068883610456e-01 1.0000953887350203e+01 1.1316310122064804e+01 2.6006323969414996e+01 0 0 0
10070 148 1 6.7998931116389549e-01 8.5505232221187644e+00 1.1356671690620059e+01 2.4116248481893184e+01 0 0 0
10084 148 2 -2.6001068883610456e-01 6.8982477563674163e+00 9.1319535703655497e+00 2.4351682731870703e+01 0 0 0
10079 148 1 7.7998931116389547e-01 8.1675139606667795e+00 1.2086604404371391e+01 2.6751586511470698e+01 0 0 0
9961 147 1 5.1998931116389546e-01 1.1965176666874141e+01 1.3599231591880915e+01 2.1937549161403599e+01 0 0 0
11584 170 2 -2.6001068883610456e-01 4.1329491984966884e+00 1.2502403653231006e+01 2.5011683772551901e+01 1 0 0
11571 170 1 6.7998931116389549e-01 2.9923461390122936e+00 1.2335810928237175e+01 2.3125992133941608e+01 1 0 0
11592 170 1 5.1998931116389546e-01 1.3142930498221383e+00 1.4856444010921653e+01 2.2532227716000722e+01 1 0 0
16600 201 6 4.0298931116389547e-01 1.3477035805256856e+01 9.3497173678786130e+00 2.4719555555485492e+01 3 0 0
10942 161 2 -2.6001068883610456e-01 9.6433201440510885e+00 1.5337663957332657e+01 2.4814109074583328e+01 1 0 0
11591 170 2 -2.6001068883610456e-01 1.8996188747968927e+00 9.8966210746206134e+00 2.5766002926259272e+01 1 0 0
10067 148 2 -2.6001068883610456e-01 7.9338328899240356e+00 1.2180831297213858e+01 2.1382074377209051e+01 0 0 0
14128 201 7 -8.2001068883610451e-01 1.1163812066589415e+01 8.8426417590672237e+00 2.7459475916356631e+01 1 1 4
10933 161 2 -2.6001068883610456e-01 8.3153040945260503e+00 1.5640811475589960e+01 2.6714094259807226e+01 1 0 0
10926 161 2 -2.6001068883610456e-01 4.2054931308364685e+00 1.6266617619655200e+01 2.5149438868369973e+01 1 0 0
11593 170 2 -2.6001068883610456e-01 9.3396680244364327e-01 1.4044946678038952e+01 2.3648428440954607e+01 1 0 0
5984 88 5 -7.0631068883610459e-01 1.1429199036858892e+01 8.3718562144694868e+00 2.4224992063905521e+01 0 0 0
11587 170 2 -2.6001068883610456e-01 3.9436139903905745e+00 8.1312441268179132e+00 2.5261641072703583e+01 1 0 0
11575 170 1 1.6598931116389545e-01 3.0222518751413654e+00 8.1099332712402976e+00 2.4229486082729785e+01 1 0 0
1516 23 2 -2.6001068883610456e-01 9.9482924776373025e+00 1.5903137830823038e+01 3.2818171036433050e+01 0 0 0
4761 70 2 -2.6001068883610456e-01 5.1892611760109268e+00 1.2105113781189015e+01 3.1216934438930267e+01 0 0 0
1605 24 2 -2.6001068883610456e-01 1.3038800106295469e+01 1.2103847390349292e+01 3.4345666165665378e+01 0 0 0
1524 23 2 -2.6001068883610456e-01 6.0505781027272354e+00 1.4783786183167409e+01 3.2602811549676908e+01 0 0 0
4740 70 1 5.1998931116389546e-01 2.3792383257281484e+00 1.2155599281076810e+01 3.5244133852532535e+01 0 0 0
4773 70 2 -2.6001068883610456e-01 3.1712762693481240e+00 9.2299529583415580e+00 3.1727498076290875e+01 0 0 0
4738 70 2 -2.6001068883610456e-01 2.4660917051957969e+00 1.4354795095331978e+01 3.4374156128090711e+01 0 0 0
1509 23 2 -2.6001068883610456e-01 9.8928385634971630e+00 1.2942751953996234e+01 2.9895587817830208e+01 0 0 0
4648 69 2 -2.6001068883610456e-01 9.2122975125170150e+00 8.6248486258147210e+00 2.9843372132323488e+01 0 0 0
4737 70 1 5.1998931116389546e-01 2.5578646663713518e+00 1.3638840766180556e+01 3.5575329992561379e+01 0 0 0
1604 24 2 -2.6001068883610456e-01 1.4409169269915603e+01 1.2983200375695070e+01 3.5753596853670238e+01 0 0 0
4750 70 3 -3.2001068883610456e-01 3.2017571397491156e+00 1.1773205893248152e+01 3.0533106401702923e+01 0 0 0
4640 69 2 -2.6001068883610456e-01 4.8318634919573720e+00 9.0668820742042850e+00 3.3599582922048256e+01 0 0 0
4643 69 2 -2.6001068883610456e-01 6.6525547551580120e+00 1.1168774456451871e+01 3.2917031035650837e+01 0 0 0
4644 69 1 5.1998931116389546e-01 7.5805251560683562e+00 9.6517121810101472e+00 3.1129469485760026e+01 0 0 0
1502 23 1 5.1998931116389546e-01 1.2207631816775402e+01 1.4283903076450217e+01 3.1430748907225684e+01 0 0 0
1614 24 1 6.7998931116389549e-01 1.4998523754154533e+01 1.2664196730973350e+01 2.9231706500315756e+01 0 0 0
4646 69 2 -2.6001068883610456e-01 6.8376307930287332e+00 1.0082947046032173e+01 3.0037759975070287e+01 0 0 0
4656 69 1 5.1998931116389546e-01 1.1489870904170173e+01 8.3417465086375966e+00 3.2320795468978361e+01 0 0 0
4762 70 2 -2.6001068883610456e-01 1.6167222449976411e+00 1.0656949582929991e+01 3.1745648393249127e+01 0 0 0
4743 70 1 5.1998931116389546e-01 3.3135070325645444e+00 1.1456919648604639e+01 3.4215228106264540e+01 0 0 0
1608 24 2 -2.6001068883610456e-01 1.4055232337602295e+01 1.4466334444502150e+01 3.3555951522782827e+01 0 0 0
4751 70 1 6.7998931116389549e-01 1.9647592600473478e+00 1.1037380898078013e+01 3.0503094659416135e+01 0 0 0
4647 69 1 5.1998931116389546e-01 8.2941185810678064e+00 8.3136184223397578e+00 3.0810938939091020e+01 0 0 0
4744 70 2 -2.6001068883610456e-01 2.6138274573103195e+00 1.0290558960233163e+01 3.3870709115106649e+01 0 0 0
1626 24 2 -2.6001068883610456e-01 1.4314398795476537e+01 1.3862262859723156e+01 2.9388970977881922e+01 0 0 0
4747 70 2 -2.6001068883610456e-01 4.7341786766794964e+00 1.3024855712631675e+01 3.3079831902447360e+01 0 0 0
4746 70 1 5.1998931116389546e-01 3.6458957086010071e+00 1.2129128593973229e+01 3.2879102597196407e+01 0 0 0
1505 23 1 5.1998931116389546e-01 1.1186269057957258e+01 1.4895550440970078e+01 3.0412251129840445e+01 0 0 0
1613 24 3 -3.2001068883610456e-01 1.4483253601987748e+01 1.1712739075793127e+01 3.0111240639734298e+01 0 0 0
4749 70 1 4.1998931116389543e-01 4.0385138907810925e+00 1.1447531720853407e+01 3.1579245174276259e+01 0 0 0
1636 24 2 -2.6001068883610456e-01 1.2255223845398362e+01 1.2497573907910761e+01 2.9725812876209726e+01 0 0 0
4745 70 2 -2.6001068883610456e-01 4.4016765462198233e+00 1.1078694786046212e+01 3.4917005837374276e+01 0 0 0
1606 24 1 5.1998931116389546e-01 1.4925035438113072e+01 1.3319979476069941e+01 3.3541615245186755e+01 0 0 0
1520 23 1 5.1998931116389546e-01 6.5913744659313549e+00 1.6391688749457259e+01 3.1082061821421032e+01 0 0 0
4774 70 2 -2.6001068883610456e-01 4.7103335995162521e+00 9.8205789556658925e+00 3.0162109996027326e+01 0 0 0
1612 24 1 4.1998931116389543e-01 1.3952001848497089e+01 1.2235893951270686e+01 3.1319096200680040e+01 0 0 0
1504 23 2 -2.6001068883610456e-01 1.1554700519540775e+01 1.4271925498607425e+01 3.2709951790142995e+01 0 0 0
1515 23 2 -2.6001068883610456e-01 8.0551139371049132e+00 1.5265724580608152e+01 3.3564819675053720e+01 0 0 0
1503 23 2 -2.6001068883610456e-01 1.3292126339399573e+01 1.5151053751825431e+01 3.1525566313326916e+01 0 0 0
4645 69 2 -2.6001068883610456e-01 8.6698780160958613e+00 1.0464340905253533e+01 3.1235057311398137e+01 0 0 0
1939 29 2 -2.6001068883610456e-01 8.8234986929372017e+00 1.2710337046349617e+01 3.5652187153356103e+01 0 0 0
1508 23 1 5.1998931116389546e-01 9.8173487732216351e+00 1.4159049963628384e+01 3.0409764566120092e+01 0 0 0
1513 23 2 -2.6001068883610456e-01 7.5926575332608044e+00 1.3663157791345061e+01 3.1306589929920332e+01 0 0 0
4641 69 1 5.1998931116389546e-01 6.7364871820628460e+00 9.8275280623140695e+00 3.2379272822637375e+01 0 0 0
1510 23 2 -2.6001068883610456e-01 9.0912760916453426e+00 1.4834452399123304e+01 2.9405148360475451e+01 0 0 0
1635 24 1 5.1998931116389546e-01 1.2536867456879767e+01 1.2815999051903065e+01 3.1015628776854147e+01 0 0 0
1941 29 2 -2.6001068883610456e-01 1.0897426109339465e+01 1.3832697125059116e+01 3.5257589731659913e+01 0 0 0
1512 23 2 -2.6001068883610456e-01 9.3523025411901148e+00 1.3099994425839576e+01 3.2576407140486474e+01 0 0 0
1600 24 1 5.1998931116389546e-01 1.5084243325764422e+01 1.0966380451659626e+01 3.4674858027739617e+01 0 0 0
1511 23 1 5.1998931116389546e-01 8.8966893281839674e+00 1.4062690254510175e+01 3.1656975957644878e+01 0 0 0
1506 23 2 -2.6001068883610456e-01 1.1649791240780955e+01 1.4886823663327041e+01 2.9098899526466276e+01 0 0 0
1637 24 2 -2.6001068883610456e-01 1.1665307050052483e+01 1.2108347475881237e+01 3.1911983918684527e+01 0 0 0
4638 69 1 5.1998931116389546e-01 5.3743184868843228e+00 9.1775081246160379e+00 3.2350746289787317e+01 0 0 0
1525 23 2 -2.6001068883610456e-01 4.4168469520524472e+00 1.5541648331920488e+01 3.1298094363262553e+01 0 0 0
1609 24 1 5.1998931116389546e-01 1.5098743822648480e+01 1.2979025612622859e+01 3.2111971534123327e+01 0 0 0
4748 70 2 -2.6001068883610456e-01 2.3800889850876459e+00 1.2750866821043831e+01 3.2606778416406442e+01 0 0 0
1624 24 2 -2.6001068883610456e-01 1.3701719725071541e+01 1.1036246523824758e+01 3.1939514595394375e+01 0 0 0
1603 24 1 5.1998931116389546e-01 1.4402626448601099e+01 1.2322866399304663e+01 3.4547928443238042e+01 0 0 0
4735 70 2 -2.6001068883610456e-01 5.0254787375912162e+00 1.3901882201030956e+01 3.5598398256311334e+01 0 0 0
4763 70 2 -2.6001068883610456e-01 2.2118802597720766e+00 1.0013370000789696e+01 2.9652920753699789e+01 0 0 0
4772 70 1 5.1998931116389546e-01 4.3417630969330592e+00 9.9381779535186325e+00 3.1502405057833528e+01 0 0 0
1601 24 2 -2.6001068883610456e-01 1.4331975246484303e+01 1.0108473140865113e+01 3.5376332601964307e+01 0 0 0
1951 29 2 -2.6001068883610456e-01 1.1698738903568715e+01 1.6259104442916936e+01 3.5266678404723500e+01 0 0 0
4657 69 2 -2.6001068883610456e-01 1.1359334490280540e+01 9.4967306274967420e+00 3.1484723853924134e+01 0 0 0
4642 69 2 -2.6001068883610456e-01 7.4015994721921770e+00 9.1165734199798365e+00 3.3379569902587157e+01 0 0 0
4654 69 2 -2.6001068883610456e-01 9.7305913773564523e+00 9.2546668680046658e+00 3.3604503917571975e+01 0 0 0
4658 69 2 -2.6001068883610456e-01 1.2300450842172982e+01 8.7189636852315022e+00 3.3322306016195498e+01 0 0 0
1602 24 2 -2.6001068883610456e-01 1.5289121617502495e+01 1.0305094235311202e+01 3.3440079942228429e+01 0 0 0
4741 70 2 -2.6001068883610456e-01 1.0679218574381353e+00 1.1870617784607095e+01 3.4850862115144317e+01 0 0 0
1514 23 1 5.1998931116389546e-01 8.7746529297207108e+00 1.5426485620657187e+01 3.2381574106136746e+01 0 0 0
1611 24 2 -2.6001068883610456e-01 1.5313842238063213e+01 1.4153772381648277e+01 3.1374202886956180e+01 0 0 0
4764 70 2 -2.6001068883610456e-01 1.3804617501004917e+00 1.3365500961309346e+01 3.0132576796927218e+01 0 0 0
10918 161 2 -2.6001068883610456e-01 2.6501260023156377e+00 1.5873338583700438e+01 2.9007816805047774e+01 1 0 0
1522 23 2 -2.6001068883610456e-01 6.6156995314268707e+00 1.5523666377661701e+01 2.9997344713511669e+01 0 0 0
1523 23 1 5.1998931116389546e-01 5.5034826336924985e+00 1.5922579194292668e+01 3.2098642102167247e+01 0 0 0
1528 23 2 -2.6001068883610456e-01 3.9195183543613954e+00 1.6351891222211385e+01 3.3780510604830631e+01 0 0 0
1507 23 2 -2.6001068883610456e-01 1.0948290629892835e+01 1.6234461750893065e+01 3.0714390981889249e+01 0 0 0
14808 201 6 4.0998931116389542e-01 1.0929835742873448e+00 8.6905962057257362e+00 3.5742461267154816e+01 5 -3 1
1923 29 2 -2.6001068883610456e-01 5.6951241780140025e+00 9.1801130372945767e+00 3.6743760948650298e+01 0 0 0
4728 70 1 5.1998931116389546e-01 3.1630039030871888e+00 1.3094082270558456e+01 3.8806017431346362e+01 0 0 0
4718 70 2 -2.6001068883610456e-01 4.5814090140585302e+00 1.2175185663975993e+01 4.3088453559656621e+01 0 0 0
1930 29 2 -2.6001068883610456e-01 1.0090804946176085e+01 1.0718247608820638e+01 3.6364552548252675e+01 0 0 0
1925 29 1 5.1998931116389546e-01 8.0080965067038843e+00 9.8268967305010690e+00 3.6704916994645245e+01 0 0 0
4742 70 2 -2.6001068883610456e-01 2.5057151947173755e+00 1.1300422819601621e+01 3.6325954119080144e+01 0 0 0
1590 24 2 -2.6001068883610456e-01 1.5135549072274529e+01 8.7179013831429906e+00 3.9270040083307464e+01 0 0 0
2042 30 2 -2.6001068883610456e-01 1.5196855323440202e+00 9.4367041353999142e+00 4.1653829150288239e+01 0 0 0
4731 70 1 5.1998931116389546e-01 4.2451981111316304e+00 1.3168116132371830e+01 3.7683128689853412e+01 0 0 0
4721 70 2 -2.6001068883610456e-01 5.5274908349832206e+00 1.3126739369416859e+01 4.0634220243605505e+01 0 0 0
1924 29 2 -2.6001068883610456e-01 6.4843333163705621e+00 1.0336775580778296e+01 3.8510011394860264e+01 0 0 0
1922 29 1 5.1998931116389546e-01 6.7945271215656833e+00 9.3080617426049930e+00 3.7549767051235236e+01 0 0 0
4730 70 2 -2.6001068883610456e-01 3.5179438558073732e+00 1.2023727151000493e+01 3.9719883268460414e+01 0 0 0
4727 70 2 -2.6001068883610456e-01 2.4814745844874535e+00 1.5114440446635117e+01 3.8667586325290195e+01 0 0 0
4717 70 2 -2.6001068883610456e-01 2.8783195348208097e+00 1.2471974126067753e+01 4.1778371928087857e+01 0 0 0
4722 70 1 5.1998931116389546e-01 4.1310488168813384e+00 1.4951110388946889e+01 4.0528618143776200e+01 0 0 0
1932 29 2 -2.6001068883610456e-01 1.0570975369775672e+01 1.1689574355099094e+01 3.8872096100691628e+01 0 0 0
1933 29 2 -2.6001068883610456e-01 8.6667744095331081e+00 1.0926271713469420e+01 3.9627899050830209e+01 0 0 0
2041 30 2 -2.6001068883610456e-01 2.1897367551773019e+00 9.0465722197907503e+00 3.9562909483853339e+01 0 0 0
4734 70 1 5.1998931116389546e-01 3.9107671465888836e+00 1.3982074782205855e+01 3.6392860990448654e+01 0 0 0
1946 29 1 5.1998931116389546e-01 1.0925545199897069e+01 1.6112589126916532e+01 3.7627914019642617e+01 0 0 0
4732 70 2 -2.6001068883610456e-01 4.5051303765609134e+00 1.1870040517544520e+01 3.7314097058101652e+01 0 0 0
1651 25 2 -2.6001068883610456e-01 1.0881207292871265e+01 1.2810561882349866e+01 4.1551808300481916e+01 0 0 0
1652 25 2 -2.6001068883610456e-01 1.3061050270863124e+01 1.2710224955914381e+01 4.2185124491782993e+01 0 0 0
4729 70 2 -2.6001068883610456e-01 1.9226321889205196e+00 1.2771896068740162e+01 3.8269910477883727e+01 0 0 0
4725 70 1 5.1998931116389546e-01 2.9308836685224184e+00 1.4281788234153323e+01 3.9650295999839237e+01 0 0 0
1929 29 2 -2.6001068883610456e-01 9.8773865011454767e+00 9.1540825917539834e+00 3.7875955719723898e+01 0 0 0
4724 70 2 -2.6001068883610456e-01 5.0540230180861210e+00 1.5508827791957094e+01 3.9617310242220803e+01 0 0 0
4736 70 2 -2.6001068883610456e-01 3.7428292066803741e+00 1.5298460254587987e+01 3.6767662638938219e+01 0 0 0
1940 29 1 5.1998931116389546e-01 1.0778434491471248e+01 1.3635109683273015e+01 3.6622864357559060e+01 0 0 0
1937 29 1 5.1998931116389546e-01 9.2624622943423685e+00 1.3389481642894978e+01 3.6797532656222657e+01 0 0 0
1942 29 2 -2.6001068883610456e-01 1.1519724012965137e+01 1.2470482599672653e+01 3.6924243057092433e+01 0 0 0
4720 70 2 -2.6001068883610456e-01 5.7320730893510259e+00 1.4699464313235664e+01 4.2140163203355407e+01 0 0 0
1943 29 1 5.1998931116389546e-01 1.1560686550356218e+01 1.4733381983665785e+01 3.7431361368180191e+01 0 0 0
1931 29 1 5.1998931116389546e-01 9.2528808148613226e+00 1.1378715782216259e+01 3.8461273151802772e+01 0 0 0
4723 70 2 -2.6001068883610456e-01 3.5348273152805314e+00 1.5951609397935183e+01 4.1229108341811553e+01 0 0 0
4719 70 1 5.1998931116389546e-01 4.8459618231213941e+00 1.3977315363299200e+01 4.1418972908735761e+01 0 0 0
1655 25 2 -2.6001068883610456e-01 1.2025267171722566e+01 1.0481494621524167e+01 4.2507333513896683e+01 0 0 0
4716 70 1 5.1998931116389546e-01 3.8849468314521323e+00 1.3131320263952921e+01 4.2426416584800698e+01 0 0 0
1593 24 2 -2.6001068883610456e-01 1.4329526266574499e+01 1.0819994607763777e+01 3.7710968344102071e+01 0 0 0
4733 70 2 -2.6001068883610456e-01 5.3597251561063697e+00 1.3754215643504004e+01 3.8202140986467505e+01 0 0 0
1928 29 1 5.1998931116389546e-01 9.2693689008882423e+00 1.0228376262345478e+01 3.7406819885286772e+01 0 0 0
4726 70 2 -2.6001068883610456e-01 1.7298883452500202e+00 1.4059643552462546e+01 4.0399204613649580e+01 0 0 0
1936 29 2 -2.6001068883610456e-01 7.2361859113377482e+00 1.2414774156406796e+01 3.7816123280099163e+01 0 0 0
1944 29 2 -2.6001068883610456e-01 1.2855172076254497e+01 1.4751077617213962e+01 3.6911104101292182e+01 0 0 0
1935 29 2 -2.6001068883610456e-01 8.6276063731714814e+00 1.3620976419092248e+01 3.8976813839234701e+01 0 0 0
1934 29 1 5.1998931116389546e-01 8.5607203221940935e+00 1.2644284535976480e+01 3.7995889677065236e+01 0 0 0
1927 29 2 -2.6001068883610456e-01 7.4918024627530029e+00 1.0853699540063635e+01 3.5970627669641587e+01 0 0 0
1945 29 2 -2.6001068883610456e-01 1.1826197929015088e+01 1.4169097130381829e+01 3.8679961987822089e+01 0 0 0
1641 25 1 5.1998931116389546e-01 9.0739621308437979e+00 1.5203644981258291e+01 4.2995634119714865e+01 0 0 0
2032 30 1 7.7998931116389547e-01 2.2360402524499321e+00 8.5869035988610580e+00 4.0850752336089762e+01 0 0 0
2043 30 2 -2.6001068883610456e-01 3.5631118119544758e+00 8.7358107048613292e+00 4.1174220678552288e+01 0 0 0
1938 29 2 -2.6001068883610456e-01 8.5256750240081960e+00 1.4527488499087342e+01 3.6678149028506134e+01 0 0 0
1642 25 2 -2.6001068883610456e-01 8.8779261542352206e+00 1.4217621343728101e+01 4.2042224500814669e+01 0 0 0
1650 25 1 5.1998931116389546e-01 1.1719825927900004e+01 1.2815302444216710e+01 4.2703571575488198e+01 0 0 0
4739 70 2 -2.6001068883610456e-01 1.4927558284029667e+00 1.4080007054505870e+01 3.6343667298762270e+01 0 0 0
1948 29 2 -2.6001068883610456e-01 9.7202368916592796e+00 1.6040300943713682e+01 3.8352700383084859e+01 0 0 0
4714 70 2 -2.6001068883610456e-01 2.1007210365340683e+00 1.4754261985817921e+01 4.2984267791877237e+01 0 0 0
1920 29 2 -2.6001068883610456e-01 8.1192230057452530e+00 8.2027154208031465e+00 3.9183720818255864e+01 0 0 0
1639 25 2 -2.6001068883610456e-01 1.0290249711812173e+01 1.6332927446775820e+01 4.1149608883824328e+01 0 0 0
1664 25 2 -2.6001068883610456e-01 1.4884754929854571e+01 1.0781130525482013e+01 4.3007759744319934e+01 0 0 0
1649 25 2 -2.6001068883610456e-01 1.2024208155663391e+01 1.5101743048697713e+01 4.2616353489944125e+01 0 0 0
1926 29 2 -2.6001068883610456e-01 8.4833151516178251e+00 8.8020060425152913e+00 3.5880155023261274e+01 0 0 0
1645 25 2 -2.6001068883610456e-01 9.4069898301374018e+00 1.3373772268548835e+01 4.4475011955440642e+01 0 0 0
1644 25 1 5.1998931116389546e-01 1.0045872580333569e+01 1.4552035512674152e+01 4.4026514717740199e+01 0 0 0
15191 201 6 4.0998931116389542e-01 8.2800984552116681e+00 8.4096931484792776e+00 4.9269072099988264e+01 3 -4 -2
5202 77 1 5.1998931116389546e-01 3.8506553672523225e+00 8.3373208750057852e+00 4.6789377870030229e+01 0 1 0
8947 132 2 -2.6001068883610456e-01 1.2593913793281070e+01 1.6138799357818623e+01 4.8625088383621012e+01 0 0 0
1653 25 1 5.1998931116389546e-01 1.1527518217792446e+01 1.1487551381363017e+01 4.3404449384198600e+01 0 0 0
15957 201 6 4.0998931116389542e-01 1.1237020436284151e+01 1.1660653314418081e+01 4.9488384740205944e+01 -1 3 -1
1668 25 1 5.1998931116389546e-01 1.4672780967446172e+01 8.3218723431467314e+00 4.5864029832771372e+01 0 0 0
1670 25 2 -2.6001068883610456e-01 1.3697440650931787e+01 8.9533996690217936e+00 4.6618082867935300e+01 0 0 0
10847 160 2 -2.6001068883610456e-01 3.8633474845615949e+00 1.4895635439896388e+01 4.8587869953484130e+01 1 0 0
1657 25 2 -2.6001068883610456e-01 1.1703083506740402e+01 1.2429022384372200e+01 4.5595758954523923e+01 0 0 0
15958 201 7 -8.2001068883610451e-01 1.0662789572557937e+01 1.0972197446754961e+01 4.9863425612473243e+01 -1 3 -1
1662 25 1 5.1998931116389546e-01 1.4747690633574614e+01 1.0506547857220301e+01 4.4331922305555523e+01 0 0 0
1659 25 1 5.1998931116389546e-01 1.3757413556788499e+01 1.1521574481473838e+01 4.4928116052718920e+01 0 0 0
1658 25 2 -2.6001068883610456e-01 1.1734437396611360e+01 1.0349023633797936e+01 4.5473116397243068e+01 0 0 0
8943 132 2 -2.6001068883610456e-01 1.4795434697885280e+01 1.6209798019101619e+01 4.6626444890643548e+01 0 0 0
5193 77 1 5.1998931116389546e-01 1.1067042781249103e+00 1.0316059066951846e+01 4.6632508615286831e+01 0 1 0
5198 77 2 -2.6001068883610456e-01 2.0554846962379836e+00 9.2915413183031266e+00 4.4726762963586893e+01 0 1 0
15505 201 7 -8.2001068883610451e-01 9.6860130006018750e+00 1.4178371495433781e+01 4.8284853079784497e+01 2 -2 -2
1667 25 2 -2.6001068883610456e-01 1.3321119324451949e+01 8.7154374902940166e+00 4.3967768569331547e+01 0 0 0
4709 70 2 -2.6001068883610456e-01 6.0362984319330719e+00 1.3462577273578013e+01 4.4178386164619603e+01 0 0 0
5191 77 2 -2.6001068883610456e-01 1.5015635905466707e+00 1.0263227616723443e+01 4.8917349675901797e+01 0 1 0
5207 77 2 -2.6001068883610456e-01 4.4383733674853856e+00 9.8544583012383082e+00 4.5028604897233045e+01 0 1 0
14652 201 6 4.0998931116389542e-01 6.8532441250138509e+00 9.6606276111151406e+00 4.7997513421683394e+01 1 2 3
13908 201 6 4.0998931116389542e-01 1.3428080785806854e+01 1.3426119398773915e+01 4.9606562285667735e+01 1 -3 0
4713 70 1 5.1998931116389546e-01 3.0413271314451396e+00 1.3856280577321993e+01 4.3478572004220439e+01 0 0 0
4708 70 2 -2.6001068883610456e-01 4.7570648494840544e+00 1.2510042837438203e+01 4.5631611171456306e+01 0 0 0
5203 77 2 -2.6001068883610456e-01 3.8336225260817582e+00 9.4858678182004095e+00 4.7545761033126965e+01 0 1 0
14654 201 6 4.0998931116389542e-01 5.8041104990730288e+00 1.0336922917423699e+01 4.8753248069147901e+01 1 2 3
5194 77 2 -2.6001068883610456e-01 2.1105753434866497e+00 1.1221824948214971e+01 4.6764806463221404e+01 0 1 0
1643 25 2 -2.6001068883610456e-01 7.8572967266266831e+00 1.5408167584133295e+01 4.3636133126780244e+01 0 0 0
10848 160 1 5.1998931116389546e-01 5.6586464878954343e+00 1.4252671860124064e+01 5.0021146387029461e+01 1 0 0
1648 25 2 -2.6001068883610456e-01 1.2265422582006359e+01 1.4319938269743000e+01 4.4632332022382407e+01 0 0 0
15506 201 6 4.0998931116389542e-01 9.4535434918817156e+00 1.4341507948539741e+01 4.7380085782027550e+01 2 -2 -2
4715 70 2 -2.6001068883610456e-01 2.2589453355630966e+00 1.2827343366205005e+01 4.4080134625559388e+01 0 0 0
1665 25 1 5.1998931116389546e-01 1.4590602150324685e+01 8.9698318622037583e+00 4.4446782191739224e+01 0 0 0
15959 201 6 4.0998931116389542e-01 1.1198839904776301e+01 1.0350958680288855e+01 5.0252972963292045e+01 -1 3 -1
15504 201 6 4.0998931116389542e-01 9.4009669738172335e+00 1.3259539411780922e+01 4.8309006832856113e+01 2 -2 -2
1661 25 2 -2.6001068883610456e-01 1.4172440141898056e+01 1.2743222584671926e+01 4.4575612264653024e+01 0 0 0
5206 77 2 -2.6001068883610456e-01 5.9716481159141965e+00 8.7229277282660522e+00 4.6104154356614309e+01 0 1 0
10844 160 2 -2.6001068883610456e-01 4.3579115462747486e+00 1.2785009318799663e+01 4.8942821738829927e+01 1 0 0
4706 70 2 -2.6001068883610456e-01 5.6815560811313492e+00 1.4559874642051712e+01 4.6113758190420143e+01 0 0 0
1656 25 1 5.1998931116389546e-01 1.2233693566155141e+01 1.1428601195048770e+01 4.4756506859217005e+01 0 0 0
4710 70 1 5.1998931116389546e-01 3.9462366388119308e+00 1.4570228616066760e+01 4.4548181322781424e+01 0 0 0
4712 70 2 -2.6001068883610456e-01 3.1388578745700548e+00 1.4932194811610556e+01 4.5658767986114022e+01 0 0 0
1660 25 2 -2.6001068883610456e-01 1.3919904834051620e+01 1.1348551198492288e+01 4.6296479003783240e+01 0 0 0
14653 201 7 -8.2001068883610451e-01 6.7279394433418105e+00 1.0062566564237530e+01 4.8843693468184377e+01 1 2 3
5205 77 1 5.1998931116389546e-01 4.7086946073047882e+00 8.6458732553461477e+00 4.5581790628426475e+01 0 1 0
14013 201 6 4.0998931116389542e-01 1.4484873895811626e+01 1.1496978411811204e+01 4.9123580689192586e+01 5 -3 -1
14014 201 7 -8.2001068883610451e-01 1.4796950431500951e+01 1.0628155456420544e+01 4.9463831220866389e+01 5 -3 -1
10845 160 1 7.7998931116389547e-01 4.2237590794802831e+00 1.4009832342021701e+01 4.9543892733924793e+01 1 0 0
5196 77 1 5.1998931116389546e-01 1.5236689817373907e+00 8.9561069478988209e+00 4.5973995105731682e+01 0 1 0
4707 70 1 7.7998931116389547e-01 5.0593113013917907e+00 1.3755704535782471e+01 4.5157939641264939e+01 0 0 0
10849 160 2 -2.6001068883610456e-01 6.4417004845125110e+00 1.3858025675189047e+01 4.8914802684732905e+01 1 0 0
14015 201 6 4.0998931116389542e-01 1.4063786464101844e+01 1.0386223747522884e+01 5.0009351624323543e+01 5 -3 -1
1647 25 1 5.1998931116389546e-01 1.1465230648346175e+01 1.4171747565771259e+01 4.3501450500974499e+01 0 0 0
1654 25 2 -2.6001068883610456e-01 1.0210667588328098e+01 1.1104869377783340e+01 4.3549049807141209e+01 0 0 0
13909 201 7 -8.2001068883610451e-01 1.2646097446305875e+01 1.3000879606312852e+01 4.9158754351295350e+01 1 -3 0
8944 132 2 -2.6001068883610456e-01 1.2621403619947495e+01 1.6286471034189244e+01 4.6121947965399286e+01 0 0 0
4711 70 2 -2.6001068883610456e-01 4.4849601582664098e+00 1.5709035460228405e+01 4.4082837704581749e+01 0 0 0
13910 201 6 4.0998931116389542e-01 1.2158807050155213e+01 1.3819382667047616e+01 4.8971462892275980e+01 1 -3 0
1646 25 2 -2.6001068883610456e-01 1.0121218677885677e+01 1.5309099363183272e+01 4.5185171853669083e+01 0 0 0
6748 99 2 -2.6001068883610456e-01 1.4941603307837829e+01 1.4081018194505608e+01 4.9866768111105429e+01 0 0 -1
5209 77 2 -2.6001068883610456e-01 5.4673874727114224e+00 8.1100878098335727e+00 4.3384088848423090e+01 0 1 0
15189 201 6 4.0998931116389542e-01 9.5576552845203100e+00 8.1757034017861301e+00 4.9745596495820990e+01 3 -4 -2
14725 201 7 -8.2001068883610451e-01 8.0579865177084873e+00 1.1078144363284881e+01 5.1737994268356715e+01 0 3 5
16806 201 8 -2.0911068883610456e-01 1.2145835668091012e+01 1.1469733275175539e+01 5.6314009958426411e+01 0 1 -1
10846 160 2 -2.6001068883610456e-01 3.2499883891015071e+00 1.4009043840681514e+01 5.0504217897169013e+01 1 0 0
10862 160 2 -2.6001068883610456e-01 6.7053082027484470e+00 1.5589345987284887e+01 5.4025216094416358e+01 1 0 0
9584 141 2 -2.6001068883610456e-01 5.4189885597666683e+00 8.5821491660722291e+00 5.1456936884555070e+01 0 0 -1
16466 201 8 -2.0911068883610456e-01 5.5244394296246435e+00 1.3837744008566718e+01 5.7294539697807927e+01 1 0 0
14861 201 6 4.0998931116389542e-01 9.8619223686710704e+00 9.0927330322420428e+00 5.4387651923676707e+01 -2 -2 -3
9942 146 5 -7.0631068883610459e-01 8.2059770544594919e+00 1.0215480512933871e+01 5.5030400410254451e+01 0 0 -1
15620 201 6 4.0998931116389542e-01 1.5011967739699669e+01 9.3956671710312225e+00 5.2585229974222820e+01 4 3 -1
15534 201 6 4.0998931116389542e-01 1.1397961492026806e+01 1.2211304755643944e+01 5.3298928929764905e+01 1 -1 0
16805 201 6 4.0298931116389547e-01 1.1234476050693775e+01 1.1222003369776091e+01 5.6609591528342911e+01 0 1 -1
14724 201 6 4.0998931116389542e-01 7.5670314611824772e+00 1.0794243333425509e+01 5.0905003700030669e+01 0 3 5
9591 141 1 4.1998931116389543e-01 3.2423205870261524e+00 9.9368759864014784e+00 5.3701473820080210e+01 0 0 -1
9605 141 2 -2.6001068883610456e-01 2.7946792663643163e+00 1.2989551018396075e+01 5.3210400364562595e+01 0 0 -1
14229 201 6 4.0998931116389542e-01 1.0515972782428353e+01 1.4518169786227672e+01 5.6170993705938344e+01 -7 -1 2
9939 146 4 1.4738893111638955e+00 8.1291760418979351e+00 1.0325988425332183e+01 5.6686920322798336e+01 0 0 -1
14001 201 6 4.0998931116389542e-01 3.4395677782268841e+00 1.1110987803097530e+01 5.6756278264132938e+01 -1 -1 0
3668 54 5 -7.0631068883610459e-01 7.9485937996196618e+00 1.5472129709809236e+01 5.6904184496303323e+01 0 0 -1
9614 141 1 7.7998931116389547e-01 4.5108106481302350e+00 1.0590233206666724e+01 5.3113990595240850e+01 0 0 -1
10860 160 1 5.1998931116389546e-01 5.4618764663769150e+00 1.6217028410017068e+01 5.3899793954609883e+01 1 0 0
9588 141 1 5.1998931116389546e-01 2.5096245576761365e+00 8.8937877459953754e+00 5.2826796398148979e+01 0 0 -1
16661 201 6 4.0298931116389547e-01 7.7074684674861906e+00 1.1909676130766494e+01 5.3699820385114151e+01 0 -1 -1
14291 201 6 4.0998931116389542e-01 1.3462265499647478e+01 1.2879259451105488e+01 5.3635274900979830e+01 1 3 1
14231 201 6 4.0998931116389542e-01 9.1404996197234922e+00 1.4283944357862644e+01 5.6040645199683709e+01 -7 -1 2
10857 160 1 5.1998931116389546e-01 4.6982568639934161e+00 1.5742652368585549e+01 5.2653605411240605e+01 1 0 0
9609 141 2 -2.6001068883610456e-01 1.3590382945754056e+00 1.6027479479962317e+01 5.4423304021813209e+01 0 0 -1
14859 201 6 4.0998931116389542e-01 1.1133956284749813e+01 8.3083408823005840e+00 5.4749026413739038e+01 -2 -2 -3
16663 201 6 4.0298931116389547e-01 8.8502265693744082e+00 1.2587086602745996e+01 5.4328562299053175e+01 0 -1 -1
15407 201 6 4.0998931116389542e-01 1.2338188154469226e+01 9.4516867215890965e+00 5.2250521894858679e+01 -1 3 2
15536 201 6 4.0998931116389542e-01 1.0646875201528781e+01 1.0893597426638200e+01 5.3373045352976661e+01 1 -1 0
9603 141 2 -2.6001068883610456e-01 3.7664147846018747e+00 9.2343125932154635e+00 5.4777852086655507e+01 0 0 -1
14002 201 7 -8.2001068883610451e-01 4.3820036340314763e+00 1.1370094431283929e+01 5.6708151261780600e+01 -1 -1 0
14289 201 6 4.0998931116389542e-01 1.2460646590890075e+01 1.4053388507652969e+01 5.3623256336170989e+01 1 3 1
6747 99 2 -2.6001068883610456e-01 1.5268574591299325e+01 1.5974200892531528e+01 5.1102947762141184e+01 0 0 -1
16465 201 6 4.0298931116389547e-01 5.0133084449024983e+00 1.3022893557277802e+01 5.7346188112271506e+01 1 0 0
9604 141 2 -2.6001068883610456e-01 2.3098161920613105e+00 1.1235558071189701e+01 5.1875627521644716e+01 0 0 -1
16807 201 6 4.0298931116389547e-01 1.2666565446498057e+01 1.1257386921687822e+01 5.7108655451293643e+01 0 1 -1
9592 141 3 -3.2001068883610456e-01 2.3498373006111328e+00 1.1015726757979968e+01 5.4147517426367514e+01 0 0 -1
10851 160 1 5.1998931116389546e-01 6.0316992850303102e+00 1.5647733629665820e+01 5.0499946087165704e+01 1 0 0
16662 201 8 -2.0911068883610456e-01 7.9976659804070716e+00 1.2783646483601004e+01 5.3908993301096864e+01 0 -1 -1
14230 201 7 -8.2001068883610451e-01 9.9593063033813802e+00 1.3937853951383490e+01 5.5653140618404308e+01 -7 -1 2
14003 201 6 4.0998931116389542e-01 4.7821576776861123e+00 1.0535140007773439e+01 5.7074368225754668e+01 -1 -1 0
13805 201 6 4.0998931116389542e-01 1.0174326731929062e+01 1.3805126874069350e+01 5.1819205031333581e+01 2 -1 0
3880 57 2 -2.6001068883610456e-01 1.4030913594542570e+01 1.5136584403637174e+01 5.6372836842200158e+01 0 0 -1
15535 201 7 -8.2001068883610451e-01 1.0561255458272731e+01 1.1872303582332076e+01 5.3627461968716752e+01 1 -1 0
13803 201 6 4.0998931116389542e-01 9.1827797107058231e+00 1.4051371338086103e+01 5.0640287276350222e+01 2 -1 0
16664 201 6 4.0298931116389547e-01 8.3994430931327599e+00 1.3109853183970658e+01 5.3031244330123634e+01 0 -1 -1
9617 141 2 -2.6001068883610456e-01 5.6049797225074451e+00 9.7787402764303479e+00 5.3444306715418534e+01 0 0 -1
9585 141 1 5.1998931116389546e-01 3.0922863941480934e+00 8.4214479809783143e+00 5.1477500376419165e+01 0 0 -1
16808 201 6 4.0298931116389547e-01 1.2207606534918417e+01 1.2452195290626635e+01 5.6510191294349916e+01 0 1 -1
9597 141 1 1.6598931116389545e-01 1.2287917401374366e+00 1.5069715429164395e+01 5.5425701491015460e+01 0 0 -1
14290 201 7 -8.2001068883610451e-01 1.2746882445884317e+01 1.3313930372568191e+01 5.3070964532483146e+01 1 3 1
13831 201 7 -8.2001068883610451e-01 1.2070168246678309e+01 1.5946120930640664e+01 5.4078284992069548e+01 4 -3 -5
9615 141 2 -2.6001068883610456e-01 4.7102193693714263e+00 1.1816047856152261e+01 5.3769564077703578e+01 0 0 -1
10859 160 2 -2.6001068883610456e-01 4.8561409360881109e+00 1.4349368966720270e+01 5.2558669750725116e+01 1 0 0
3868 57 1 1.6598931116389545e-01 1.3793047829944232e+01 1.5811086537846196e+01 5.7561685982426447e+01 0 0 -1
9593 141 1 6.7998931116389549e-01 2.0346242176040663e+00 1.1882270927318000e+01 5.3043999382594528e+01 0 0 -1
9610 141 2 -2.6001068883610456e-01 2.4259498780493365e+00 1.4467916920808236e+01 5.5886005272291328e+01 0 0 -1
10850 160 2 -2.6001068883610456e-01 6.0267648168212276e+00 1.3298259745356527e+01 5.0931631075040087e+01 1 0 0
10853 160 2 -2.6001068883610456e-01 7.2457619084690004e+00 1.5579785356645209e+01 5.1140492248418774e+01 1 0 0
15400 201 7 -8.2001068883610451e-01 1.4797928754128996e+01 1.2763496376529870e+01 5.7481688296784149e+01 1 2 0
9616 141 2 -2.6001068883610456e-01 4.5331357869478923e+00 1.0869474009482751e+01 5.1759240202702024e+01 0 0 -1
9590 141 2 -2.6001068883610456e-01 1.2460492333256554e+00 9.3687737174054355e+00 5.2585169307978092e+01 0 0 -1
9941 146 5 -7.0631068883610459e-01 7.3741239614492393e+00 1.1830315196828060e+01 5.7051640957838572e+01 0 0 -1
14860 201 7 -8.2001068883610451e-01 1.0821395145680567e+01 9.0673359818497961e+00 5.4191006424684794e+01 -2 -2 -3
13804 201 7 -8.2001068883610451e-01 9.2451913821781595e+00 1.3680011504290166e+01 5.1563241790096868e+01 2 -1 0
6734 99 5 -7.0631068883610459e-01 1.4949212754881943e+01 1.1941724831707027e+01 5.4646154396966537e+01 0 0 -1
10861 160 2 -2.6001068883610456e-01 4.8085779436792597e+00 1.5676399253349700e+01 5.4988272746342723e+01 1 0 0
16468 201 6 4.0298931116389547e-01 6.3162316590862355e+00 1.3445046619350430e+01 5.6812807294178761e+01 1 0 0
9587 141 2 -2.6001068883610456e-01 3.0207517478857850e+00 9.5637046267224353e+00 5.0567498248261167e+01 0 0 -1
14726 201 6 4.0998931116389542e-01 9.0036934547173768e+00 1.1029105073043826e+01 5.1388692406361947e+01 0 3 5
15399 201 6 4.0998931116389542e-01 1.4899080091171689e+01 1.3370219954451752e+01 5.6725333440918817e+01 1 2 0
9940 146 5 -7.0631068883610459e-01 9.6179095621177222e+00 1.0792807688997225e+01 5.7191717040658695e+01 0 0 -1
15406 201 7 -8.2001068883610451e-01 1.2992828810515869e+01 9.6263880557597563e+00 5.1538158449117432e+01 -1 3 2
10858 160 2 -2.6001068883610456e-01 3.2826271070768351e+00 1.5923023465595842e+01 5.2867091166301655e+01 1 0 0
15405 201 6 4.0998931116389542e-01 1.2586998723971320e+01 9.0254309037955238e+00 5.0829522764639037e+01 -1 3 2
10854 160 1 5.1998931116389546e-01 5.0738608946700241e+00 1.6360088881195257e+01 5.1364807260015532e+01 1 0 0
9948 146 2 -2.6001068883610456e-01 4.9768946453343741e+00 8.1013891927816495e+00 5.7063475054226451e+01 0 0 -1
3860 57 2 -2.6001068883610456e-01 1.1821915667647092e+01 1.9719330768085445e+01 3.8431884925262758e+00 0 0 0
13072 192 1 6.7998931116389549e-01 4.5088386301732122e+00 2.4070245648185988e+01 3.6688412810147844e+00 1 0 1
13087 192 2 -2.6001068883610456e-01 3.5267949665905109e+00 2.1807781471129896e+01 2.4649765478024821e+00 1 0 1
3674 54 2 -2.6001068883610456e-01 1.1460782988173284e+01 1.8640471252170325e+01 2.0206409822602295e-01 0 0 0
3866 57 3 -3.2001068883610456e-01 1.5447938882837400e+01 1.7761106469995738e+01 3.6758034349858226e-03 0 0 0
3677 54 2 -2.6001068883610456e-01 9.6126621440014173e+00 1.8189266079966519e+01 1.4404540803906087e+00 0 0 0
15163 201 7 -8.2001068883610451e-01 6.2902954517295857e+00 1.9629963366240034e+01 1.6267224077965416e+00 -3 0 3
13076 192 1 1.6598931116389545e-01 2.3838514878566310e+00 2.0299856006198631e+01 4.1081043383531561e+00 1 0 1
13075 192 1 6.7998931116389549e-01 3.4896379599553673e+00 2.1514797837089642e+01 3.8343255832208953e+00 1 0 1
13074 192 3 -3.2001068883610456e-01 3.2283976453756473e+00 2.2611108460876924e+01 4.6841854458149266e+00 1 0 1
3863 57 3 -3.2001068883610456e-01 1.4496575684538104e+01 1.9558184359606816e+01 2.7658160402399519e+00 0 0 0
3844 57 1 5.1998931116389546e-01 7.9895636053711474e+00 2.0087184054907318e+01 5.8584443245203364e+00 0 0 0
13082 192 2 -2.6001068883610456e-01 5.6028197306250824e+00 2.4684739751349689e+01 2.8946908333997456e-01 1 0 1
12964 191 2 -2.6001068883610456e-01 9.3486044515048938e+00 2.3247880046775325e+01 3.3610704890745433e+00 1 0 1
13084 192 2 -2.6001068883610456e-01 5.2489346186924530e+00 2.3069491696155882e+01 4.2354031993096459e+00 1 0 1
3666 54 5 -7.0631068883610459e-01 6.4301589622974822e+00 1.6907312317497311e+01 8.9482599875498559e-02 0 0 0
13077 192 4 1.4738893111638955e+00 1.0450396025133675e+00 1.9710153432403740e+01 2.9565792702735632e+00 1 0 1
13090 192 2 -2.6001068883610456e-01 1.1863328518637160e+00 2.2499882069946430e+01 3.2732669750639793e+00 1 0 1
3853 57 1 5.1998931116389546e-01 1.1856855678984251e+01 1.9767198879244912e+01 6.7370595046167656e+00 0 0 0
12979 191 2 -2.6001068883610456e-01 1.1859500901437439e+01 2.1947351489945014e+01 -3.9716214023748059e-01 1 0 1
13086 192 2 -2.6001068883610456e-01 4.7134688836955769e+00 2.0856015525055593e+01 4.1691198245306387e+00 1 0 1
16413 201 6 4.0298931116389547e-01 4.7256713554766367e+00 1.7344841028663982e+01 4.2929214099800594e-01 1 0 -1
15309 201 6 4.0998931116389542e-01 5.0645083567073783e+00 1.8308828515038183e+01 4.5398058423643191e+00 0 1 1
13089 192 2 -2.6001068883610456e-01 3.1711001677768849e+00 1.9129987349856691e+01 4.3752656335048385e+00 1 0 1
12978 191 2 -2.6001068883610456e-01 1.3717091382905119e+01 2.1696203787626999e+01 7.9509965235728530e-01 1 0 1
13071 192 3 -3.2001068883610456e-01 4.8076676064727772e+00 2.4068603254301507e+01 2.2223753083867503e+00 1 0 1
3847 57 1 5.1998931116389546e-01 9.3324303607783090e+00 1.9388808118484690e+01 6.0674835280525992e+00 0 0 0
13081 192 1 7.7998931116389547e-01 1.8222820189273019e+00 2.3641408110924427e+01 2.9969215016769222e+00 1 0 1
3861 57 2 -2.6001068883610456e-01 1.2765318954569928e+01 1.7730297090820081e+01 3.6775376150604595e+00 0 0 0
12965 191 1 5.1998931116389546e-01 9.0452475952552120e+00 2.3418090467347103e+01 9.8747106840393184e-01 1 0 1
12977 191 1 5.1998931116389546e-01 1.2823172529644184e+01 2.2609995788310414e+01 3.1157289435783786e-01 1 0 1
3834 57 2 -2.6001068883610456e-01 4.9911986474810695e+00 1.9089419119348381e+01 6.3198526263231143e+00 0 0 0
16416 201 6 4.0298931116389547e-01 4.4921955442901984e+00 1.7385094156430767e+01 1.9139090759678403e+00 1 0 -1
15310 201 7 -8.2001068883610451e-01 5.3700314639194753e+00 1.7887886229360561e+01 3.7285230144672594e+00 0 1 1
12975 191 2 -2.6001068883610456e-01 1.3049551862044847e+01 2.3397322014331024e+01 2.6166763792494150e+00 1 0 1
13078 192 5 -7.0631068883610459e-01 1.3070168489073160e+00 1.8103608531183138e+01 2.6772164171855235e+00 1 0 1
3845 57 2 -2.6001068883610456e-01 8.1970065533211880e+00 2.1015123295376664e+01 4.8436185276393369e+00 0 0 0
16415 201 6 4.0298931116389547e-01 3.3095226625213421e+00 1.6986349532315703e+01 1.0471686164726377e+00 1 0 -1
12976 191 2 -2.6001068883610456e-01 1.1251848907620428e+01 2.2350822279450039e+01 2.2037715797235728e+00 1 0 1
12966 191 2 -2.6001068883610456e-01 7.9726408519261192e+00 2.3698452484006520e+01 1.4832427809939069e-01 1 0 1
15164 201 6 4.0998931116389542e-01 6.9258269994525739e+00 1.9373508665038663e+01 8.8331022736842679e-01 -3 0 3
3875 57 2 -2.6001068883610456e-01 1.3525012870096962e+01 1.7989879574969102e+01 1.5001751860047619e+00 0 0 0
15311 201 6 4.0998931116389542e-01 5.8428461991092879e+00 1.8684416135579802e+01 3.3285376660683141e+00 0 1 1
3857 57 2 -2.6001068883610456e-01 1.1181672902197198e+01 1.7614001222000432e+01 5.7221513843032445e+00 0 0 0
13073 192 1 4.1998931116389543e-01 3.0698986972830293e+00 2.3755093017540364e+01 3.9660871650801925e+00 1 0 1
3852 57 2 -2.6001068883610456e-01 1.0531904573303621e+01 2.1476172752676483e+01 5.7347549548957355e+00 0 0 0
3885 57 1 5.1998931116389546e-01 1.5429415803562673e+01 1.9341509822407598e+01 5.0127574318983310e+00 0 0 0
3848 57 2 -2.6001068883610456e-01 9.6455918524379562e+00 1.8912154584332090e+01 4.8489623234647814e+00 0 0 0
13088 192 2 -2.6001068883610456e-01 1.7043027783581211e+00 2.0623539739752335e+01 5.2688667086957048e+00 1 0 1
3846 57 2 -2.6001068883610456e-01 7.1882254513188641e+00 1.9121864151758743e+01 5.2419846388655866e+00 0 0 0
3862 57 1 4.1998931116389543e-01 1.4191401290506848e+01 1.9682769511756998e+01 4.1504077672401776e+00 0 0 0
3886 57 2 -2.6001068883610456e-01 1.5170212635277020e+01 1.8083093970514369e+01 5.5054302491467686e+00 0 0 0
3859 57 1 5.1998931116389546e-01 1.2821569864396761e+01 1.8922832476889038e+01 4.4329452084584071e+00 0 0 0
12974 191 1 5.1998931116389546e-01 1.2150489346626721e+01 2.3261281234884553e+01 1.6064242594359703e+00 1 0 1
3874 57 2 -2.6001068883610456e-01 1.4017397744906544e+01 2.1039313092084956e+01 4.3427525140087582e+00 0 0 0
16414 201 8 -2.0911068883610456e-01 4.0175023066682778e+00 1.7641893108587301e+01 1.0886119670503265e+00 1 0 -1
12963 191 2 -2.6001068883610456e-01 7.5201995303497569e+00 2.2515670190621719e+01 2.5932184179435569e+00 1 0 1
12962 191 1 5.1998931116389546e-01 8.4364375463055534e+00 2.3593736446714757e+01 2.4402054576148910e+00 1 0 1
3665 54 4 1.4738893111638955e+00 8.0875982343876700e+00 1.6573166558099551e+01 -2.3265922810981176e-03 0 0 0
3757 56 2 -2.6001068883610456e-01 1.4742586551682711e+01 2.2385404885015376e+01 5.8016107064750795e+00 0 0 0
3850 57 1 5.1998931116389546e-01 1.0454610114922621e+01 2.0378655285422937e+01 6.5610473289876108e+00 0 0 0
12967 191 2 -2.6001068883610456e-01 9.3900459412353783e+00 2.2146916247948436e+01 5.3647715472269886e-01 1 0 1
15162 201 6 4.0998931116389542e-01 6.4428323208306608e+00 2.0604909896496828e+01 1.6306812307925940e+00 -3 0 3
3664 54 1 1.6598931116389545e-01 9.1495259861724367e+00 1.8197047289750913e+01 1.0048391415555362e-01 0 0 0
12960 191 2 -2.6001068883610456e-01 7.2131358464693092e+00 2.4516379281369421e+01 4.1762743522427321e+00 1 0 1
3856 57 1 5.1998931116389546e-01 1.2288170511471639e+01 1.8555320793563816e+01 5.8906925585579017e+00 0 0 0
13092 192 2 -2.6001068883610456e-01 2.2420093708950715e+00 2.3691233133755997e+01 1.6004108918802236e+00 1 0 1
12983 191 1 5.1998931116389546e-01 1.4753767444267641e+01 2.4402034226598545e+01 7.6676710034171286e-02 1 0 1
3864 57 1 6.7998931116389549e-01 1.4691576795732379e+01 1.8224376776597456e+01 2.2234120352748747e+00 0 0 0
3843 57 2 -2.6001068883610456e-01 6.0550982610150283e+00 2.1149662153106323e+01 6.6808441962940464e+00 0 0 0
3876 57 2 -2.6001068883610456e-01 1.4727947101138527e+01 1.7359145178974106e+01 3.2631852964972707e+00 0 0 0
3676 54 2 -2.6001068883610456e-01 8.2721847527984700e+00 1.9215621320784500e+01 -3.8308854843737930e-02 0 0 0
3855 57 2 -2.6001068883610456e-01 1.2763565333925339e+01 2.0782412843089642e+01 6.6296410985049343e+00 0 0 0
12968 191 1 5.1998931116389546e-01 1.0100783572848774e+01 2.4387871867495917e+01 5.8934393499390070e-01 1 0 1
3858 57 2 -2.6001068883610456e-01 1.3223370013883306e+01 1.7793866821530163e+01 6.6046328579867311e+00 0 0 0
12971 191 1 5.1998931116389546e-01 1.1305472704777594e+01 2.4540688155729697e+01 1.4998278952005726e+00 1 0 1
13091 192 2 -2.6001068883610456e-01 9.3956345818324793e-01 2.4625130202136823e+01 3.1510057401483436e+00 1 0 1
16627 201 6 4.0298931116389547e-01 9.7247531837653212e-01 1.6634400812412991e+01 1.8633543662002003e+00 1 -1 1
9600 141 5 -7.0631068883610459e-01 2.0046211306486601e+00 1.6419722031334707e+01 -9.0847206137089784e-02 0 0 0
3820 57 1 5.1998931116389546e-01 2.0019096273408801e+00 1.6505135640338302e+01 9.5436524394868929e+00 0 0 0
10221 150 2 -2.6001068883610456e-01 4.9246565871097339e+00 2.3691472834928305e+01 1.0032428291854107e+01 0 0 0
1266 19 2 -2.6001068883610456e-01 1.4512902801298798e+01 2.0163102804864355e+01 1.2234645755558748e+01 1 0 0
10205 150 1 4.1998931116389543e-01 9.7482172966430678e+00 2.2963433275081535e+01 1.0438810947759377e+01 0 0 0
14380 201 7 -8.2001068883610451e-01 1.4389997503807557e+00 2.2542547089056036e+01 8.2934582235089103e+00 0 -2 -4
10113 149 2 -2.6001068883610456e-01 3.8651092104783911e+00 2.0273425752197589e+01 1.3664363970233133e+01 0 0 0
3836 57 2 -2.6001068883610456e-01 6.4694360713685946e+00 1.7558350947480719e+01 9.1500850847397270e+00 0 0 0
3826 57 1 5.1998931116389546e-01 3.9112900161488771e+00 1.8562698144972448e+01 1.0006747465413632e+01 0 0 0
3854 57 2 -2.6001068883610456e-01 1.1872853779235093e+01 1.9357135102450126e+01 8.0448260554425524e+00 0 0 0
3827 57 2 -2.6001068883610456e-01 5.1543897345744254e+00 1.8656285164367453e+01 1.0753550767058917e+01 0 0 0
3835 57 1 5.1998931116389546e-01 6.4257032726642400e+00 1.8377990903347726e+01 8.0427209729537381e+00 0 0 0
1264 19 1 5.1998931116389546e-01 1.4417331587960957e+01 1.8837442021661037e+01 1.2044668584934582e+01 1 0 0
10204 150 2 -2.6001068883610456e-01 1.1111679979359760e+01 2.3015837485721445e+01 8.4418450150174120e+00 0 0 0
10228 150 1 5.1998931116389546e-01 9.6278382112721861e+00 2.2846308551004672e+01 1.1960433269503845e+01 0 0 0
1265 19 2 -2.6001068883610456e-01 1.3570871201634949e+01 1.8308597718034452e+01 1.2982205409416487e+01 1 0 0
10229 150 2 -2.6001068883610456e-01 9.6944916199664402e+00 2.4117891043190976e+01 1.2472919129437667e+01 0 0 0
10096 149 2 -2.6001068883610456e-01 1.1777855662619634e+01 2.2170747790303860e+01 1.2626866417974979e+01 0 0 0
3851 57 2 -2.6001068883610456e-01 1.0059618090619184e+01 2.0739269048900969e+01 7.8190288949799518e+00 0 0 0
3754 56 2 -2.6001068883610456e-01 1.4890798290690201e+01 2.0073956031534259e+01 7.2179335042154156e+00 0 0 0
3821 57 2 -2.6001068883610456e-01 2.3400126417763247e+00 1.6427172196196629e+01 8.2309661967666319e+00 0 0 0
10097 149 1 5.1998931116389546e-01 1.0174044423111720e+01 2.0485507265057674e+01 1.2836403755608464e+01 0 0 0
14405 201 6 4.0998931116389542e-01 2.1715511187144072e+00 2.2812743018542104e+01 9.8400108962585175e+00 3 1 0
3829 57 1 5.1998931116389546e-01 4.0057040270708750e+00 1.9132088959747382e+01 8.5567937904627769e+00 0 0 0
1258 19 1 5.1998931116389546e-01 1.3669105816288434e+01 1.7149548950611649e+01 1.0195835193343004e+01 1 0 0
10230 150 2 -2.6001068883610456e-01 8.3328131742304770e+00 2.2492496457670583e+01 1.2296343727037183e+01 0 0 0
3828 57 2 -2.6001068883610456e-01 3.1066720229161535e+00 1.9466109676667998e+01 1.0686095655369305e+01 0 0 0
10094 149 1 5.1998931116389546e-01 1.0443720467362526e+01 2.1931667650096397e+01 1.2863836780450271e+01 0 0 0
3831 57 2 -2.6001068883610456e-01 2.7538350271525696e+00 1.8876774014548278e+01 8.0146905433165898e+00 0 0 0
10206 150 3 -3.2001068883610456e-01 9.0010747017784158e+00 2.4168199173505393e+01 1.0152401014699795e+01 0 0 0
3823 57 1 5.1998931116389546e-01 3.3508107947599832e+00 1.7125005786997384e+01 1.0201551807101268e+01 0 0 0
1254 19 2 -2.6001068883610456e-01 1.1389785563927289e+01 1.7496226761578331e+01 1.2283116134357796e+01 1 0 0
3838 57 1 5.1998931116389546e-01 7.0856143588366818e+00 1.9702257258059401e+01 8.4252878752029314e+00 0 0 0
1250 19 2 -2.6001068883610456e-01 9.1880316333504908e+00 1.6774991800658878e+01 1.0926466798104711e+01 1 0 0
3825 57 2 -2.6001068883610456e-01 3.3377781878861317e+00 1.6835838294784146e+01 1.1608044336071119e+01 0 0 0
10100 149 1 5.1998931116389546e-01 8.8297633420458830e+00 1.9755477100223455e+01 1.3223447190810770e+01 0 0 0
14404 201 7 -8.2001068883610451e-01 2.2850509562123977e+00 2.2625677696192291e+01 1.0827205678701505e+01 3 1 0
1260 19 2 -2.6001068883610456e-01 1.4942857526435620e+01 1.6622346687395748e+01 1.0021232344900961e+01 1 0 0
1261 19 1 5.1998931116389546e-01 1.3724426057814636e+01 1.8601696117451162e+01 1.0630969390481017e+01 1 0 0
3839 57 2 -2.6001068883610456e-01 6.3719930671821734e+00 2.0318190247844512e+01 9.4473588123201750e+00 0 0 0
1262 19 2 -2.6001068883610456e-01 1.2399209867172086e+01 1.9147899665858539e+01 1.0699663831264859e+01 1 0 0
3942 58 2 -2.6001068883610456e-01 1.1476657428589925e+00 1.7365402930425674e+01 1.2064661818270626e+01 0 0 0
10203 150 2 -2.6001068883610456e-01 1.1758731024066483e+01 2.1667963298894648e+01 1.0091811065066993e+01 0 0 0
10099 149 2 -2.6001068883610456e-01 1.0304458197600569e+01 2.0159307080015438e+01 1.1517658574967825e+01 0 0 0
10101 149 2 -2.6001068883610456e-01 9.1255508511558858e+00 1.8356723352656537e+01 1.3265252131223406e+01 0 0 0
10227 150 2 -2.6001068883610456e-01 5.8004334300648335e+00 2.3495324731798036e+01 7.3595323238826094e+00 0 0 0
10202 150 1 5.1998931116389546e-01 1.1236575604699153e+01 2.2938898705746436e+01 9.8328253269215349e+00 0 0 0
10219 150 2 -2.6001068883610456e-01 7.0465747908685090e+00 2.2840904688542640e+01 9.9306387590253209e+00 0 0 0
10111 149 2 -2.6001068883610456e-01 6.1526648454020076e+00 2.1420733284391325e+01 1.3052431869820991e+01 0 0 0
10207 150 1 6.7998931116389549e-01 7.5720025437168026e+00 2.4062906480697560e+01 1.0068700288743125e+01 0 0 0
1259 19 2 -2.6001068883610456e-01 1.3100355907066579e+01 1.7035802888424520e+01 8.9917598695830971e+00 1 0 0
3832 57 1 5.1998931116389546e-01 4.9786072372708698e+00 1.8490438734071024e+01 7.5664250282254271e+00 0 0 0
10201 150 2 -2.6001068883610456e-01 1.3521679422416021e+01 2.3555034562308798e+01 9.6676947422290329e+00 0 0 0
10200 150 2 -2.6001068883610456e-01 1.2474010104576214e+01 2.4030309658087337e+01 1.1478762787180118e+01 0 0 0
14403 201 6 4.0998931116389542e-01 2.8731546437653006e+00 2.1836884954467546e+01 1.0954497638430357e+01 3 1 0
10191 150 2 -2.6001068883610456e-01 1.2952201186617074e+01 2.3820162171538517e+01 7.4208384795062159e+00 0 0 0
10217 150 2 -2.6001068883610456e-01 9.1056567975272582e+00 2.1772022898662389e+01 9.9994498584300988e+00 0 0 0
3830 57 2 -2.6001068883610456e-01 4.0322249304049018e+00 2.0527551514512449e+01 8.5514928191668602e+00 0 0 0
3837 57 2 -2.6001068883610456e-01 7.0810337314096676e+00 1.7655698351508853e+01 7.0394920144416782e+00 0 0 0
10102 149 2 -2.6001068883610456e-01 7.9823328845569259e+00 2.0037425449700667e+01 1.2144262131152271e+01 0 0 0
10098 149 2 -2.6001068883610456e-01 1.1354703076691274e+01 1.9902330606675804e+01 1.3458064889661348e+01 0 0 0
1251 19 2 -2.6001068883610456e-01 1.0669806417688939e+01 1.7650055212126464e+01 9.6035052499444884e+00 1 0 0
10199 150 1 5.1998931116389546e-01 1.2302989814896724e+01 2.3977867473761918e+01 1.0152434806804415e+01 0 0 0
3840 57 2 -2.6001068883610456e-01 8.3074745806789849e+00 1.9413408258980304e+01 8.9762397825121543e+00 0 0 0
1263 19 2 -2.6001068883610456e-01 1.4334573694329135e+01 1.9333854673180308e+01 9.7284333803968845e+00 1 0 0
3833 57 2 -2.6001068883610456e-01 4.5830003557874983e+00 1.7207979036924502e+01 7.3120559876208429e+00 0 0 0
10114 149 2 -2.6001068883610456e-01 5.6677418847396819e+00 1.9084942188538665e+01 1.3271607433710951e+01 0 0 0
3842 57 2 -2.6001068883610456e-01 8.0617748212049314e+00 2.1853689534337544e+01 7.4519144322294109e+00 0 0 0
3841 57 1 5.1998931116389546e-01 7.3356090207332469e+00 2.0678056137906388e+01 7.1238405568641312e+00 0 0 0
14379 201 6 4.0998931116389542e-01 1.7036892294775174e+00 2.2325396097250749e+01 7.4078782188084258e+00 0 -2 -4
1249 19 1 5.1998931116389546e-01 1.0408563461613095e+01 1.6464182266633102e+01 1.0366918599716987e+01 1 0 0
10218 150 2 -2.6001068883610456e-01 7.0579312063304815e+00 2.4628063594981171e+01 1.1225708152502675e+01 0 0 0
3849 57 2 -2.6001068883610456e-01 9.3275928662370724e+00 1.8329906245779231e+01 6.9778014394111505e+00 0 0 0
10109 149 1 5.1998931116389546e-01 5.8443760139810186e+00 2.1124373027745534e+01 1.4358334150481097e+01 0 0 0
182 3 1 6.7998931116389549e-01 1.5029184095423828e+01 2.2862252273222776e+01 1.7314470367602720e+01 0 0 0
10115 149 1 5.1998931116389546e-01 4.6771402773344057e+00 1.9169176390516512e+01 1.5585299771612785e+01 0 0 0
10110 149 2 -2.6001068883610456e-01 5.0562824360688685e+00 2.2170400462914944e+01 1.4811615131513031e+01 0 0 0
10095 149 2 -2.6001068883610456e-01 1.0156936236917604e+01 2.2424683586016990e+01 1.4092820461394263e+01 0 0 0
11538 170 2 -2.6001068883610456e-01 1.0280091375852964e+01 1.7845213867424267e+01 1.6044714593533264e+01 1 0 0
10108 149 2 -2.6001068883610456e-01 7.8155877701962728e+00 2.2324585067277265e+01 1.4641861245514123e+01 0 0 0
8493 125 2 -2.6001068883610456e-01 5.8972779780416387e+00 2.3302754040115882e+01 1.9112497523517920e+01 0 0 0
10116 149 2 -2.6001068883610456e-01 5.6855841772749054e+00 1.8522203884301010e+01 1.6352783260410884e+01 0 0 0
10119 149 2 -2.6001068883610456e-01 4.5212780953343890e+00 2.1262302969052293e+01 1.6788164523574952e+01 0 0 0
11533 170 1 5.1998931116389546e-01 1.2354589732415080e+01 1.8405943475585989e+01 1.6833040105701372e+01 1 0 0
11534 170 2 -2.6001068883610456e-01 1.2294994149890481e+01 1.9257363489868368e+01 1.5761062848981240e+01 1 0 0
10118 149 1 5.1998931116389546e-01 3.8949541009991644e+00 2.0044430408743999e+01 1.6543575794845875e+01 0 0 0
11549 170 2 -2.6001068883610456e-01 8.1193241769309932e+00 1.7150231239757982e+01 1.7101483525548506e+01 1 0 0
180 3 1 4.1998931116389543e-01 1.2615328125512667e+01 2.3052434322520135e+01 1.6808551315680376e+01 0 0 0
179 3 2 -2.6001068883610456e-01 1.2827520327007942e+01 2.3720456817349557e+01 1.9046016730924904e+01 0 0 0
8498 125 2 -2.6001068883610456e-01 3.1677307449432610e+00 2.3031318702091738e+01 1.9293573572751416e+01 0 0 0
178 3 2 -2.6001068883610456e-01 1.1916659566333028e+01 2.1876272543464825e+01 1.8473218946625906e+01 0 0 0
11537 170 2 -2.6001068883610456e-01 1.2005414664464121e+01 1.6547487395578649e+01 1.5488364881693299e+01 1 0 0
173 3 2 -2.6001068883610456e-01 9.4110937406285302e+00 2.1879310773795467e+01 1.7423432534976499e+01 0 0 0
10105 149 2 -2.6001068883610456e-01 7.5730933280301098e+00 1.8748193873603348e+01 1.5022716816379694e+01 0 0 0
8494 125 1 5.1998931116389546e-01 4.5441191907426104e+00 2.4513948155450809e+01 2.0695113709477162e+01 0 0 0
10123 149 2 -2.6001068883610456e-01 1.7821927352991593e+00 2.1184950700311951e+01 1.7093560048190991e+01 0 0 0
192 3 2 -2.6001068883610456e-01 1.1658005306417586e+01 2.2264414627638633e+01 1.6111939997191481e+01 0 0 0
8489 125 2 -2.6001068883610456e-01 5.0869487084619776e+00 2.4368988708420527e+01 1.7111695154380666e+01 0 0 0
171 3 1 5.1998931116389546e-01 9.4803782656866051e+00 2.2745895989621079e+01 1.8513544530327660e+01 0 0 0
10967 161 2 -2.6001068883610456e-01 1.4370852424793751e+01 1.7545266899412681e+01 2.1011375058717753e+01 1 0 0
193 3 2 -2.6001068883610456e-01 1.4564798601773763e+01 2.3920948063570084e+01 1.7966286817797279e+01 0 0 0
11546 170 2 -2.6001068883610456e-01 9.1131175903127808e+00 1.7885333963249622e+01 2.0427923899253059e+01 1 0 0
10120 149 2 -2.6001068883610456e-01 3.8375798267400616e+00 1.9451860629966053e+01 1.7790803632221785e+01 0 0 0
10980 161 2 -2.6001068883610456e-01 1.3095878116499557e+01 1.9581226207929536e+01 2.0802088198179710e+01 1 0 0
11560 170 1 5.1998931116389546e-01 4.5409671019723037e+00 1.6616143840619127e+01 2.0423268684380787e+01 1 0 0
10121 149 1 5.1998931116389546e-01 2.4373764595181613e+00 2.0501943063964983e+01 1.6052774062075187e+01 0 0 0
11530 170 1 5.1998931116389546e-01 1.3845156949468352e+01 1.8148082039848358e+01 1.6936051776990872e+01 1 0 0
205 3 2 -2.6001068883610456e-01 1.1732595693642162e+01 2.4325550005045677e+01 1.5065166455291854e+01 0 0 0
10107 149 2 -2.6001068883610456e-01 7.1252654802117732e+00 2.1018773125863699e+01 1.6312843918003221e+01 0 0 0
10128 149 2 -2.6001068883610456e-01 2.4421991284522129e+00 1.7848026526028882e+01 1.7133662459198934e+01 0 0 0
167 3 2 -2.6001068883610456e-01 1.1546648394322876e+01 2.2873037938059589e+01 2.0634624399591964e+01 0 0 0
11550 170 2 -2.6001068883610456e-01 7.0990014839307136e+00 1.8244222555721763e+01 1.8649020938065949e+01 1 0 0
181 3 3 -3.2001068883610456e-01 1.3779783760302612e+01 2.2256986400270513e+01 1.6795300130557102e+01 0 0 0
168 3 1 5.1998931116389546e-01 9.4974386094060552e+00 2.1835761186433636e+01 1.9708139748662990e+01 0 0 0
11558 170 2 -2.6001068883610456e-01 6.5185299905388288e+00 1.7584135471521193e+01 2.1191953261298888e+01 1 0 0
11536 170 1 5.1998931116389546e-01 1.1451553210681690e+01 1.7276899849595420e+01 1.6534152647321910e+01 1 0 0
11545 170 1 5.1998931116389546e-01 9.2855587407832445e+00 1.7530726363386790e+01 1.9101101081684526e+01 1 0 0
174 3 1 5.1998931116389546e-01 1.0525946988972802e+01 2.3795913646211961e+01 1.8345302660116044e+01 0 0 0
11561 170 2 -2.6001068883610456e-01 4.7451414418276245e+00 1.7212364532145170e+01 1.9168033142107536e+01 1 0 0
11532 170 2 -2.6001068883610456e-01 1.4201140202312736e+01 1.7948138135305324e+01 1.8250677311167586e+01 1 0 0
169 3 2 -2.6001068883610456e-01 8.1082600247062864e+00 2.1684632131096734e+01 2.0099402115997513e+01 0 0 0
172 3 2 -2.6001068883610456e-01 8.2356117136073319e+00 2.3344805595290275e+01 1.8552696590923276e+01 0 0 0
10104 149 2 -2.6001068883610456e-01 9.3541868606744423e+00 2.0115666599114018e+01 1.5471157867600143e+01 0 0 0
11542 170 1 5.1998931116389546e-01 1.0486732988488470e+01 1.6635178996700219e+01 1.8989549281292266e+01 1 0 0
11544 170 2 -2.6001068883610456e-01 1.1530885983011080e+01 1.7323029127842211e+01 1.9683505427433172e+01 1 0 0
170 3 2 -2.6001068883610456e-01 1.0021888743819472e+01 2.0578959558001948e+01 1.9435931898660520e+01 0 0 0
11531 170 2 -2.6001068883610456e-01 1.4460949880691313e+01 1.9246788264360227e+01 1.6448001058110481e+01 1 0 0
11547 170 2 -2.6001068883610456e-01 9.6724829725349348e+00 1.8565032720559952e+01 1.8306240065214613e+01 1 0 0
177 3 1 5.1998931116389546e-01 1.1980610537922532e+01 2.3177876586814207e+01 1.8149675701416943e+01 0 0 0
10127 149 1 5.1998931116389546e-01 1.1935089114373656e+00 1.8198838604034567e+01 1.6678663060187446e+01 0 0 0
11535 170 2 -2.6001068883610456e-01 1.1885080481058889e+01 1.8976171220259527e+01 1.8014221094152791e+01 1 0 0
8499 125 2 -2.6001068883610456e-01 2.1448298857768049e+00 2.4074958856390513e+01 2.0946986072855715e+01 0 0 0
164 3 2 -2.6001068883610456e-01 8.6838731295870115e+00 2.4096811744628113e+01 2.0988002272691759e+01 0 0 0
10117 149 2 -2.6001068883610456e-01 3.8501237083128164e+00 1.8161472837941020e+01 1.5125658625760742e+01 0 0 0
8512 125 2 -2.6001068883610456e-01 4.7935582591968116e+00 2.1687250172980978e+01 2.0959214838886215e+01 0 0 0
10106 149 1 5.1998931116389546e-01 7.3229822213248887e+00 2.1066032015481881e+01 1.4968614614521272e+01 0 0 0
11526 170 2 -2.6001068883610456e-01 1.4321592505485494e+01 1.6759213132258818e+01 1.4976459148026004e+01 1 0 0
11527 170 1 7.7998931116389547e-01 1.4502253332159471e+01 1.6898724752173841e+01 1.6326150749948422e+01 1 0 0
8497 125 1 5.1998931116389546e-01 3.3796844588646353e+00 2.3479882749202918e+01 2.0580883314501481e+01 0 0 0
11548 170 1 5.1998931116389546e-01 7.9059449930450905e+00 1.7112755503055162e+01 1.8495742525509296e+01 1 0 0
195 3 2 -2.6001068883610456e-01 1.4732674423961717e+01 2.1270224392482358e+01 1.8928711597527720e+01 0 0 0
10122 149 2 -2.6001068883610456e-01 2.5806358220395911e+00 2.1536232937723625e+01 1.5134525375958779e+01 0 0 0
10103 149 1 5.1998931116389546e-01 8.2025395198974351e+00 1.9928541791995428e+01 1.4641343727408913e+01 0 0 0
10124 149 1 5.1998931116389546e-01 1.3268176566998535e+00 1.9425127052618262e+01 1.5708658916246085e+01 0 0 0
13980 201 6 4.0998931116389542e-01 2.1635052842174574e+00 2.4317452599534015e+01 1.6390919334979582e+01 2 -1 -3
10125 149 2 -2.6001068883610456e-01 1.5655011031498842e+00 1.8995192978411342e+01 1.4365495913138094e+01 0 0 0
204 3 2 -2.6001068883610456e-01 1.3924319059237176e+01 2.4354382021726131e+01 1.5220634632439236e+01 0 0 0
165 3 1 5.1998931116389546e-01 1.0291037737960730e+01 2.2312747882499693e+01 2.0925651703889610e+01 0 0 0
10112 149 1 5.1998931116389546e-01 5.0555874742203333e+00 1.9843232967855766e+01 1.4261368024685632e+01 0 0 0
10981 161 2 -2.6001068883610456e-01 1.5325324762938902e+01 1.9954691601551481e+01 2.0655719508813462e+01 1 0 0
11562 170 2 -2.6001068883610456e-01 3.8547544728139340e+00 1.7519910266003453e+01 2.1278094825161109e+01 1 0 0
176 3 2 -2.6001068883610456e-01 1.0117735967696188e+01 2.4488730012129146e+01 1.7151477866105214e+01 0 0 0
203 3 1 5.1998931116389546e-01 1.2778337179193436e+01 2.4387732212748013e+01 1.6000424945249943e+01 0 0 0
8501 125 3 -3.2001068883610456e-01 2.6164821651820769e+00 2.1265203821677716e+01 2.1201355345922842e+01 0 0 0
8491 125 1 5.1998931116389546e-01 5.5352565149199924e+00 2.4588839351908138e+01 1.9429001829545800e+01 0 0 0
10954 161 2 -2.6001068883610456e-01 1.4393884113075067e+01 1.7401924301040307e+01 2.4297267812377573e+01 1 0 0
8403 124 2 -2.6001068883610456e-01 6.7570091888870873e+00 2.2444396302118342e+01 2.7154145158876958e+01 0 0 0
156 3 1 5.1998931116389546e-01 9.8894749147351373e+00 2.2983773770677171e+01 2.4305409229646063e+01 0 0 0
8457 124 2 -2.6001068883610456e-01 1.3437801549916017e+01 2.0256270108997398e+01 2.8053716368377167e+01 0 0 0
10923 161 2 -2.6001068883610456e-01 5.5750557141406833e+00 1.9006443464030390e+01 2.7231445852415327e+01 1 0 0
157 3 2 -2.6001068883610456e-01 1.1015954693679848e+01 2.2166854905190487e+01 2.4028198594860342e+01 0 0 0
8496 125 2 -2.6001068883610456e-01 5.3131337724876353e+00 2.4216811926596499e+01 2.1756606671915804e+01 0 0 0
10927 161 2 -2.6001068883610456e-01 5.5275845134967101e+00 1.7958276630297600e+01 2.4497521197276811e+01 1 0 0
10931 161 1 5.1998931116389546e-01 7.4919274092828072e+00 1.6754340522932512e+01 2.6648983575952165e+01 1 0 0
10943 161 1 5.1998931116389546e-01 1.1245650402297169e+01 1.7047281394148584e+01 2.5365433620957027e+01 1 0 0
10941 161 2 -2.6001068883610456e-01 1.0544951674241483e+01 1.6591810616742016e+01 2.3121282545059650e+01 1 0 0
161 3 2 -2.6001068883610456e-01 8.6210076904425907e+00 2.1631838703920032e+01 2.2998766520251543e+01 0 0 0
8406 124 2 -2.6001068883610456e-01 6.1971713787246143e+00 2.4691080496821172e+01 2.8564962002102448e+01 0 0 0
10925 161 1 5.1998931116389546e-01 5.1572831448924301e+00 1.7142524636085479e+01 2.5541431698497121e+01 1 0 0
10922 161 1 5.1998931116389546e-01 4.6090449288430948e+00 1.8072276834152383e+01 2.6691144413465171e+01 1 0 0
8515 125 2 -2.6001068883610456e-01 1.1842893500742908e+00 1.9401157675165301e+01 2.1381914840183136e+01 0 0 0
8394 124 2 -2.6001068883610456e-01 1.6708238101951556e+00 2.3961792405523731e+01 2.4927713514875499e+01 0 0 0
158 3 2 -2.6001068883610456e-01 9.1164047309371750e+00 2.2382861381909446e+01 2.5333876777976450e+01 0 0 0
8399 124 1 5.1998931116389546e-01 4.5478521817684374e+00 2.2038067667766516e+01 2.6689854051427847e+01 0 0 0
8523 125 1 5.1998931116389546e-01 3.9216544700585358e+00 2.2286861882359428e+01 2.3043241914904364e+01 0 0 0
8390 124 1 5.1998931116389546e-01 3.7865874587612383e+00 2.3604348204996910e+01 2.3891990125994933e+01 0 0 0
8405 124 1 5.1998931116389546e-01 5.1679352971945729e+00 2.3761106617206316e+01 2.8467749115335724e+01 0 0 0
153 3 1 5.1998931116389546e-01 1.0385707961396063e+01 2.4225544298777017e+01 2.4985361467907566e+01 0 0 0
10932 161 2 -2.6001068883610456e-01 7.2841104290663683e+00 1.7100880861620922e+01 2.7964804113090000e+01 1 0 0
10940 161 1 5.1998931116389546e-01 1.0119941524400632e+01 1.6605059289483354e+01 2.4427058835999535e+01 1 0 0
10950 161 2 -2.6001068883610456e-01 1.3075535454023347e+01 1.9987754957734236e+01 2.4032287321896348e+01 1 0 0
10939 161 2 -2.6001068883610456e-01 7.9428468893818414e+00 1.6967042504039920e+01 2.3680459927100262e+01 1 0 0
8401 124 2 -2.6001068883610456e-01 4.3099804520164584e+00 2.0997488185219609e+01 2.7586781366662620e+01 0 0 0
166 3 2 -2.6001068883610456e-01 1.0591736218341529e+01 2.1195798846406735e+01 2.1752584892815637e+01 0 0 0
10934 161 1 5.1998931116389546e-01 8.2443129174885108e+00 1.7853774720523635e+01 2.5874236020921380e+01 1 0 0
159 3 1 5.1998931116389546e-01 8.9701679478966856e+00 2.2957521752744714e+01 2.3062924605750418e+01 0 0 0
155 3 2 -2.6001068883610456e-01 1.0692042944274833e+01 2.3980131721798589e+01 2.6344604135947737e+01 0 0 0
10955 161 1 4.1998931116389543e-01 1.4495487471603504e+01 1.8386829307233473e+01 2.2145104948181231e+01 1 0 0
8393 124 1 5.1998931116389546e-01 3.0434620413661606e+00 2.3691754403983182e+01 2.5169627174178721e+01 0 0 0
10978 161 1 7.7998931116389547e-01 1.4283161777754684e+01 1.9733412321971830e+01 2.1503606477517998e+01 1 0 0
10951 161 2 -2.6001068883610456e-01 1.1573300523398043e+01 1.8937105106116515e+01 2.2790048223905352e+01 1 0 0
8397 124 2 -2.6001068883610456e-01 2.3820024552588879e+00 2.1456839548860728e+01 2.5645942956229351e+01 0 0 0
10936 161 2 -2.6001068883610456e-01 7.4287403470905016e+00 1.8903656662850810e+01 2.5766481774482202e+01 1 0 0
10947 161 2 -2.6001068883610456e-01 1.2711452595780674e+01 1.8489892930923709e+01 2.6163470453608468e+01 1 0 0
162 3 1 5.1998931116389546e-01 9.5854749231527876e+00 2.3435944912976272e+01 2.1763015872786063e+01 0 0 0
10979 161 2 -2.6001068883610456e-01 1.4296660663574258e+01 2.0792341188849107e+01 2.2338969767401373e+01 1 0 0
10946 161 1 5.1998931116389546e-01 1.1783672161503198e+01 1.8445453687819231e+01 2.5170831154620291e+01 1 0 0
8396 124 1 5.1998931116389546e-01 3.1917550433409527e+00 2.2504536076528904e+01 2.6134389411612322e+01 0 0 0
10914 161 2 -2.6001068883610456e-01 1.5957850993407370e+00 1.6536418848616883e+01 2.5737230899367969e+01 1 0 0
8392 124 2 -2.6001068883610456e-01 5.1168304356679295e+00 2.4025121024435581e+01 2.4104648482509386e+01 0 0 0
8400 124 2 -2.6001068883610456e-01 5.3200200792955199e+00 2.1381995818356238e+01 2.5736490330681807e+01 0 0 0
10945 161 2 -2.6001068883610456e-01 1.0953795706296873e+01 1.6828428281036274e+01 2.6662154672958899e+01 1 0 0
8398 124 2 -2.6001068883610456e-01 2.4584539371776191e+00 2.2875987246072075e+01 2.7170362116203496e+01 0 0 0
8514 125 2 -2.6001068883610456e-01 1.3770362894819157e+00 2.2651485723156163e+01 2.2594478713384717e+01 0 0 0
10968 161 2 -2.6001068883610456e-01 1.5279368758296199e+01 1.9729490136818317e+01 2.4043244408188798e+01 1 0 0
8524 125 2 -2.6001068883610456e-01 3.3073002862565226e+00 2.1229397015175735e+01 2.3580617818566878e+01 0 0 0
8404 124 2 -2.6001068883610456e-01 5.5927164714297168e+00 2.4028227429400228e+01 2.6247632392326022e+01 0 0 0
8325 123 1 5.1998931116389546e-01 1.4976106821456932e+01 2.3353547965863854e+01 2.8085455852479495e+01 0 0 0
8500 125 1 4.1998931116389543e-01 3.5783605874420332e+00 2.2199726900173022e+01 2.1481338475882996e+01 0 0 0
10948 161 2 -2.6001068883610456e-01 1.0821800324065974e+01 1.9432440063609725e+01 2.5508042424864048e+01 1 0 0
10924 161 2 -2.6001068883610456e-01 3.7184094792459228e+00 1.8784418672270085e+01 2.5980902741178518e+01 1 0 0
8525 125 2 -2.6001068883610456e-01 5.2819992610306654e+00 2.1970732735355416e+01 2.3240108432754585e+01 0 0 0
10952 161 1 5.1998931116389546e-01 1.3573218188050797e+01 1.7851349455025197e+01 2.3277792911451687e+01 1 0 0
163 3 2 -2.6001068883610456e-01 1.0521910515861190e+01 2.4407088155898837e+01 2.2042396059749045e+01 0 0 0
10938 161 2 -2.6001068883610456e-01 9.2239806979645262e+00 1.8756243948584284e+01 2.3904172722613435e+01 1 0 0
10949 161 1 5.1998931116389546e-01 1.2466060359299352e+01 1.8790769639118214e+01 2.3840594838789634e+01 1 0 0
10935 161 2 -2.6001068883610456e-01 9.2546587310613173e+00 1.8309167331822739e+01 2.6708803244880563e+01 1 0 0
11049 162 2 -2.6001068883610456e-01 1.6867115689243215e+00 1.9039472938887343e+01 2.6928054547626321e+01 1 0 0
8402 124 1 5.1998931116389546e-01 5.5403948503667326e+00 2.3037455647350541e+01 2.7216164671527963e+01 0 0 0
8324 123 2 -2.6001068883610456e-01 1.2875232758600845e+01 2.2588119226863043e+01 2.7087264941458361e+01 0 0 0
10916 161 1 5.1998931116389546e-01 2.8048683778864292e+00 1.6434879709242683e+01 2.7754782763858511e+01 1 0 0
160 3 2 -2.6001068883610456e-01 7.7771636341335970e+00 2.3608799706556461e+01 2.3217260673681093e+01 0 0 0
8521 125 2 -2.6001068883610456e-01 1.0036608413214023e+00 1.9315464286873052e+01 2.4028825781318389e+01 0 0 0
10937 161 1 5.1998931116389546e-01 8.9114935893772049e+00 1.7575697056266918e+01 2.4503997790937827e+01 1 0 0
8502 125 1 6.7998931116389549e-01 1.3031167965058803e+00 2.1693870397937005e+01 2.1584274642146198e+01 0 0 0
8332 123 2 -2.6001068883610456e-01 1.4441030404158587e+01 2.2216005617468255e+01 2.5030089489548345e+01 0 0 0
10919 161 1 5.1998931116389546e-01 3.8648861300108268e+00 1.7528934348256598e+01 2.7895707931143527e+01 1 0 0
154 3 2 -2.6001068883610456e-01 1.1586829270304081e+01 2.4562162835804727e+01 2.4372305770173355e+01 0 0 0
10953 161 2 -2.6001068883610456e-01 1.2820670284226177e+01 1.6810300923166398e+01 2.2598249665971341e+01 1 0 0
10913 161 1 5.1998931116389546e-01 1.4487521948550406e+00 1.6732482238881278e+01 2.7130232602907807e+01 1 0 0
8407 124 2 -2.6001068883610456e-01 4.0176173974330744e+00 2.4450128366045369e+01 2.8155563972293542e+01 0 0 0
8322 123 1 5.1998931116389546e-01 1.3623641940945657e+01 2.2667954532637999e+01 2.8281371796753525e+01 0 0 0
8331 123 1 5.1998931116389546e-01 1.5267866283942853e+01 2.3306016881470690e+01 2.5410841188759047e+01 0 0 0
8391 124 2 -2.6001068883610456e-01 3.2156348172467397e+00 2.4648904821980043e+01 2.3205665168915914e+01 0 0 0
1533 23 2 -2.6001068883610456e-01 3.3377159022904226e+00 1.8008865079973631e+01 3.1146220911087266e+01 0 0 0
8445 124 2 -2.6001068883610456e-01 1.3929661644901097e+01 2.2314345900388620e+01 3.2789096664302981e+01 0 0 0
8416 124 2 -2.6001068883610456e-01 8.0320947443625688e+00 2.2792395831014360e+01 2.9297456510274266e+01 0 0 0
8444 124 2 -2.6001068883610456e-01 1.2775303800925247e+01 1.9526819103119585e+01 3.0110798370320872e+01 0 0 0
1535 23 1 5.1998931116389546e-01 2.0646393167969177e+00 1.8399825167223895e+01 3.2942756572579015e+01 0 0 0
1956 29 3 -3.2001068883610456e-01 1.4777359501873677e+01 1.9472111823273330e+01 3.4001626297266576e+01 0 0 0
8423 124 1 5.1998931116389546e-01 9.6983297706767537e+00 2.0406814916215414e+01 3.0059808491064238e+01 0 0 0
8408 124 1 5.1998931116389546e-01 4.9451853456891222e+00 2.2948985131352799e+01 2.9679670562583429e+01 0 0 0
1526 23 1 5.1998931116389546e-01 5.0513764027388257e+00 1.6891181139457210e+01 3.3236296699415441e+01 0 0 0
15945 201 6 4.0998931116389542e-01 8.2744176416110307e+00 2.3180119796846292e+01 3.4591548993609202e+01 3 0 5
8450 124 2 -2.6001068883610456e-01 1.4672216159966625e+01 2.2993128568607311e+01 3.5302776581536591e+01 0 0 0
1557 23 2 -2.6001068883610456e-01 3.2393111075015804e+00 2.2800693090986876e+01 3.3311067783820668e+01 0 0 0
10920 161 2 -2.6001068883610456e-01 4.8260105133219708e+00 1.6973030842257806e+01 2.8746392321807907e+01 1 0 0
8419 124 2 -2.6001068883610456e-01 8.9417430121036805e+00 2.2777086421923034e+01 3.2181031543104801e+01 0 0 0
16546 201 8 -2.0911068883610456e-01 1.1395655520228267e+01 2.3403024197827019e+01 3.5541837248397755e+01 0 0 0
8418 124 2 -2.6001068883610456e-01 7.1771459270449016e+00 2.1651903674994792e+01 3.2690220046568548e+01 0 0 0
8427 124 2 -2.6001068883610456e-01 1.0136972648305200e+01 2.2836436756935527e+01 2.9991582555593979e+01 0 0 0
1521 23 2 -2.6001068883610456e-01 6.1506704433150112e+00 1.7576855492055540e+01 3.0563670864865770e+01 0 0 0
1532 23 1 5.1998931116389546e-01 3.4423905090930496e+00 1.8695608299109022e+01 3.2306136865241577e+01 0 0 0
15451 201 7 -8.2001068883610451e-01 1.4713988632729162e+01 1.6875320079151432e+01 2.8690434872399585e+01 0 2 -3
8411 124 1 5.1998931116389546e-01 5.9917227397212844e+00 2.2019122326498771e+01 3.0216173171356299e+01 0 0 0
1531 23 2 -2.6001068883610456e-01 4.6062811634216780e+00 1.8902902232870900e+01 3.4369668978507519e+01 0 0 0
8422 124 2 -2.6001068883610456e-01 9.1197447157144520e+00 2.0122598645063309e+01 3.2327548316853544e+01 0 0 0
1950 29 2 -2.6001068883610456e-01 9.5416435694372144e+00 1.6431503421401136e+01 3.5734700922388321e+01 0 0 0
1546 23 1 6.7998931116389549e-01 2.5025571133360351e+00 2.3226114424674790e+01 3.4402709432702146e+01 0 0 0
1530 23 2 -2.6001068883610456e-01 5.8553544272875460e+00 1.9051517370462044e+01 3.2676922456973713e+01 0 0 0
8421 124 2 -2.6001068883610456e-01 7.5596939570467896e+00 1.9719442406700509e+01 3.0941275444963043e+01 0 0 0
8429 124 1 5.1998931116389546e-01 1.1956852410437760e+01 2.1561923748040652e+01 3.0786528555721361e+01 0 0 0
8410 124 2 -2.6001068883610456e-01 3.7697024150987386e+00 2.2160801085279271e+01 2.9599636183205117e+01 0 0 0
1529 23 1 5.1998931116389546e-01 4.6910900816508700e+00 1.8373507662295754e+01 3.3124330565760872e+01 0 0 0
8414 124 1 5.1998931116389546e-01 7.2585427456047080e+00 2.2815941422744253e+01 3.0478638670002056e+01 0 0 0
1539 23 2 -2.6001068883610456e-01 2.6620425074346197e+00 1.8242030722023848e+01 3.5301260591114918e+01 0 0 0
1518 23 2 -2.6001068883610456e-01 7.8622298710938239e+00 1.7663128843140626e+01 3.2437632757662392e+01 0 0 0
1536 23 2 -2.6001068883610456e-01 1.8188540978026158e+00 1.7069523615950729e+01 3.3018250250041213e+01 0 0 0
1560 23 2 -2.6001068883610456e-01 5.5140983129153218e+00 2.3829453397983201e+01 3.3566330246609624e+01 0 0 0
8433 124 3 -3.2001068883610456e-01 1.4259545701753201e+01 2.0825903479679788e+01 3.1184298131658036e+01 0 0 0
1534 23 2 -2.6001068883610456e-01 3.4854125966274507e+00 1.9974332324788900e+01 3.1867326466081245e+01 0 0 0
8430 124 2 -2.6001068883610456e-01 1.1638747155758445e+01 2.0932958052623182e+01 3.2011576415433488e+01 0 0 0
8426 124 1 5.1998931116389546e-01 1.0695796431166180e+01 2.1582237397576336e+01 2.9871174560831832e+01 0 0 0
8425 124 2 -2.6001068883610456e-01 1.0397090612432748e+01 1.9292042054508808e+01 3.0549724891160924e+01 0 0 0
8456 124 2 -2.6001068883610456e-01 1.5137353070176262e+01 2.1112212390899096e+01 2.9055421008828450e+01 0 0 0
8413 124 2 -2.6001068883610456e-01 5.5108236161179889e+00 2.1371266808710164e+01 3.1379270021408939e+01 0 0 0
8412 124 2 -2.6001068883610456e-01 6.1996715252790073e+00 2.0954704673569854e+01 2.9373176042190792e+01 0 0 0
1965 29 2 -2.6001068883610456e-01 1.3291442718894144e+01 1.7770159905658957e+01 3.4048323828473791e+01 0 0 0
1538 23 1 5.1998931116389546e-01 1.8518778088326686e+00 1.8925158785973789e+01 3.4346125516853377e+01 0 0 0
8438 124 1 1.6598931116389545e-01 1.5223888692120163e+01 2.4154449445732741e+01 3.4869220993414238e+01 0 0 0
8409 124 2 -2.6001068883610456e-01 4.6138320177013163e+00 2.3938996133388287e+01 3.0622443934048576e+01 0 0 0
8455 124 1 5.1998931116389546e-01 1.3779862003102419e+01 2.1275131835611550e+01 2.8897871401043247e+01 0 0 0
1545 23 3 -3.2001068883610456e-01 1.2063945835481729e+00 2.2743154124461096e+01 3.4463799430392605e+01 0 0 0
1542 23 2 -2.6001068883610456e-01 3.3015053829370204e+00 2.0707802493070201e+01 3.4148239390523358e+01 0 0 0
8431 124 2 -2.6001068883610456e-01 1.2222040515263162e+01 2.2870622930394447e+01 3.1216153701098612e+01 0 0 0
8417 124 1 5.1998931116389546e-01 7.9945411142913674e+00 2.1950658140688713e+01 3.1605329777116030e+01 0 0 0
8420 124 1 5.1998931116389546e-01 8.6031624986225310e+00 2.0567400333259712e+01 3.1188045535528641e+01 0 0 0
1541 23 1 5.1998931116389546e-01 2.0086396171646181e+00 2.0438870031024493e+01 3.4632832234765011e+01 0 0 0
11036 162 2 -2.6001068883610456e-01 1.2323722330909792e+00 1.8093767154020799e+01 2.9532342363494557e+01 1 0 0
1954 29 1 6.7998931116389549e-01 1.3031342884576503e+01 1.8430868956950555e+01 3.5251672111895516e+01 0 0 0
1955 29 1 4.1998931116389543e-01 1.4041302431241187e+01 1.9616925217792691e+01 3.5205823920556398e+01 0 0 0
15450 201 6 4.0998931116389542e-01 1.5071964249251451e+01 1.7787698602366284e+01 2.8921487350832592e+01 0 2 -3
8415 124 2 -2.6001068883610456e-01 7.0465653957223564e+00 2.4062869684305728e+01 3.1005324816784892e+01 0 0 0
1953 29 3 -3.2001068883610456e-01 1.1621453735765789e+01 1.8725745888232105e+01 3.4994737645492265e+01 0 0 0
8432 124 1 4.1998931116389543e-01 1.3183425353283303e+01 2.0858997898008290e+01 3.0260863722337305e+01 0 0 0
1517 23 1 5.1998931116389546e-01 7.9892198038164803e+00 1.6587564734661207e+01 3.1614909178683966e+01 0 0 0
8434 124 1 6.7998931116389549e-01 1.4728812911924331e+01 2.2070575603760805e+01 3.1722170941548899e+01 0 0 0
1964 29 2 -2.6001068883610456e-01 9.6311768338661512e+00 1.8493964296553457e+01 3.5320573055200342e+01 0 0 0
8446 124 2 -2.6001068883610456e-01 1.4522864260650776e+01 2.3083619359890083e+01 3.0829313441635112e+01 0 0 0
15946 201 7 -8.2001068883610451e-01 8.8207616429638112e+00 2.3240890443716637e+01 3.5409853887083230e+01 3 0 5
1519 23 2 -2.6001068883610456e-01 8.7517145322816727e+00 1.7085096621627745e+01 3.0551665429986940e+01 0 0 0
1558 23 2 -2.6001068883610456e-01 3.1560701314671333e+00 2.2900957385702082e+01 3.5579499699778971e+01 0 0 0
1527 23 2 -2.6001068883610456e-01 6.0117148703790706e+00 1.6873825638469544e+01 3.4297683066215590e+01 0 0 0
1967 29 2 -2.6001068883610456e-01 1.3233607088711953e+01 2.0753527785907607e+01 3.4997557845625217e+01 0 0 0
1556 23 2 -2.6001068883610456e-01 1.0009586016467389e+00 2.1273270424969528e+01 3.2613293817460686e+01 0 0 0
8323 123 2 -2.6001068883610456e-01 1.2820212413690866e+01 2.3405802574136921e+01 2.9167167615230824e+01 0 0 0
1537 23 2 -2.6001068883610456e-01 1.0985393336613101e+00 1.8861342105063706e+01 3.2095405810528433e+01 0 0 0
16545 201 6 4.0298931116389547e-01 1.0614511192469958e+01 2.2884134369305425e+01 3.5807792500363661e+01 0 0 0
1970 29 2 -2.6001068883610456e-01 1.5053448725056546e+01 1.8099544985044616e+01 3.1891956156520827e+01 0 0 0
8424 124 2 -2.6001068883610456e-01 9.0826374314625582e+00 2.0095192704803026e+01 2.8813284049026798e+01 0 0 0
1544 23 1 4.1998931116389543e-01 1.0292755802445137e+00 2.1372271203649600e+01 3.4021692857341108e+01 0 0 0
10921 161 2 -2.6001068883610456e-01 3.3618202867607665e+00 1.8656437074409585e+01 2.8646112609330800e+01 1 0 0
16547 201 6 4.0298931116389547e-01 1.0832128680166328e+01 2.4160063937308440e+01 3.5238302721634341e+01 0 0 0
15452 201 6 4.0998931116389542e-01 1.3790635325218913e+01 1.7137648913051038e+01 2.8582665596504189e+01 0 2 -3
15947 201 6 4.0998931116389542e-01 8.2908691702773059e+00 2.4062883785944940e+01 3.5715593701376164e+01 3 0 5
8428 124 2 -2.6001068883610456e-01 1.1119613339203282e+01 2.1473699579496394e+01 2.8602061297322216e+01 0 0 0
16410 201 8 -2.0911068883610456e-01 1.4440069464692483e+01 2.2200532049635314e+01 3.9426682979667831e+01 -1 0 0
1856 28 2 -2.6001068883610456e-01 6.6159353629362787e+00 2.2703310744163538e+01 3.9712026342234594e+01 0 0 0
1855 28 2 -2.6001068883610456e-01 7.4018927545685536e+00 2.0641261954146344e+01 4.0129109558559328e+01 0 0 0
16409 201 6 4.0298931116389547e-01 1.4498697038738733e+01 2.2513833725209885e+01 4.0373492727844891e+01 -1 0 0
1845 28 1 5.1998931116389546e-01 8.0396208192854335e+00 1.8753532146412802e+01 3.8027943443068700e+01 0 0 0
1865 28 2 -2.6001068883610456e-01 4.4089298159620069e+00 2.3263258844020953e+01 3.8252940401186159e+01 0 0 0
1858 28 2 -2.6001068883610456e-01 5.2925669308808185e+00 1.9445071839511030e+01 3.9425659441078345e+01 0 0 0
1977 29 2 -2.6001068883610456e-01 1.0356176880002771e+01 2.0527104076989126e+01 3.6634353970966465e+01 0 0 0
1543 23 2 -2.6001068883610456e-01 1.9851044855278137e+00 2.0577601118170843e+01 3.5978541078232865e+01 0 0 0
1860 28 1 5.1998931116389546e-01 3.8804594517287745e+00 2.1134978366071088e+01 3.8794811901522920e+01 0 0 0
1843 28 2 -2.6001068883610456e-01 9.4344074878925142e+00 2.0491671535227926e+01 3.8780137885548527e+01 0 0 0
1854 28 1 5.1998931116389546e-01 6.5414332823524353e+00 2.1318862538859218e+01 3.9310113111768622e+01 0 0 0
1973 29 2 -2.6001068883610456e-01 1.4129850844180892e+01 2.0973054561329750e+01 3.7070406181245545e+01 0 0 0
1866 28 1 5.1998931116389546e-01 3.1068502180082689e+00 2.3228409216722465e+01 4.0200091062111802e+01 0 0 0
1861 28 2 -2.6001068883610456e-01 4.0968031648582803e+00 2.0774929198699830e+01 3.7501151809045687e+01 0 0 0
1849 28 2 -2.6001068883610456e-01 6.0624291744287708e+00 1.9243184372758261e+01 3.6925259981279389e+01 0 0 0
1638 25 1 5.1998931116389546e-01 9.5640919754803821e+00 1.6538158157355078e+01 4.2363976878040006e+01 0 0 0
1640 25 2 -2.6001068883610456e-01 8.3446469965622434e+00 1.7077275477577810e+01 4.1928632719971013e+01 0 0 0
1857 28 1 5.1998931116389546e-01 5.1122935820438427e+00 2.0769199519594125e+01 3.9623646774911151e+01 0 0 0
1851 28 1 5.1998931116389546e-01 6.9964491444731491e+00 2.1185955832306298e+01 3.7889633221283020e+01 0 0 0
1869 28 1 5.1998931116389546e-01 2.0613162216973135e+00 2.2510720942857219e+01 4.1128549268696879e+01 0 0 0
1844 28 2 -2.6001068883610456e-01 1.0039574925248084e+01 1.8402037434943242e+01 3.9431341209375745e+01 0 0 0
1976 29 2 -2.6001068883610456e-01 1.1833140499640448e+01 1.9387674365757203e+01 3.7862090304467010e+01 0 0 0
1846 28 2 -2.6001068883610456e-01 7.4195052528199232e+00 1.8435961830751609e+01 3.9268308935963830e+01 0 0 0
1871 28 2 -2.6001068883610456e-01 2.2938460975086108e+00 2.1154212484308520e+01 4.1220685704628444e+01 0 0 0
1859 28 2 -2.6001068883610456e-01 4.7750660497741979e+00 2.0967959018398886e+01 4.0945748930851408e+01 0 0 0
1847 28 2 -2.6001068883610456e-01 8.1401513116656670e+00 1.7560546476124337e+01 3.7332044451798403e+01 0 0 0
10554 155 5 -7.0631068883610459e-01 1.4934282849959834e+01 2.3507917575464798e+01 4.1713962574845169e+01 0 0 0
1852 28 2 -2.6001068883610456e-01 6.0393997599485933e+00 2.1726459413463530e+01 3.7048525556091015e+01 0 0 0
1974 29 2 -2.6001068883610456e-01 1.5219806951615285e+01 1.8978106072530508e+01 3.7397245768543513e+01 0 0 0
1764 26 2 -2.6001068883610456e-01 1.2506449142504929e+01 2.2380221754331348e+01 4.2279380728619550e+01 0 0 0
1868 28 2 -2.6001068883610456e-01 4.1917765653173227e+00 2.3252720973198297e+01 4.1082358413378721e+01 0 0 0
1863 28 1 5.1998931116389546e-01 3.3710058783105703e+00 2.2560300985382852e+01 3.8879687803460648e+01 0 0 0
1747 26 2 -2.6001068883610456e-01 8.4619051435950290e+00 1.9554986787267403e+01 4.1820359286869952e+01 0 0 0
1766 26 2 -2.6001068883610456e-01 9.4623918120364419e+00 2.2936825829624528e+01 4.0978103132757418e+01 0 0 0
1772 26 2 -2.6001068883610456e-01 1.1251318475135779e+01 1.8125856655600245e+01 4.2245341884630307e+01 0 0 0
1862 28 2 -2.6001068883610456e-01 2.7894584247800269e+00 2.0253735333214202e+01 3.9118723221862908e+01 0 0 0
8996 132 2 -2.6001068883610456e-01 7.1053624155388873e+00 2.4471304305564995e+01 4.1905518740914417e+01 0 0 0
1848 28 1 5.1998931116389546e-01 7.3126440704532225e+00 1.9774030901991932e+01 3.7240453775963360e+01 0 0 0
1754 26 1 1.6598931116389545e-01 1.0833846533353542e+01 2.3210233329065666e+01 4.0896698853054708e+01 0 0 0
1755 26 4 1.4738893111638955e+00 1.1031592781055741e+01 2.4556252432024721e+01 3.9630469349359899e+01 0 0 0
1743 26 2 -2.6001068883610456e-01 6.2903602101732030e+00 1.8906831396863485e+01 4.1803628587853147e+01 0 0 0
8442 124 5 -7.0631068883610459e-01 1.5316919977118172e+01 2.4125683942020963e+01 3.7914380983681724e+01 0 0 0
1870 28 2 -2.6001068883610456e-01 2.4030762569983284e+00 2.3040708380540110e+01 4.2356286697322595e+01 0 0 0
1842 28 1 5.1998931116389546e-01 9.5318854814616092e+00 1.9153589893014288e+01 3.8357175855666995e+01 0 0 0
1975 29 1 5.1998931116389546e-01 1.0618418584993325e+01 1.9232284927960137e+01 3.7248938112474647e+01 0 0 0
1767 26 2 -2.6001068883610456e-01 1.1643363666461980e+01 2.2255611574606494e+01 4.0270569517024413e+01 0 0 0
1850 28 2 -2.6001068883610456e-01 7.9290099505620173e+00 1.9982014701479105e+01 3.6018228465053596e+01 0 0 0
16411 201 6 4.0298931116389547e-01 1.4343159443344430e+01 2.3065180942292134e+01 3.8972346362162156e+01 -1 0 0
1853 28 2 -2.6001068883610456e-01 8.1557460981810319e+00 2.1875686277605293e+01 3.7748143740441606e+01 0 0 0
1757 26 5 -7.0631068883610459e-01 1.1585790406082994e+01 2.3934328335153531e+01 3.8150392410716201e+01 0 0 0
1864 28 2 -2.6001068883610456e-01 2.2355437270665273e+00 2.2589142778359712e+01 3.8087974734412789e+01 0 0 0
1947 29 2 -2.6001068883610456e-01 1.1767534232986790e+01 1.6892749002776227e+01 3.8346731001269468e+01 0 0 0
1765 26 2 -2.6001068883610456e-01 1.1684936271273868e+01 2.4450947698994899e+01 4.2790269729601150e+01 0 0 0
1949 29 1 5.1998931116389546e-01 1.0798470963635202e+01 1.6737957897305847e+01 3.6245830598749357e+01 0 0 0
1952 29 1 4.1998931116389543e-01 1.0770273372948960e+01 1.8267992459255684e+01 3.6065004159553084e+01 0 0 0
1963 29 1 7.7998931116389547e-01 1.4910945576903321e+01 2.0010040808225035e+01 3.6418169656805361e+01 0 0 0
1753 26 1 6.7998931116389549e-01 1.1378248127309082e+01 2.3180926685901202e+01 4.2370698169066614e+01 0 0 0
16412 201 6 4.0298931116389547e-01 1.5405845402995812e+01 2.2021818949798789e+01 3.9180478458455482e+01 -1 0 0
1761 26 2 -2.6001068883610456e-01 1.0571660162710556e+01 2.0490150591841044e+01 4.2319781483875154e+01 0 0 0
1966 29 2 -2.6001068883610456e-01 1.3260338965318880e+01 1.7573999590577820e+01 3.6354387051501170e+01 0 0 0
1867 28 2 -2.6001068883610456e-01 2.7509012198180187e+00 2.4590519869077927e+01 3.9957039530376683e+01 0 0 0
16548 201 6 4.0298931116389547e-01 1.1618922208888302e+01 2.3835001045459180e+01 3.6373845466445388e+01 0 0 0
1742 26 1 5.1998931116389546e-01 6.7450091177959370e+00 1.9026396720089306e+01 4.3102699393437923e+01 0 0 0
1746 26 2 -2.6001068883610456e-01 8.1762399554567651e+00 2.0821350766769665e+01 4.3718591492937534e+01 0 0 0
8949 132 2 -2.6001068883610456e-01 1.2265353430697486e+01 1.8395360167598948e+01 5.0034974524242031e+01 0 0 0
1737 26 2 -2.6001068883610456e-01 7.2044641176837789e+00 2.0032230387070300e+01 4.5623176707973883e+01 0 0 0
8938 132 2 -2.6001068883610456e-01 1.4684656303175988e+01 2.0103094307856598e+01 4.6940469960804975e+01 0 0 0
8965 132 2 -2.6001068883610456e-01 9.3035137460772876e+00 2.2224961215964498e+01 4.8684674617592307e+01 0 0 0
1732 26 2 -2.6001068883610456e-01 3.6373240021392887e+00 1.7474253891032333e+01 4.7351733077778007e+01 0 0 0
1725 26 2 -2.6001068883610456e-01 1.9063374860004336e+00 2.1628277428622585e+01 4.7467333126523904e+01 0 0 0
1721 26 1 5.1998931116389546e-01 2.7596572143307068e+00 2.0235586688248102e+01 4.9228792559760194e+01 0 0 0
1718 26 1 5.1998931116389546e-01 1.5309715734523022e+00 1.9507592072995319e+01 4.9673854832134552e+01 0 0 0
1730 26 1 5.1998931116389546e-01 3.8725637080993014e+00 1.8435795698237580e+01 4.6409864014304034e+01 0 0 0
3552 53 2 -2.6001068883610456e-01 1.4899809142364013e+01 2.2748152879937720e+01 4.9991305432976638e+01 0 0 -1
1748 26 1 4.1998931116389543e-01 9.4823945232219735e+00 1.8762128069204667e+01 4.3876283222665904e+01 0 0 0
8941 132 2 -2.6001068883610456e-01 1.2552676074274942e+01 1.8859913048856630e+01 4.5861155348987801e+01 0 0 0
1763 26 2 -2.6001068883610456e-01 9.9720098330165108e+00 2.1789813006504637e+01 4.5228652519142933e+01 0 0 0
1724 26 1 5.1998931116389546e-01 2.8561424515267597e+00 2.0666459705287522e+01 4.7754685800855555e+01 0 0 0
1727 26 1 5.1998931116389546e-01 2.8596854463903565e+00 1.9549434201812076e+01 4.6612110258240030e+01 0 0 0
1745 26 1 5.1998931116389546e-01 8.2226949886875360e+00 1.9535468823569992e+01 4.3149238178139342e+01 0 0 0
8999 132 2 -2.6001068883610456e-01 4.1269571705410639e+00 2.3306724211623205e+01 4.5506731859067969e+01 0 0 0
1735 26 2 -2.6001068883610456e-01 5.6847343675290736e+00 1.9296575719473495e+01 4.7637279672685061e+01 0 0 0
8948 132 1 5.1998931116389546e-01 1.2226201040645918e+01 1.8334875064691122e+01 4.8655799999101461e+01 0 0 0
1739 26 1 5.1998931116389546e-01 5.6834865433640172e+00 1.9864493214740424e+01 4.3857544500212249e+01 0 0 0
3561 53 2 -2.6001068883610456e-01 1.3285890525123598e+01 2.3636658877768927e+01 4.8669432236720532e+01 0 0 -1
1738 26 2 -2.6001068883610456e-01 5.1805488292878277e+00 2.0995184643410155e+01 4.5643953536455712e+01 0 0 0
1733 26 1 5.1998931116389546e-01 5.3959500336644872e+00 1.8825728966530374e+01 4.6384625820415849e+01 0 0 0
8945 132 1 5.1998931116389546e-01 1.3182226678483033e+01 1.7295561178703316e+01 4.8175603614044682e+01 0 0 0
1749 26 3 -3.2001068883610456e-01 1.0427417372197130e+01 1.9717884910077888e+01 4.4397687195054118e+01 0 0 0
8976 132 2 -2.6001068883610456e-01 7.4573901707116468e+00 2.3660828021672330e+01 4.7986444045080418e+01 0 0 0
8950 132 2 -2.6001068883610456e-01 1.2716060977917921e+01 1.9517227405537913e+01 4.8086382929979635e+01 0 0 0
8936 132 1 5.1998931116389546e-01 1.4896190526171148e+01 1.9163859011179163e+01 4.5929041190470315e+01 0 0 0
1731 26 2 -2.6001068883610456e-01 3.5013751809771141e+00 1.7836509327229638e+01 4.5199171846877199e+01 0 0 0
8963 132 1 5.1998931116389546e-01 8.5528094859079573e+00 2.1126805663634901e+01 4.9218531571052182e+01 0 0 0
8961 132 2 -2.6001068883610456e-01 1.0644465569680163e+01 2.0750940219768701e+01 5.0128788119020008e+01 0 0 0
1728 26 2 -2.6001068883610456e-01 2.8060314420696941e+00 2.0193764864194804e+01 4.5418174829248393e+01 0 0 0
1736 26 1 5.1998931116389546e-01 5.8543859812935333e+00 1.9898093571523262e+01 4.5367887219546077e+01 0 0 0
8998 132 2 -2.6001068883610456e-01 4.7089152956736982e+00 2.4263170252534440e+01 4.3557490399222814e+01 0 0 0
1770 26 2 -2.6001068883610456e-01 1.3164810162272671e+01 2.3175021321981411e+01 4.4334452214781436e+01 0 0 0
1768 26 2 -2.6001068883610456e-01 1.1382160238721326e+01 2.3736015469297019e+01 4.5629921809943191e+01 0 0 0
1750 26 1 6.7998931116389549e-01 1.1092019567455893e+01 2.0608036157790796e+01 4.3579454898800968e+01 0 0 0
1722 26 2 -2.6001068883610456e-01 3.0308727606003067e+00 2.1309472607775064e+01 5.0068128859858000e+01 0 0 0
8954 132 1 5.1998931116389546e-01 9.6512839609151442e+00 1.7944850521771574e+01 4.9337904344172394e+01 0 0 0
8952 132 2 -2.6001068883610456e-01 1.0308330423692595e+01 1.9431209137614044e+01 4.7631417398225494e+01 0 0 0
1734 26 2 -2.6001068883610456e-01 6.1540498118241143e+00 1.7636098964500999e+01 4.6387651484513604e+01 0 0 0
8964 132 2 -2.6001068883610456e-01 8.2285008804189186e+00 2.0276699889120906e+01 4.8169211728662184e+01 0 0 0
1720 26 2 -2.6001068883610456e-01 1.7233665407339076e+00 1.8256383822173344e+01 4.9224920438752932e+01 0 0 0
1773 26 2 -2.6001068883610456e-01 1.1072580567698283e+01 1.7138106920693456e+01 4.4211596741420351e+01 0 0 0
8968 132 2 -2.6001068883610456e-01 6.3705842110662019e+00 2.2008205749692738e+01 4.8631557691438829e+01 0 0 0
1723 26 2 -2.6001068883610456e-01 3.7340146278882722e+00 1.9326797277588724e+01 4.9520216388802098e+01 0 0 0
1760 26 2 -2.6001068883610456e-01 9.0063579215795588e+00 1.8165923197834317e+01 4.4984116746492546e+01 0 0 0
1769 26 2 -2.6001068883610456e-01 1.2517517719418310e+01 2.1894870857018994e+01 4.6133742829942975e+01 0 0 0
8951 132 1 5.1998931116389546e-01 1.0727528144883820e+01 1.8215638647624026e+01 4.8218501970793909e+01 0 0 0
1759 26 1 7.7998931116389547e-01 1.2077517803645643e+01 2.2723089676487259e+01 4.5028482175163795e+01 0 0 0
8993 132 2 -2.6001068883610456e-01 6.3959430983665406e+00 2.3442588443260469e+01 4.6048854344105102e+01 0 0 0
8953 132 2 -2.6001068883610456e-01 1.0593426834388099e+01 1.7249016015974572e+01 4.7131338116261318e+01 0 0 0
1726 26 2 -2.6001068883610456e-01 4.1022304117996882e+00 2.1221001033057675e+01 4.7676725038196047e+01 0 0 0
1751 26 1 4.1998931116389543e-01 1.0959937158365598e+01 2.1924476513864427e+01 4.4272363420318371e+01 0 0 0
8967 132 2 -2.6001068883610456e-01 6.4866058293627553e+00 2.0549689123172463e+01 5.0216850513892055e+01 0 0 0
8942 132 1 5.1998931116389546e-01 1.3637717115766574e+01 1.6961007781570164e+01 4.6701966254496377e+01 0 0 0
8956 132 2 -2.6001068883610456e-01 9.6778912955462619e+00 1.6567608341493688e+01 4.9790287289447164e+01 0 0 0
10852 160 2 -2.6001068883610456e-01 6.1888056377587342e+00 1.6439425414081573e+01 4.9429230141014848e+01 1 0 0
8955 132 2 -2.6001068883610456e-01 8.4705557124634865e+00 1.8024179957124144e+01 4.8538801606975056e+01 0 0 0
8939 132 1 5.1998931116389546e-01 1.3751430534885024e+01 1.8225051213051454e+01 4.5779706453067405e+01 0 0 0
8946 132 2 -2.6001068883610456e-01 1.4303075136603802e+01 1.7373828343835562e+01 4.8933590184640920e+01 0 0 0
8937 132 2 -2.6001068883610456e-01 1.5032535739107010e+01 1.9863481956623769e+01 4.4731954344842158e+01 0 0 0
8940 132 2 -2.6001068883610456e-01 1.3831199097820834e+01 1.7846759083147393e+01 4.4401056806660783e+01 0 0 0
8960 132 1 5.1998931116389546e-01 9.3148522953778254e+00 2.0396799984678960e+01 5.0324954235188379e+01 0 0 0
8966 132 1 5.1998931116389546e-01 7.1561696527313030e+00 2.1642975423455393e+01 4.9759254717538390e+01 0 0 0
1729 26 2 -2.6001068883610456e-01 1.6521060874938573e+00 1.8839032931167036e+01 4.6694686634676913e+01 0 0 0
1744 26 2 -2.6001068883610456e-01 6.6049369166657401e+00 1.7719030844827056e+01 4.3540380379081974e+01 0 0 0
1741 26 2 -2.6001068883610456e-01 4.3494737138569768e+00 1.9459831885203908e+01 4.3470504820048056e+01 0 0 0
1762 26 2 -2.6001068883610456e-01 1.2437157969822080e+01 2.0164564481872947e+01 4.3464687468573281e+01 0 0 0
1752 26 3 -3.2001068883610456e-01 1.0359188547793506e+01 2.2712264377143995e+01 4.3270717901387279e+01 0 0 0
1740 26 2 -2.6001068883610456e-01 5.6421291519522878e+00 2.1194858901605311e+01 4.3343353284567321e+01 0 0 0
8989 132 1 7.7998931116389547e-01 4.6666147504086899e+00 2.4404045917452329e+01 4.4887430429217503e+01 0 0 0
8975 132 1 5.1998931116389546e-01 7.7378821458577374e+00 2.4621106266109464e+01 4.9022887223830089e+01 0 0 0
8981 132 1 4.1998931116389543e-01 6.0209125124976746e+00 2.4677819015844573e+01 4.5465499886530594e+01 0 0 0
1771 26 1 5.1998931116389546e-01 1.0308113551074559e+01 1.7665713115709824e+01 4.3151262195563930e+01 0 0 0
10865 160 2 -2.6001068883610456e-01 6.9510295219016012e+00 1.8004354396588234e+01 5.3452713691689532e+01 1 0 0
12970 191 2 -2.6001068883610456e-01 1.0639802508257157e+01 2.4091075877064810e+01 5.7507441137768069e+01 1 0 0
10870 160 2 -2.6001068883610456e-01 3.1766448203498880e+00 1.7642903008513318e+01 5.5384478203980031e+01 1 0 0
3550 53 2 -2.6001068883610456e-01 1.3850233313272582e+01 2.0835961814308376e+01 5.0518328206647496e+01 0 0 -1
3549 53 2 -2.6001068883610456e-01 1.2224587909683942e+01 2.2263189285346126e+01 5.0771310748857047e+01 0 0 -1
10880 160 2 -2.6001068883610456e-01 5.1542511024876143e+00 2.3098377507216473e+01 5.6394557762024590e+01 1 0 0
10868 160 2 -2.6001068883610456e-01 5.0458564093039993e+00 2.0009945838075389e+01 5.3470239201974834e+01 1 0 0
8958 132 2 -2.6001068883610456e-01 1.0355410866025968e+01 1.8601662875245459e+01 5.1416145861666784e+01 0 0 0
10878 160 1 5.1998931116389546e-01 4.7384639527300045e+00 2.2236372310988447e+01 5.5428086313845725e+01 1 0 0
10886 160 2 -2.6001068883610456e-01 1.1665359672127442e+00 2.2861431804207253e+01 5.5044282313796820e+01 1 0 0
3548 53 1 5.1998931116389546e-01 1.3352886041654800e+01 2.1763278101030345e+01 5.1449383015491222e+01 0 0 -1
10863 160 1 5.1998931116389546e-01 5.6874554767920946e+00 1.7750651417773120e+01 5.4041343195332395e+01 1 0 0
3655 54 1 5.1998931116389546e-01 1.4685831694818637e+01 2.0336556851263676e+01 5.4375831983845906e+01 0 0 -1
10872 160 1 5.1998931116389546e-01 3.5859790570628753e+00 1.9892330523149376e+01 5.5923253003519783e+01 1 0 0
3663 54 1 6.7998931116389549e-01 1.0416865914464179e+01 1.8508273590668523e+01 5.7384332883636546e+01 0 0 -1
3661 54 1 4.1998931116389543e-01 1.0395069020801868e+01 1.9867289863713633e+01 5.5491629203924980e+01 0 0 -1
3682 54 2 -2.6001068883610456e-01 1.2376536721513883e+01 1.9810766525654319e+01 5.2238399276417290e+01 0 0 -1
3672 54 2 -2.6001068883610456e-01 1.2374714535552705e+01 1.8913483880803174e+01 5.4226012727006655e+01 0 0 -1
10875 160 1 5.1998931116389546e-01 4.7650860258237362e+00 2.0865709404697686e+01 5.6064698543814814e+01 1 0 0
3657 54 2 -2.6001068883610456e-01 1.4658769224192325e+01 1.9827768348175319e+01 5.5663669605416047e+01 0 0 -1
1710 26 2 -2.6001068883610456e-01 1.1510516733565743e+00 2.1314425588936700e+01 5.2034225302584574e+01 0 0 0
10877 160 2 -2.6001068883610456e-01 4.8363236500219093e+00 2.1256915222382066e+01 5.7382445166454104e+01 1 0 0
10874 160 2 -2.6001068883610456e-01 2.3318103754489585e+00 2.0457892117017316e+01 5.6060028000916041e+01 1 0 0
3650 54 2 -2.6001068883610456e-01 1.5233537467997079e+01 1.7410985746256308e+01 5.4692933174079506e+01 0 0 -1
3673 54 2 -2.6001068883610456e-01 1.0176597158693198e+01 2.1201446752622616e+01 5.5275515613655365e+01 0 0 -1
3678 54 2 -2.6001068883610456e-01 9.7973730634038620e+00 1.7949798464066468e+01 5.3957380951872913e+01 0 0 -1
3680 54 2 -2.6001068883610456e-01 8.5734923676301573e+00 1.9905667188608767e+01 5.3951406200824508e+01 0 0 -1
10883 160 2 -2.6001068883610456e-01 4.1130122922813666e+00 2.3574522611351316e+01 5.3667800627752442e+01 1 0 0
10882 160 2 -2.6001068883610456e-01 2.9730473494201792e+00 2.1596819787872484e+01 5.4015719700734778e+01 1 0 0
10884 160 1 5.1998931116389546e-01 2.4500787600067269e+00 2.3314944542425355e+01 5.5462229235325069e+01 1 0 0
10864 160 2 -2.6001068883610456e-01 5.9325143477410363e+00 1.7883939356356173e+01 5.5405052009595657e+01 1 0 0
12982 191 2 -2.6001068883610456e-01 1.4378470921958669e+01 2.2707708152396592e+01 5.6653205243537606e+01 1 0 0
3653 54 2 -2.6001068883610456e-01 1.4363481184264050e+01 1.8541512014378704e+01 5.2709211447163348e+01 0 0 -1
3683 54 2 -2.6001068883610456e-01 1.1514201164257521e+01 2.1847226217113484e+01 5.2868380667440114e+01 0 0 -1
3671 54 2 -2.6001068883610456e-01 1.2523637053601082e+01 1.9475046895708257e+01 5.6381630316996784e+01 0 0 -1
3551 53 1 5.1998931116389546e-01 1.4377162711355673e+01 2.2833825764321496e+01 5.1338116076314002e+01 0 0 -1
10869 160 1 5.1998931116389546e-01 3.4439890595741565e+00 1.8893673439861047e+01 5.4771005505780685e+01 1 0 0
3659 54 3 -3.2001068883610456e-01 1.2405377452684176e+01 2.1145337081526783e+01 5.5032035247885567e+01 0 0 -1
3669 54 1 7.7998931116389547e-01 9.3304823183692385e+00 1.9079458850504864e+01 5.4688638196225568e+01 0 0 -1
10871 160 2 -2.6001068883610456e-01 2.3025966322254661e+00 1.9236572285876854e+01 5.4043328739302375e+01 1 0 0
8962 132 2 -2.6001068883610456e-01 9.0061703903005341e+00 2.0993222338974800e+01 5.1540729682496966e+01 0 0 0
10866 160 1 5.1998931116389546e-01 4.5418082632341292e+00 1.8783626394344285e+01 5.3688025789432508e+01 1 0 0
10876 160 2 -2.6001068883610456e-01 5.9189119454709225e+00 2.0241760571972964e+01 5.5701144907852793e+01 1 0 0
10885 160 2 -2.6001068883610456e-01 2.4807586468244858e+00 2.2797305782175226e+01 5.6774053558206305e+01 1 0 0
10879 160 2 -2.6001068883610456e-01 5.7629341264751348e+00 2.2211917819467327e+01 5.4417553174097776e+01 1 0 0
3681 54 1 5.1998931116389546e-01 1.2669442688265645e+01 2.1093336857006989e+01 5.2676254654655111e+01 0 0 -1
3660 54 1 6.7998931116389549e-01 1.1893316127374822e+01 1.9809865969562580e+01 5.5209429468656097e+01 0 0 -1
10873 160 2 -2.6001068883610456e-01 3.7220881748369212e+00 1.9167916132769395e+01 5.7106165103056597e+01 1 0 0
10881 160 1 5.1998931116389546e-01 3.5462839169679508e+00 2.2694837413235017e+01 5.4618354712625461e+01 1 0 0
3679 54 2 -2.6001068883610456e-01 8.4418871780217408e+00 1.8562933057252270e+01 5.5568737703096708e+01 0 0 -1
1719 26 2 -2.6001068883610456e-01 1.6754693410237647e+00 1.9393569218252139e+01 5.1023186090328743e+01 0 0 0
8970 132 2 -2.6001068883610456e-01 7.2243301682879393e+00 2.2441748435984366e+01 5.2057297201015956e+01 0 0 0
3881 57 2 -2.6001068883610456e-01 1.3187521221879381e+01 1.6997698466890750e+01 5.7121805756688801e+01 0 0 -1
8971 132 2 -2.6001068883610456e-01 5.7289448645945944e+00 2.3112004742555186e+01 5.0726238487746336e+01 0 0 0
3658 54 1 4.1998931116389543e-01 1.3408489282898211e+01 2.1158932030916027e+01 5.4033767244671388e+01 0 0 -1
3675 54 2 -2.6001068883610456e-01 1.0608637903898318e+01 1.7632187975177207e+01 5.6334128841267663e+01 0 0 -1
10867 160 2 -2.6001068883610456e-01 3.8547110042024397e+00 1.8429017011922383e+01 5.2567196174905277e+01 1 0 0
3554 53 1 5.1998931116389546e-01 1.3821254428400580e+01 2.4253155835377701e+01 5.1620849442498837e+01 0 0 -1
3553 53 2 -2.6001068883610456e-01 1.5338155809004542e+01 2.2453164739207658e+01 5.2240433947939685e+01 0 0 -1
3670 54 2 -2.6001068883610456e-01 1.3836465995645252e+01 2.2475664806285184e+01 5.4066409661245054e+01 0 0 -1
3662 54 3 -3.2001068883610456e-01 1.0185121730810938e+01 1.9822282811943349e+01 5.6872540530310324e+01 0 0 -1
10855 160 2 -2.6001068883610456e-01 3.9399939865837781e+00 1.6620355560174971e+01 5.0651904207471134e+01 1 0 0
3555 53 2 -2.6001068883610456e-01 1.3036864056238139e+01 2.4147628465232629e+01 5.2756066602633517e+01 0 0 -1
10856 160 2 -2.6001068883610456e-01 5.6646563814573936e+00 1.7592825867913188e+01 5.1551275154798113e+01 1 0 0
12981 191 2 -2.6001068883610456e-01 1.2861410378311495e+01 2.4430323383747339e+01 5.6883027264149881e+01 1 0 0
10777 159 2 -2.6001068883610456e-01 1.1099079176319631e+00 2.4335448775276415e+01 5.3117960189001884e+01 1 0 0
8969 132 1 5.1998931116389546e-01 7.0383281787350329e+00 2.2757059154692197e+01 5.0759883813610529e+01 0 0 0
3652 54 1 5.1998931116389546e-01 1.5255917943121911e+01 1.9306257657589839e+01 5.3331350782786949e+01 0 0 -1
8957 132 1 5.1998931116389546e-01 9.3476569167273666e+00 1.8877976663464274e+01 5.0501382536385847e+01 0 0 0
8972 132 1 5.1998931116389546e-01 7.9205399322119296e+00 2.3953995775198564e+01 5.0418294797593795e+01 0 0 0
13832 201 6 4.0998931116389542e-01 1.2548124877597246e+01 1.6486650971221753e+01 5.4749883509317790e+01 4 -3 -5
8973 132 2 -2.6001068883610456e-01 9.2211598662477829e+00 2.3530277260112506e+01 5.0709696157859874e+01 0 0 0
8959 132 2 -2.6001068883610456e-01 8.1913417496452787e+00 1.8319044948943205e+01 5.1048327639612843e+01 0 0 0
3559 53 2 -2.6001068883610456e-01 1.1662490896744341e+01 2.4471545581766200e+01 5.0657105020552983e+01 0 0 -1
12980 191 1 5.1998931116389546e-01 1.3683371562382794e+01 2.3541740906216372e+01 5.7578632609279516e+01 1 0 0
13830 201 6 4.0998931116389542e-01 1.1277911491753253e+01 1.6488707719390408e+01 5.3809346939069741e+01 4 -3 -5
13063 192 2 -2.6001068883610456e-01 6.8614604618467920e+00 2.8372618530623299e+01 1.4160921431384235e+00 1 0 1
1117 17 2 -2.6001068883610456e-01 9.4536640754684580e+00 3.2170771781839242e+01 1.2184639288866148e+00 1 0 0
13093 192 1 5.1998931116389546e-01 6.7772699098298652e+00 2.5593098513976415e+01 2.0844859636016762e+00 1 0 1
1108 17 2 -2.6001068883610456e-01 1.0661238054460567e+01 3.1589493150654267e+01 3.3691842451619034e+00 1 0 0
1150 17 2 -2.6001068883610456e-01 1.9204591537859668e+00 3.1937890591263702e+01 5.2576549480077892e+00 1 0 0
10180 150 2 -2.6001068883610456e-01 1.4356959368391310e+01 2.5839062665590045e+01 4.5353529244596524e+00 0 0 0
8583 126 2 -2.6001068883610456e-01 9.1996325803053889e+00 3.1042874458692641e+01 5.6422002485335332e+00 0 0 0
13094 192 2 -2.6001068883610456e-01 7.4700546256342477e+00 2.6050206182011348e+01 1.0217663927934946e+00 1 0 1
1119 17 1 5.1998931116389546e-01 7.4121716699359217e+00 3.2783469294563908e+01 2.4155960390660933e+00 1 0 0
13067 192 1 5.1998931116389546e-01 4.3443850175743917e+00 2.6238301762429046e+01 1.3535297894513734e+00 1 0 1
1109 17 2 -2.6001068883610456e-01 1.1445755885154609e+01 3.2389604162557667e+01 5.1727586562643362e+00 1 0 0
1106 17 2 -2.6001068883610456e-01 1.3273453787876246e+01 3.1663322128206879e+01 3.4431229301135984e+00 1 0 0
1097 17 2 -2.6001068883610456e-01 1.3715621297202004e+01 3.2029904829220342e+01 5.8277285641798082e+00 1 0 0
8590 126 2 -2.6001068883610456e-01 9.8160237788624514e+00 2.8912839547148756e+01 4.3038840623083860e+00 0 0 0
13095 192 2 -2.6001068883610456e-01 6.4806752991968031e+00 2.6677215763499852e+01 2.8759452577215114e+00 1 0 1
13065 192 2 -2.6001068883610456e-01 3.1898312355940139e+00 2.8196195740844630e+01 8.1086299475184487e-01 1 0 1
1139 17 1 6.7998931116389549e-01 1.0137528042203885e+00 3.0897195847088380e+01 4.8942424576841823e+00 1 0 0
8576 126 5 -7.0631068883610459e-01 3.0651690573059214e+00 2.7068012788758566e+01 6.6345186485995828e+00 0 0 0
12972 191 2 -2.6001068883610456e-01 1.2014634655281821e+01 2.5590002610270933e+01 9.4970858635302458e-01 1 0 1
12969 191 2 -2.6001068883610456e-01 9.5495484376561031e+00 2.5676660847936596e+01 5.0761030682317099e-01 1 0 1
12959 191 1 5.1998931116389546e-01 7.7941657981356345e+00 2.4888285441825207e+01 3.0154304332379418e+00 1 0 1
8589 126 2 -2.6001068883610456e-01 7.7656912107586118e+00 2.9649212495594838e+01 3.7542826851050894e+00 0 0 0
8585 126 2 -2.6001068883610456e-01 5.8682698393147144e+00 2.8395318513820225e+01 5.1211526184445315e+00 0 0 0
8588 126 2 -2.6001068883610456e-01 7.9503326553410538e+00 2.7771407108195646e+01 4.8588884074620680e+00 0 0 0
13070 192 1 4.1998931116389543e-01 5.3500768207177600e+00 2.5108890794753755e+01 1.5424571083437046e+00 1 0 1
10181 150 1 5.1998931116389546e-01 1.4414595236580258e+01 2.7822132006490609e+01 5.8633409507254157e+00 0 0 0
8579 126 1 7.7998931116389547e-01 8.5096029051281903e+00 2.9028175574268385e+01 4.7191221561510792e+00 0 0 0
8573 126 1 6.7998931116389549e-01 6.3678640401821500e+00 2.8932604059606465e+01 6.3292229888182341e+00 0 0 0
1147 17 2 -2.6001068883610456e-01 3.1466478709253884e+00 3.0688335873330203e+01 2.8646134458365902e+00 1 0 0
8571 126 1 4.1998931116389543e-01 8.4666657129090179e+00 2.9883052002229959e+01 5.9576020107430532e+00 0 0 0
10182 150 2 -2.6001068883610456e-01 1.4722396927024318e+01 2.9165520707258590e+01 5.6926508229502062e+00 0 0 0
1155 17 2 -2.6001068883610456e-01 1.4102361588832482e+00 2.8525063312594455e+01 2.4039891259547952e+00 1 0 0
13061 192 1 5.1998931116389546e-01 5.6358972102550755e+00 2.8482532998143199e+01 6.8712842943619357e-01 1 0 1
1136 17 1 6.7998931116389549e-01 2.0872032602753428e+00 3.1516885411029030e+01 2.3478660446517963e+00 1 0 0
13068 192 2 -2.6001068883610456e-01 3.8878491657421272e+00 2.5894891572459933e+01 1.2557488719716459e-01 1 0 1
12961 191 2 -2.6001068883610456e-01 8.6890647950919000e+00 2.5907150813600573e+01 3.4655830615557659e+00 1 0 1
10179 150 2 -2.6001068883610456e-01 1.4513670285261401e+01 2.7785507485402761e+01 3.5271657185477356e+00 0 0 0
1107 17 1 5.1998931116389546e-01 1.1256755166223744e+01 3.2738271377597691e+01 3.8817595803037821e+00 1 0 0
13064 192 1 5.1998931116389546e-01 4.4107910541804793e+00 2.7798198537381666e+01 1.3762188966759590e+00 1 0 1
13062 192 2 -2.6001068883610456e-01 5.4061776355033277e+00 2.9846880471811833e+01 8.5252915041407284e-01 1 0 1
10178 150 1 5.1998931116389546e-01 1.5000972959275739e+01 2.7074991329031786e+01 4.6120149915538002e+00 0 0 0
13083 192 2 -2.6001068883610456e-01 4.9160969517098660e+00 2.5231767903453697e+01 4.3859583262953334e+00 1 0 1
1151 17 2 -2.6001068883610456e-01 1.7442931593375643e+00 2.9766897471142759e+01 4.5437532418263631e+00 1 0 0
1148 17 2 -2.6001068883610456e-01 2.1682351327313381e+00 3.1626882015170072e+01 9.6162921267789292e-01 1 0 0
13066 192 2 -2.6001068883610456e-01 4.3126007467542884e+00 2.8062200308093797e+01 2.7167525038240208e+00 1 0 1
13069 192 2 -2.6001068883610456e-01 3.2591650167254751e+00 2.5889227860918748e+01 2.1161483745054377e+00 1 0 1
12984 191 2 -2.6001068883610456e-01 1.4297424459835714e+01 2.5305309686758918e+01 1.0488127756330030e+00 1 0 1
1132 17 2 -2.6001068883610456e-01 4.4343434815079767e+00 3.2345146775538090e+01 1.7552581980524404e+00 1 0 0
10183 150 2 -2.6001068883610456e-01 1.2975648562252305e+01 2.7847532882430794e+01 5.8611079330902909e+00 0 0 0
1121 17 2 -2.6001068883610456e-01 6.6531035734912827e+00 3.2103180379124282e+01 1.5213504033637453e+00 1 0 0
1120 17 2 -2.6001068883610456e-01 7.8002858600321803e+00 3.2001762749438697e+01 3.5243218136970396e+00 1 0 0
8572 126 3 -3.2001068883610456e-01 7.0258935074566642e+00 3.0155303343301071e+01 6.0844007754351930e+00 0 0 0
1135 17 3 -3.2001068883610456e-01 2.3623172315680505e+00 3.2744706764232284e+01 2.9963883944921008e+00 1 0 0
10192 150 2 -2.6001068883610456e-01 1.2765152507175406e+01 2.5534732381525359e+01 6.0433786482805223e+00 0 0 0
12973 191 2 -2.6001068883610456e-01 1.0977637384981348e+01 2.4982718826800138e+01 2.7354508234358774e+00 1 0 1
1104 17 1 5.1998931116389546e-01 1.2684640811383041e+01 3.2877344613896632e+01 3.2332063722737381e+00 1 0 0
1105 17 2 -2.6001068883610456e-01 1.2496732417812945e+01 3.2868698646493797e+01 1.8115169684555665e+00 1 0 0
13085 192 2 -2.6001068883610456e-01 2.6307945810225748e+00 2.4803070841944866e+01 4.8021562375807729e+00 1 0 1
10226 150 2 -2.6001068883610456e-01 7.4691203555446002e+00 2.4995879547457211e+01 6.6446151503280646e+00 0 0 0
16355 201 6 4.0298931116389547e-01 1.2069777887930662e+00 2.6119316953323331e+01 6.6472291447779499e+00 0 1 1
10213 150 5 -7.0631068883610459e-01 1.6906819560793696e+00 2.5194055473219773e+01 1.2815719592056979e+01 0 0 0
8681 128 2 -2.6001068883610456e-01 6.7760391113683260e+00 3.1748671194793147e+01 1.1944728070730379e+01 0 0 0
10220 150 2 -2.6001068883610456e-01 8.0770492136257541e+00 2.5893215616509341e+01 8.7078335908471143e+00 0 0 0
10208 150 1 4.1998931116389543e-01 7.0318653928956572e+00 2.4961427771244367e+01 8.9922074327669996e+00 0 0 0
8570 126 1 6.7998931116389549e-01 9.1173908827393007e+00 2.9511658585570871e+01 7.3373472343491715e+00 0 0 0
8567 126 2 -2.6001068883610456e-01 8.5058069071829081e+00 3.2216062908886641e+01 8.3942105329303107e+00 0 0 0
8593 126 2 -2.6001068883610456e-01 1.1590336132496772e+01 3.0348870262551742e+01 1.0637709493470989e+01 0 0 0
10188 150 2 -2.6001068883610456e-01 1.4830263318417231e+01 2.5531538409565965e+01 8.9533341962596307e+00 0 0 0
16103 201 6 4.0298931116389547e-01 2.5310050344096608e+00 2.9640668953171296e+01 1.0841225122958424e+01 0 1 0
14698 201 7 -8.2001068883610451e-01 2.9965907817060979e+00 3.1890607661610797e+01 8.7350443241028639e+00 0 -1 1
8580 126 2 -2.6001068883610456e-01 1.1925897398509489e+01 3.1441758190846432e+01 8.4955842318531332e+00 0 0 0
14828 201 6 4.0998931116389542e-01 4.8316317195127443e+00 2.8713228219714736e+01 1.1530671891998599e+01 0 2 -1
16101 201 6 4.0298931116389547e-01 1.1924729055466812e+00 2.9848466951757061e+01 1.0196128834325620e+01 0 1 0
8460 125 2 -2.6001068883610456e-01 9.6623583035564629e+00 3.0827346054152311e+01 1.2057603790766759e+01 0 0 0
8680 128 1 5.1998931116389546e-01 5.7490901974268089e+00 3.2622129769613494e+01 1.2214323631627664e+01 0 0 0
8574 126 1 1.6598931116389545e-01 5.2705632350249347e+00 2.9236120353424472e+01 7.4566803421608894e+00 0 0 0
10197 150 2 -2.6001068883610456e-01 1.0865903587685995e+01 2.5776702699308341e+01 1.0436192214533367e+01 0 0 0
8577 126 5 -7.0631068883610459e-01 2.3503148193861341e+00 2.9579935058726409e+01 7.2073966084570484e+00 0 0 0
10209 150 3 -3.2001068883610456e-01 6.0593179694333692e+00 2.5693367161763089e+01 9.7100147149535374e+00 0 0 0
8592 126 2 -2.6001068883610456e-01 1.0434972822996759e+01 2.8848321069822113e+01 9.4142039550711676e+00 0 0 0
10190 150 1 5.1998931116389546e-01 1.3028532541047774e+01 2.5211005452154282e+01 7.4053188378721506e+00 0 0 0
8578 126 5 -7.0631068883610459e-01 3.0659853277380398e+00 2.8241785753999046e+01 9.0415961729251908e+00 0 0 0
8587 126 2 -2.6001068883610456e-01 5.8452366830213744e+00 2.9169455189276384e+01 8.6905267502351116e+00 0 0 0
14699 201 6 4.0998931116389542e-01 2.7824472616933655e+00 3.1191515196465481e+01 8.1081508572536674e+00 0 -1 1
10198 150 2 -2.6001068883610456e-01 1.3051934176262913e+01 2.6242443267077011e+01 1.0431305359525702e+01 0 0 0
14826 201 6 4.0998931116389542e-01 5.1187903772427807e+00 3.0037751069099023e+01 1.1267533657941518e+01 0 2 -1
10212 150 4 1.4738893111638955e+00 2.2942759524398810e+00 2.6031950670093824e+01 1.1463624600517880e+01 0 0 0
8565 126 1 5.1998931116389546e-01 9.8357647509013297e+00 3.2407099365763102e+01 8.5885691363310599e+00 0 0 0
10214 150 5 -7.0631068883610459e-01 1.2042226401666538e+00 2.5732371281448849e+01 1.0175630269257928e+01 0 0 0
8575 126 4 1.4738893111638955e+00 3.5929856867930057e+00 2.8453004132445869e+01 7.4794571543019206e+00 0 0 0
96 2 2 -2.6001068883610456e-01 1.5205706812293855e+01 3.1474987065238277e+01 1.0427307632922284e+01 0 0 0
83 2 2 -2.6001068883610456e-01 1.3158524468825892e+01 2.8682000514516965e+01 1.2771508544407466e+01 0 0 0
8464 125 1 5.1998931116389546e-01 9.4208918742026952e+00 2.7960464945540725e+01 1.2095407929892707e+01 0 0 0
16102 201 8 -2.0911068883610456e-01 1.8399295130457265e+00 3.0306946052968303e+01 1.0692727414661530e+01 0 1 0
8591 126 1 5.1998931116389546e-01 1.0452870358848667e+01 3.0149226584308604e+01 9.9054123780793528e+00 0 0 0
8568 126 1 4.1998931116389543e-01 1.0550147362756508e+01 3.1057196785669021e+01 8.6684981509233694e+00 0 0 0
95 2 2 -2.6001068883610456e-01 1.3457404268511413e+01 3.1146365302115608e+01 1.1774117987910779e+01 0 0 0
8582 126 2 -2.6001068883610456e-01 9.3400774891020610e+00 2.8182501344978466e+01 7.2957583715753351e+00 0 0 0
10184 150 1 5.1998931116389546e-01 1.4863653459092573e+01 2.7315875543812208e+01 7.2331319768369475e+00 0 0 0
10223 150 2 -2.6001068883610456e-01 4.7444376371183283e+00 2.6867004185469931e+01 1.1309958391594629e+01 0 0 0
13691 201 6 4.0998931116389542e-01 2.1364841982612726e+00 2.8669166508158973e+01 1.3528567448472996e+01 -1 1 1
97 2 1 5.1998931116389546e-01 1.5041456918234733e+01 3.2808709166175504e+01 1.2372387465491913e+01 0 0 0
10196 150 1 5.1998931116389546e-01 1.2048650545866574e+01 2.5460224297795158e+01 9.7942810203734592e+00 0 0 0
8569 126 3 -3.2001068883610456e-01 1.0284725944723402e+01 3.0308371598416787e+01 7.4210980756194154e+00 0 0 0
8682 128 2 -2.6001068883610456e-01 4.5434302630390331e+00 3.1984974057613019e+01 1.2073712899530790e+01 0 0 0
8472 125 2 -2.6001068883610456e-01 7.7770071928432554e+00 2.9737562841402621e+01 1.3872650365376444e+01 0 0 0
10222 150 2 -2.6001068883610456e-01 3.9469704472535629e+00 2.5276214349830713e+01 8.6397616097789456e+00 0 0 0
8461 125 1 5.1998931116389546e-01 8.5889596615013222e+00 2.8897449245537899e+01 1.1155353768268794e+01 0 0 0
8462 125 2 -2.6001068883610456e-01 8.2388030376887844e+00 2.8199758642704360e+01 1.0080757376375777e+01 0 0 0
8458 125 1 5.1998931116389546e-01 9.2500458428645214e+00 3.0247598711720563e+01 1.0870871914881809e+01 0 0 0
8465 125 2 -2.6001068883610456e-01 1.0708345042415223e+01 2.8124535687940057e+01 1.1693992961129991e+01 0 0 0
8685 128 2 -2.6001068883610456e-01 6.3432324164180791e+00 3.2882601299609838e+01 9.9354184085723141e+00 0 0 0
8586 126 2 -2.6001068883610456e-01 5.1458450673436706e+00 3.0631706570346157e+01 7.3259646185710112e+00 0 0 0
8466 125 2 -2.6001068883610456e-01 9.1793053580919661e+00 2.6622377030063355e+01 1.1736678519553529e+01 0 0 0
10193 150 1 5.1998931116389546e-01 1.1928025534290850e+01 2.5834084580459297e+01 8.3191893777775743e+00 0 0 0
8463 125 2 -2.6001068883610456e-01 7.3702676886239518e+00 2.9156515297660164e+01 1.1728169011964109e+01 0 0 0
8459 125 2 -2.6001068883610456e-01 8.1359323853995420e+00 3.1010823021530634e+01 1.0435316835815886e+01 0 0 0
8561 126 2 -2.6001068883610456e-01 1.2131209393472467e+01 3.2950766938836026e+01 1.0585931060794280e+01 0 0 0
10225 150 2 -2.6001068883610456e-01 5.5536532215809755e+00 2.5773296463691285e+01 7.2303465829040068e+00 0 0 0
10215 150 5 -7.0631068883610459e-01 2.1010766124532698e+00 2.7618802752092478e+01 1.2070308589088599e+01 0 0 0
14827 201 7 -8.2001068883610451e-01 4.3260107512166632e+00 2.9517766056628993e+01 1.1371319977379413e+01 0 2 -1
8581 126 2 -2.6001068883610456e-01 8.1914285111231191e+00 2.9870085983030570e+01 8.3348188706558943e+00 0 0 0
98 2 2 -2.6001068883610456e-01 1.4269576077539682e+01 3.2878936362329490e+01 1.3498436865319613e+01 0 0 0
10189 150 2 -2.6001068883610456e-01 1.5254863015843339e+01 2.5018572720319806e+01 6.8562842328881368e+00 0 0 0
10187 150 1 5.1998931116389546e-01 1.4466078517566705e+01 2.5808808612704571e+01 7.6452696988148574e+00 0 0 0
10211 150 1 1.6598931116389545e-01 4.1324348905877999e+00 2.5660402821665187e+01 1.1103113191738842e+01 0 0 0
10210 150 1 6.7998931116389549e-01 4.7735087309776167e+00 2.5055406877362479e+01 9.8422664780251061e+00 0 0 0
16104 201 6 4.0298931116389547e-01 2.1322179437206756e+00 3.0840709823236320e+01 9.9392095237796099e+00 0 1 0
10185 150 2 -2.6001068883610456e-01 1.4199565047203754e+01 2.8075756801159606e+01 8.1875365166633483e+00 0 0 0
8475 125 2 -2.6001068883610456e-01 6.6019688360240201e+00 2.7184166142903649e+01 1.2826692932730190e+01 0 0 0
10195 150 2 -2.6001068883610456e-01 1.1922514118406070e+01 2.7228481743599666e+01 8.2176513773952440e+00 0 0 0
92 2 2 -2.6001068883610456e-01 1.5355121936360097e+01 2.9134809481066402e+01 1.1676748457018903e+01 0 0 0
16354 201 8 -2.0911068883610456e-01 1.1144929781600608e+00 2.5433992400600722e+01 7.3195941373359403e+00 0 1 1
10194 150 2 -2.6001068883610456e-01 1.0747798901710503e+01 2.5418451530293858e+01 7.8663506302051083e+00 0 0 0
16353 201 6 4.0298931116389547e-01 1.6460682599193976e+00 2.5889887571452526e+01 8.0649567030461888e+00 0 1 1
80 2 2 -2.6001068883610456e-01 1.3619682850197417e+01 2.6293221094414122e+01 1.3696907952752097e+01 0 0 0
94 2 1 5.1998931116389546e-01 1.4844521256644946e+01 3.1401912951642316e+01 1.1772881417015654e+01 0 0 0
8467 125 1 5.1998931116389546e-01 9.3937326530557126e+00 2.8067550695858802e+01 1.3641586613668453e+01 0 0 0
8584 126 2 -2.6001068883610456e-01 7.2108524401793055e+00 2.7910874638700069e+01 6.8151445753478965e+00 0 0 0
14697 201 6 4.0998931116389542e-01 3.0570864657915675e+00 3.2616416750252107e+01 8.1177561227469326e+00 0 -1 1
10224 150 2 -2.6001068883610456e-01 4.4931970842458302e+00 2.4837954997439503e+01 1.2175495513625565e+01 0 0 0
10216 150 1 7.7998931116389547e-01 6.4440179358954035e+00 2.4750817167099658e+01 7.5459207109857989e+00 0 0 0
82 2 1 5.1998931116389546e-01 1.3575353103636745e+01 2.8556156223038059e+01 1.4031128009536141e+01 0 0 0
8364 123 1 4.1998931116389543e-01 1.4313012459042334e+01 3.2783328232380306e+01 1.9850401909254071e+01 0 0 0
8668 128 1 5.1998931116389546e-01 4.0048898540476729e+00 3.2350717508386801e+01 1.6674670720042943e+01 0 0 0
14358 201 6 4.0998931116389542e-01 1.0421021495776310e+00 2.7366800308614998e+01 1.8574589516499540e+01 -3 0 -5
8483 125 2 -2.6001068883610456e-01 6.3304891779598362e+00 2.8394787877061564e+01 1.6965568817558683e+01 0 0 0
8476 125 1 5.1998931116389546e-01 6.7865950373942248e+00 2.6163934415100915e+01 1.4924946547091864e+01 0 0 0
75 2 2 -2.6001068883610456e-01 1.3517015962846290e+01 2.7927225039951903e+01 1.7204092419811801e+01 0 0 0
8468 125 2 -2.6001068883610456e-01 1.0355902501669632e+01 2.8936837433953023e+01 1.4097033259247166e+01 0 0 0
13713 201 6 4.0998931116389542e-01 2.6772885410333571e+00 2.7965346334698790e+01 1.7141002322484717e+01 6 -1 5
8259 122 2 -2.6001068883610456e-01 1.1499714923692201e+01 3.0682806154603085e+01 1.6964515644053467e+01 0 0 0
8261 122 2 -2.6001068883610456e-01 9.0025472158945394e+00 3.1598310990745524e+01 1.7385079760804224e+01 0 0 0
8469 125 2 -2.6001068883610456e-01 9.8441765677879385e+00 2.6839585650799116e+01 1.4195763918178740e+01 0 0 0
8470 125 1 5.1998931116389546e-01 8.0531715726805544e+00 2.8478560051991579e+01 1.4306831630246855e+01 0 0 0
8487 125 2 -2.6001068883610456e-01 4.3015494162767958e+00 2.7448713717404324e+01 1.8687744280536354e+01 0 0 0
8490 125 2 -2.6001068883610456e-01 3.4934609287660825e+00 2.5160646594910862e+01 1.8539052273488675e+01 0 0 0
8263 122 1 5.1998931116389546e-01 9.1183976244433929e+00 3.2264377094665541e+01 1.9573298796558070e+01 0 0 0
74 2 2 -2.6001068883610456e-01 1.4632395669102957e+01 2.6194729652955839e+01 1.7722941059508610e+01 0 0 0
70 2 1 5.1998931116389546e-01 1.2684069441037604e+01 2.5794586002134043e+01 1.6536935779275424e+01 0 0 0
14359 201 7 -8.2001068883610451e-01 1.2608801529289986e+00 2.7391130738033201e+01 1.9533676981181021e+01 -3 0 -5
8482 125 1 5.1998931116389546e-01 6.4447151850387305e+00 2.7079739477300972e+01 1.7439022067837307e+01 0 0 0
8477 125 2 -2.6001068883610456e-01 5.5384855773532005e+00 2.5516672409215747e+01 1.4858844579482083e+01 0 0 0
8495 125 2 -2.6001068883610456e-01 4.0289993802986777e+00 2.5781253067098067e+01 2.0903986350546145e+01 0 0 0
8484 125 2 -2.6001068883610456e-01 7.2912957620420071e+00 2.7216087727409803e+01 1.8545574594874392e+01 0 0 0
8479 125 1 5.1998931116389546e-01 7.2474451280670644e+00 2.6196406187664515e+01 1.6422993030015991e+01 0 0 0
8679 128 2 -2.6001068883610456e-01 6.5649642719417693e+00 3.2009463173047763e+01 1.4312340058382174e+01 0 0 0
76 2 1 5.1998931116389546e-01 1.4903998215677451e+01 2.6950042128964167e+01 1.5513591408791532e+01 0 0 0
8480 125 2 -2.6001068883610456e-01 8.5253405413054271e+00 2.6689045185260234e+01 1.6491857291641534e+01 0 0 0
8257 122 1 5.1998931116389546e-01 1.1045587355612415e+01 3.0875317389367542e+01 1.8304993931474396e+01 0 0 0
85 2 1 5.1998931116389546e-01 1.4210070267655063e+01 2.9871522123662011e+01 1.4446071549599202e+01 0 0 0
8274 122 2 -2.6001068883610456e-01 5.4066985402982013e+00 2.9630489425674103e+01 1.9473064073611699e+01 0 0 0
8478 125 2 -2.6001068883610456e-01 7.6245156267119851e+00 2.5252828147810522e+01 1.4315145337192018e+01 0 0 0
71 2 2 -2.6001068883610456e-01 1.2331435883777807e+01 2.5827566803516383e+01 1.7876934212626825e+01 0 0 0
8255 122 2 -2.6001068883610456e-01 1.1857950692861079e+01 3.0933450119436287e+01 2.0566278023739144e+01 0 0 0
8271 122 2 -2.6001068883610456e-01 7.7383641144930637e+00 2.8915946785596621e+01 2.0573651343506864e+01 0 0 0
8258 122 2 -2.6001068883610456e-01 1.0405654161688794e+01 2.9708728937009720e+01 1.8674761182490272e+01 0 0 0
8492 125 2 -2.6001068883610456e-01 6.5858054023344268e+00 2.5368149355143675e+01 1.9870462550324845e+01 0 0 0
8254 122 1 5.1998931116389546e-01 1.2231708904745824e+01 3.1125292336022945e+01 1.9252217055631910e+01 0 0 0
84 2 2 -2.6001068883610456e-01 1.2412363461056318e+01 2.8330650413220280e+01 1.4800782427450551e+01 0 0 0
8270 122 2 -2.6001068883610456e-01 8.0482594182721545e+00 2.9819212931333912e+01 1.8601069957277115e+01 0 0 0
8481 125 2 -2.6001068883610456e-01 7.3958452516853548e+00 2.4939006783058165e+01 1.6896265114865457e+01 0 0 0
8256 122 2 -2.6001068883610456e-01 1.3119832455387234e+01 3.0104886228173360e+01 1.8995063822935908e+01 0 0 0
8666 128 2 -2.6001068883610456e-01 3.2368657726005350e+00 3.2689600000822544e+01 1.8716471776301173e+01 0 0 0
8485 125 1 5.1998931116389546e-01 4.9836075049544020e+00 2.6619838422888240e+01 1.7780350329518054e+01 0 0 0
86 2 2 -2.6001068883610456e-01 1.3339421067587647e+01 3.0816702587313642e+01 1.4058029416586946e+01 0 0 0
8266 122 1 5.1998931116389546e-01 8.7027714289293474e+00 3.1117447190915179e+01 2.0579676619891718e+01 0 0 0
8471 125 2 -2.6001068883610456e-01 8.2866006170749262e+00 2.8722890187393471e+01 1.5653977992012274e+01 0 0 0
8267 122 2 -2.6001068883610456e-01 9.7725637141883226e+00 3.0309053490470760e+01 2.0895300684640485e+01 0 0 0
79 2 1 5.1998931116389546e-01 1.4480630743048547e+01 2.7316804849421384e+01 1.4119442839437806e+01 0 0 0
87 2 2 -2.6001068883610456e-01 1.4440414202326977e+01 3.0012022310257581e+01 1.5845276297186830e+01 0 0 0
8474 125 2 -2.6001068883610456e-01 5.6559377056428106e+00 2.8192813101237057e+01 1.4597202693757037e+01 0 0 0
14360 201 6 4.0998931116389542e-01 1.9358306252096431e+00 2.8053340265279878e+01 1.9601762826175079e+01 -3 0 -5
8359 123 2 -2.6001068883610456e-01 1.4404188373428335e+01 2.9417426355667629e+01 2.0683787553880116e+01 0 0 0
8272 122 1 5.1998931116389546e-01 6.1928230375891182e+00 3.0615579116197598e+01 2.0120773335697827e+01 0 0 0
8671 128 1 5.1998931116389546e-01 3.9214388486796996e+00 3.2629138083364111e+01 1.5165897290632190e+01 0 0 0
8269 122 1 5.1998931116389546e-01 7.6742540057194724e+00 3.0115873094490471e+01 1.9939532237275099e+01 0 0 0
8791 129 2 -2.6001068883610456e-01 1.4346646599923583e+00 3.0512868258502266e+01 2.0142729252237693e+01 0 0 0
8486 125 2 -2.6001068883610456e-01 4.2807814197549963e+00 2.6850850186145909e+01 1.6599878585990201e+01 0 0 0
8361 123 1 5.1998931116389546e-01 1.4765970084590691e+01 3.1763490309030615e+01 2.0944313259997099e+01 0 0 0
8488 125 1 5.1998931116389546e-01 4.8123429164442140e+00 2.5139152281929483e+01 1.8200755384627470e+01 0 0 0
8670 128 2 -2.6001068883610456e-01 3.1904726063089459e+00 3.1311760149961330e+01 1.6990599981784882e+01 0 0 0
73 2 1 5.1998931116389546e-01 1.3883495344185299e+01 2.6713675963594191e+01 1.6639293477263088e+01 0 0 0
8387 123 1 5.1998931116389546e-01 1.2992925579995038e+01 3.2465483433458665e+01 1.9065048289220027e+01 0 0 0
13690 201 7 -8.2001068883610451e-01 2.1452339940322873e+00 2.9187540773626843e+01 1.4336362396832770e+01 -1 1 1
72 2 2 -2.6001068883610456e-01 1.1727265040731153e+01 2.6399232880413674e+01 1.5689543620894966e+01 0 0 0
8273 122 2 -2.6001068883610456e-01 5.9758876988043292e+00 3.1861266370313370e+01 1.9427973931059654e+01 0 0 0
8669 128 2 -2.6001068883610456e-01 5.2775776988472485e+00 3.1695410590295999e+01 1.6779909382092395e+01 0 0 0
13714 201 7 -8.2001068883610451e-01 1.7460472431920464e+00 2.7854031089996901e+01 1.6861427587194136e+01 6 -1 5
8260 122 1 5.1998931116389546e-01 9.9129363341392747e+00 3.2007302777456580e+01 1.8257671821019034e+01 0 0 0
8376 123 2 -2.6001068883610456e-01 1.5348747468471604e+01 3.2849752960525379e+01 1.8888208502122161e+01 0 0 0
8473 125 1 5.1998931116389546e-01 6.8245941097125273e+00 2.7536724965314804e+01 1.4153878771982702e+01 0 0 0
8673 128 2 -2.6001068883610456e-01 4.1188189075912964e+00 3.1361111054665589e+01 1.4569078907314591e+01 0 0 0
8358 123 1 5.1998931116389546e-01 1.5385426817251462e+01 3.0393485709447294e+01 2.0443358496052511e+01 0 0 0
8389 123 2 -2.6001068883610456e-01 1.3505231099000532e+01 3.2456171639547222e+01 1.7746813566813426e+01 0 0 0
13715 201 6 4.0998931116389542e-01 1.6884707642560091e+00 2.6897321675200082e+01 1.6495199716474847e+01 6 -1 5
13982 201 6 4.0998931116389542e-01 2.3860809182236418e+00 2.4898657713651566e+01 1.5074062650056096e+01 2 -1 -3
13981 201 7 -8.2001068883610451e-01 1.7850471776755816e+00 2.4994797611742587e+01 1.5827365159059894e+01 2 -1 -3
8360 123 2 -2.6001068883610456e-01 1.5422998233971249e+01 3.0411876946396951e+01 1.9056807787516984e+01 0 0 0
13689 201 6 4.0998931116389542e-01 3.0453299229514825e+00 2.9546082920617916e+01 1.4288994239197882e+01 -1 1 1
175 3 2 -2.6001068883610456e-01 1.0476468490153158e+01 2.4746656494826020e+01 1.9358870487034071e+01 0 0 0
8280 122 2 -2.6001068883610456e-01 7.4205576392635200e+00 2.9401548407579366e+01 2.2671743693145984e+01 0 0 0
244 4 2 -2.6001068883610456e-01 1.3258586702599397e+01 3.0468230299847967e+01 2.6680675796484806e+01 0 0 0
139 3 2 -2.6001068883610456e-01 1.1161767079693799e+01 2.8995218297503495e+01 2.7233084700325321e+01 0 0 0
8190 121 2 -2.6001068883610456e-01 5.8725709058448130e+00 2.8294503029122012e+01 2.7302236682112163e+01 0 0 0
8290 122 1 5.1998931116389546e-01 3.6359708345534547e+00 2.9253764514152646e+01 2.5399627118775282e+01 0 0 0
8283 122 2 -2.6001068883610456e-01 5.8313177828044376e+00 2.7562428073446451e+01 2.1825676963969329e+01 0 0 0
8346 123 1 5.1998931116389546e-01 1.5441415585409915e+01 2.7546102987584156e+01 2.2846985042981100e+01 0 0 0
8281 122 1 5.1998931116389546e-01 5.4113282156008031e+00 2.8460379137351296e+01 2.2807016818247288e+01 0 0 0
148 3 2 -2.6001068883610456e-01 9.0232348628845553e+00 2.6101148068011451e+01 2.2859296327228176e+01 0 0 0
8294 122 2 -2.6001068883610456e-01 4.4069445292144866e+00 2.6983598341493213e+01 2.5760664441013741e+01 0 0 0
146 3 2 -2.6001068883610456e-01 1.0302083826221807e+01 2.8484552073458175e+01 2.3048908965278855e+01 0 0 0
243 4 2 -2.6001068883610456e-01 1.1461907672007255e+01 3.1667496272427559e+01 2.7380667442070319e+01 0 0 0
245 4 1 5.1998931116389546e-01 1.2158109041516704e+01 3.1823572782040237e+01 2.5156367420596560e+01 0 0 0
143 3 2 -2.6001068883610456e-01 1.2615415254693911e+01 2.8516931731470510e+01 2.4915678903547594e+01 0 0 0
8275 122 1 5.1998931116389546e-01 5.7640418614074198e+00 3.0785753122461625e+01 2.1558239950584486e+01 0 0 0
242 4 1 5.1998931116389546e-01 1.2563725009837434e+01 3.1733423326938258e+01 2.6604249593118961e+01 0 0 0
273 4 2 -2.6001068883610456e-01 8.8726650284163640e+00 2.9728337890437647e+01 2.4646474337617089e+01 0 0 0
246 4 2 -2.6001068883610456e-01 1.3109231174691910e+01 3.1444019559686296e+01 2.4253448739115949e+01 0 0 0
248 4 1 4.1998931116389543e-01 1.0951147891860264e+01 3.1048696024719909e+01 2.4583443384163118e+01 0 0 0
8268 122 2 -2.6001068883610456e-01 8.2740219923809981e+00 3.1628116296148715e+01 2.1778772184809284e+01 0 0 0
138 3 1 5.1998931116389546e-01 1.0468456238504690e+01 2.8828343373640148e+01 2.6022371483059644e+01 0 0 0
8286 122 2 -2.6001068883610456e-01 3.3976032002414152e+00 2.8800910432453751e+01 2.1648229513690193e+01 0 0 0
234 4 2 -2.6001068883610456e-01 1.5045500337921554e+01 3.1929402483545861e+01 2.4933062081763151e+01 0 0 0
8284 122 1 5.1998931116389546e-01 3.8498289740519249e+00 2.8410944895972818e+01 2.2886742234393616e+01 0 0 0
8291 122 2 -2.6001068883610456e-01 2.8289997394919215e+00 3.0185885045261308e+01 2.6117611975560578e+01 0 0 0
8282 122 2 -2.6001068883610456e-01 5.8588735839369273e+00 2.7844246373452396e+01 2.3932065028635151e+01 0 0 0
272 4 2 -2.6001068883610456e-01 9.3396988598899178e+00 3.0816162760610617e+01 2.6460609182418796e+01 0 0 0
271 4 1 5.1998931116389546e-01 9.9186417011596983e+00 3.0157105260885402e+01 2.5433387321278399e+01 0 0 0
8276 122 2 -2.6001068883610456e-01 4.3898244274620088e+00 3.0902640688320496e+01 2.1532990228335997e+01 0 0 0
8776 129 3 -3.2001068883610456e-01 1.9505009001674867e+00 3.2142749218480709e+01 2.1963923806973352e+01 0 0 0
8293 122 1 5.1998931116389546e-01 3.4126475539041334e+00 2.7864482226668891e+01 2.6042233723390069e+01 0 0 0
145 3 2 -2.6001068883610456e-01 1.1567146032314538e+01 2.6661478458168943e+01 2.3025966243544332e+01 0 0 0
11715 172 5 -7.0631068883610459e-01 1.6891016816058280e+00 3.2880890878752844e+01 2.7409546852836211e+01 1 0 0
8296 122 1 4.1998931116389543e-01 3.2051446965150094e+00 2.7672896618338164e+01 2.7684785586547243e+01 0 0 0
8292 122 2 -2.6001068883610456e-01 4.9520854427310912e+00 2.9645279016971184e+01 2.5618373689378938e+01 0 0 0
147 3 1 5.1998931116389546e-01 9.4319494391944456e+00 2.6539150266138030e+01 2.4101291948827690e+01 0 0 0
150 3 1 5.1998931116389546e-01 9.4594177808602389e+00 2.5377694996506090e+01 2.5061979573166468e+01 0 0 0
8295 122 2 -2.6001068883610456e-01 2.3154840221004216e+00 2.7245676729528572e+01 2.5439999014358321e+01 0 0 0
262 4 2 -2.6001068883610456e-01 8.0798547087430226e+00 3.2233940159228062e+01 2.4720444196706687e+01 0 0 0
140 3 2 -2.6001068883610456e-01 9.2719659632822520e+00 2.8201606878960025e+01 2.6273167324251453e+01 0 0 0
8279 122 2 -2.6001068883610456e-01 5.9630298075912735e+00 3.0585446000816578e+01 2.3815312359643563e+01 0 0 0
144 3 1 5.1998931116389546e-01 1.0693028354652290e+01 2.7404918872479133e+01 2.3788026498211284e+01 0 0 0
8189 121 2 -2.6001068883610456e-01 6.9980222319521364e+00 2.9906317676569255e+01 2.8405142166637578e+01 0 0 0
8278 122 1 5.1998931116389546e-01 6.1347884315315655e+00 2.9800554638204471e+01 2.2674242267343907e+01 0 0 0
8288 122 2 -2.6001068883610456e-01 1.8802778724588112e+00 2.9328236812105121e+01 2.3669104382085152e+01 0 0 0
142 3 2 -2.6001068883610456e-01 1.1696632491842189e+01 2.6865697316338267e+01 2.5935908915733535e+01 0 0 0
8285 122 2 -2.6001068883610456e-01 3.4643504723399925e+00 2.7112946313967665e+01 2.3111349882440237e+01 0 0 0
249 4 3 -3.2001068883610456e-01 1.0159487163820193e+01 3.1964224403182627e+01 2.3861763765673956e+01 0 0 0
141 3 1 5.1998931116389546e-01 1.1374848972947275e+01 2.7869738393466150e+01 2.5087175080799572e+01 0 0 0
151 3 2 -2.6001068883610456e-01 9.4916073868017392e+00 2.5783115522044493e+01 2.6401487195611768e+01 0 0 0
8289 122 2 -2.6001068883610456e-01 3.6706843713385497e+00 3.0702786108749098e+01 2.3626066327797457e+01 0 0 0
8363 123 2 -2.6001068883610456e-01 1.3784507920577527e+01 3.1462125231929708e+01 2.1841416833887450e+01 0 0 0
8320 122 2 -2.6001068883610456e-01 2.4639337361918123e+00 2.9965757091081475e+01 2.8378355558624246e+01 0 0 0
239 4 1 5.1998931116389546e-01 1.3496877913596895e+01 3.2779496780855695e+01 2.7318022501484602e+01 0 0 0
8287 122 1 5.1998931116389546e-01 3.2181435210950600e+00 2.9413382177330831e+01 2.3906406414568405e+01 0 0 0
149 3 2 -2.6001068883610456e-01 8.3786820568406117e+00 2.7362682612361944e+01 2.4436245888813506e+01 0 0 0
260 4 2 -2.6001068883610456e-01 1.1484953481955054e+01 3.0258586316270602e+01 2.3549066935539827e+01 0 0 0
8308 122 2 -2.6001068883610456e-01 4.0949046063418884e+00 2.6688855951442314e+01 2.7999784717346856e+01 0 0 0
8351 123 2 -2.6001068883610456e-01 1.4508842114833978e+01 2.9655212753178901e+01 2.3172495581140069e+01 0 0 0
8347 123 2 -2.6001068883610456e-01 1.4200188344938844e+01 2.7279794541084364e+01 2.3368628097382434e+01 0 0 0
8187 121 2 -2.6001068883610456e-01 4.7309527652872525e+00 3.0646503426878496e+01 2.7920157828652744e+01 0 0 0
8338 123 2 -2.6001068883610456e-01 1.4680448260594483e+01 2.7076169544875022e+01 2.5731850781520677e+01 0 0 0
8297 122 3 -3.2001068883610456e-01 1.8428270282745516e+00 2.7087187488309862e+01 2.7900629770124780e+01 0 0 0
8277 122 2 -2.6001068883610456e-01 6.1251209033279395e+00 3.2078069553098295e+01 2.2039997195864068e+01 0 0 0
8792 129 2 -2.6001068883610456e-01 1.5486160423642710e+00 3.2861991491453324e+01 2.4447789986394856e+01 0 0 0
8335 123 2 -2.6001068883610456e-01 1.4103497402287257e+01 2.4709653343150421e+01 2.3923164218381743e+01 0 0 0
241 4 2 -2.6001068883610456e-01 1.4063202883620074e+01 3.2032897332271617e+01 2.8388067293208373e+01 0 0 0
250 4 1 6.7998931116389549e-01 9.3368249400049166e+00 3.2814637662133201e+01 2.4668484937198830e+01 0 0 0
8348 123 2 -2.6001068883610456e-01 1.5288112703038022e+01 2.7540749217925129e+01 2.1493466448645066e+01 0 0 0
261 4 2 -2.6001068883610456e-01 9.9095290257244120e+00 3.2894611312733240e+01 2.5907455375499882e+01 0 0 0
152 3 2 -2.6001068883610456e-01 8.2277964620976114e+00 2.4840738554245977e+01 2.5024238348493785e+01 0 0 0
8395 124 2 -2.6001068883610456e-01 3.5435711922597513e+00 2.4842451498298871e+01 2.5863673874658975e+01 0 0 0
8327 123 2 -2.6001068883610456e-01 1.4761588795248809e+01 2.4782301696313354e+01 2.8019792868140271e+01 0 0 0
8188 121 1 5.1998931116389546e-01 6.0953045091078808e+00 2.8866270843785788e+01 2.8539975700312304e+01 0 0 0
8336 123 2 -2.6001068883610456e-01 1.3515385619895241e+01 2.4769293948114814e+01 2.6023210538373334e+01 0 0 0
8334 123 1 5.1998931116389546e-01 1.4607924930167515e+01 2.4739024609535477e+01 2.5192814131682542e+01 0 0 0
8321 122 2 -2.6001068883610456e-01 2.9066872502713923e+00 2.8359921808321634e+01 2.9922837728948256e+01 0 0 0
8220 121 2 -2.6001068883610456e-01 1.4207131440637360e+01 2.6084430884198628e+01 3.2243941217316369e+01 0 0 0
8209 121 1 5.1998931116389546e-01 1.2232679660882477e+01 2.8534055417448066e+01 3.1894550393558426e+01 0 0 0
8217 121 2 -2.6001068883610456e-01 1.2785891020425039e+01 2.6315684332671125e+01 2.9982794307002759e+01 0 0 0
1564 23 2 -2.6001068883610456e-01 3.0473152760643951e+00 2.6997350955598467e+01 3.4689663396359045e+01 0 0 0
11717 172 1 7.7998931116389547e-01 2.3761901594853652e+00 2.9711466688620380e+01 3.3043203527123651e+01 1 0 0
1549 23 1 6.7998931116389549e-01 4.7048815973363212e+00 2.4844933023651436e+01 3.4014965730746674e+01 0 0 0
8193 121 2 -2.6001068883610456e-01 5.4241107676776190e+00 2.7187496926620060e+01 2.9895821859805640e+01 0 0 0
1562 23 2 -2.6001068883610456e-01 4.8252646891715347e+00 2.7073441905546435e+01 3.2950744188858195e+01 0 0 0
8211 121 2 -2.6001068883610456e-01 1.1843607549284853e+01 2.9883689534425955e+01 3.2112645713850448e+01 0 0 0
12675 186 2 -2.6001068883610456e-01 1.1274574180124068e+01 3.2237258033441670e+01 3.2324796846826352e+01 0 0 0
8197 121 1 5.1998931116389546e-01 8.2549095996693769e+00 2.9452654252353295e+01 3.0829012502188188e+01 0 0 0
11711 172 1 6.7998931116389549e-01 1.3873016759271612e+00 3.1452500587615084e+01 3.0918512644994440e+01 1 0 0
8204 121 2 -2.6001068883610456e-01 9.2952127962760436e+00 2.6517401614411874e+01 3.0511210420589823e+01 0 0 0
1550 23 1 1.6598931116389545e-01 5.5241539291367365e+00 2.6264630848174022e+01 3.3887955249206094e+01 0 0 0
8208 121 2 -2.6001068883610456e-01 1.0095291177212266e+01 2.8027532667235327e+01 3.2707028952060519e+01 0 0 0
8194 121 1 5.1998931116389546e-01 7.0885060223977412e+00 2.8442426114536257e+01 3.0897955537877873e+01 0 0 0
15333 201 6 4.0998931116389542e-01 1.0183676735522726e+01 2.9018482370783907e+01 3.4869958408015847e+01 -4 -1 -1
8210 121 2 -2.6001068883610456e-01 1.2916938698026916e+01 2.8038704592746932e+01 3.2936186168239402e+01 0 0 0
8191 121 1 5.1998931116389546e-01 6.5009099484275401e+00 2.7880298446760715e+01 2.9597487647734486e+01 0 0 0
8196 121 2 -2.6001068883610456e-01 5.9737434116717640e+00 2.8854253208571009e+01 3.1663893001952324e+01 0 0 0
8218 121 1 5.1998931116389546e-01 1.4897611625830880e+01 2.6612640644693187e+01 3.1144627104065126e+01 0 0 0
11728 172 2 -2.6001068883610456e-01 2.7158374666822236e+00 2.9562420840171868e+01 3.4342036554925819e+01 1 0 0
1555 23 1 7.7998931116389547e-01 2.2199863667782722e+00 2.5933237722997671e+01 3.5033617808181589e+01 0 0 0
8215 121 1 5.1998931116389546e-01 1.3828301928742688e+01 2.7208449030603248e+01 3.0252095237929026e+01 0 0 0
8214 121 2 -2.6001068883610456e-01 1.2396784047260573e+01 2.8923169975206186e+01 2.9630513546586702e+01 0 0 0
15334 201 7 -8.2001068883610451e-01 1.0830274664294823e+01 2.8588708657953187e+01 3.5424309632091571e+01 -4 -1 -1
11722 172 2 -2.6001068883610456e-01 1.4216106510185083e+00 3.0118995967081688e+01 3.0832422785266012e+01 1 0 0
16669 201 6 4.0298931116389547e-01 5.8291737247664024e+00 3.0918149574726300e+01 3.4102431481441151e+01 1 -1 1
1563 23 2 -2.6001068883610456e-01 6.7197786751928508e+00 2.5836861819438756e+01 3.3399904872112401e+01 0 0 0
14339 201 6 4.0998931116389542e-01 1.5112911881705385e+01 2.9974193695223317e+01 3.5384491816234096e+01 2 -3 -3
16670 201 8 -2.0911068883610456e-01 6.2037800474668998e+00 3.1821240705358015e+01 3.3973150193402120e+01 1 -1 1
11723 172 2 -2.6001068883610456e-01 2.5742646306222237e+00 3.1846099516748552e+01 3.0515269174400014e+01 1 0 0
8206 121 1 5.1998931116389546e-01 1.1020003996722352e+01 2.7621194680485491e+01 3.1720484599707863e+01 0 0 0
11710 172 3 -3.2001068883610456e-01 1.3899941938301148e+00 3.1857975396389445e+01 3.2257054750911152e+01 1 0 0
16672 201 6 4.0298931116389547e-01 6.5415082460006166e+00 3.1973036025560347e+01 3.4845429596313281e+01 1 -1 1
8199 121 2 -2.6001068883610456e-01 8.7767946203860756e+00 2.9768205870398027e+01 3.2084177772268575e+01 0 0 0
8207 121 2 -2.6001068883610456e-01 1.1506170314211111e+01 2.6327368731745128e+01 3.2062077282738798e+01 0 0 0
8205 121 2 -2.6001068883610456e-01 1.0906562888635051e+01 2.7149998386722785e+01 2.9254404496071853e+01 0 0 0
8212 121 1 5.1998931116389546e-01 1.3216056005853723e+01 2.8490315940964788e+01 3.0704770324408297e+01 0 0 0
11726 172 2 -2.6001068883610456e-01 2.1319910538849216e+00 2.8467159443660861e+01 3.2460282898573524e+01 1 0 0
8198 121 2 -2.6001068883610456e-01 7.9128802638824833e+00 3.0625669936496831e+01 3.0211045806138127e+01 0 0 0
12682 186 2 -2.6001068883610456e-01 9.3529712714376689e+00 3.1686076319948221e+01 3.3301734756457009e+01 0 0 0
1553 23 5 -7.0631068883610459e-01 7.6074609232376931e+00 2.7284706218281904e+01 3.5680277122205204e+01 0 0 0
8186 121 2 -2.6001068883610456e-01 4.6998770187733143e+00 3.0201649356176581e+01 3.0081822085056722e+01 0 0 0
8200 121 1 5.1998931116389546e-01 9.4846860980139969e+00 2.8924555883992245e+01 3.0049854226174560e+01 0 0 0
11727 172 2 -2.6001068883610456e-01 3.4907761534588140e+00 3.0263375537574344e+01 3.2426790393946774e+01 1 0 0
8203 121 1 5.1998931116389546e-01 1.0177927671191776e+01 2.7523711659522998e+01 3.0370420958556995e+01 0 0 0
8201 121 2 -2.6001068883610456e-01 9.1061402575115249e+00 2.8801685114801590e+01 2.8706471106901805e+01 0 0 0
8195 121 2 -2.6001068883610456e-01 7.5654120789971779e+00 2.7422494846256633e+01 3.1678895890407386e+01 0 0 0
8202 121 2 -2.6001068883610456e-01 1.0495091428233103e+01 2.9948552728269682e+01 2.9952928002399197e+01 0 0 0
16671 201 6 4.0298931116389547e-01 5.4185507576724570e+00 3.2449756642945857e+01 3.3964383952835725e+01 1 -1 1
8192 121 2 -2.6001068883610456e-01 7.3184502180174951e+00 2.6974354971243951e+01 2.9009650905433723e+01 0 0 0
8219 121 2 -2.6001068883610456e-01 1.5400866035977376e+01 2.5504013828841988e+01 3.0503898788057441e+01 0 0 0
15443 201 6 4.0998931116389542e-01 1.1475951800791774e+01 2.7000525740486459e+01 3.5635109375777851e+01 0 1 -1
1559 23 2 -2.6001068883610456e-01 1.2618750355196924e+00 2.4798765699915197e+01 3.3186053958829078e+01 0 0 0
11721 172 2 -2.6001068883610456e-01 1.1732547236812945e+00 3.1077678987806262e+01 3.4441223410653826e+01 1 0 0
8213 121 2 -2.6001068883610456e-01 1.4206461384469108e+01 2.9478705958534576e+01 3.0954701997976549e+01 0 0 0
4826 71 5 -7.0631068883610459e-01 3.8347512451215575e+00 3.2641577825193565e+01 3.4611959383853630e+01 0 0 0
12671 186 1 7.7998931116389547e-01 9.6162215746717781e+00 3.2959109883382830e+01 3.3689663403378930e+01 0 0 0
15335 201 6 4.0998931116389542e-01 1.1433723193184321e+01 2.9404876970008324e+01 3.5420971104966512e+01 -4 -1 -1
1548 23 3 -3.2001068883610456e-01 3.5070307896162856e+00 2.4914598024078050e+01 3.3200691329441149e+01 0 0 0
8451 124 2 -2.6001068883610456e-01 1.4161103563100797e+01 2.4910954583029550e+01 3.4358999066462687e+01 0 0 0
1552 23 5 -7.0631068883610459e-01 5.9945168971423932e+00 2.9189222735831049e+01 3.4621697148263408e+01 0 0 0
11709 172 1 4.1998931116389543e-01 1.2099885375344204e+00 3.0696419866256157e+01 3.3081078460207813e+01 1 0 0
13642 201 7 -8.2001068883610451e-01 1.1964443738758170e+01 3.1366432482042821e+01 3.5397858421354691e+01 -4 -2 -2
13641 201 6 4.0998931116389542e-01 1.2963322902253189e+01 3.1397948831238036e+01 3.5324914823994988e+01 -4 -2 -2
8319 122 1 5.1998931116389546e-01 3.2809136316926399e+00 2.8883000637156687e+01 2.8685307342631173e+01 0 0 0
8216 121 2 -2.6001068883610456e-01 1.4388318465930041e+01 2.7440101181388261e+01 2.8987061925533492e+01 0 0 0
8185 121 1 5.1998931116389546e-01 4.7185813152017344e+00 2.9526291323651805e+01 2.8863240795540829e+01 0 0 0
1551 23 4 1.4738893111638955e+00 6.0562814651024572e+00 2.7538145846959480e+01 3.5174824983671080e+01 0 0 0
14338 201 7 -8.2001068883610451e-01 1.4556725653624907e+01 3.0501362773742642e+01 3.4801902190096364e+01 2 -3 -3
14337 201 6 4.0998931116389542e-01 1.4680261007731653e+01 3.0000805278633141e+01 3.3968036305410408e+01 2 -3 -3
1565 23 2 -2.6001068883610456e-01 9.1850553684038549e-01 2.6456439418179237e+01 3.4888862026362666e+01 0 0 0
8223 121 2 -2.6001068883610456e-01 1.5411913246190116e+01 2.8470602006203126e+01 3.2402124069982911e+01 0 0 0
1561 23 2 -2.6001068883610456e-01 4.4758428355735687e+00 2.4711885249700337e+01 3.5354611607387824e+01 0 0 0
1547 23 1 4.1998931116389543e-01 2.3712358578460333e+00 2.4761419529112832e+01 3.4000874376338601e+01 0 0 0
16714 201 8 -2.0911068883610456e-01 4.4666391533405934e+00 2.9163657423827267e+01 3.8671096573789058e+01 0 0 0
3588 53 2 -2.6001068883610456e-01 1.4617888639145940e+01 2.9244266177924658e+01 4.2525305552043491e+01 0 0 -1
1554 23 5 -7.0631068883610459e-01 5.0654754739881316e+00 2.7546152193702660e+01 3.6513229351477932e+01 0 0 0
8440 124 5 -7.0631068883610459e-01 1.4373194103602700e+01 2.6201610983319092e+01 3.6889121713662270e+01 0 0 0
8986 132 5 -7.0631068883610459e-01 5.1547644647923967e+00 2.7840129164877634e+01 4.0793272962707647e+01 0 0 0
3482 52 2 -2.6001068883610456e-01 1.3533052051728037e+01 3.1250373278166293e+01 4.1627639492733330e+01 0 0 -1
4837 71 2 -2.6001068883610456e-01 1.2300613309902861e+00 2.7284427482795969e+01 3.8787104924340248e+01 0 0 0
10816 159 2 -2.6001068883610456e-01 2.4721986644197282e+00 3.2472240881671745e+01 4.1343547660192890e+01 1 0 0
8985 132 4 1.4738893111638955e+00 6.3002743484988821e+00 2.6609047956561952e+01 4.0600982413847241e+01 0 0 0
15431 201 6 4.0998931116389542e-01 1.1356594162194922e+01 2.8669837489407563e+01 4.0545987999312239e+01 1 1 2
16716 201 6 4.0298931116389547e-01 5.1047622369110801e+00 2.9900015495061794e+01 3.8949290578300761e+01 0 0 0
16810 201 8 -2.0911068883610456e-01 1.4154566731354613e+01 2.7282743567758004e+01 3.9480967570934894e+01 0 0 0
16059 201 6 4.0298931116389547e-01 9.2374078158738833e+00 2.7079814791763855e+01 3.7216162093925163e+01 0 -1 0
4962 73 5 -7.0631068883610459e-01 7.3128988340586734e+00 3.1580693227122421e+01 3.6387906845009951e+01 0 0 0
4835 71 2 -2.6001068883610456e-01 3.1651445838051515e+00 3.0574890241127726e+01 3.6569140080370708e+01 0 0 0
4965 73 1 7.7998931116389547e-01 8.0289432299477230e+00 3.1912719577049820e+01 4.2055839806723938e+01 0 0 0
4964 73 5 -7.0631068883610459e-01 9.0994869531321445e+00 3.0197236309142667e+01 3.7565372859228191e+01 0 0 0
16058 201 8 -2.0911068883610456e-01 9.4768256744927797e+00 2.7663865544480672e+01 3.7953480775552734e+01 0 -1 0
16713 201 6 4.0298931116389547e-01 4.4574267030490224e+00 2.8573803334795858e+01 3.9415963170713866e+01 0 0 0
14623 201 7 -8.2001068883610451e-01 9.6855298183717160e+00 2.8682936424662632e+01 4.1105212953501912e+01 -3 4 -1
3488 52 2 -2.6001068883610456e-01 1.5178138819053769e+01 3.2560518648494941e+01 3.7630886930708414e+01 0 0 -1
8988 132 5 -7.0631068883610459e-01 7.3015983550010004e+00 2.7507943386065318e+01 3.9691227922829711e+01 0 0 0
14622 201 6 4.0998931116389542e-01 8.7159722024822663e+00 2.8777217861333479e+01 4.0979903752532664e+01 -3 4 -1
8997 132 2 -2.6001068883610456e-01 8.4349951592488281e+00 2.6244105403963559e+01 4.1932918842206426e+01 0 0 0
15429 201 6 4.0998931116389542e-01 1.2341177428888518e+01 2.9470492177386674e+01 4.1416252954842676e+01 1 1 2
16812 201 6 4.0298931116389547e-01 1.3292068943366031e+01 2.7449710525433492e+01 3.9887442806851752e+01 0 0 0
16060 201 6 4.0298931116389547e-01 9.3837087198176157e+00 2.8600046723337105e+01 3.7542258022535314e+01 0 -1 0
4961 73 4 1.4738893111638955e+00 7.9169846931874526e+00 3.1337085439878571e+01 3.7989045218493473e+01 0 0 0
4823 71 1 1.6598931116389545e-01 2.5141033635822470e+00 3.1694652955609470e+01 3.7092711577076074e+01 0 0 0
16809 201 6 4.0298931116389547e-01 1.4645641921300898e+01 2.6720007881012808e+01 4.0101937504900739e+01 0 0 0
3480 52 1 5.1998931116389546e-01 1.4245558198034862e+01 3.2167148149250380e+01 4.0857363952918853e+01 0 0 -1
4822 71 1 6.7998931116389549e-01 1.1061652512243703e+00 3.1161569030289680e+01 3.7578264764501711e+01 0 0 0
15430 201 7 -8.2001068883610451e-01 1.2357699518911314e+01 2.8773434806608460e+01 4.0695074691273490e+01 1 1 2
1880 28 2 -2.6001068883610456e-01 1.3997381112063092e+00 2.5161455137395464e+01 4.2307366527032030e+01 0 0 0
16811 201 6 4.0298931116389547e-01 1.3912136924362528e+01 2.6530879768953174e+01 3.8867360890488612e+01 0 0 0
16715 201 6 4.0298931116389547e-01 4.7850010102368739e+00 2.8663980693085744e+01 3.7897676541749760e+01 0 0 0
4836 71 2 -2.6001068883610456e-01 3.1719866342774075e+00 3.2029504409259118e+01 3.8225171373961750e+01 0 0 0
4975 73 2 -2.6001068883610456e-01 6.6582555624637907e+00 3.1919257567818672e+01 4.2215759738228982e+01 0 0 0
4821 71 3 -3.2001068883610456e-01 1.2097214671138699e+00 3.0479617197068816e+01 3.8814797747069385e+01 0 0 0
1566 23 2 -2.6001068883610456e-01 2.3527970086639067e+00 2.5435191319836431e+01 3.6340625850799825e+01 0 0 0
4963 73 5 -7.0631068883610459e-01 6.5901089781735029e+00 3.0579265837994960e+01 3.8699424061522180e+01 0 0 0
8987 132 5 -7.0631068883610459e-01 5.5383553124960399e+00 2.5543752381448467e+01 3.9513585199209004e+01 0 0 0
3485 52 2 -2.6001068883610456e-01 1.4135835710196824e+01 3.0763056865740097e+01 3.9038375536398640e+01 0 0 -1
16057 201 6 4.0298931116389547e-01 8.8147420919478261e+00 2.7590300836674309e+01 3.8578237490076312e+01 0 -1 0
14624 201 6 4.0998931116389542e-01 9.6469156968815319e+00 2.7829770793767096e+01 4.1563503348513898e+01 -3 4 -1
8984 132 1 1.6598931116389545e-01 7.1475014740559208e+00 2.5854850158717724e+01 4.2114780265858379e+01 0 0 0
4839 71 2 -2.6001068883610456e-01 1.9924324118627519e+00 2.8740528482516140e+01 3.7243128716065158e+01 0 0 0
1756 26 5 -7.0631068883610459e-01 9.5675272851361566e+00 2.5256751419717283e+01 3.9176117682993514e+01 0 0 0
1758 26 5 -7.0631068883610459e-01 1.1997340713262268e+01 2.5901015921806803e+01 3.9998734723650614e+01 0 0 0
3483 52 1 5.1998931116389546e-01 1.3715442742308396e+01 3.2036500978403716e+01 3.9431010922633959e+01 0 0 -1
15626 201 6 4.0998931116389542e-01 6.4522794344366714e+00 2.5107967229370161e+01 3.7549120054548766e+01 2 1 7
3484 52 2 -2.6001068883610456e-01 1.2309658207167203e+01 3.1863081526787706e+01 3.9501974660881729e+01 0 0 -1
4976 73 2 -2.6001068883610456e-01 8.3721997569277207e+00 3.1160529090598910e+01 4.0965790302741581e+01 0 0 0
4972 73 2 -2.6001068883610456e-01 9.9343602363958894e+00 3.2736945153578866e+01 3.8542643585277794e+01 0 0 0
15625 201 7 -8.2001068883610451e-01 7.3528888516342148e+00 2.4947134483751451e+01 3.7300258217211521e+01 2 1 7
15441 201 6 4.0998931116389542e-01 1.2665392413750380e+01 2.6058774663835475e+01 3.6109780641860610e+01 0 1 -1
10813 159 2 -2.6001068883610456e-01 4.2120015633418673e+00 3.1795959952561311e+01 4.2914327980606231e+01 1 0 0
10808 159 2 -2.6001068883610456e-01 1.4675994858352726e+00 3.0397702245009434e+01 4.2901859112183892e+01 1 0 0
13643 201 6 4.0998931116389542e-01 1.1956012897874613e+01 3.1871898875887407e+01 3.6252048707995023e+01 -4 -2 -2
15442 201 7 -8.2001068883610451e-01 1.1645326227866354e+01 2.6028300291434906e+01 3.5933338215448011e+01 0 1 -1
4960 73 1 1.6598931116389545e-01 8.5941556116460980e+00 3.2968034045890732e+01 3.8492312527333389e+01 0 0 0
15624 201 6 4.0998931116389542e-01 7.8188584688326639e+00 2.4727730569481288e+01 3.8129096943220482e+01 2 1 7
8881 131 2 -2.6001068883610456e-01 9.8823246942900766e+00 3.0763286715389007e+01 4.9957849804813350e+01 0 0 0
8874 131 2 -2.6001068883610456e-01 8.1165858158191462e+00 2.8651118703557476e+01 4.6470888616730257e+01 0 0 0
3562 53 2 -2.6001068883610456e-01 1.2493782290314321e+01 2.5723794811987183e+01 4.8349604577476143e+01 0 0 -1
8983 132 1 6.7998931116389549e-01 6.8872233187319081e+00 2.6050592542567898e+01 4.3686420855312761e+01 0 0 0
8867 131 1 5.1998931116389546e-01 8.3511275252162900e+00 2.7744463853447733e+01 4.9488614757082097e+01 0 0 0
3566 53 1 5.1998931116389546e-01 1.5378610569297965e+01 2.6964192491978601e+01 4.8881161515941599e+01 0 0 -1
8886 131 2 -2.6001068883610456e-01 1.2797512215398667e+01 3.2082254803156921e+01 4.6307976281772966e+01 0 0 0
8871 131 2 -2.6001068883610456e-01 9.6843486696189398e+00 2.6864509408820137e+01 4.7660117819858890e+01 0 0 0
8879 131 1 5.1998931116389546e-01 9.7522697751594905e+00 3.1325360666570273e+01 4.8709512872177633e+01 0 0 0
3569 53 1 5.1998931116389546e-01 1.4440797596876433e+01 2.8137138156443953e+01 4.8335095311046892e+01 0 0 -1
8870 131 1 5.1998931116389546e-01 9.4371342894376991e+00 2.7998388279822638e+01 4.8363964971149969e+01 0 0 0
8883 131 2 -2.6001068883610456e-01 1.1855811582593006e+01 3.2404583706794043e+01 4.9150095596170914e+01 0 0 0
8873 131 1 5.1998931116389546e-01 9.1150245892765245e+00 2.9051142448218723e+01 4.7365794880503564e+01 0 0 0
8880 131 2 -2.6001068883610456e-01 9.1420397704194301e+00 3.2521779102980339e+01 4.8984411531356692e+01 0 0 0
9001 132 1 5.1998931116389546e-01 6.8981035363924672e+00 2.7225420099754515e+01 4.9212525068663147e+01 0 0 0
8884 131 2 -2.6001068883610456e-01 1.1947649490253291e+01 3.0464197272587583e+01 4.8240795216412529e+01 0 0 0
10801 159 2 -2.6001068883610456e-01 2.7531260252317589e+00 2.7526215622139564e+01 4.6462647162848178e+01 1 0 0
3563 53 1 5.1998931116389546e-01 1.4830758392171875e+01 2.5559735189540014e+01 4.8659370688931169e+01 0 0 -1
8872 131 2 -2.6001068883610456e-01 1.0620416145350731e+01 2.8457645405293086e+01 4.8955348150825316e+01 0 0 0
10788 159 1 5.1998931116389546e-01 2.2805203154628351e+00 2.7282648765021168e+01 4.9492561172366997e+01 1 0 0
10800 159 1 5.1998931116389546e-01 2.8322520585291353e+00 2.8867335155780712e+01 4.6100736458832394e+01 1 0 0
10797 159 1 5.1998931116389546e-01 2.2691972288570019e+00 2.9626104966683648e+01 4.7325659223182448e+01 1 0 0
8978 132 1 4.1998931116389543e-01 6.5904980376834814e+00 2.5718286797029872e+01 4.8903222274522470e+01 0 0 0
3586 53 2 -2.6001068883610456e-01 1.3926378891998450e+01 3.0535752956803826e+01 4.4328700079012812e+01 0 0 -1
10790 159 2 -2.6001068883610456e-01 2.2750559251367637e+00 2.5874860654356965e+01 4.9691206878202841e+01 1 0 0
8994 132 2 -2.6001068883610456e-01 7.8132172461690539e+00 2.6900235925624376e+01 4.4279175760810524e+01 0 0 0
10803 159 1 5.1998931116389546e-01 2.1876568518673065e+00 2.9068565918003280e+01 4.4703050931671243e+01 1 0 0
3570 53 2 -2.6001068883610456e-01 1.5021664334274957e+01 2.9372010038686923e+01 4.8688035062925294e+01 0 0 -1
9003 132 2 -2.6001068883610456e-01 6.1094558458912829e+00 2.7571260091388730e+01 5.0345270464932170e+01 0 0 0
8885 131 1 5.1998931116389546e-01 1.1451550252494821e+01 3.2136229081603297e+01 4.6780855098500247e+01 0 0 0
8875 131 2 -2.6001068883610456e-01 1.0270378145961278e+01 2.9152252659865528e+01 4.6583060432637083e+01 0 0 0
8992 132 2 -2.6001068883610456e-01 5.9151909953502289e+00 2.6996824411019443e+01 4.6129925595112574e+01 0 0 0
3565 53 2 -2.6001068883610456e-01 1.5029561327291731e+01 2.5259768984697136e+01 4.7333092425902535e+01 0 0 -1
8878 131 2 -2.6001068883610456e-01 8.4952027684967355e+00 3.1106632228888397e+01 4.6719276378224102e+01 0 0 0
8876 131 1 5.1998931116389546e-01 8.7818389621835244e+00 3.0508570451252510e+01 4.7876153299583294e+01 0 0 0
10794 159 1 5.1998931116389546e-01 1.0477688286612310e+00 2.8968329959264821e+01 4.7989558331510516e+01 1 0 0
3571 53 2 -2.6001068883610456e-01 1.3240631433140386e+01 2.7986431554709135e+01 4.8977382246465140e+01 0 0 -1
10812 159 1 5.1998931116389546e-01 3.2455328843947178e+00 3.2558287845997313e+01 4.3512868547670038e+01 1 0 0
8980 132 1 6.7998931116389549e-01 6.4193853049509739e+00 2.5788609063578342e+01 4.6488417409258126e+01 0 0 0
8887 131 2 -2.6001068883610456e-01 1.0771173513281131e+01 3.1294472482567219e+01 4.5954455271935402e+01 0 0 0
8991 132 2 -2.6001068883610456e-01 7.7858092991737013e+00 2.5758672792799533e+01 4.6716330507251222e+01 0 0 0
9002 132 2 -2.6001068883610456e-01 6.3186588422845889e+00 2.8083735099130404e+01 4.8266269286302872e+01 0 0 0
3574 53 2 -2.6001068883610456e-01 1.3339775370661615e+01 2.7171701212297179e+01 4.6451763141339491e+01 0 0 -1
3572 53 1 5.1998931116389546e-01 1.4165222526736304e+01 2.8223819849695104e+01 4.6837517840407308e+01 0 0 -1
3573 53 2 -2.6001068883610456e-01 1.3559804752404947e+01 2.9427331937255524e+01 4.6638797099866125e+01 0 0 -1
10789 159 2 -2.6001068883610456e-01 3.3860371186632299e+00 2.7495702725677603e+01 4.8751843633288701e+01 1 0 0
10810 159 2 -2.6001068883610456e-01 3.6058836758889443e+00 3.1349265460359298e+01 4.5363173440283639e+01 1 0 0
10802 159 2 -2.6001068883610456e-01 4.2151575699049806e+00 2.9111441415720886e+01 4.5920097943686208e+01 1 0 0
10799 159 2 -2.6001068883610456e-01 1.8893473643057774e+00 3.0822301434864357e+01 4.6897488688185163e+01 1 0 0
8877 131 2 -2.6001068883610456e-01 7.5405305889524614e+00 3.0497929444192419e+01 4.8484820252661294e+01 0 0 0
10811 159 2 -2.6001068883610456e-01 1.7439399184768314e+00 3.2679370377418422e+01 4.5255848516736300e+01 1 0 0
10798 159 2 -2.6001068883610456e-01 3.1729815729666155e+00 2.9923155497809837e+01 4.8308045256133255e+01 1 0 0
10791 159 1 5.1998931116389546e-01 1.1381677664401701e+00 2.7618031090103091e+01 4.8636975710348182e+01 1 0 0
10809 159 1 5.1998931116389546e-01 2.5041697738472979e+00 3.1772433806951259e+01 4.4559882179791124e+01 1 0 0
10805 159 2 -2.6001068883610456e-01 2.9548141349273052e+00 2.8609197053131936e+01 4.3668770115314445e+01 1 0 0
8882 131 1 5.1998931116389546e-01 1.1195827949804283e+01 3.1611299961249017e+01 4.8216823534886650e+01 0 0 0
9000 132 2 -2.6001068883610456e-01 3.8487306018564773e+00 2.5525626036197153e+01 4.5178306845485977e+01 0 0 0
3583 53 2 -2.6001068883610456e-01 1.5413895947082613e+01 3.1320666182552046e+01 4.6521175026593625e+01 0 0 -1
8979 132 3 -3.2001068883610456e-01 5.8405438053274725e+00 2.5448041085779440e+01 4.7742879937844172e+01 0 0 0
3576 53 2 -2.6001068883610456e-01 1.4777065228038134e+01 2.8240081166834138e+01 4.4606805866912559e+01 0 0 -1
10806 159 1 5.1998931116389546e-01 1.6981663628824681e+00 3.0455176765992228e+01 4.4254492878420393e+01 1 0 0
8977 132 2 -2.6001068883610456e-01 8.9664969107984973e+00 2.5165600634191147e+01 4.8752422049391427e+01 0 0 0
8995 132 2 -2.6001068883610456e-01 5.6620086409791206e+00 2.6689797367814720e+01 4.3808609112114233e+01 0 0 0
4867 72 2 -2.6001068883610456e-01 2.4208408887071386e+00 3.2320235332759147e+01 4.9529484792888766e+01 0 0 0
8990 132 2 -2.6001068883610456e-01 5.6557285747625645e+00 2.5328983898343669e+01 4.9873711725802245e+01 0 0 0
3575 53 1 5.1998931116389546e-01 1.5294795759129043e+01 2.8201508294313861e+01 4.5925061530419875e+01 0 0 -1
3560 53 1 5.1998931116389546e-01 1.3369651752071100e+01 2.4943106352763156e+01 4.9082318103435796e+01 0 0 -1
10804 159 2 -2.6001068883610456e-01 9.9896861074718279e-01 2.8348093036687672e+01 4.4613844635884625e+01 1 0 0
3584 53 1 5.1998931116389546e-01 1.5318123085498653e+01 3.0877019256443003e+01 4.4167822976684164e+01 0 0 -1
3585 53 2 -2.6001068883610456e-01 1.5288911005447956e+01 3.2294541937364436e+01 4.3891319961023278e+01 0 0 -1
8869 131 2 -2.6001068883610456e-01 8.1512203526722171e+00 2.8952869048819899e+01 5.0063262340045441e+01 0 0 0
4974 73 2 -2.6001068883610456e-01 8.5173556808706650e+00 3.1265790195146383e+01 4.3162414560705919e+01 0 0 0
10792 159 2 -2.6001068883610456e-01 1.0238901668044349e+00 2.6604402732204239e+01 4.7672585943035990e+01 1 0 0
8982 132 3 -3.2001068883610456e-01 6.9143945420369324e+00 2.4786739307951009e+01 4.4288270718498197e+01 0 0 0
10786 159 2 -2.6001068883610456e-01 3.5786566059587859e+00 2.7707207305179942e+01 5.1482589311776920e+01 1 0 0
4878 72 2 -2.6001068883610456e-01 1.4605015104641708e+00 3.2022305358910963e+01 5.5327641894648295e+01 0 0 0
13060 192 2 -2.6001068883610456e-01 5.9889921360887808e+00 2.6760104650207879e+01 5.7236554736777364e+01 1 0 0
12896 190 2 -2.6001068883610456e-01 1.3671122564818489e+01 2.7206322170835506e+01 5.6849547913154332e+01 0 0 0
12902 190 2 -2.6001068883610456e-01 1.1649882590203831e+01 3.0155737833488811e+01 5.4731722202913438e+01 0 0 0
13054 192 2 -2.6001068883610456e-01 4.1363307235164770e+00 3.0766362478399252e+01 5.7149104852772247e+01 1 0 0
13046 192 1 5.1998931116389546e-01 7.1717463306077214e+00 3.0881391108659212e+01 5.4859025960694652e+01 1 0 0
12895 190 2 -2.6001068883610456e-01 1.4070528739625278e+01 2.7186740755998812e+01 5.4625546598134342e+01 0 0 0
13044 192 2 -2.6001068883610456e-01 5.9818549283776479e+00 3.0507685467876971e+01 5.2787530174122402e+01 1 0 0
12894 190 1 5.1998931116389546e-01 1.3258912575949621e+01 2.7782043946407086e+01 5.5626872336268661e+01 0 0 0
13049 192 1 5.1998931116389546e-01 6.2574519628759910e+00 3.0998537479049567e+01 5.6110010332178092e+01 1 0 0
12897 190 1 5.1998931116389546e-01 1.3650171459775942e+01 2.9276002550082364e+01 5.5718088766381285e+01 0 0 0
13053 192 2 -2.6001068883610456e-01 4.1467208978626049e+00 3.0496537956553045e+01 5.4890814989977805e+01 1 0 0
13055 192 1 5.1998931116389546e-01 4.9537669077886033e+00 2.8754555430032287e+01 5.6237463794264144e+01 1 0 0
4879 72 2 -2.6001068883610456e-01 1.5017655894894337e+00 3.1192079009539846e+01 5.3408754581411230e+01 0 0 0
10899 160 2 -2.6001068883610456e-01 3.8202132615972881e+00 2.4977164074294006e+01 5.6160801280287949e+01 1 0 0
12904 190 2 -2.6001068883610456e-01 1.2853811732544612e+01 2.8786887294285457e+01 5.2692380924669727e+01 0 0 0
12917 190 2 -2.6001068883610456e-01 1.4513880133714403e+01 3.1268402768234271e+01 5.0380647800902210e+01 0 0 0
10887 160 1 4.1998931116389543e-01 2.5392622369785909e+00 2.4819533192660078e+01 5.5590016475616714e+01 1 0 0
12898 190 2 -2.6001068883610456e-01 1.5036311353137400e+01 2.9380498048030773e+01 5.5732295581163513e+01 0 0 0
12890 190 2 -2.6001068883610456e-01 1.1487549637779532e+01 2.7487063765605100e+01 5.3977189861866890e+01 0 0 0
13043 192 1 5.1998931116389546e-01 6.7140020163388039e+00 3.1480965634216627e+01 5.3465387356745730e+01 1 0 0
12903 190 1 5.1998931116389546e-01 1.3538981464271973e+01 2.9874348052972035e+01 5.3186173270926155e+01 0 0 0
12899 190 2 -2.6001068883610456e-01 1.3162884048361786e+01 2.9687188301727950e+01 5.6930875711357395e+01 0 0 0
13052 192 1 5.1998931116389546e-01 4.8480106965066199e+00 3.0284732237226180e+01 5.6060863510381161e+01 1 0 0
10912 160 2 -2.6001068883610456e-01 3.7205981509795336e+00 2.6195452666500199e+01 5.3971829042301962e+01 1 0 0
12892 190 2 -2.6001068883610456e-01 1.1433008151107439e+01 2.6231328438174828e+01 5.5908589030710480e+01 0 0 0
10778 159 2 -2.6001068883610456e-01 2.8296008896729625e+00 2.5084255617364672e+01 5.2155681922620751e+01 1 0 0
10888 160 3 -3.2001068883610456e-01 1.6202964845288386e+00 2.5272560615481474e+01 5.6637936032865554e+01 1 0 0
8974 132 2 -2.6001068883610456e-01 7.4840546166214184e+00 2.4978526471024843e+01 5.1300145299147175e+01 0 0 0
13045 192 2 -2.6001068883610456e-01 7.7649704974040894e+00 3.1617730768811118e+01 5.2486315591904230e+01 1 0 0
13056 192 2 -2.6001068883610456e-01 5.2664259381910927e+00 2.8181245975479250e+01 5.5004743429675536e+01 1 0 0
12891 190 1 7.7998931116389547e-01 1.1759207893176892e+01 2.7401800414221658e+01 5.5335905583679057e+01 0 0 0
12900 190 1 5.1998931116389546e-01 1.3047571830031778e+01 3.0191587916768096e+01 5.4654343586473843e+01 0 0 0
13058 192 1 5.1998931116389546e-01 5.9085905297484027e+00 2.8166704812900864e+01 5.7333599835897530e+01 1 0 0
10783 159 2 -2.6001068883610456e-01 1.8051917981865950e+00 2.8462641309890969e+01 5.3074672126115452e+01 1 0 0
13047 192 2 -2.6001068883610456e-01 7.6038056304899433e+00 2.9589475316362773e+01 5.4589701526425465e+01 1 0 0
13057 192 2 -2.6001068883610456e-01 3.7068718702473058e+00 2.8232028672472154e+01 5.6510432987210258e+01 1 0 0
13051 192 2 -2.6001068883610456e-01 6.9651343779293482e+00 3.0849120229594281e+01 5.7341198329332165e+01 1 0 0
4866 72 2 -2.6001068883610456e-01 2.8382058636227723e+00 3.2332022296113550e+01 5.1646076299669076e+01 0 0 0
13048 192 2 -2.6001068883610456e-01 8.2807434225696692e+00 3.1604077576570980e+01 5.5057908028145512e+01 1 0 0
10910 160 1 5.1998931116389546e-01 2.4532755603406535e+00 2.5800148920120655e+01 5.4348817521477180e+01 1 0 0
10782 159 1 5.1998931116389546e-01 1.4374954076066493e+00 2.7897761431824684e+01 5.1870065404439686e+01 1 0 0
10911 160 2 -2.6001068883610456e-01 1.7782409336850917e+00 2.6884431467226555e+01 5.4868387417527195e+01 1 0 0
12905 190 2 -2.6001068883610456e-01 1.3115726206076790e+01 3.0933179144816666e+01 5.2378826462561847e+01 0 0 0
8868 131 2 -2.6001068883610456e-01 8.9911516833990976e+00 2.7069958387260211e+01 5.0499897709626822e+01 0 0 0
12901 190 2 -2.6001068883610456e-01 1.3301067332681869e+01 3.1500888432984492e+01 5.4970986632867742e+01 0 0 0
3557 53 1 5.1998931116389546e-01 1.2916126476812297e+01 2.5009394966158904e+01 5.0566092505629960e+01 0 0 -1
12893 190 2 -2.6001068883610456e-01 1.0875324412988745e+01 2.8304897257184084e+01 5.5975304286503416e+01 0 0 0
10785 159 1 5.1998931116389546e-01 2.4336856516274992e+00 2.8070067140933673e+01 5.0794476438395819e+01 1 0 0
13050 192 2 -2.6001068883610456e-01 5.9257869916367527e+00 3.2288673351105381e+01 5.6186505968012021e+01 1 0 0
12914 190 2 -2.6001068883610456e-01 1.4590243800686352e+01 3.2447817090936077e+01 5.2951484219116345e+01 0 0 0
10776 159 1 5.1998931116389546e-01 1.8242587633422218e+00 2.5477948280955786e+01 5.2985813370049748e+01 1 0 0
12906 190 1 5.1998931116389546e-01 1.5057230590578792e+01 2.9589462996219090e+01 5.2871290522197668e+01 0 0 0
13059 192 2 -2.6001068883610456e-01 7.2148985426612002e+00 2.8620663736116196e+01 5.7046766926176971e+01 1 0 0
12908 190 2 -2.6001068883610456e-01 1.5214595709933567e+01 2.9205104711669851e+01 5.1569118223375604e+01 0 0 0
3558 53 2 -2.6001068883610456e-01 1.2737550101578220e+01 2.6329190568856106e+01 5.0927993862420216e+01 0 0 -1
13041 192 2 -2.6001068883610456e-01 4.7541662063324965e+00 3.2772942099655310e+01 5.4152826865876328e+01 1 0 0
14159 201 6 4.0998931116389542e-01 1.4842490027094366e+01 3.2103287638201259e+01 5.7391558515083410e+01 0 0 -3
13040 192 1 5.1998931116389546e-01 5.9634376858960154e+00 3.2797617221280184e+01 5.3471736673021411e+01 1 0 0
3556 53 2 -2.6001068883610456e-01 1.4874255831238143e+01 2.5025743183684160e+01 5.2057692688743707e+01 0 0 -1
10787 159 2 -2.6001068883610456e-01 2.6457233867395571e+00 2.9424527513627005e+01 5.0590783449241769e+01 1 0 0
12985 191 2 -2.6001068883610456e-01 1.5273522218649077e+01 2.5220426723166295e+01 5.7215171801688889e+01 1 0 0
15882 201 6 4.0998931116389542e-01 1.1077919979110479e+01 3.2807964128853463e+01 5.6410733135585630e+01 -1 0 0
16730 201 8 -2.0911068883610456e-01 1.5230323539704935e+01 3.6932142580853757e+01 1.7974799638280805e+00 0 -2 0
1146 17 2 -2.6001068883610456e-01 3.0154134247953355e+00 3.4843184402883082e+01 3.2862481496939702e+00 1 0 0
15220 201 7 -8.2001068883610451e-01 1.0197902456034848e+01 3.7856063814287666e+01 5.4073520238195956e+00 1 -5 1
16589 201 6 4.0298931116389547e-01 1.3926055507145636e+01 4.0438995902801295e+01 2.6957217603145618e+00 1 0 0
8729 128 2 -2.6001068883610456e-01 2.3772137229927810e+00 3.8849924555528418e+01 5.9731658150663476e+00 0 0 0
1211 18 5 -7.0631068883610459e-01 1.3320654479636010e+01 4.0045701624670563e+01 4.4962954181765822e+00 1 0 0
1127 17 2 -2.6001068883610456e-01 5.2333144012168544e+00 3.5911835573744490e+01 2.9616541434443659e+00 1 0 0
1032 16 2 -2.6001068883610456e-01 1.3048063547941997e+00 3.6739817629342575e+01 3.5417073885836965e+00 1 0 0
1124 17 2 -2.6001068883610456e-01 7.2400918707000717e+00 3.4553083034906962e+01 4.0443466369215972e+00 1 0 0
15221 201 6 4.0998931116389542e-01 1.0329777539886932e+01 3.8198274792547757e+01 4.4557379344130181e+00 1 -5 1
1029 16 2 -2.6001068883610456e-01 3.3413956166554208e+00 3.6856472208952759e+01 1.7725853725020428e+00 1 0 0
1134 17 1 4.1998931116389543e-01 2.6345919459904352e+00 3.3933122296001443e+01 2.2998795678442669e+00 1 0 0
14903 201 6 4.0998931116389542e-01 1.2524351804717584e+01 3.7183582583060911e+01 4.2903310061157129e-01 -3 -1 -2
1026 16 2 -2.6001068883610456e-01 2.2948550870807884e+00 3.5424277625574582e+01 -3.3464965293596205e-01 1 0 0
1100 17 2 -2.6001068883610456e-01 1.2943090662427117e+01 3.4643174938086801e+01 5.8579088875424690e+00 1 0 0
1102 17 2 -2.6001068883610456e-01 1.4720422273612957e+01 3.4171877004121896e+01 2.9500097399891159e+00 1 0 0
1126 17 2 -2.6001068883610456e-01 6.9635560898304290e+00 3.5646241521422830e+01 1.5175362472092633e+00 1 0 0
15994 201 7 -8.2001068883610451e-01 9.4147729595443828e+00 3.7167711576932078e+01 -3.5406505603188515e-01 -1 0 -1
1112 17 2 -2.6001068883610456e-01 1.0687291804227248e+01 3.5129389291219319e+01 4.4164207806231319e+00 1 0 0
1111 17 2 -2.6001068883610456e-01 9.2797190931414644e+00 3.3487564656964160e+01 4.7601726866638590e+00 1 0 0
1133 17 2 -2.6001068883610456e-01 3.4995572257960994e+00 3.3163567210515616e+01 1.3486520080058934e-02 1 0 0
8727 128 1 5.1998931116389546e-01 3.3548131390758416e+00 3.9848678280235227e+01 5.8565115949801179e+00 0 0 0
8717 128 2 -2.6001068883610456e-01 6.6964403758903455e+00 3.9797788488527566e+01 3.3062361676563299e+00 0 0 0
1118 17 2 -2.6001068883610456e-01 8.2621140255215639e+00 3.4125772373014513e+01 6.1192490890031304e-01 1 0 0
8723 128 2 -2.6001068883610456e-01 7.9155442048956299e+00 3.9006881645532445e+01 1.2469458939338289e+00 0 0 0
1027 16 1 5.1998931116389546e-01 2.0392597112702173e+00 3.7098542765500618e+01 1.3575543395315952e+00 1 0 0
1040 16 2 -2.6001068883610456e-01 1.0758455578297050e+00 4.0367303561328221e+01 1.0448191761481651e+00 1 0 0
1101 17 1 5.1998931116389546e-01 1.3549182321692387e+01 3.4135417160284845e+01 3.6506148912859384e+00 1 0 0
8716 128 2 -2.6001068883610456e-01 3.8290520646645998e+00 3.7689293496781325e+01 5.2711655062940306e+00 0 0 0
8705 128 3 -3.2001068883610456e-01 4.7102491156526201e+00 3.9152640514540451e+01 3.9446864685750018e+00 0 0 0
1103 17 2 -2.6001068883610456e-01 1.2945613520064878e+01 3.5246243522314572e+01 3.0603430248111034e+00 1 0 0
8702 128 2 -2.6001068883610456e-01 6.6354619571715201e+00 3.8204899706304914e+01 5.0694580841163521e+00 0 0 0
15995 201 6 4.0998931116389542e-01 9.1572036445365530e+00 3.7273481870433045e+01 6.1473714024718962e-01 -1 0 -1
1028 16 2 -2.6001068883610456e-01 2.1619565829146121e+00 3.8064563984655543e+01 3.1108817640189468e-01 1 0 0
1030 16 1 5.1998931116389546e-01 1.1920451380859989e+00 3.7668971564712024e+01 2.5248788802335964e+00 1 0 0
1114 17 2 -2.6001068883610456e-01 1.0675612658766092e+01 3.4670814780940269e+01 1.6843228636918559e+00 1 0 0
1110 17 1 5.1998931116389546e-01 1.0199200669093207e+01 3.3858247483091070e+01 3.8568250762509404e+00 1 0 0
8708 128 3 -3.2001068883610456e-01 5.8634921588465012e+00 4.0481733459975310e+01 1.2451599465794991e+00 0 0 0
8711 128 4 1.4738893111638955e+00 9.7517691477269413e+00 4.0276934115310944e+01 2.4045733417729389e+00 0 0 0
8722 128 2 -2.6001068883610456e-01 8.7859704209877503e+00 4.0652639229564322e+01 1.6139811805869200e-03 0 0 0
8704 128 1 4.1998931116389543e-01 4.4831219220958696e+00 3.8872491578891513e+01 5.3494883902116710e+00 0 0 0
8706 128 1 6.7998931116389549e-01 5.5125131600606441e+00 4.0256511374864388e+01 3.6163943223523258e+00 0 0 0
8697 128 2 -2.6001068883610456e-01 5.3632794187367363e+00 3.5710359962341812e+01 6.1699943556942447e+00 0 0 0
1125 17 1 5.1998931116389546e-01 5.8757202632952774e+00 3.4966621112882578e+01 2.1552390659304925e+00 1 0 0
8714 128 5 -7.0631068883610459e-01 1.1186576269730391e+01 4.0904348749580883e+01 1.6171152427510491e+00 0 0 0
1128 17 1 5.1998931116389546e-01 4.9730899463382645e+00 3.4475077456386160e+01 1.0178036563879307e+00 1 0 0
1024 16 1 5.1998931116389546e-01 1.4888237979887398e+00 3.5713340452953460e+01 7.8470987939429360e-01 1 0 0
8712 128 5 -7.0631068883610459e-01 1.0272819483592601e+01 3.8660892650289014e+01 2.4832691909090614e+00 0 0 0
8710 128 1 1.6598931116389545e-01 8.2885599676162656e+00 4.0398657955397248e+01 1.2956188964397153e+00 0 0 0
1129 17 2 -2.6001068883610456e-01 5.8625541746618097e+00 3.3844991800744175e+01 1.6544308665910551e-01 1 0 0
1115 17 2 -2.6001068883610456e-01 8.8028971302510506e+00 3.5428422571848522e+01 2.6794562874182075e+00 1 0 0
8709 128 1 6.7998931116389549e-01 7.0208800442671278e+00 4.1294763351250594e+01 1.3211889151082403e+00 0 0 0
1122 17 1 5.1998931116389546e-01 6.5313012812859013e+00 3.3908961028824365e+01 3.0840209506899647e+00 1 0 0
16591 201 6 4.0298931116389547e-01 1.4237192358126775e+01 4.0672578340392690e+01 1.3283878517417056e+00 1 0 0
1113 17 1 5.1998931116389546e-01 9.5839906684097631e+00 3.4279928742323627e+01 2.4864809042819798e+00 1 0 0
1157 17 1 5.1998931116389546e-01 1.4097686903903046e+00 3.4474347588777874e+01 1.5985240658484090e+00 1 0 0
8834 130 2 -2.6001068883610456e-01 9.4147063390115726e-01 3.6573766077605832e+01 6.1606366664188412e+00 0 0 0
8701 128 1 5.1998931116389546e-01 5.9181454896073067e+00 3.8722594489733240e+01 6.0456693373060766e+00 0 0 0
1099 17 2 -2.6001068883610456e-01 1.4948409703439538e+01 3.5299652538421718e+01 5.0354520322508494e+00 1 0 0
1031 16 2 -2.6001068883610456e-01 1.7561659185324630e+00 3.8827328524071682e+01 3.0418600619106879e+00 1 0 0
1209 18 4 1.4738893111638955e+00 1.3871317330170029e+01 3.9790935022188734e+01 6.1188390419166900e+00 1 0 0
1116 17 1 5.1998931116389546e-01 8.7599751121067548e+00 3.3323334296231565e+01 1.6811227892955287e+00 1 0 0
1131 17 1 5.1998931116389546e-01 3.8485659554951619e+00 3.3545194077968290e+01 1.3573304729107880e+00 1 0 0
15219 201 6 4.0998931116389542e-01 1.0439401515448525e+01 3.6931700977213538e+01 5.2911459996603991e+00 1 -5 1
1098 17 1 5.1998931116389546e-01 1.4023351899937788e+01 3.4301405262081246e+01 5.0682686648146236e+00 1 0 0
14902 201 7 -8.2001068883610451e-01 1.2752434654856595e+01 3.7782229151196574e+01 1.1846558595473429e+00 -3 -1 -2
15993 201 6 4.0998931116389542e-01 9.6326837034276416e+00 3.6203466607323925e+01 -4.9265055417332460e-01 -1 0 -1
8728 128 2 -2.6001068883610456e-01 3.0034762081362558e+00 4.0635785383704594e+01 4.7611001252163474e+00 0 0 0
1130 17 2 -2.6001068883610456e-01 4.4965760926520542e+00 3.5524477981082143e+01 2.8713990457114846e-01 1 0 0
1220 18 2 -2.6001068883610456e-01 1.4735649160845878e+01 3.7337486618571482e+01 6.6957278498520711e+00 1 0 0
1123 17 2 -2.6001068883610456e-01 5.4761609257571653e+00 3.3177772645467215e+01 3.7244055184644185e+00 1 0 0
16079 201 6 4.0298931116389547e-01 9.8176314226973815e+00 4.0330649486384637e+01 5.8327739781073475e+00 0 0 1
14901 201 6 4.0998931116389542e-01 1.1828208935359736e+01 3.8037842774192256e+01 1.4758935533716941e+00 -3 -1 -2
16729 201 6 4.0298931116389547e-01 1.4576554937813301e+01 3.7350935337279793e+01 1.2073753974340629e+00 0 -2 0
13148 193 5 -7.0631068883610459e-01 1.4215604962334092e+01 4.0313542045821734e+01 -4.3605318611969679e-01 1 0 1
8713 128 5 -7.0631068883610459e-01 9.8632164146109513e+00 4.0661364004248028e+01 4.0338127390033760e+00 0 0 0
1208 18 1 1.6598931116389545e-01 1.5243892374652777e+01 3.8538857126899792e+01 6.2491422712348363e+00 1 0 0
16590 201 8 -2.0911068883610456e-01 1.3775895158557367e+01 4.1159416573612333e+01 2.0793470110672994e+00 1 0 0
8719 128 2 -2.6001068883610456e-01 3.8312370734399952e+00 4.0190357949717225e+01 2.0451395596230708e+00 0 0 0
8703 128 2 -2.6001068883610456e-01 6.3972717414932001e+00 3.9918110962099739e+01 6.5979086516122694e+00 0 0 0
1095 17 1 5.1998931116389546e-01 1.4658332046920476e+01 3.3087463057907065e+01 5.7363679179686349e+00 1 0 0
8707 128 1 4.1998931116389543e-01 5.0015265519420984e+00 4.0877063283154968e+01 2.3376820624697627e+00 0 0 0
13294 195 2 -2.6001068883610456e-01 4.5563533516577621e+00 3.8457042678452140e+01 -2.5110669540222236e-01 1 0 1
15438 201 6 4.0998931116389542e-01 1.3917427551144643e+01 3.4904099204121941e+01 -1.6240618893139677e-01 0 0 0
8718 128 2 -2.6001068883610456e-01 5.6432529782835310e+00 4.1145358192268290e+01 4.7153555452436979e+00 0 0 0
16592 201 6 4.0298931116389547e-01 1.2822359539984312e+01 4.0956854846194176e+01 1.8679445912749340e+00 1 0 0
16080 201 6 4.0298931116389547e-01 1.0276126913908625e+01 3.9199521351397649e+01 6.7350968006642828e+00 0 0 1
8560 126 2 -2.6001068883610456e-01 1.1109910972838760e+01 3.4718924264344849e+01 1.1341121541922476e+01 0 0 0
8545 126 2 -2.6001068883610456e-01 1.3231919168375992e+01 3.9840572776149820e+01 1.0333023386380493e+01 0 0 0
8546 126 2 -2.6001068883610456e-01 1.2944662599167422e+01 3.9028975546935911e+01 1.2310463295803102e+01 0 0 0
8539 126 2 -2.6001068883610456e-01 8.9917166834076383e+00 3.8819330057202983e+01 1.0651208159963819e+01 0 0 0
8677 128 1 5.1998931116389546e-01 5.9730066361400915e+00 3.3070824653464918e+01 1.3646979610139136e+01 0 0 0
8864 130 1 5.1998931116389546e-01 2.2491751988697128e+00 3.7468417276042985e+01 1.1172705047868424e+01 0 0 0
8540 126 2 -2.6001068883610456e-01 8.9816961378559057e+00 4.0497666309063725e+01 1.2020914376364063e+01 0 0 0
8686 128 1 5.1998931116389546e-01 6.1637205472131189e+00 3.5056250195370723e+01 1.1087120846001651e+01 0 0 0
8558 126 2 -2.6001068883610456e-01 1.2772972447845396e+01 3.4060718831103614e+01 8.1137906188871831e+00 0 0 0
8691 128 2 -2.6001068883610456e-01 5.4567912684547357e+00 3.7010394115804452e+01 1.0141814553667873e+01 0 0 0
8853 130 2 -2.6001068883610456e-01 3.4161706024507770e+00 3.5797859709667691e+01 1.0052616786347714e+01 0 0 0
8696 128 2 -2.6001068883610456e-01 3.9337145785781744e+00 3.6601360393335824e+01 7.6362469146760290e+00 0 0 0
8839 130 2 -2.6001068883610456e-01 1.8191046510768860e+00 3.5185725262360613e+01 8.2507930222508321e+00 0 0 0
8559 126 1 5.1998931116389546e-01 1.1384742523933765e+01 3.3995662780545850e+01 1.0148607221059153e+01 0 0 0
8735 129 2 -2.6001068883610456e-01 4.5824349854049196e+00 3.8755134830216804e+01 1.2363825366478057e+01 0 0 0
8733 129 1 5.1998931116389546e-01 4.1806239887557899e+00 3.9567216815948008e+01 1.1279324465866017e+01 0 0 0
8543 126 2 -2.6001068883610456e-01 1.1333606000960797e+01 4.1046332567293106e+01 1.1937173895223403e+01 0 0 0
1210 18 5 -7.0631068883610459e-01 1.2494069698735817e+01 3.9314698827230679e+01 6.9589496313070907e+00 1 0 0
8695 128 1 5.1998931116389546e-01 5.2346166780370167e+00 3.6362361715100754e+01 7.3523155657690529e+00 0 0 0
8689 128 1 5.1998931116389546e-01 6.1910136778529941e+00 3.5884411919691217e+01 9.7847854730072541e+00 0 0 0
8732 129 2 -2.6001068883610456e-01 3.6000239214720637e+00 3.8200071006044617e+01 9.4418666361001833e+00 0 0 0
8537 126 2 -2.6001068883610456e-01 1.0636873987451946e+01 3.7499046628204880e+01 1.2712114528455695e+01 0 0 0
8694 128 2 -2.6001068883610456e-01 6.8096828427429976e+00 3.4659868010094868e+01 7.8899431573433780e+00 0 0 0
8866 130 2 -2.6001068883610456e-01 2.8473854600317225e+00 3.7220445398849620e+01 1.2414624319815799e+01 0 0 0
8740 129 2 -2.6001068883610456e-01 1.8042607591988831e+00 4.0965081177808166e+01 1.2393283517594115e+01 0 0 0
8693 128 2 -2.6001068883610456e-01 4.7563916187588635e+00 3.4444276204374098e+01 8.5447602365386288e+00 0 0 0
8700 128 2 -2.6001068883610456e-01 6.0316498767776237e+00 3.8531816237886758e+01 8.3507005074688223e+00 0 0 0
8536 126 2 -2.6001068883610456e-01 8.4430348404446871e+00 3.7598890365053322e+01 1.2878775749750652e+01 0 0 0
8734 129 2 -2.6001068883610456e-01 5.0960517143478317e+00 3.9482838776353368e+01 1.0297368147266106e+01 0 0 0
8552 126 2 -2.6001068883610456e-01 1.0166189847402816e+01 3.6672091438523893e+01 1.0309939465679177e+01 0 0 0
8688 128 2 -2.6001068883610456e-01 5.3672440550718754e+00 3.5708805623187210e+01 1.1980075247342276e+01 0 0 0
8730 129 1 5.1998931116389546e-01 3.0265414021709041e+00 3.8725182038867921e+01 1.0611218286630224e+01 0 0 0
8556 126 1 5.1998931116389546e-01 1.2319157149320974e+01 3.4818819512488290e+01 9.1756014430146475e+00 0 0 0
8661 127 2 -2.6001068883610456e-01 6.3673911476121177e+00 3.7500466428231150e+01 1.3653031383243549e+01 0 0 0
8548 126 2 -2.6001068883610456e-01 1.2527314319957970e+01 3.6834113971485436e+01 1.1624604854068247e+01 0 0 0
8563 126 2 -2.6001068883610456e-01 9.2903265939280431e+00 3.4588148798139578e+01 9.2045743886532030e+00 0 0 0
8551 126 2 -2.6001068883610456e-01 1.0791010750251285e+01 3.8285755199022681e+01 8.7987112737633328e+00 0 0 0
8594 127 1 5.1998931116389546e-01 3.4370727245273263e+00 4.0877258916060732e+01 7.0078842041254781e+00 0 0 0
110 2 2 -2.6001068883610456e-01 1.4942093807061996e+01 3.5416598253404437e+01 1.3562021882763549e+01 0 0 0
8687 128 2 -2.6001068883610456e-01 7.5153984953308104e+00 3.5092247461204536e+01 1.1559108712881351e+01 0 0 0
99 2 2 -2.6001068883610456e-01 1.4562866940540799e+01 3.3655421099044119e+01 1.1377969167926262e+01 0 0 0
8542 126 2 -2.6001068883610456e-01 1.0810419645740387e+01 4.0527521828435290e+01 9.7448190037386215e+00 0 0 0
8699 128 2 -2.6001068883610456e-01 7.3889195007601840e+00 3.7305513530610689e+01 7.2242038409224998e+00 0 0 0
8731 129 2 -2.6001068883610456e-01 2.0173466517247172e+00 3.9553791287423422e+01 1.0115969595439642e+01 0 0 0
8538 126 1 5.1998931116389546e-01 9.7109766396683828e+00 3.9376787783939633e+01 1.1682161361693652e+01 0 0 0
8557 126 2 -2.6001068883610456e-01 1.3456547045926795e+01 3.5162447877422558e+01 9.8928823481662818e+00 0 0 0
8564 126 2 -2.6001068883610456e-01 9.1648472084146437e+00 3.3118115640576910e+01 1.0617954237563495e+01 0 0 0
8738 129 2 -2.6001068883610456e-01 5.2270524874265316e+00 4.1218951955157799e+01 1.2640583322776255e+01 0 0 0
8841 130 1 4.1998931116389543e-01 2.1419347981133412e+00 3.6146315650701077e+01 1.0461309564314059e+01 0 0 0
8547 126 1 5.1998931116389546e-01 1.2355546972969883e+01 3.7681950033365830e+01 1.0529314977033843e+01 0 0 0
8628 127 2 -2.6001068883610456e-01 2.3429896442963809e+00 3.9077599513652892e+01 1.3480279282874159e+01 0 0 0
8541 126 1 5.1998931116389546e-01 1.1077353726171328e+01 3.9970998483216128e+01 1.1107227416724209e+01 0 0 0
8698 128 1 5.1998931116389546e-01 6.0840147098643413e+00 3.7688039520310738e+01 7.2419951500104904e+00 0 0 0
8553 126 1 5.1998931116389546e-01 1.1767086601163854e+01 3.6106001132427878e+01 8.5429825033790774e+00 0 0 0
8838 130 1 5.1998931116389546e-01 1.1432222397633511e+00 3.5853652766268802e+01 9.2126311261875404e+00 0 0 0
8528 126 2 -2.6001068883610456e-01 7.1251864745450293e+00 3.9710432050448254e+01 1.3112475622143650e+01 0 0 0
8842 130 3 -3.2001068883610456e-01 1.9740415364190658e+00 3.5187643526719619e+01 1.1495181596037151e+01 0 0 0
8692 128 1 5.1998931116389546e-01 5.7684162598089488e+00 3.5345375539219035e+01 8.4306712626332807e+00 0 0 0
8736 129 1 5.1998931116389546e-01 4.1923543302054549e+00 4.1064774403342632e+01 1.1745563747182787e+01 0 0 0
8550 126 1 5.1998931116389546e-01 1.1264014053402278e+01 3.7178014993435390e+01 9.5516250391533486e+00 0 0 0
8837 130 2 -2.6001068883610456e-01 1.2765827401873453e+00 3.8162366637908086e+01 8.4549987424562225e+00 0 0 0
8690 128 2 -2.6001068883610456e-01 7.4618857950694899e+00 3.6260677250663690e+01 9.5719026468562056e+00 0 0 0
8535 126 1 5.1998931116389546e-01 9.6211400385593233e+00 3.8359005790120193e+01 1.2889510513450714e+01 0 0 0
8544 126 1 5.1998931116389546e-01 1.2354415623108265e+01 3.9071305054662474e+01 1.1093313700541799e+01 0 0 0
8549 126 2 -2.6001068883610456e-01 1.3603451137328941e+01 3.7692140112711556e+01 9.8920035860145656e+00 0 0 0
111 2 2 -2.6001068883610456e-01 1.5038268623202496e+01 3.7512363035793193e+01 1.2827689509783671e+01 0 0 0
8855 130 2 -2.6001068883610456e-01 1.2437312996799459e+00 3.5711268164298282e+01 1.3372024395327305e+01 0 0 0
8562 126 1 5.1998931116389546e-01 1.0003064632327217e+01 3.3489043430358592e+01 9.5964207464439841e+00 0 0 0
8555 126 2 -2.6001068883610456e-01 1.0776359013761709e+01 3.5816765648288715e+01 7.5886958369707012e+00 0 0 0
8554 126 2 -2.6001068883610456e-01 1.2677200050892303e+01 3.6711285954053501e+01 7.6889301563824866e+00 0 0 0
8596 127 2 -2.6001068883610456e-01 4.1836738242157612e+00 4.0245669567717115e+01 8.0132086145939567e+00 0 0 0
8683 128 1 5.1998931116389546e-01 5.6724122577571130e+00 3.3577119110033912e+01 1.0924129728080405e+01 0 0 0
8684 128 2 -2.6001068883610456e-01 4.3637351838427509e+00 3.3649658187926590e+01 1.0592891871903605e+01 0 0 0
8675 128 2 -2.6001068883610456e-01 4.0128928844510501e+00 3.4393552036824723e+01 1.3742242089282882e+01 0 0 0
8678 128 2 -2.6001068883610456e-01 6.9774840776140925e+00 3.4036666184669350e+01 1.3585320267202482e+01 0 0 0
1096 17 2 -2.6001068883610456e-01 1.4925705826283815e+01 3.3489496456311393e+01 6.9756334516647911e+00 1 0 0
8865 130 2 -2.6001068883610456e-01 1.0022589708718632e+00 3.7997040099405915e+01 1.1314445536966664e+01 0 0 0
16077 201 6 4.0298931116389547e-01 1.0684535283283843e+01 4.0571587670998802e+01 6.9154450792305546e+00 0 0 1
8856 130 2 -2.6001068883610456e-01 1.1276080941991382e+00 3.3033536888708440e+01 1.1673928535961720e+01 0 0 0
8566 126 2 -2.6001068883610456e-01 1.0261478220753565e+01 3.3021654028958885e+01 7.4168631729713130e+00 0 0 0
16078 201 8 -2.0911068883610456e-01 9.9120607921515731e+00 4.0092582187048428e+01 6.7744871597386824e+00 0 0 1
125 2 2 -2.6001068883610456e-01 1.4763609573220613e+01 3.8456571633885801e+01 1.4797832321187986e+01 0 0 0
8527 126 2 -2.6001068883610456e-01 6.4696938690646464e+00 4.0516204196095700e+01 1.5005781934148823e+01 0 0 0
8795 129 1 5.1998931116389546e-01 2.0107377227561258e+00 3.5425935752465072e+01 1.8264143694803572e+01 0 0 0
8658 127 2 -2.6001068883610456e-01 8.9851193644782477e+00 3.5464168308914680e+01 1.6677865624831110e+01 0 0 0
8630 127 1 5.1998931116389546e-01 3.1862490295734118e+00 3.9302647630699859e+01 1.5513274651080376e+01 0 0 0
8632 127 2 -2.6001068883610456e-01 3.7770607863526919e+00 4.0005777823478581e+01 1.4430616790398691e+01 0 0 0
8264 122 2 -2.6001068883610456e-01 7.9867090604144115e+00 3.3030588942620597e+01 1.9229596160178748e+01 0 0 0
130 2 2 -2.6001068883610456e-01 1.2735006078285645e+01 4.0114025394224221e+01 1.9472323437450218e+01 0 0 0
8785 129 2 -2.6001068883610456e-01 1.1846843637094557e+00 3.3369560493245118e+01 2.0059041157293841e+01 0 0 0
8636 127 1 4.1998931116389543e-01 5.3894777574026538e+00 3.7810197120167480e+01 1.5776940792848038e+01 0 0 0
132 2 2 -2.6001068883610456e-01 1.2874044934965957e+01 3.4741385244390770e+01 1.6135370546885273e+01 0 0 0
115 2 1 4.1998931116389543e-01 1.3562566052156940e+01 3.7070745519468502e+01 1.6169339664463529e+01 0 0 0
116 2 3 -3.2001068883610456e-01 1.2839914305842980e+01 3.8103308411217277e+01 1.6758297734347686e+01 0 0 0
8784 129 2 -2.6001068883610456e-01 4.1518557729820369e+00 3.6045883666256529e+01 1.8892247866025457e+01 0 0 0
8379 123 2 -2.6001068883610456e-01 1.2197277344517508e+01 3.5947150053012258e+01 2.0396871534649478e+01 0 0 0
8676 128 2 -2.6001068883610456e-01 5.5146309673790315e+00 3.4580736742148510e+01 1.5582591954572907e+01 0 0 0
8796 129 2 -2.6001068883610456e-01 1.8551509926398964e+00 3.6619333072158128e+01 1.7566830178885120e+01 0 0 0
8663 128 2 -2.6001068883610456e-01 2.8359464976428708e+00 3.5243137389421818e+01 1.6199295477283762e+01 0 0 0
8657 127 2 -2.6001068883610456e-01 9.4856416598435143e+00 3.5588020841320571e+01 1.8895292872474570e+01 0 0 0
8674 128 1 5.1998931116389546e-01 4.8988348057426476e+00 3.3674140901708220e+01 1.4611660765801417e+01 0 0 0
8771 129 2 -2.6001068883610456e-01 3.8327587966752912e+00 3.7764265854975214e+01 2.0490020978671591e+01 0 0 0
8633 127 1 5.1998931116389546e-01 4.2735457020013170e+00 3.8755252759464760e+01 1.6420807967849772e+01 0 0 0
122 2 5 -7.0631068883610459e-01 1.5087963938039417e+01 4.1157231833221921e+01 2.0646449165498307e+01 0 0 0
8640 127 3 -3.2001068883610456e-01 7.4014195510582894e+00 3.6415669815328997e+01 1.9593115607405345e+01 0 0 0
8660 127 2 -2.6001068883610456e-01 7.6604127419405179e+00 3.7286704058889889e+01 1.5383490804914743e+01 0 0 0
8649 127 2 -2.6001068883610456e-01 5.7870424438217505e+00 3.7879999697223987e+01 1.8923785863717665e+01 0 0 0
8672 128 2 -2.6001068883610456e-01 2.6722637267691178e+00 3.3104870430811580e+01 1.4866032424730911e+01 0 0 0
8656 127 2 -2.6001068883610456e-01 9.6420859113736430e+00 3.7551105743921617e+01 1.7712467932331617e+01 0 0 0
8651 127 2 -2.6001068883610456e-01 6.9237146594258840e+00 3.5225776273422419e+01 1.7830236720248838e+01 0 0 0
8763 129 1 5.1998931116389546e-01 1.5605085426463223e+00 3.9479269114426089e+01 1.9230388069677581e+01 0 0 0
8665 128 1 5.1998931116389546e-01 3.7016182425484017e+00 3.3478983592447079e+01 1.7668471515985196e+01 0 0 0
8634 127 2 -2.6001068883610456e-01 3.6878565785341366e+00 3.8009985388957411e+01 1.7487102698519710e+01 0 0 0
8639 127 1 4.1998931116389543e-01 7.5004685827885096e+00 3.6480505448552584e+01 1.8184816069846317e+01 0 0 0
8638 127 1 6.7998931116389549e-01 6.5093147955989910e+00 3.7516069672944127e+01 1.7766601378803092e+01 0 0 0
8664 128 2 -2.6001068883610456e-01 1.3290287406629626e+00 3.3842074830054678e+01 1.6906173774403708e+01 0 0 0
8650 127 2 -2.6001068883610456e-01 7.0843810784509804e+00 3.8665477868450331e+01 1.7193949933230776e+01 0 0 0
8635 127 2 -2.6001068883610456e-01 4.9583505299944637e+00 3.9871735027834170e+01 1.6845786882614000e+01 0 0 0
8652 127 2 -2.6001068883610456e-01 8.2682158756227793e+00 3.8675445474118021e+01 1.9398807017040625e+01 0 0 0
123 2 1 7.7998931116389547e-01 1.3168103532287548e+01 3.5813542735216686e+01 1.6931571391959853e+01 0 0 0
118 2 1 1.6598931116389545e-01 1.3612214871847581e+01 3.9796516055959778e+01 1.8422985655358385e+01 0 0 0
8760 129 1 5.1998931116389546e-01 2.8648711479521674e+00 4.0327445955302146e+01 1.9643660261326986e+01 0 0 0
8766 129 1 5.1998931116389546e-01 1.3898850727147984e+00 3.8241320416846143e+01 2.0073786975126083e+01 0 0 0
119 2 4 1.4738893111638955e+00 1.5143474083323044e+01 4.0602560470515151e+01 1.9048704215560100e+01 0 0 0
8647 127 1 7.7998931116389547e-01 8.9989502949913991e+00 3.6302631478944022e+01 1.7827124886766541e+01 0 0 0
117 2 1 6.7998931116389549e-01 1.3287308799060066e+01 3.8307102150666651e+01 1.8094608715754642e+01 0 0 0
8662 128 1 5.1998931116389546e-01 2.4952186787492212e+00 3.4453731901399806e+01 1.7278495023570350e+01 0 0 0
8637 127 3 -3.2001068883610456e-01 5.7319558851006160e+00 3.6866374401452504e+01 1.6799969495509895e+01 0 0 0
8627 127 1 5.1998931116389546e-01 2.0585751583508385e+00 3.8627408575630135e+01 1.4725030885359528e+01 0 0 0
8534 126 2 -2.6001068883610456e-01 1.0995270735781823e+01 3.9635398657746599e+01 1.4469357492883828e+01 0 0 0
134 2 2 -2.6001068883610456e-01 1.2047105345268184e+01 3.6001369363127431e+01 1.7753125577115981e+01 0 0 0
8762 129 2 -2.6001068883610456e-01 3.9434856835787193e+00 3.9770619455322780e+01 1.9008471638619444e+01 0 0 0
8365 123 3 -3.2001068883610456e-01 1.4317104805914079e+01 3.4108999320992652e+01 2.0373983969100880e+01 0 0 0
131 2 2 -2.6001068883610456e-01 1.3256043519499126e+01 4.0555519775703409e+01 1.7319141203629378e+01 0 0 0
8667 128 2 -2.6001068883610456e-01 4.8570479469496162e+00 3.4048381022214613e+01 1.7992280799697713e+01 0 0 0
8653 127 2 -2.6001068883610456e-01 9.3451151484067356e+00 3.7112611897367479e+01 2.0602081607051410e+01 0 0 0
8530 126 2 -2.6001068883610456e-01 8.7344708652735310e+00 3.9854002889923244e+01 1.6332058397397795e+01 0 0 0
8769 129 1 5.1998931116389546e-01 2.5277011104997555e+00 3.7133012134285138e+01 2.0315758225937451e+01 0 0 0
129 2 2 -2.6001068883610456e-01 1.2136648356967497e+01 3.8029974292607179e+01 1.8841256273270741e+01 0 0 0
8772 129 1 4.1998931116389543e-01 2.8766234696017210e+00 3.5829029339801330e+01 1.9447957927871567e+01 0 0 0
114 2 1 6.7998931116389549e-01 1.4997322992883825e+01 3.7616238763234563e+01 1.5897807858795609e+01 0 0 0
8526 126 1 5.1998931116389546e-01 7.2061888785046015e+00 3.9481086854946085e+01 1.4479864610022773e+01 0 0 0
8533 126 2 -2.6001068883610456e-01 9.8918370889188889e+00 3.7866642854826388e+01 1.5233963162613234e+01 0 0 0
8388 123 2 -2.6001068883610456e-01 1.2201731808098785e+01 3.3559956092003667e+01 1.9241500644184072e+01 0 0 0
133 2 2 -2.6001068883610456e-01 1.4245340189057542e+01 3.5406470875908525e+01 1.7671460054249753e+01 0 0 0
8773 129 3 -3.2001068883610456e-01 2.9899306729762349e+00 3.4770820879281771e+01 2.0356778044331605e+01 0 0 0
8529 126 1 5.1998931116389546e-01 8.6342419641771500e+00 3.9842723192088066e+01 1.4892974756845504e+01 0 0 0
8641 127 1 6.7998931116389549e-01 8.0902232404098449e+00 3.7587158147927553e+01 2.0246953871792918e+01 0 0 0
127 2 2 -2.6001068883610456e-01 1.2950135215693601e+01 3.6986121984387587e+01 1.4924738712508141e+01 0 0 0
8659 127 1 5.1998931116389546e-01 6.6055361297732293e+00 3.8106205321631847e+01 1.4887839034942862e+01 0 0 0
128 2 2 -2.6001068883610456e-01 1.4341807444497000e+01 3.7497706415625949e+01 1.8562758074969761e+01 0 0 0
8648 127 2 -2.6001068883610456e-01 4.6268748299251570e+00 3.6959519655655988e+01 1.5027719029028606e+01 0 0 0
15870 201 6 4.0998931116389542e-01 1.0379658510244813e+01 3.9718952223038833e+01 2.0291500004606160e+01 -3 -2 1
8631 127 2 -2.6001068883610456e-01 2.5395081617026936e+00 4.0330577024220823e+01 1.6127427879989167e+01 0 0 0
8764 129 2 -2.6001068883610456e-01 1.7328282547247327e+00 3.9117582169186981e+01 1.7950668639408608e+01 0 0 0
8262 122 2 -2.6001068883610456e-01 1.0441305199805456e+01 3.3237804064919516e+01 1.7754908639704706e+01 0 0 0
8761 129 2 -2.6001068883610456e-01 3.1936234344790466e+00 4.0145459294337556e+01 2.1002453731443474e+01 0 0 0
8774 129 1 6.7998931116389549e-01 1.7599261614542048e+00 3.4293250174895796e+01 2.0965817382697288e+01 0 0 0
8629 127 2 -2.6001068883610456e-01 2.2472261399238582e+00 3.7223479801395158e+01 1.4773746792283406e+01 0 0 0
8645 127 5 -7.0631068883610459e-01 6.2903540926411772e+00 4.0864952192686644e+01 2.0639169070045316e+01 0 0 0
8532 126 1 5.1998931116389546e-01 9.8176988673444345e+00 3.8959134514889804e+01 1.4327741185009268e+01 0 0 0
8531 126 2 -2.6001068883610456e-01 8.9296382998605921e+00 4.1101978784983451e+01 1.4403497839325716e+01 0 0 0
8368 123 3 -3.2001068883610456e-01 1.4203076009673181e+01 3.6573691080512056e+01 2.1248377636759223e+01 0 0 0
8265 122 2 -2.6001068883610456e-01 9.9352074790932559e+00 3.3098107498426010e+01 2.0340515431495817e+01 0 0 0
15871 201 7 -8.2001068883610451e-01 1.0514087695685852e+01 3.9635854085943045e+01 2.1258253829958186e+01 -3 -2 1
16823 201 6 4.0298931116389547e-01 4.7421881488998796e+00 3.4028293471402350e+01 2.7462641960040102e+01 2 0 -1
13948 201 7 -8.2001068883610451e-01 4.1557868113102003e+00 3.7384069006392274e+01 2.4259146674703779e+01 2 -3 -1
8646 127 5 -7.0631068883610459e-01 7.4037137816427432e+00 4.0542553729929871e+01 2.2801241254538336e+01 0 0 0
12650 186 2 -2.6001068883610456e-01 1.2654158426038132e+01 3.8151173368039991e+01 2.7581846142887230e+01 0 0 0
732 11 4 1.4738893111638955e+00 2.7319226684394122e+00 3.9514611675293516e+01 2.8382597268810844e+01 1 0 0
8642 127 1 1.6598931116389545e-01 7.3745392155825851e+00 3.8049408339247712e+01 2.1545882865506368e+01 0 0 0
251 4 1 4.1998931116389543e-01 9.2712366114017524e+00 3.4235743053728555e+01 2.3981931263244476e+01 0 0 0
247 4 2 -2.6001068883610456e-01 1.2006212075357128e+01 3.3119264403929137e+01 2.4731477769079891e+01 0 0 0
15124 201 7 -8.2001068883610451e-01 2.6261183868945688e+00 3.5913865834040095e+01 2.6734424249096946e+01 1 0 0
255 4 4 1.4738893111638955e+00 7.9434047257647098e+00 3.8276090261554252e+01 2.6349392454147551e+01 0 0 0
8378 123 2 -2.6001068883610456e-01 1.2282599660975329e+01 3.3600985561019122e+01 2.1562345359321753e+01 0 0 0
8384 123 2 -2.6001068883610456e-01 1.2457544635196241e+01 3.5806657392601700e+01 2.3833450331071941e+01 0 0 0
264 4 2 -2.6001068883610456e-01 1.0397883326729737e+01 3.4971381298632458e+01 2.6763945767167833e+01 0 0 0
12643 186 2 -2.6001068883610456e-01 1.4606625464321430e+01 3.9837811742631985e+01 2.7751955582565376e+01 0 0 0
8775 129 1 4.1998931116389543e-01 2.0998172980425891e+00 3.3564506659367609e+01 2.2220628259777175e+01 0 0 0
8787 129 2 -2.6001068883610456e-01 3.5282861263133576e+00 3.3603150671721536e+01 2.2223215546472289e+01 0 0 0
266 4 2 -2.6001068883610456e-01 1.0422452943270226e+01 3.7735863872692768e+01 2.5603318089136639e+01 0 0 0
8367 123 1 4.1998931116389543e-01 1.3028044048393234e+01 3.5776399391227692e+01 2.1459536254401879e+01 0 0 0
8793 129 2 -2.6001068883610456e-01 2.6828186427663883e+00 3.4813906010023885e+01 2.4292451024872818e+01 0 0 0
8369 123 1 6.7998931116389549e-01 1.5193863058914861e+01 3.6305994042472889e+01 2.2256731077276402e+01 0 0 0
236 4 1 5.1998931116389546e-01 1.4639963759272957e+01 3.3532451380949333e+01 2.6529135993537249e+01 0 0 0
8654 127 2 -2.6001068883610456e-01 8.3477039250204985e+00 3.8064917682261942e+01 2.2510981231694849e+01 0 0 0
252 4 3 -3.2001068883610456e-01 9.8612522951671231e+00 3.5354920977871203e+01 2.4623104060065117e+01 0 0 0
13947 201 6 4.0998931116389542e-01 4.6307516673052271e+00 3.7740084819392102e+01 2.5102062069997729e+01 2 -3 -1
8377 123 2 -2.6001068883610456e-01 1.4085540116186420e+01 3.4007944352824786e+01 2.2769070085650544e+01 0 0 0
8381 123 2 -2.6001068883610456e-01 1.4670504966130926e+01 3.6125574353990558e+01 2.3521065390605386e+01 0 0 0
15742 201 7 -8.2001068883610451e-01 5.3599125656885933e+00 3.6749072640794040e+01 2.8458463721812578e+01 -2 0 0
12647 186 2 -2.6001068883610456e-01 1.4860434105732651e+01 3.7200618763379325e+01 2.6457076301932968e+01 0 0 0
253 4 1 6.7998931116389549e-01 9.4660514468196233e+00 3.5514427459447759e+01 2.5970966548012282e+01 0 0 0
731 11 1 1.6598931116389545e-01 1.9435097662296426e+00 4.1179502015656794e+01 2.8140709437396527e+01 1 0 0
8385 123 2 -2.6001068883610456e-01 1.3077978287031785e+01 3.7763160659914078e+01 2.2896197269132372e+01 0 0 0
237 4 2 -2.6001068883610456e-01 1.3999114543454397e+01 3.4197032472310013e+01 2.5546801961113236e+01 0 0 0
8644 127 5 -7.0631068883610459e-01 5.0128397000281328e+00 3.9531259382493701e+01 2.2698750731177864e+01 0 0 0
16222 201 8 -2.0911068883610456e-01 3.3184349029179354e+00 4.0397432673521614e+01 2.4446348047279272e+01 3 -1 -2
16224 201 6 4.0298931116389547e-01 3.5601710764485808e+00 4.0200454698411413e+01 2.3541461032834402e+01 3 -1 -2
14485 201 7 -8.2001068883610451e-01 5.7098481554356146e+00 4.0960112015358639e+01 2.5805453782917130e+01 0 2 0
8655 127 2 -2.6001068883610456e-01 6.5218089786300828e+00 3.7030330590888376e+01 2.1937212969200225e+01 0 0 0
269 4 2 -2.6001068883610456e-01 6.7746212134657711e+00 3.4039519661935401e+01 2.3871657174921268e+01 0 0 0
270 4 2 -2.6001068883610456e-01 7.7305693984717019e+00 3.6011891981594637e+01 2.4172984729169904e+01 0 0 0
259 4 1 7.7998931116389547e-01 7.8900859212490628e+00 3.4791090256545338e+01 2.3573681718481165e+01 0 0 0
734 11 5 -7.0631068883610459e-01 3.3403612663960809e+00 3.8940943203221316e+01 2.6892203088969108e+01 1 0 0
12649 186 2 -2.6001068883610456e-01 1.3088892700628309e+01 3.6064133851580088e+01 2.8094875051039139e+01 0 0 0
265 4 2 -2.6001068883610456e-01 8.2689259829753166e+00 3.4859162099021653e+01 2.6238854026704661e+01 0 0 0
268 4 2 -2.6001068883610456e-01 8.0591707618054365e+00 3.4997307094381043e+01 2.2171374978093958e+01 0 0 0
257 4 5 -7.0631068883610459e-01 6.4890243759138020e+00 3.7709527014514251e+01 2.5663180091575363e+01 0 0 0
16822 201 8 -2.0911068883610456e-01 4.1656118245271001e+00 3.3822058089657531e+01 2.6688020215836374e+01 2 0 -1
254 4 1 1.6598931116389545e-01 9.4621982649590191e+00 3.7034550095909403e+01 2.6385925302518046e+01 0 0 0
8366 123 1 6.7998931116389549e-01 1.3498552737240777e+01 3.4313658501700900e+01 2.1540659233319296e+01 0 0 0
258 4 5 -7.0631068883610459e-01 8.3387221288193878e+00 3.9886265044883260e+01 2.5784122680006565e+01 0 0 0
16821 201 6 4.0298931116389547e-01 3.4999796053274363e+00 3.4496182799880934e+01 2.6779779135972479e+01 2 0 -1
15125 201 6 4.0998931116389542e-01 2.8697047879166107e+00 3.6431992682592728e+01 2.5938363073938447e+01 1 0 0
13949 201 6 4.0998931116389542e-01 4.9154014087916691e+00 3.7434280175753265e+01 2.3646468236286196e+01 2 -3 -1
16313 201 6 4.0298931116389547e-01 8.9287851385460524e+00 4.0777596866896644e+01 2.3387803062771660e+01 3 -1 1
14727 201 6 4.0998931116389542e-01 1.2732833488224314e+01 4.1016055938525334e+01 2.1891046510123431e+01 0 1 0
15123 201 6 4.0998931116389542e-01 1.7869454512404939e+00 3.6242793980673440e+01 2.7030764846391083e+01 1 0 0
256 4 5 -7.0631068883610459e-01 7.5173992184792597e+00 3.8815359628017568e+01 2.7931123105764023e+01 0 0 0
16314 201 8 -2.0911068883610456e-01 9.8077375231204016e+00 4.1074482095610477e+01 2.3547323636159749e+01 3 -1 1
12648 186 1 5.1998931116389546e-01 1.3540385940685821e+01 3.7382828714832989e+01 2.8336512067599930e+01 0 0 0
8643 127 4 1.4738893111638955e+00 6.4376989637248858e+00 3.9649269764220357e+01 2.1723622265462836e+01 0 0 0
263 4 2 -2.6001068883610456e-01 9.9039061733566633e+00 3.4178209845341733e+01 2.2817268511225674e+01 0 0 0
16824 201 6 4.0298931116389547e-01 3.5625204591043245e+00 3.3110372381567082e+01 2.6922338268595912e+01 2 0 -1
8375 123 1 7.7998931116389547e-01 1.2442939670690079e+01 3.6538845901737716e+01 2.2664279104155565e+01 0 0 0
238 4 2 -2.6001068883610456e-01 1.5180219381559869e+01 3.4545660288020194e+01 2.7298788942488510e+01 0 0 0
16223 201 6 4.0298931116389547e-01 3.9409342327561823e+00 3.9903206627332082e+01 2.4925200409821652e+01 3 -1 -2
8770 129 2 -2.6001068883610456e-01 2.3182961686756265e+00 3.6852093643119623e+01 2.1684588255798833e+01 0 0 0
8386 123 2 -2.6001068883610456e-01 1.1167787535608731e+01 3.7034843182727919e+01 2.2437629424391229e+01 0 0 0
240 4 2 -2.6001068883610456e-01 1.2622671724433987e+01 3.3748680879847520e+01 2.7786356738206127e+01 0 0 0
12645 186 1 5.1998931116389546e-01 1.4989503610867029e+01 3.7525958950784478e+01 2.7819407460726740e+01 0 0 0
14728 201 7 -8.2001068883610451e-01 1.2562318469657441e+01 4.0850177639801153e+01 2.2823946311223995e+01 0 1 0
15741 201 6 4.0998931116389542e-01 4.9503606128435100e+00 3.7369060847307672e+01 2.7790505364430739e+01 -2 0 0
14486 201 6 4.0998931116389542e-01 6.5860240810946893e+00 4.0613744965573268e+01 2.5649316725757117e+01 0 2 0
267 4 2 -2.6001068883610456e-01 9.8884131921999572e+00 3.7169737460692943e+01 2.7685069814630634e+01 0 0 0
14729 201 6 4.0998931116389542e-01 1.2926622317383487e+01 3.9921486811795191e+01 2.2893535374771414e+01 0 1 0
16315 201 6 4.0298931116389547e-01 1.0173092001733224e+01 4.0758770995513991e+01 2.2711732011905887e+01 3 -1 1
8783 129 1 7.7998931116389547e-01 1.6730501297402074e+00 3.4007745954943367e+01 2.3660500766310872e+01 0 0 0
15743 201 6 4.0998931116389542e-01 6.2125510249076958e+00 3.7212727724140876e+01 2.8543517920730309e+01 -2 0 0
15872 201 6 4.0998931116389542e-01 1.0786010482896350e+01 3.8679335489784052e+01 2.1366631263899752e+01 -3 -2 1
12678 186 2 -2.6001068883610456e-01 7.7011754665141350e+00 3.4026399934183786e+01 3.0948030511792620e+01 0 0 0
12663 186 1 4.1998931116389543e-01 1.0721392816783688e+01 3.3435028874624649e+01 3.2669592636573917e+01 0 0 0
15069 201 6 4.0998931116389542e-01 1.0210440894668231e+01 3.9045286482369661e+01 2.9873221666558905e+01 -2 0 -2
14058 201 6 4.0998931116389542e-01 6.4582071642614407e+00 3.8703556117437223e+01 3.5238924673985530e+01 1 -2 0
14198 201 6 4.0998931116389542e-01 8.9362193078051551e+00 3.8961464384727556e+01 3.2163397010614311e+01 6 -5 -4
15071 201 6 4.0998931116389542e-01 8.9562892067977522e+00 3.9330252992969804e+01 2.9221505438741410e+01 -2 0 -2
15588 201 6 4.0998931116389542e-01 5.4346259939999948e+00 4.0804650848239298e+01 2.9150128588738177e+01 0 3 2
15369 201 6 4.0998931116389542e-01 3.9093426973718697e+00 4.0499959792576519e+01 3.5528996310426045e+01 1 2 -3
16279 201 6 4.0298931116389547e-01 2.7679579147511464e+00 3.5463635177993609e+01 3.3258069077814170e+01 3 0 0
12677 186 2 -2.6001068883610456e-01 9.7813824124250797e+00 3.5411685566500722e+01 3.3315867187283807e+01 0 0 0
3500 52 2 -2.6001068883610456e-01 1.1560051174195454e+01 3.6580162537695180e+01 3.5803399745820414e+01 0 0 -1
15070 201 7 -8.2001068883610451e-01 9.7372397380906310e+00 3.9770184978387533e+01 2.9490353997382549e+01 -2 0 -2
12683 186 1 5.1998931116389546e-01 1.4850080932140054e+01 3.4671699619785471e+01 3.3116030320641912e+01 0 0 0
12654 186 1 5.1998931116389546e-01 1.3914556784000036e+01 3.6684296294200415e+01 3.0880039236315856e+01 0 0 0
12658 186 2 -2.6001068883610456e-01 1.4518019163336815e+01 3.4897249139048760e+01 2.9636863091339983e+01 0 0 0
3514 52 2 -2.6001068883610456e-01 1.2290309134975509e+01 3.9670235622308127e+01 3.2356383490832101e+01 0 0 -1
3510 52 1 5.1998931116389546e-01 1.1748989031049883e+01 3.9340281616624210e+01 3.4604657385926743e+01 0 0 -1
12665 186 1 6.7998931116389549e-01 9.4894446648615123e+00 3.5323948027389335e+01 3.1980267343343705e+01 0 0 0
16280 201 6 4.0298931116389547e-01 3.6082987455186579e+00 3.4300697404872928e+01 3.2753569870031015e+01 3 0 0
15710 201 6 4.0998931116389542e-01 3.7580506389427666e+00 3.5741364978296424e+01 2.9530827375481351e+01 5 1 -1
12667 186 4 1.4738893111638955e+00 6.4939588716544616e+00 3.5669584145241224e+01 3.2626700284648592e+01 0 0 0
12659 186 2 -2.6001068883610456e-01 1.2418714867492444e+01 3.4773050868797540e+01 3.0290920460086593e+01 0 0 0
15708 201 6 4.0998931116389542e-01 2.4138616191301794e+00 3.6161338067780008e+01 2.9523046564721277e+01 5 1 -1
12656 186 2 -2.6001068883610456e-01 1.5256408121142620e+01 3.7103972164099311e+01 3.0856736830338086e+01 0 0 0
3511 52 2 -2.6001068883610456e-01 1.0507728921338430e+01 3.9929590120607038e+01 3.4295337528935050e+01 0 0 -1
16582 201 8 -2.0911068883610456e-01 4.0695017992883962e+00 3.9327462541023110e+01 3.2425090644610343e+01 5 0 0
16583 201 6 4.0298931116389547e-01 3.7296739063712483e+00 3.8563818154539327e+01 3.2917266941759777e+01 5 0 0
12670 186 5 -7.0631068883610459e-01 5.4028522877753815e+00 3.4290162330638935e+01 3.2618444722256235e+01 0 0 0
15590 201 6 4.0998931116389542e-01 6.8971796968361652e+00 4.0615351934165339e+01 2.8762932258363779e+01 0 3 2
3502 52 2 -2.6001068883610456e-01 1.4386301603100678e+01 3.7500891531880448e+01 3.5362381792190270e+01 0 0 -1
12653 186 2 -2.6001068883610456e-01 1.3460198603727427e+01 3.9009818714397355e+01 3.0093113132291855e+01 0 0 0
12662 186 1 6.7998931116389549e-01 1.1985308626302865e+01 3.4220851669855925e+01 3.2909427612853229e+01 0 0 0
733 11 5 -7.0631068883610459e-01 4.1288388656918178e+00 3.9604802146686872e+01 2.9392694313642561e+01 1 0 0
12651 186 1 5.1998931116389546e-01 1.3189988126868490e+01 3.7690297237429178e+01 2.9833033251750532e+01 0 0 0
12668 186 5 -7.0631068883610459e-01 5.3279561492958454e+00 3.6783901200073906e+01 3.2009246345277418e+01 0 0 0
3515 52 2 -2.6001068883610456e-01 1.3978537136324761e+01 3.9320583666940280e+01 3.3774165212116465e+01 0 0 -1
14059 201 7 -8.2001068883610451e-01 6.8528729534539483e+00 3.9476037898013644e+01 3.4771443516556971e+01 1 -2 0
16277 201 6 4.0298931116389547e-01 3.0455293178065124e+00 3.5222474035467087e+01 3.1713208166707673e+01 3 0 0
12655 186 2 -2.6001068883610456e-01 1.3444246351339157e+01 3.6978689194993713e+01 3.2119455096925165e+01 0 0 0
3512 52 2 -2.6001068883610456e-01 1.1522279676253200e+01 3.7978025867911228e+01 3.4297332367162895e+01 0 0 -1
12652 186 2 -2.6001068883610456e-01 1.1749826732900420e+01 3.7677932369260581e+01 3.0028385637237559e+01 0 0 0
12660 186 1 4.1998931116389543e-01 1.4095499752456190e+01 3.4177677650497138e+01 3.1781144679010271e+01 0 0 0
12673 186 2 -2.6001068883610456e-01 1.1957288438258512e+01 3.5487966502467280e+01 3.2389520169012236e+01 0 0 0
12661 186 3 -3.2001068883610456e-01 1.2945636757634725e+01 3.3415220748799513e+01 3.2204224078047226e+01 0 0 0
15709 201 7 -8.2001068883610451e-01 2.9382765190172231e+00 3.5370556531884660e+01 2.9766478272121073e+01 5 1 -1
12657 186 1 5.1998931116389546e-01 1.3713547749617167e+01 3.5164968305768490e+01 3.0698976511748246e+01 0 0 0
14620 201 7 -8.2001068883610451e-01 6.0639261187492242e+00 3.4031468929298150e+01 2.8716645359394722e+01 3 -5 2
14196 201 6 4.0998931116389542e-01 7.7487926279502854e+00 3.8446719693686845e+01 3.1328593930127546e+01 6 -5 -4
3513 52 1 5.1998931116389546e-01 1.2792513175654820e+01 3.9984921508824279e+01 3.3628968964717686e+01 0 0 -1
12664 186 3 -3.2001068883610456e-01 1.0059259713735596e+01 3.4062307457596610e+01 3.1570949253887175e+01 0 0 0
14060 201 6 4.0998931116389542e-01 7.4354537889099293e+00 3.9074229473324266e+01 3.4126614184199191e+01 1 -2 0
10827 159 5 -7.0631068883610459e-01 2.9176079901368270e+00 3.6812841978032239e+01 3.4186952868067067e+01 1 0 0
12669 186 5 -7.0631068883610459e-01 6.7633022186833740e+00 3.6038459978241612e+01 3.4260189447043253e+01 0 0 0
16584 201 6 4.0298931116389547e-01 4.1596526904526598e+00 3.8967788974478665e+01 3.1493574003698242e+01 5 0 0
15729 201 6 4.0998931116389542e-01 1.0947995281481175e+01 4.1275540683995544e+01 2.9349060265500878e+01 0 5 -4
10826 159 5 -7.0631068883610459e-01 2.8458885612331359e+00 3.9032244620332079e+01 3.5083195176187985e+01 1 0 0
12676 186 2 -2.6001068883610456e-01 1.0168799961769558e+01 3.6350267586390274e+01 3.1313530063283679e+01 0 0 0
12680 186 2 -2.6001068883610456e-01 9.9975006864251910e+00 3.3108843786184153e+01 3.5010756394093534e+01 0 0 0
12684 186 2 -2.6001068883610456e-01 1.4149326942548774e+01 3.5665427213846570e+01 3.3840132256425832e+01 0 0 0
12666 186 1 1.6598931116389545e-01 7.9675814198935084e+00 3.5287960806625932e+01 3.1496900271864369e+01 0 0 0
16073 201 6 4.0298931116389547e-01 6.5736312954777123e+00 4.1225891782429294e+01 3.5509877170371148e+01 0 0 1
14619 201 6 4.0998931116389542e-01 6.3992150611731216e+00 3.3844965845097882e+01 2.9650003917657639e+01 3 -5 2
14602 201 7 -8.2001068883610451e-01 1.6680074999159717e+00 3.8216820894930542e+01 3.1684068021428040e+01 2 3 0
12679 186 2 -2.6001068883610456e-01 7.8569711066231163e+00 3.6138976693214957e+01 3.0378969772773925e+01 0 0 0
12674 186 2 -2.6001068883610456e-01 1.2189496046675490e+01 3.4253062899343206e+01 3.4259546440956029e+01 0 0 0
16581 201 6 4.0298931116389547e-01 3.2732094220070409e+00 3.9892560355864759e+01 3.2458845839284514e+01 5 0 0
16278 201 8 -2.0911068883610456e-01 2.7511494075130765e+00 3.4764102723058009e+01 3.2529171255614358e+01 3 0 0
12681 186 2 -2.6001068883610456e-01 8.3381049011959760e+00 3.3533772663698464e+01 3.3551102146611328e+01 0 0 0
12672 186 2 -2.6001068883610456e-01 1.4963462276216219e+01 3.3155455364062824e+01 3.1227275727799750e+01 0 0 0
12685 186 2 -2.6001068883610456e-01 1.4848300032092238e+01 3.3566048417844833e+01 3.3967275544306638e+01 0 0 0
14948 201 6 4.0998931116389542e-01 1.5778507968919078e+00 4.0536081835929764e+01 3.4794765365337234e+01 2 -1 4
14197 201 7 -8.2001068883610451e-01 8.2895778431516263e+00 3.8225289296184364e+01 3.2122169223074955e+01 6 -5 -4
14603 201 6 4.0998931116389542e-01 1.3069736636786047e+00 3.8298378706960882e+01 3.0774082053496763e+01 2 3 0
735 11 5 -7.0631068883610459e-01 2.0228148852737031e+00 3.8168579482489626e+01 2.9070161219191284e+01 1 0 0
4825 71 5 -7.0631068883610459e-01 1.6996994650598887e+00 3.4082148912916928e+01 3.5482454070641801e+01 0 0 0
10825 159 4 1.4738893111638955e+00 2.9575520625176996e+00 3.7496374922096933e+01 3.5762939479766054e+01 1 0 0
14621 201 6 4.0998931116389542e-01 6.2486190833495865e+00 3.4983259680909541e+01 2.8761104719832524e+01 3 -5 2
3501 52 1 5.1998931116389546e-01 1.3719382197143730e+01 3.7490025802962506e+01 3.6560686103377115e+01 0 0 -1
3493 52 2 -2.6001068883610456e-01 1.2256548714923913e+01 3.4525273469292465e+01 3.9693575819151881e+01 0 0 -1
4939 73 1 5.1998931116389546e-01 1.1049841662667145e+01 3.9191110672913283e+01 4.2959493444581497e+01 0 0 0
3496 52 2 -2.6001068883610456e-01 1.1162055791166594e+01 3.5090601560461089e+01 3.7873763626608252e+01 0 0 -1
14314 201 7 -8.2001068883610451e-01 6.1965695628775181e+00 4.0593107676167953e+01 3.8393167343839167e+01 -2 1 0
4968 73 2 -2.6001068883610456e-01 6.3383661264965170e+00 3.4261295144649587e+01 4.2254445619013559e+01 0 0 0
15038 201 6 4.0998931116389542e-01 6.7250686392383630e+00 3.6893673170713683e+01 3.9451386346327851e+01 -1 -1 -5
3503 52 2 -2.6001068883610456e-01 1.4660668264712386e+01 3.7277761481323466e+01 3.7572960680333352e+01 0 0 -1
4971 73 2 -2.6001068883610456e-01 6.8433222130652558e+00 3.3401290005713555e+01 4.0253869391296881e+01 0 0 0
3489 52 1 5.1998931116389546e-01 1.4425733701208694e+01 3.4555839875042402e+01 3.8770132726939288e+01 0 0 -1
3506 52 2 -2.6001068883610456e-01 1.3084318604134598e+01 3.9234181328214177e+01 3.8183042666090280e+01 0 0 -1
4973 73 2 -2.6001068883610456e-01 8.3420331454568846e+00 3.3752231655107636e+01 3.7349855211254578e+01 0 0 0
4947 73 2 -2.6001068883610456e-01 8.2054567236614471e+00 3.9851212667455037e+01 4.1455768883547393e+01 0 0 0
3487 52 2 -2.6001068883610456e-01 1.2977293463481431e+01 3.3066152469033327e+01 3.7538617286562726e+01 0 0 -1
15324 201 6 4.0998931116389542e-01 3.9373193959334012e+00 3.9734124271760543e+01 3.9834427186118731e+01 -2 0 2
4949 73 2 -2.6001068883610456e-01 6.6761912219678834e+00 3.8058562057956223e+01 4.2832906445744591e+01 0 0 0
4959 73 1 6.7998931116389549e-01 8.1263485880307744e+00 3.3772360418753934e+01 3.9753531113175733e+01 0 0 0
10823 159 1 6.7998931116389549e-01 1.5208525407924061e+00 3.6657369104604875e+01 3.8400647006323524e+01 1 0 0
3498 52 1 5.1998931116389546e-01 1.2693047322287386e+01 3.6314284436906242e+01 3.6536129223818335e+01 0 0 -1
3492 52 1 5.1998931116389546e-01 1.3173313261606475e+01 3.5325466629532855e+01 3.9038297570572183e+01 0 0 -1
3497 52 2 -2.6001068883610456e-01 1.1764726384667965e+01 3.7206904501693394e+01 3.8557115726548673e+01 0 0 -1
13976 201 6 4.0998931116389542e-01 8.6512774232656522e+00 3.8097754495354707e+01 3.6550364397579528e+01 1 2 4
10831 159 2 -2.6001068883610456e-01 1.8105639656822767e+00 3.4256766577568932e+01 3.9944817646935995e+01 1 0 0
3509 52 2 -2.6001068883610456e-01 1.0780608948923158e+01 3.8718019628912899e+01 3.6762678396874414e+01 0 0 -1
3494 52 2 -2.6001068883610456e-01 1.3548937184244796e+01 3.6393209076252411e+01 3.9818176654461936e+01 0 0 -1
15036 201 6 4.0998931116389542e-01 5.4715599523959559e+00 3.7789750495700396e+01 3.9437202281310604e+01 -1 -1 -5
10836 159 2 -2.6001068883610456e-01 1.0533768070094478e+00 3.8700988917810996e+01 3.7236293231502977e+01 1 0 0
10817 159 2 -2.6001068883610456e-01 3.1341186741453968e+00 3.4388065192665564e+01 4.2319284905586599e+01 1 0 0
4945 73 1 5.1998931116389546e-01 8.7073023982775481e+00 3.8587472641347766e+01 4.1825057838436535e+01 0 0 0
3504 52 1 5.1998931116389546e-01 1.3160633522902975e+01 3.8983154367556352e+01 3.6830293896742127e+01 0 0 -1
4942 73 1 5.1998931116389546e-01 1.0218329945705841e+01 3.8550052511666486e+01 4.1766171216931141e+01 0 0 0
4957 73 1 4.1998931116389543e-01 8.6287976747866697e+00 3.3369453182195961e+01 4.2037598297859446e+01 0 0 0
15326 201 6 4.0998931116389542e-01 4.1053181328020152e+00 3.8956512887716677e+01 4.1235833568107644e+01 -2 0 2
3495 52 1 5.1998931116389546e-01 1.2245444829671220e+01 3.5974276338834329e+01 3.7965829237965650e+01 0 0 -1
10824 159 1 1.6598931116389545e-01 1.4912216713697164e+00 3.7404361181490991e+01 3.7013908347002122e+01 1 0 0
16698 201 8 -2.0911068883610456e-01 6.5293493667127764e+00 3.5384512274147106e+01 3.6770804335485607e+01 1 0 0
4944 73 2 -2.6001068883610456e-01 1.0450794667385074e+01 3.9124757458688272e+01 4.0489491935150966e+01 0 0 0
4970 73 2 -2.6001068883610456e-01 7.8960255415971163e+00 3.5102194345995919e+01 3.9333305140072696e+01 0 0 0
4946 73 2 -2.6001068883610456e-01 8.3437710010638355e+00 3.7722133813967247e+01 4.0773704458335949e+01 0 0 0
15325 201 7 -8.2001068883610451e-01 4.4013465349694174e+00 3.9019666568649249e+01 4.0293585709318450e+01 -2 0 2
4943 73 2 -2.6001068883610456e-01 1.0626545554636769e+01 3.7231594953533182e+01 4.1656725585755851e+01 0 0 0
4967 73 2 -2.6001068883610456e-01 7.9928792235049864e+00 3.5624419655103516e+01 4.1627342513971136e+01 0 0 0
16700 201 6 4.0298931116389547e-01 5.5944035479398417e+00 3.5284369573009236e+01 3.6604322586118492e+01 1 0 0
16699 201 6 4.0298931116389547e-01 6.4596852914138019e+00 3.5959223928349800e+01 3.7587500854221737e+01 1 0 0
10834 159 2 -2.6001068883610456e-01 2.8314718495172477e+00 3.6303141230830519e+01 3.8756065733281417e+01 1 0 0
4932 73 2 -2.6001068883610456e-01 1.2969787376548636e+01 3.9449242220978050e+01 4.0883001198377663e+01 0 0 0
4936 73 1 5.1998931116389546e-01 1.1200147038088165e+01 4.0694404062880395e+01 4.2901094620719221e+01 0 0 0
3508 52 2 -2.6001068883610456e-01 1.1409305571769163e+01 4.0770675433713151e+01 3.6507150969054102e+01 0 0 -1
3481 52 2 -2.6001068883610456e-01 1.3899276893788667e+01 3.3385881109613031e+01 4.1228790090094435e+01 0 0 -1
4827 71 5 -7.0631068883610459e-01 4.0418969476875803e+00 3.4151428125602244e+01 3.6552639775664112e+01 0 0 0
4941 73 2 -2.6001068883610456e-01 1.2378611668061788e+01 3.8627451972148755e+01 4.3004417197785308e+01 0 0 0
3505 52 2 -2.6001068883610456e-01 1.4102440407878479e+01 3.9859322008009570e+01 3.6411381012677829e+01 0 0 -1
4956 73 1 6.7998931116389549e-01 7.7109280841226084e+00 3.4546555867451744e+01 4.2368017743003556e+01 0 0 0
4958 73 3 -3.2001068883610456e-01 9.1689266552480913e+00 3.3716968306442681e+01 4.0766194933607473e+01 0 0 0
4824 71 4 1.4738893111638955e+00 2.9271319518500238e+00 3.3100622858742433e+01 3.5959093710757507e+01 0 0 0
3490 52 2 -2.6001068883610456e-01 1.5107964274507571e+01 3.5166788206791871e+01 3.7735808709831559e+01 0 0 -1
10828 159 5 -7.0631068883610459e-01 4.5970613889479806e+00 3.7394082875679480e+01 3.6166554111343522e+01 1 0 0
10832 159 2 -2.6001068883610456e-01 1.1478958514722606e+00 3.5799149653309016e+01 4.1333276508372698e+01 1 0 0
14315 201 6 4.0998931116389542e-01 5.8298095527500093e+00 3.9972305280607152e+01 3.9019959377975404e+01 -2 1 0
4927 73 1 5.1998931116389546e-01 1.4419816842356104e+01 4.0935194635544654e+01 4.1879005267935675e+01 0 0 0
15037 201 7 -8.2001068883610451e-01 5.8521887344524002e+00 3.6975038852098713e+01 3.9038121909285614e+01 -1 -1 -5
4929 73 2 -2.6001068883610456e-01 1.4403231594315718e+01 4.0059569988012470e+01 4.2902512259255495e+01 0 0 0
4930 73 1 5.1998931116389546e-01 1.3166238511141859e+01 4.0791542136854986e+01 4.1041394859095547e+01 0 0 0
13975 201 7 -8.2001068883610451e-01 8.4453514603818398e+00 3.7154564062226058e+01 3.6374267832590832e+01 1 2 4
10835 159 2 -2.6001068883610456e-01 1.1074441703140707e+00 3.7534740924150192e+01 3.9365096342787105e+01 1 0 0
3491 52 2 -2.6001068883610456e-01 1.5190473385378699e+01 3.4658715623052366e+01 3.9920897459218700e+01 0 0 -1
3486 52 1 5.1998931116389546e-01 1.4113818483711166e+01 3.3039229888951148e+01 3.8358120758553831e+01 0 0 -1
10815 159 1 5.1998931116389546e-01 2.3651301329992651e+00 3.3259828173955903e+01 4.2455721408191621e+01 1 0 0
16697 201 6 4.0298931116389547e-01 6.8617311872242785e+00 3.6030416846703936e+01 3.6067259544578036e+01 1 0 0
3507 52 1 5.1998931116389546e-01 1.1826025662456066e+01 3.9454367551281258e+01 3.6173357382393071e+01 0 0 -1
3499 52 2 -2.6001068883610456e-01 1.3209196026920702e+01 3.5161529059733418e+01 3.5941265682721109e+01 0 0 -1
14313 201 6 4.0998931116389542e-01 5.5459197328881693e+00 4.1296841292674308e+01 3.8591944861263627e+01 -2 1 0
13974 201 6 4.0998931116389542e-01 9.2956390037720986e+00 3.6757192630624210e+01 3.6075323298146564e+01 1 2 4
4933 73 1 5.1998931116389546e-01 1.1812355324376520e+01 4.1290488938369592e+01 4.1635740404959336e+01 0 0 0
4969 73 2 -2.6001068883610456e-01 9.4998278776194010e+00 3.3423590382479944e+01 4.3102395715730559e+01 0 0 0
4978 73 2 -2.6001068883610456e-01 5.6218304517969049e+00 3.6019823870993910e+01 4.3345350547572316e+01 0 0 0
4940 73 2 -2.6001068883610456e-01 1.0588358588226280e+01 3.8771088554708001e+01 4.4206893733443088e+01 0 0 0
4857 72 2 -2.6001068883610456e-01 2.3486976190292617e+00 3.6637707457559983e+01 4.7434508982951129e+01 0 0 0
8890 131 2 -2.6001068883610456e-01 1.1090471468166019e+01 3.4024412214050862e+01 4.5301317880530533e+01 0 0 0
4954 73 1 4.1998931116389543e-01 7.5699395226713717e+00 3.5866384488586043e+01 4.4552031540897580e+01 0 0 0
8908 131 2 -2.6001068883610456e-01 1.4860127543171298e+01 3.7587885931738441e+01 4.8356654825440955e+01 0 0 0
4851 72 2 -2.6001068883610456e-01 6.5087576920529884e+00 3.4662137628408573e+01 4.7262097758839822e+01 0 0 0
8888 131 1 5.1998931116389546e-01 1.0801020782588768e+01 3.3578680492557254e+01 4.6558745376848556e+01 0 0 0
8892 131 2 -2.6001068883610456e-01 1.0823226180524943e+01 3.4517231774459404e+01 4.8857101719441204e+01 0 0 0
4858 72 2 -2.6001068883610456e-01 1.7211024376896569e+00 3.4500754637085258e+01 4.7967940102434206e+01 0 0 0
8891 131 1 5.1998931116389546e-01 1.1219322120148034e+01 3.4710303203519118e+01 4.7544735556308460e+01 0 0 0
8934 131 2 -2.6001068883610456e-01 1.3355870771643493e+01 4.0900258853246669e+01 4.7113238086001601e+01 0 0 0
10713 158 2 -2.6001068883610456e-01 1.1975860604613859e+00 3.7911616855806606e+01 4.5539504219249253e+01 1 0 0
4853 72 1 5.1998931116389546e-01 4.0090258133026273e+00 3.4848615878270415e+01 4.7439375659027107e+01 0 0 0
8899 131 2 -2.6001068883610456e-01 1.4924870044891351e+01 3.5266080160641025e+01 4.6598241233319484e+01 0 0 0
4850 72 1 5.1998931116389546e-01 5.4392694571551239e+00 3.5465681356399344e+01 4.7615446032476889e+01 0 0 0
4966 73 2 -2.6001068883610456e-01 7.8753840000315201e+00 3.5445251989321115e+01 4.5773301167248164e+01 0 0 0
4950 73 2 -2.6001068883610456e-01 7.9802648704501946e+00 3.9472877372995015e+01 4.3869542619234124e+01 0 0 0
4848 72 2 -2.6001068883610456e-01 4.8220944173723836e+00 3.7770801107088381e+01 4.7672626721693128e+01 0 0 0
8897 131 1 5.1998931116389546e-01 1.3565142261991648e+01 3.5473819280213426e+01 4.6310745619219844e+01 0 0 0
8904 131 2 -2.6001068883610456e-01 1.2359223823636528e+01 3.8040415324548604e+01 4.7549644027140836e+01 0 0 0
8901 131 2 -2.6001068883610456e-01 1.1845134632530865e+01 3.6654435044122202e+01 4.5419311328869540e+01 0 0 0
4845 72 2 -2.6001068883610456e-01 4.1304592558534967e+00 3.7084328207881654e+01 4.5410863290373641e+01 0 0 0
8893 131 2 -2.6001068883610456e-01 1.0596824711450379e+01 3.5851341799754152e+01 4.7053115077219765e+01 0 0 0
10712 158 2 -2.6001068883610456e-01 1.1899359587552925e+00 3.7999998987432591e+01 4.3389348298719099e+01 1 0 0
4855 72 2 -2.6001068883610456e-01 3.5584213282610104e+00 3.4816139901001719e+01 4.6124124196975750e+01 0 0 0
8896 131 2 -2.6001068883610456e-01 1.2946399629117495e+01 3.5965042545519196e+01 4.8510568092472958e+01 0 0 0
13177 194 2 -2.6001068883610456e-01 2.4605375952341082e+00 4.0014872885523225e+01 4.7035114113092241e+01 1 0 0
4849 72 2 -2.6001068883610456e-01 6.9431633698121438e+00 3.7464030730546469e+01 4.7333019336363535e+01 0 0 0
13122 193 2 -2.6001068883610456e-01 8.8847699181475708e+00 4.1023896008000392e+01 4.7243362205469019e+01 1 0 0
4977 73 1 5.1998931116389546e-01 6.0400206876728584e+00 3.5799947113245977e+01 4.4601930950798717e+01 0 0 0
8905 131 2 -2.6001068883610456e-01 1.2965542533181782e+01 3.9010847187411699e+01 4.5589317400998979e+01 0 0 0
10814 159 2 -2.6001068883610456e-01 3.8425378064255264e+00 3.3475928063064728e+01 4.4283074803003309e+01 1 0 0
13133 193 2 -2.6001068883610456e-01 9.2731193377323233e+00 3.8803718277614450e+01 4.8298039238156122e+01 1 0 0
10708 158 1 5.1998931116389546e-01 1.0312583235887027e+00 3.5906145236288772e+01 4.4278615973872462e+01 1 0 0
8906 131 1 5.1998931116389546e-01 1.4821392655139755e+01 3.8183357547567546e+01 4.7119107568295391e+01 0 0 0
13190 194 2 -2.6001068883610456e-01 4.5719422984032292e+00 4.0731285423134047e+01 4.3483873019004271e+01 1 0 0
4952 73 2 -2.6001068883610456e-01 8.8085650235601403e+00 3.7885834215160173e+01 4.5279598247352119e+01 0 0 0
4847 72 1 5.1998931116389546e-01 5.6860744209812752e+00 3.6860738929349196e+01 4.7043385655119295e+01 0 0 0
4953 73 2 -2.6001068883610456e-01 9.4773034655095874e+00 3.6525637563588553e+01 4.3560514344239259e+01 0 0 0
8911 131 1 6.7998931116389549e-01 1.5048892471219864e+01 4.0031843842514128e+01 4.9515959349191441e+01 0 0 0
4854 72 2 -2.6001068883610456e-01 4.1589179762755997e+00 3.3489799549131668e+01 4.7716997214947000e+01 0 0 0
8894 131 1 5.1998931116389546e-01 1.2741483244136052e+01 3.4978716832637808e+01 4.7514700101642319e+01 0 0 0
13176 194 1 5.1998931116389546e-01 2.5704550466444402e+00 4.0996211911730498e+01 4.8045058749223621e+01 1 0 0
4856 72 1 5.1998931116389546e-01 2.7138376191760090e+00 3.5383547383040614e+01 4.8109687338762420e+01 0 0 0
8895 131 2 -2.6001068883610456e-01 1.3332237719879400e+01 3.3866699121588894e+01 4.8021880858376640e+01 0 0 0
4979 73 2 -2.6001068883610456e-01 5.6740804618685390e+00 3.4550050383240794e+01 4.4960014823486745e+01 0 0 0
4844 72 1 5.1998931116389546e-01 5.4863446364833246e+00 3.6988352858430112e+01 4.5530090328333408e+01 0 0 0
8902 131 2 -2.6001068883610456e-01 1.3885033744231308e+01 3.6849981376685982e+01 4.4510339863434254e+01 0 0 0
4846 72 2 -2.6001068883610456e-01 5.9509343134171502e+00 3.8234246621191019e+01 4.5178602102456452e+01 0 0 0
4861 72 2 -2.6001068883610456e-01 1.6036817422826055e+00 3.6120399938222064e+01 4.9937129862185984e+01 0 0 0
4951 73 1 5.1998931116389546e-01 8.4289595918809344e+00 3.7148217601084816e+01 4.4150999347928135e+01 0 0 0
13175 194 2 -2.6001068883610456e-01 4.7821477876285954e+00 4.0090572476305326e+01 4.8720036530942551e+01 1 0 0
8903 131 1 5.1998931116389546e-01 1.3401596646475394e+01 3.8042745269922449e+01 4.6515505802080902e+01 0 0 0
13174 194 2 -2.6001068883610456e-01 2.9484901129102381e+00 3.9285143476117064e+01 4.9645493085891459e+01 1 0 0
13130 193 2 -2.6001068883610456e-01 7.6494833965382458e+00 4.0981778920810839e+01 4.9128183339383128e+01 1 0 0
8900 131 1 5.1998931116389546e-01 1.3208289188346654e+01 3.6792196980737991e+01 4.5685627968871913e+01 0 0 0
10710 158 2 -2.6001068883610456e-01 1.1024921326983472e+00 3.5360495614762215e+01 4.5530563182746029e+01 1 0 0
13178 194 2 -2.6001068883610456e-01 1.3288948698825049e+00 4.1114992221969466e+01 4.8584363030887076e+01 1 0 0
13132 193 1 5.1998931116389546e-01 8.7844319714352341e+00 3.8952099058395355e+01 4.9573785398034076e+01 1 0 0
13134 193 2 -2.6001068883610456e-01 7.4761362394400903e+00 3.8463302188293135e+01 4.9475544303793846e+01 1 0 0
8898 131 2 -2.6001068883610456e-01 1.3232289093095249e+01 3.4580176661315321e+01 4.5346306295272967e+01 0 0 0
13186 194 2 -2.6001068883610456e-01 5.0017562722319422e+00 4.0293609269275606e+01 4.6183928402273523e+01 1 0 0
4852 72 2 -2.6001068883610456e-01 5.5675895763609544e+00 3.5664090881517126e+01 4.8984719775557188e+01 0 0 0
4955 73 3 -3.2001068883610456e-01 8.1098005502917676e+00 3.4815134156186851e+01 4.3717556620259487e+01 0 0 0
13173 194 1 5.1998931116389546e-01 3.4636641310838825e+00 4.0438520042367728e+01 4.9161015437944037e+01 1 0 0
8922 131 2 -2.6001068883610456e-01 1.3836855562741860e+01 3.9395903106706896e+01 4.9119798854491933e+01 0 0 0
8932 131 1 7.7998931116389547e-01 1.4686585584136315e+01 4.0762417051359591e+01 4.6599613046718289e+01 0 0 0
10709 158 2 -2.6001068883610456e-01 2.4582691993197083e+00 3.5921626455810703e+01 4.3825315998400022e+01 1 0 0
4859 72 1 5.1998931116389546e-01 2.8258996789164939e+00 3.5593102437530867e+01 4.9593310463872008e+01 0 0 0
8889 131 2 -2.6001068883610456e-01 9.3592006242610335e+00 3.3539604445496607e+01 4.6526573483681247e+01 0 0 0
13125 193 2 -2.6001068883610456e-01 1.1231939371401696e+01 4.0135484519035707e+01 4.8561565432923906e+01 1 0 0
13129 193 1 5.1998931116389546e-01 8.6043164882853098e+00 4.0469392820684483e+01 4.9965230756150596e+01 1 0 0
4938 73 2 -2.6001068883610456e-01 1.1958121274679987e+01 4.1038397077694668e+01 4.3941934789023719e+01 0 0 0
4860 72 2 -2.6001068883610456e-01 3.8460740900342261e+00 3.6470366144918650e+01 4.9921253114318574e+01 0 0 0
8935 131 2 -2.6001068883610456e-01 1.4545670536173603e+01 4.0643566797283377e+01 4.5247065970655278e+01 0 0 0
13029 192 2 -2.6001068883610456e-01 7.4848923637656197e+00 3.6327429895247924e+01 5.0191103281924839e+01 1 0 0
13137 193 2 -2.6001068883610456e-01 9.7998354422625429e+00 3.6920721244216153e+01 4.9752720477931895e+01 1 0 0
13136 193 2 -2.6001068883610456e-01 1.1026096204693573e+01 3.8619954579030029e+01 5.0332717958666571e+01 1 0 0
4864 72 2 -2.6001068883610456e-01 4.4506989359156792e+00 3.3934336555495456e+01 5.0033406800679884e+01 0 0 0
4948 73 1 5.1998931116389546e-01 7.9925717181187244e+00 3.8222522385503893e+01 4.3127228016267374e+01 0 0 0
8909 131 1 4.1998931116389543e-01 1.5448285757600726e+01 3.9579227691501565e+01 4.7195075511452885e+01 0 0 0
13162 193 2 -2.6001068883610456e-01 7.7817454892558642e+00 3.7621131975511432e+01 5.3588968580179234e+01 1 0 0
13287 195 2 -2.6001068883610456e-01 1.7667755671035703e+00 3.9926626967776642e+01 5.6340460258251241e+01 1 0 0
13151 193 2 -2.6001068883610456e-01 1.2160888069013568e+01 3.8477839484785363e+01 5.2433256293031491e+01 1 0 0
13144 193 1 1.6598931116389545e-01 1.3811443372007382e+01 3.8780037428199400e+01 5.5297392986906381e+01 1 0 0
13035 192 2 -2.6001068883610456e-01 8.4723510854041155e+00 3.5337866985873298e+01 5.4092003724456326e+01 1 0 0
13140 193 1 6.7998931116389549e-01 1.1740571453740753e+01 3.7103732717166004e+01 5.2270983006394310e+01 1 0 0
8912 131 1 4.1998931116389543e-01 1.5417716190758981e+01 3.9261866190567254e+01 5.0793320948282172e+01 0 0 0
13131 193 2 -2.6001068883610456e-01 8.1296140530542846e+00 4.0506179412543716e+01 5.1270815486185946e+01 1 0 0
15884 201 6 4.0998931116389542e-01 1.1362348643182596e+01 3.4231840027019594e+01 5.5754461649947501e+01 -1 0 0
15767 201 6 4.0998931116389542e-01 8.6996134699311742e+00 3.8627653086467689e+01 5.5105493373646482e+01 0 0 0
13292 195 2 -2.6001068883610456e-01 7.7499030312086079e+00 4.0325330089147926e+01 5.4451145816588877e+01 1 0 0
13037 192 1 5.1998931116389546e-01 6.8381295254474761e+00 3.3877577690877203e+01 5.4049622568268809e+01 1 0 0
13297 195 1 5.1998931116389546e-01 1.9656248299700985e+00 3.9217329316664248e+01 5.2350146608583316e+01 1 0 0
13278 195 3 -3.2001068883610456e-01 4.7856446753344208e+00 4.1164242753511942e+01 5.5687881687986568e+01 1 0 0
13138 193 1 4.1998931116389543e-01 9.4182547180388330e+00 3.7980660781494173e+01 5.1944976067454206e+01 1 0 0
13299 195 2 -2.6001068883610456e-01 1.7028066953037611e+00 3.8160731727668399e+01 5.1552806697480577e+01 1 0 0
13156 193 2 -2.6001068883610456e-01 1.2584126537494353e+01 3.8743012229431443e+01 5.5876595495882029e+01 1 0 0
15440 201 6 4.0998931116389542e-01 1.2562925349450985e+01 3.5063282265374127e+01 5.7288301661943869e+01 0 0 -1
15883 201 7 -8.2001068883610451e-01 1.1220465981491310e+01 3.3797735840675500e+01 5.6630050278490657e+01 -1 0 0
13039 192 2 -2.6001068883610456e-01 7.2260850624026620e+00 3.3559389928088159e+01 5.5330749107790460e+01 1 0 0
13274 195 1 4.1998931116389543e-01 1.5480555253744794e+00 3.8626021612747778e+01 5.3660596418038445e+01 1 0 0
13161 193 1 5.1998931116389546e-01 7.9799448487174827e+00 3.7531857314707558e+01 5.2247022370073822e+01 1 0 0
13164 194 1 5.1998931116389546e-01 1.4505886816682534e+00 4.0600615592531057e+01 5.1781124763501865e+01 1 0 0
13158 193 2 -2.6001068883610456e-01 1.2755390508112846e+01 3.3909920923726666e+01 5.2587477017928052e+01 1 0 0
13034 192 1 5.1998931116389546e-01 8.1170798081235080e+00 3.4269506146477191e+01 5.3324221359357551e+01 1 0 0
13149 193 1 7.7998931116389547e-01 1.3394209958115342e+01 3.5098509639116116e+01 5.3010573952476975e+01 1 0 0
13030 192 2 -2.6001068883610456e-01 6.2078327568522651e+00 3.6022155183777578e+01 5.2019494827008046e+01 1 0 0
13275 195 3 -3.2001068883610456e-01 2.5681720491451161e+00 3.8598725310923435e+01 5.4719340256581333e+01 1 0 0
13153 193 2 -2.6001068883610456e-01 1.1072156282364043e+01 3.5299398942465722e+01 5.3578424150335579e+01 1 0 0
13150 193 2 -2.6001068883610456e-01 9.6621848805818384e+00 3.9272627295311736e+01 5.2482199539911413e+01 1 0 0
13277 195 1 4.1998931116389543e-01 4.0494337710266866e+00 4.0004721128173820e+01 5.6161391272519431e+01 1 0 0
13031 192 1 5.1998931116389546e-01 8.2203324792050232e+00 3.4863281254478551e+01 5.1900030523658863e+01 1 0 0
13159 193 2 -2.6001068883610456e-01 1.4374831620575769e+01 3.5547460969692033e+01 5.2144897592932367e+01 1 0 0
13141 193 1 4.1998931116389543e-01 1.2199645102403530e+01 3.6041439941135671e+01 5.3277437624752416e+01 1 0 0
13291 195 2 -2.6001068883610456e-01 5.5498066792107243e+00 3.9470590327612534e+01 5.4354072804977108e+01 1 0 0
13285 195 1 7.7998931116389547e-01 4.9177719402710727e+00 3.8818477818971786e+01 5.6632478893378810e+01 1 0 0
13152 193 2 -2.6001068883610456e-01 1.2050037259597433e+01 3.6692084842371749e+01 5.1042058579588542e+01 1 0 0
13139 193 3 -3.2001068883610456e-01 1.0298035332117845e+01 3.7116787699090814e+01 5.2554566905400101e+01 1 0 0
13298 195 2 -2.6001068883610456e-01 3.3196478474523667e+00 3.9188821979497305e+01 5.2482089902758631e+01 1 0 0
13032 192 2 -2.6001068883610456e-01 9.5975449276563189e+00 3.4930246882918418e+01 5.1599567696369505e+01 1 0 0
4863 72 2 -2.6001068883610456e-01 3.3516762538674136e+00 3.4821706169569524e+01 5.1817529907385477e+01 0 0 0
13142 193 3 -3.2001068883610456e-01 1.2575849933652369e+01 3.6713020872218117e+01 5.4477034904642160e+01 1 0 0
13033 192 2 -2.6001068883610456e-01 7.8026467972460143e+00 3.3992709836222943e+01 5.0922972903213235e+01 1 0 0
13036 192 2 -2.6001068883610456e-01 9.0506580094220954e+00 3.3278141142853194e+01 5.3534424024887294e+01 1 0 0
4862 72 1 5.1998931116389546e-01 3.1885875677209858e+00 3.4337010742856613e+01 5.0423950700148112e+01 0 0 0
13038 192 2 -2.6001068883610456e-01 6.1570058340905547e+00 3.5041614817155704e+01 5.4200734280356244e+01 1 0 0
8913 131 3 -3.2001068883610456e-01 1.5084904460300114e+01 4.0028378662558744e+01 5.1913714754805063e+01 0 0 0
13028 192 1 5.1998931116389546e-01 7.5025040842303987e+00 3.6171789034760224e+01 5.1626015579920811e+01 1 0 0
13296 195 2 -2.6001068883610456e-01 6.2834368134707645e+00 3.9077984436737623e+01 5.6814029386243256e+01 1 0 0
13042 192 2 -2.6001068883610456e-01 5.6399499550142842e+00 3.3097792575873143e+01 5.2198525563854957e+01 1 0 0
13276 195 1 6.7998931116389549e-01 2.7266630934107474e+00 3.9852316161358488e+01 5.5347140978600081e+01 1 0 0
13135 193 1 5.1998931116389546e-01 9.7733647423330492e+00 3.8090598302547278e+01 5.0421654106485484e+01 1 0 0
13155 193 2 -2.6001068883610456e-01 1.4902319868732864e+01 3.6704262317427194e+01 5.5000637242612420e+01 1 0 0
13163 193 2 -2.6001068883610456e-01 7.1414131147096125e+00 3.8488981905969538e+01 5.1733259932168650e+01 1 0 0
13160 193 2 -2.6001068883610456e-01 1.4000455278439579e+01 3.4802727986187165e+01 5.4232002413199247e+01 1 0 0
13295 195 2 -2.6001068883610456e-01 4.9419393348171372e+00 3.7706899873027261e+01 5.5813759144288120e+01 1 0 0
13154 193 2 -2.6001068883610456e-01 1.4007686302135847e+01 3.7579882881163932e+01 5.3129797254680568e+01 1 0 0
13143 193 1 6.7998931116389549e-01 1.3852991786498206e+01 3.7424185303512942e+01 5.4481684605874065e+01 1 0 0
8924 131 2 -2.6001068883610456e-01 1.4406980587975836e+01 3.8242410779290566e+01 5.0801757427615662e+01 0 0 0
13286 195 2 -2.6001068883610456e-01 1.5875442651974396e+00 3.7249061500730761e+01 5.3419374490546204e+01 1 0 0
16318 201 8 -2.0911068883610456e-01 1.0894372587308807e+01 4.0842391577788021e+01 5.4609796436530821e+01 0 0 0
13279 195 1 6.7998931116389549e-01 5.4244866840883414e+00 4.0873362983432521e+01 5.4493806974329502e+01 1 0 0
13157 193 2 -2.6001068883610456e-01 1.3808713297764964e+01 3.9844354996240689e+01 5.4333476115622027e+01 1 0 0
15766 201 7 -8.2001068883610451e-01 9.5753304911015888e+00 3.8744402132877902e+01 5.5533712624228649e+01 0 0 0
13289 195 2 -2.6001068883610456e-01 3.6257603398210909e+00 4.0473096799514771e+01 5.7377726941060835e+01 1 0 0
4865 72 1 5.1998931116389546e-01 2.2850401592369893e+00 3.3058548517347674e+01 5.0642439459155135e+01 0 0 0
15765 201 6 4.0998931116389542e-01 9.4702148634908276e+00 3.8324656764320132e+01 5.6435415500882421e+01 0 0 0
13290 195 2 -2.6001068883610456e-01 4.7148577773370421e+00 4.1291205114634337e+01 5.3388866558099451e+01 1 0 0
16320 201 6 4.0298931116389547e-01 1.0417491384997476e+01 4.0040614019633963e+01 5.4918499323476325e+01 0 0 0
13145 193 4 1.4738893111638955e+00 1.5029179870467759e+01 3.9299288206838405e+01 5.6604181242155484e+01 1 0 0
13171 194 2 -2.6001068883610456e-01 4.4770146433370464e+00 4.0472657141775976e+01 5.1220036343103210e+01 1 0 0
13128 193 2 -2.6001068883610456e-01 1.0642679456918534e+01 4.1059245208016236e+01 5.1039145407100840e+01 1 0 0
13288 195 2 -2.6001068883610456e-01 2.6614599703192261e+00 4.0961008913522200e+01 5.4445907872514049e+01 1 0 0
15439 201 7 -8.2001068883610451e-01 1.3315686508020542e+01 3.5592526208667998e+01 5.7611141446815793e+01 0 0 -1
4876 72 2 -2.6001068883610456e-01 2.1583716544175018e+00 3.3902123120306641e+01 5.3804904275461183e+01 0 0 0
12916 190 2 -2.6001068883610456e-01 1.5078330601979101e+01 3.3313129376135272e+01 5.0394279612829450e+01 0 0 0
16319 201 6 4.0298931116389547e-01 1.1082208766719084e+01 4.1203674125379102e+01 5.5494553892960546e+01 0 0 0
5789 85 2 -2.6001068883610456e-01 1.2549636311770717e+01 4.9477718599127073e+01 3.8501985891855814e+00 0 -1 0
6091 90 2 -2.6001068883610456e-01 8.5626186153163513e+00 4.6157212781916002e+01 2.8694766413855595e+00 0 -1 0
8721 128 2 -2.6001068883610456e-01 6.9631693788326849e+00 4.2119895174336349e+01 1.9571015245444759e-01 0 0 0
6087 90 2 -2.6001068883610456e-01 7.1118568768840262e+00 4.4734941568040654e+01 4.5904858705196840e+00 0 -1 0
6101 90 1 5.1998931116389546e-01 8.1758586683765149e+00 4.8556082109541542e+01 8.2220631007015132e-01 0 -1 0
2391 36 1 5.1998931116389546e-01 1.5414640978252363e+00 4.8986436947475056e+01 5.7832160960610957e-01 1 0 0
5779 85 4 1.4738893111638955e+00 1.3056885179440087e+01 4.7078153731857114e+01 2.0103910375209355e+00 0 -1 0
6086 90 1 5.1998931116389546e-01 7.2365031623801350e+00 4.6071213541171311e+01 4.8218178121987787e+00 0 -1 0
5790 85 2 -2.6001068883610456e-01 1.2649751070901630e+01 4.6523946582135380e+01 4.5848568193194259e+00 0 -1 0
13936 201 7 -8.2001068883610451e-01 1.3192970977506850e+01 4.3233623336577928e+01 -3.8152643329705520e-02 3 1 1
2388 36 1 5.1998931116389546e-01 1.7858500148045893e+00 4.8283504574850710e+01 1.9590641044601351e+00 1 0 0
8595 127 2 -2.6001068883610456e-01 4.1996531363586360e+00 4.1919180880329819e+01 6.5252636945778102e+00 0 0 0
2495 37 1 5.1998931116389546e-01 1.2331743376458704e+00 4.8596033684158485e+01 5.1231818593650793e+00 1 0 0
2523 37 2 -2.6001068883610456e-01 3.8633281876424146e+00 4.8172649068319586e+01 3.0678432982388064e+00 1 0 0
8726 128 2 -2.6001068883610456e-01 4.9131444150142682e+00 4.2804460460054266e+01 8.3254889024772494e-01 0 0 0
6099 90 2 -2.6001068883610456e-01 6.0805189122447647e+00 4.9325499260817999e+01 1.4918707261634612e+00 0 -1 0
5782 85 5 -7.0631068883610459e-01 1.3428960881927484e+01 4.8415646375273369e+01 9.9171270753956697e-01 0 -1 0
5780 85 5 -7.0631068883610459e-01 1.1484187283725372e+01 4.6414611449668008e+01 1.8025574499805916e+00 0 -1 0
6094 90 2 -2.6001068883610456e-01 8.5686894936514033e+00 4.8736915384611436e+01 5.4911665758926080e+00 0 -1 0
1212 18 5 -7.0631068883610459e-01 1.4237242758352521e+01 4.1377017969931373e+01 6.6777501440653753e+00 1 0 0
5791 85 2 -2.6001068883610456e-01 1.4807738921695080e+01 4.6860740708559469e+01 3.9665080986085153e+00 0 -1 0
2510 37 2 -2.6001068883610456e-01 3.4970880651589766e+00 4.8706505671918379e+01 5.1928110582759874e+00 1 0 0
2492 37 1 5.1998931116389546e-01 1.3967288105595208e+00 4.7083149297129125e+01 5.2202016159788780e+00 1 0 0
15378 201 6 4.0998931116389542e-01 1.1728591625885393e+01 4.4698202565120994e+01 2.9073870865533418e+00 2 -2 5
6098 90 1 5.1998931116389546e-01 7.1553197360728946e+00 4.8540838300651636e+01 2.0333964365274872e+00 0 -1 0
14799 201 6 4.0998931116389542e-01 1.5394016293830241e+01 4.4461757812158872e+01 6.5003600241205628e-01 1 2 2
15121 201 7 -8.2001068883610451e-01 1.1580599792081317e+01 4.2552371907235631e+01 6.3635403352779178e+00 0 -1 0
6102 90 2 -2.6001068883610456e-01 7.3761837337439600e+00 4.8199901130996984e+01 -3.0367136972238823e-01 0 -1 0
5777 85 1 6.7998931116389549e-01 1.3367828733870539e+01 4.8683024654095391e+01 4.5880835833166094e+00 0 -1 0
6090 90 2 -2.6001068883610456e-01 9.5828938598752949e+00 4.6182174257686505e+01 4.8697035675479432e+00 0 -1 0
2491 37 2 -2.6001068883610456e-01 3.3155648585649105e+00 4.5945361929557436e+01 5.8051528909677748e+00 1 0 0
2390 36 2 -2.6001068883610456e-01 2.6043534632276835e+00 4.7140378645252518e+01 1.7091138561648116e+00 1 0 0
16252 201 6 4.0298931116389547e-01 1.5430034025164060e+01 4.2495445447550757e+01 6.1540851603113547e+00 1 -1 1
2395 36 2 -2.6001068883610456e-01 3.9384395696570773e+00 4.8943176302946853e+01 4.2367034760277095e-01 1 0 0
6088 90 2 -2.6001068883610456e-01 6.2135818458831977e+00 4.6702819145229761e+01 4.2326676978869529e+00 0 -1 0
8724 128 2 -2.6001068883610456e-01 3.2262398047775118e+00 4.2468723019590314e+01 2.2029450996119255e+00 0 0 0
2489 37 1 5.1998931116389546e-01 2.1834898593381875e+00 4.6463948481303376e+01 6.4161753276589195e+00 1 0 0
14000 201 6 4.0998931116389542e-01 9.0746883709804766e+00 4.4492672343779645e+01 1.8210994464088819e+00 3 -1 0
6089 90 1 5.1998931116389546e-01 8.5012374908382693e+00 4.6643191683357749e+01 4.1596438145262882e+00 0 -1 0
8720 128 2 -2.6001068883610456e-01 7.0481898321993146e+00 4.2104150289380158e+01 2.4324554128529692e+00 0 0 0
2496 37 2 -2.6001068883610456e-01 1.1621653688787110e+00 4.9215388544483915e+01 6.4213777772539560e+00 1 0 0
5781 85 5 -7.0631068883610459e-01 1.4044587161035219e+01 4.5833722841272262e+01 1.3542573500036936e+00 0 -1 0
2498 37 1 4.1998931116389543e-01 2.4210773867398974e+00 4.9220981442139831e+01 4.4529329854823425e+00 1 0 0
5788 85 2 -2.6001068883610456e-01 1.4602453083296080e+01 4.9364052089485831e+01 4.6556295786450592e+00 0 -1 0
6083 90 1 5.1998931116389546e-01 7.0646952945559649e+00 4.6229130712625363e+01 6.3389624805862272e+00 0 -1 0
6100 90 2 -2.6001068883610456e-01 6.6744297037002411e+00 4.7215391350807899e+01 1.9966424467718840e+00 0 -1 0
6092 90 1 5.1998931116389546e-01 8.6652344668921586e+00 4.8231401019421462e+01 4.2280196948209747e+00 0 -1 0
8715 128 1 7.7998931116389547e-01 4.6077058600429917e+00 4.2368276332498752e+01 2.1267853007685966e+00 0 0 0
6085 90 2 -2.6001068883610456e-01 6.7265486218498944e+00 4.7572277597041143e+01 6.6916846827583010e+00 0 -1 0
15122 201 6 4.0998931116389542e-01 1.1884475893920600e+01 4.2878879418091472e+01 5.4987799150683649e+00 0 -1 0
6097 90 2 -2.6001068883610456e-01 6.5750032581726723e+00 4.9433778747676307e+01 4.2100864486187213e+00 0 -1 0
13998 201 6 4.0998931116389542e-01 8.5631489005602059e+00 4.3571675309122384e+01 6.6677900779586019e-01 3 -1 0
2394 36 1 5.1998931116389546e-01 2.8425173856210009e+00 4.9603602738184321e+01 -1.0202943823128441e-01 1 0 0
5778 85 1 1.6598931116389545e-01 1.3499277944430160e+01 4.7348182028027843e+01 3.8072834272288132e+00 0 -1 0
15380 201 6 4.0998931116389542e-01 1.1418168057946032e+01 4.3178300841254355e+01 2.9502478850955001e+00 2 -2 5
8725 128 2 -2.6001068883610456e-01 4.9897620836428569e+00 4.3241462761750896e+01 3.1461757512652375e+00 0 0 0
6078 90 2 -2.6001068883610456e-01 8.9215881747995240e+00 4.3910169469606572e+01 5.6849874571948247e+00 0 -1 0
13999 201 7 -8.2001068883610451e-01 9.2320542428885410e+00 4.3630116005003543e+01 1.3762088155870851e+00 3 -1 0
2521 37 1 5.1998931116389546e-01 2.7615156117790298e+00 4.8982770930467879e+01 2.9833498630449449e+00 1 0 0
6075 90 2 -2.6001068883610456e-01 7.0112082433525744e+00 4.2403081772232945e+01 6.3241462272946150e+00 0 -1 0
6103 90 2 -2.6001068883610456e-01 8.9632791103223717e+00 4.7474826424892143e+01 1.0402854622778119e+00 0 -1 0
6093 90 2 -2.6001068883610456e-01 9.9385220698431880e+00 4.8512180924223493e+01 3.7204978986225181e+00 0 -1 0
15379 201 7 -8.2001068883610451e-01 1.1986594312324819e+01 4.3885701119262421e+01 3.3433818195782075e+00 2 -2 5
13817 201 6 4.0998931116389542e-01 1.3304605391332995e+01 4.4136163961507343e+01 4.5292696781824899e+00 -2 -1 -3
2393 36 2 -2.6001068883610456e-01 1.0756714662049833e+00 4.8090704488403759e+01 -3.6759779775367224e-01 1 0 0
2494 37 2 -2.6001068883610456e-01 1.9806688628476179e+00 4.6689280755095311e+01 4.0631444875190734e+00 1 0 0
5785 85 2 -2.6001068883610456e-01 1.4657445137444808e+01 4.7015880095819000e+01 6.4394781143070565e+00 0 -1 0
14061 201 6 4.0998931116389542e-01 1.0956932569093635e+01 4.6271717198795862e+01 5.9841866058716109e-02 3 -1 0
13815 201 6 4.0998931116389542e-01 1.3762695494950460e+01 4.5473441991074161e+01 5.1158521382476270e+00 -2 -1 -3
6084 90 2 -2.6001068883610456e-01 5.7736546083054856e+00 4.5698283901041513e+01 6.6188541318703820e+00 0 -1 0
5776 85 3 -3.2001068883610456e-01 1.2686938246541891e+01 4.8486115483590460e+01 5.8459764801631415e+00 0 -1 0
13816 201 7 -8.2001068883610451e-01 1.3886667064105218e+01 4.4511927557120679e+01 5.2964931814131679e+00 -2 -1 -3
13935 201 6 4.0998931116389542e-01 1.3419882446281902e+01 4.4070845380678598e+01 4.1964021609814789e-01 3 1 1
6095 90 1 5.1998931116389546e-01 7.6576418283219656e+00 4.9030363193535308e+01 3.4125746897054330e+00 0 -1 0
13862 201 6 4.0998931116389542e-01 1.1442092943136950e+01 4.1902673137561045e+01 -3.4336411062260191e-01 -1 0 0
14451 201 6 4.0998931116389542e-01 4.9606642446593758e+00 4.4347643726469620e+01 -4.2873149909197394e-01 4 -2 2
5771 85 2 -2.6001068883610456e-01 1.3437577289202542e+01 4.6272289639057675e+01 7.9513650583008877e+00 0 -1 0
2472 37 2 -2.6001068883610456e-01 1.0231635903939926e+00 4.8329599025860063e+01 1.1684275762484329e+01 1 0 0
5833 86 2 -2.6001068883610456e-01 6.2414808686885044e+00 4.7088437736021881e+01 1.0375027949952834e+01 0 -1 0
5829 86 2 -2.6001068883610456e-01 5.7106407145637190e+00 4.8950739071594604e+01 8.3794745696924959e+00 0 -1 0
2486 37 1 5.1998931116389546e-01 2.6004108805825208e+00 4.7109132412924211e+01 7.7809044051940459e+00 1 0 0
6076 90 2 -2.6001068883610456e-01 8.4485379855348786e+00 4.1940160237173082e+01 7.8517878176423705e+00 0 -1 0
5831 86 1 5.1998931116389546e-01 6.8412708682503904e+00 4.8372684946603869e+01 1.0410986828380070e+01 0 -1 0
5768 85 2 -2.6001068883610456e-01 1.4795631491967551e+01 4.3981761616294783e+01 9.1519318988911245e+00 0 -1 0
8743 129 2 -2.6001068883610456e-01 2.0887437090154823e+00 4.3697779286789348e+01 1.3364277982542642e+01 0 0 0
5764 85 2 -2.6001068883610456e-01 1.4423150055979145e+01 4.3394414351199202e+01 1.1703732167540711e+01 0 -1 0
5770 85 2 -2.6001068883610456e-01 1.3205314185022649e+01 4.7109745749012696e+01 1.0006383288695817e+01 0 -1 0
8739 129 1 5.1998931116389546e-01 2.9228376168836219e+00 4.1798842737868789e+01 1.2303740383187732e+01 0 0 0
6072 90 2 -2.6001068883610456e-01 5.8771521924724945e+00 4.1933244674658482e+01 8.6405686934308825e+00 0 -1 0
2485 37 2 -2.6001068883610456e-01 1.9537109346886414e+00 4.9288625208860921e+01 8.5296517400351064e+00 1 0 0
5769 85 1 5.1998931116389546e-01 1.3974714469012243e+01 4.6238255749535753e+01 9.2639439934605328e+00 0 -1 0
5838 86 2 -2.6001068883610456e-01 5.0853608746442731e+00 4.9404890380707400e+01 1.2528475102745627e+01 0 -1 0
6073 90 2 -2.6001068883610456e-01 7.1559046889118836e+00 4.3440724978157945e+01 9.8745558878050268e+00 0 -1 0
5762 85 2 -2.6001068883610456e-01 1.4449095039217577e+01 4.6956146639617927e+01 1.2202244783619292e+01 0 -1 0
6077 90 1 5.1998931116389546e-01 8.5462581561553019e+00 4.4137860580290493e+01 6.9977710069771097e+00 0 -1 0
5763 85 1 5.1998931116389546e-01 1.4541733364888591e+01 4.4724038683000245e+01 1.1308995703004642e+01 0 -1 0
6079 90 2 -2.6001068883610456e-01 9.7614174400047293e+00 4.4056853510100780e+01 7.7346984203003073e+00 0 -1 0
2488 37 2 -2.6001068883610456e-01 3.6828037252489523e+00 4.7975750372577181e+01 7.5202955680757748e+00 1 0 0
5852 86 2 -2.6001068883610456e-01 5.1437890971628395e+00 4.6528836167423769e+01 1.2812997199180291e+01 0 -1 0
8597 127 1 5.1998931116389546e-01 2.1750293885603016e+00 4.1608535992840416e+01 7.5767250876196588e+00 0 0 0
5774 85 1 6.7998931116389549e-01 1.4793533405529640e+01 4.8224446428942954e+01 7.1111175022802664e+00 0 -1 0
5834 86 1 5.1998931116389546e-01 7.2057735275825232e+00 4.8564145203468811e+01 1.1950856508304689e+01 0 -1 0
5830 86 2 -2.6001068883610456e-01 4.5509478521705287e+00 4.9105917704707771e+01 1.0145349111404373e+01 0 -1 0
5755 85 2 -2.6001068883610456e-01 1.0538173908808455e+01 4.4355210851688192e+01 1.3046753086424140e+01 0 -1 0
5832 86 2 -2.6001068883610456e-01 8.0131242787767896e+00 4.8337229576118105e+01 9.6288890228854953e+00 0 -1 0
5761 85 2 -2.6001068883610456e-01 1.4783538346236385e+01 4.5176585663564921e+01 1.3622955741744230e+01 0 -1 0
2483 37 1 5.1998931116389546e-01 1.7970443194185681e+00 4.7928644693514059e+01 8.8631306133603793e+00 1 0 0
2487 37 2 -2.6001068883610456e-01 3.1802189724209726e+00 4.6070142218730489e+01 8.4941805470692273e+00 1 0 0
2475 37 2 -2.6001068883610456e-01 1.7207860564305946e+00 4.5433624558167828e+01 1.0790512285613543e+01 1 0 0
5828 86 1 5.1998931116389546e-01 5.8282322912091207e+00 4.9384259382597236e+01 9.6897895077829084e+00 0 -1 0
6082 90 2 -2.6001068883610456e-01 7.5401249742342609e+00 4.5620474966041456e+01 8.5327046731817973e+00 0 -1 0
2484 37 2 -2.6001068883610456e-01 2.4757226344403951e+00 4.7728104022819032e+01 1.0075065441411946e+01 1 0 0
5759 85 2 -2.6001068883610456e-01 1.1854723039398047e+01 4.6082803413016883e+01 1.1610787811259975e+01 0 -1 0
5787 85 2 -2.6001068883610456e-01 1.2684512014969551e+01 4.8777189338716120e+01 8.0461842745818313e+00 0 -1 0
5756 85 2 -2.6001068883610456e-01 1.1902990571421439e+01 4.3414630131672482e+01 1.1837258015088166e+01 0 -1 0
5767 85 2 -2.6001068883610456e-01 1.2697695899803195e+01 4.4212577654189538e+01 9.8407413063071409e+00 0 -1 0
8737 129 2 -2.6001068883610456e-01 4.6795062428403780e+00 4.1783054783357663e+01 1.0659505661915677e+01 0 0 0
5757 85 1 5.1998931116389546e-01 1.2552785498824127e+01 4.5597869525065605e+01 1.2732999832912515e+01 0 -1 0
15120 201 6 4.0998931116389542e-01 1.2332296404824145e+01 4.2624035685241850e+01 6.9576033910154491e+00 0 -1 0
6071 90 1 7.7998931116389547e-01 6.5897685464646747e+00 4.3186921274429928e+01 8.6277310850823898e+00 0 -1 0
8742 129 1 5.1998931116389546e-01 2.8606862711705445e+00 4.2628935464116623e+01 1.3689966905045754e+01 0 0 0
5837 86 1 5.1998931116389546e-01 6.1250511825150777e+00 4.8770396187945529e+01 1.3073535803114675e+01 0 -1 0
5760 85 1 5.1998931116389546e-01 1.4093479900570060e+01 4.5629234367911309e+01 1.2483434704547042e+01 0 -1 0
5766 85 1 5.1998931116389546e-01 1.3926515915628586e+01 4.4812547497671744e+01 9.8994050951813648e+00 0 -1 0
8598 127 2 -2.6001068883610456e-01 2.4054026773120194e+00 4.2961791969522828e+01 7.2450392503574026e+00 0 0 0
8741 129 2 -2.6001068883610456e-01 2.6554712766602124e+00 4.2808823426512546e+01 1.1310433396336853e+01 0 0 0
5758 85 2 -2.6001068883610456e-01 1.2214804143684571e+01 4.6383365407315040e+01 1.3818012736300940e+01 0 -1 0
6070 90 2 -2.6001068883610456e-01 5.6644348061931566e+00 4.4198037468097333e+01 8.4000466538566663e+00 0 -1 0
6074 90 1 5.1998931116389546e-01 7.5919769250235314e+00 4.2963144095175451e+01 7.4660215348694869e+00 0 -1 0
2473 37 2 -2.6001068883610456e-01 1.4844522130500339e+00 4.6723961177636376e+01 1.3021504461623380e+01 1 0 0
5836 86 2 -2.6001068883610456e-01 8.1778723040721228e+00 4.7589229078764660e+01 1.2206382243932163e+01 0 -1 0
5754 85 1 5.1998931116389546e-01 1.1876502225508860e+01 4.4191888887912746e+01 1.2973633117477201e+01 0 -1 0
8599 127 2 -2.6001068883610456e-01 2.1693648653600461e+00 4.1527996622109640e+01 8.9779093596643573e+00 0 0 0
5775 85 1 4.1998931116389543e-01 1.3445093281789799e+01 4.9025874562035348e+01 6.9199889995614567e+00 0 -1 0
5773 85 3 -3.2001068883610456e-01 1.5172041785342186e+01 4.8174794504135079e+01 8.4831084393088165e+00 0 -1 0
6081 90 2 -2.6001068883610456e-01 9.2771061540898128e+00 4.6375243192490949e+01 7.4223032494315229e+00 0 -1 0
6080 90 1 5.1998931116389546e-01 8.0957805428139960e+00 4.5599244180580371e+01 7.2556259969872201e+00 0 -1 0
5840 86 1 4.1998931116389543e-01 5.6599305918021887e+00 4.7458125363008001e+01 1.3816162991978308e+01 0 -1 0
5772 85 1 4.1998931116389543e-01 1.5416354154183761e+01 4.6931880973519092e+01 9.1313051449554976e+00 0 -1 0
5865 86 2 -2.6001068883610456e-01 6.8670149954608775e+00 4.5487574260175258e+01 1.3915191038845769e+01 0 -1 0
2490 37 2 -2.6001068883610456e-01 1.2704463530209289e+00 4.5413703422831190e+01 6.7688010076525860e+00 1 0 0
5750 85 2 -2.6001068883610456e-01 1.2952121290747979e+01 4.3210933876208280e+01 1.6562959868518067e+01 0 -1 0
13989 201 6 4.0998931116389542e-01 5.8702217762544171e+00 4.2601827759061827e+01 2.0394175883944566e+01 1 2 4
16324 201 6 4.0298931116389547e-01 1.4556237451802790e+01 4.4779318796800368e+01 1.9064248128013400e+01 3 0 1
5733 85 1 5.1998931116389546e-01 8.3827075359977350e+00 4.6862925298232113e+01 1.6843454881288444e+01 0 -1 0
8753 129 2 -2.6001068883610456e-01 2.5240601653308432e+00 4.4670519623308145e+01 1.7247855074359606e+01 0 0 0
13991 201 6 4.0998931116389542e-01 5.6754704089644887e+00 4.3858319203587698e+01 1.9566088048494557e+01 1 2 4
5856 86 2 -2.6001068883610456e-01 2.2348625941246207e+00 4.8632644566094562e+01 1.7472500412134046e+01 0 -1 0
8752 129 2 -2.6001068883610456e-01 1.4634377769891660e+00 4.3161983967074875e+01 1.5998660214251233e+01 0 0 0
5847 86 4 1.4738893111638955e+00 3.6601071309856512e+00 4.7573529499787583e+01 2.0173574634116054e+01 0 -1 0
5863 86 1 5.1998931116389546e-01 6.5774209291445915e+00 4.6569199872871444e+01 1.4690499702072850e+01 0 -1 0
5737 85 2 -2.6001068883610456e-01 7.2999273524935058e+00 4.5371311871558632e+01 1.8407164598178095e+01 0 -1 0
5738 85 2 -2.6001068883610456e-01 9.4809365958447032e+00 4.5455439481159615e+01 1.8560617738527643e+01 0 -1 0
8757 129 1 5.1998931116389546e-01 2.9717620515759258e+00 4.1864746511415440e+01 1.9286409668728545e+01 0 0 0
12219 180 2 -2.6001068883610456e-01 1.4630589541582191e+01 4.7400540253683126e+01 1.6858179084870727e+01 1 0 0
5842 86 1 6.7998931116389549e-01 4.6498581943088784e+00 4.8515160253904895e+01 1.5762592055419704e+01 0 -1 0
5859 86 2 -2.6001068883610456e-01 5.2480627519685754e+00 4.9221124218617135e+01 1.8680070124286225e+01 0 -1 0
5747 85 2 -2.6001068883610456e-01 1.1318359623992736e+01 4.4459651557053405e+01 1.7724942752847483e+01 0 -1 0
14336 201 6 4.0998931116389542e-01 1.3843882877184527e+01 4.7764488061241629e+01 2.0074662422061280e+01 3 -8 0
8754 129 1 5.1998931116389546e-01 2.0466866970679654e+00 4.2547260404325563e+01 1.8154194386247561e+01 0 0 0
14335 201 7 -8.2001068883610451e-01 1.3523455653082070e+01 4.7469325073951374e+01 1.9190781520748089e+01 3 -8 0
15152 201 6 4.0998931116389542e-01 1.3472279476191041e+01 4.4883779162520433e+01 2.1082067552250816e+01 -1 -1 -5
8759 129 2 -2.6001068883610456e-01 2.7010515172600238e+00 4.2567356171232255e+01 2.0471824705412967e+01 0 0 0
5749 85 2 -2.6001068883610456e-01 1.3171203172453145e+01 4.5170106905426323e+01 1.5545632626721783e+01 0 -1 0
5748 85 1 5.1998931116389546e-01 1.2341241569682662e+01 4.4056139860417474e+01 1.5646206946978760e+01 0 -1 0
12218 180 1 5.1998931116389546e-01 1.4667572673639562e+01 4.8348246283056227e+01 1.5872243299077734e+01 1 0 0
5850 86 5 -7.0631068883610459e-01 2.1511547993352389e+00 4.7059608260235478e+01 2.0714982619694776e+01 0 -1 0
5841 86 3 -3.2001068883610456e-01 4.4791979137541817e+00 4.7733878850634447e+01 1.4583672546601415e+01 0 -1 0
5752 85 2 -2.6001068883610456e-01 1.1414592007184906e+01 4.2289527855504353e+01 1.4219431380721428e+01 0 -1 0
8750 129 2 -2.6001068883610456e-01 4.6433122097202268e+00 4.4205366418716849e+01 1.6620611873668238e+01 0 0 0
5849 86 5 -7.0631068883610459e-01 4.6092460647524325e+00 4.6290918751878657e+01 1.9627707104189994e+01 0 -1 0
5745 85 1 5.1998931116389546e-01 1.1042706808329328e+01 4.4484141303477557e+01 1.6349810638713418e+01 0 -1 0
5734 85 2 -2.6001068883610456e-01 7.4450090156158906e+00 4.7703545497149420e+01 1.7473806792783058e+01 0 -1 0
5853 86 2 -2.6001068883610456e-01 5.9702890725837809e+00 4.8770547394248091e+01 1.6063904851407575e+01 0 -1 0
5742 85 1 5.1998931116389546e-01 9.7297508815874973e+00 4.3687216622010801e+01 1.6122526521853871e+01 0 -1 0
8746 129 2 -2.6001068883610456e-01 5.1797426893117615e+00 4.2371337339507484e+01 1.4626728892862891e+01 0 0 0
5740 85 2 -2.6001068883610456e-01 7.4524823015827186e+00 4.4161149249048741e+01 1.5900356746193845e+01 0 -1 0
5864 86 2 -2.6001068883610456e-01 5.8097882908286236e+00 4.6052957532887888e+01 1.5729995805004323e+01 0 -1 0
14334 201 6 4.0998931116389542e-01 1.2540747201653648e+01 4.7762471372277197e+01 1.9239631845476893e+01 3 -8 0
5736 85 1 5.1998931116389546e-01 8.4316698691285321e+00 4.5469896756391336e+01 1.7568165539120621e+01 0 -1 0
8751 129 1 5.1998931116389546e-01 2.4556707328953626e+00 4.3330353501442943e+01 1.6908062830906566e+01 0 0 0
8749 129 2 -2.6001068883610456e-01 4.2827772276141554e+00 4.1985699986077321e+01 1.6647216080881439e+01 0 0 0
5854 86 2 -2.6001068883610456e-01 4.0744335434470207e+00 4.7734855846965061e+01 1.6731071215603983e+01 0 -1 0
5741 85 2 -2.6001068883610456e-01 8.2034912604924841e+00 4.3107678754312722e+01 1.7711252960445297e+01 0 -1 0
5739 85 1 5.1998931116389546e-01 8.4887800250294791e+00 4.4137885303139967e+01 1.6857148345551849e+01 0 -1 0
15151 201 7 -8.2001068883610451e-01 1.3163298210138986e+01 4.4771136713925607e+01 2.0123964054967548e+01 -1 -1 -5
8748 129 1 5.1998931116389546e-01 3.7903871783067826e+00 4.3165056746617644e+01 1.6159995196056737e+01 0 0 0
8758 129 2 -2.6001068883610456e-01 4.2751486652963919e+00 4.2220063213824140e+01 1.9007412285452062e+01 0 0 0
5731 85 2 -2.6001068883610456e-01 8.3451051247944026e+00 4.8244147263895506e+01 1.4902550072688767e+01 0 -1 0
5862 86 2 -2.6001068883610456e-01 1.9438720181515419e+00 4.8789491986509610e+01 1.4772274100839550e+01 0 -1 0
5846 86 1 1.6598931116389545e-01 3.9404060251336173e+00 4.9193224170507051e+01 1.9173157413868125e+01 0 -1 0
8744 129 2 -2.6001068883610456e-01 2.0782760955788868e+00 4.1765491631562774e+01 1.4461284979249482e+01 0 0 0
5735 85 2 -2.6001068883610456e-01 9.6010126935078528e+00 4.7438127409000813e+01 1.7218872729927462e+01 0 -1 0
5743 85 2 -2.6001068883610456e-01 9.8800603758781840e+00 4.2326360964759871e+01 1.6550066606044656e+01 0 -1 0
5730 85 1 5.1998931116389546e-01 8.0023769487091716e+00 4.6966279280103997e+01 1.5317820329266864e+01 0 -1 0
5744 85 2 -2.6001068883610456e-01 9.3463519053009350e+00 4.3603908258081944e+01 1.4776187432718601e+01 0 -1 0
12257 180 1 1.6598931116389545e-01 1.0126641668574882e+01 4.8538846194780270e+01 2.1099572521285360e+01 1 0 0
5746 85 2 -2.6001068883610456e-01 1.0832344029133587e+01 4.5701827559056959e+01 1.5823222726482273e+01 0 -1 0
15150 201 6 4.0998931116389542e-01 1.2242526019859318e+01 4.5150211926057644e+01 2.0233822882570333e+01 -1 -1 -5
12270 180 2 -2.6001068883610456e-01 1.0976336992010655e+01 4.8239366683848175e+01 2.0053499194245202e+01 1 0 0
5751 85 1 5.1998931116389546e-01 1.2303296465617279e+01 4.3369422413988310e+01 1.4222220899143235e+01 0 -1 0
12231 180 2 -2.6001068883610456e-01 1.1285875501977511e+01 4.8955667074778781e+01 1.4260873978746341e+01 1 0 0
16321 201 6 4.0298931116389547e-01 1.5387642022554907e+01 4.3832287036814627e+01 1.8121851641236521e+01 3 0 1
5732 85 2 -2.6001068883610456e-01 9.0542059867482703e+00 4.6178192393302758e+01 1.4638813037983990e+01 0 -1 0
8756 129 2 -2.6001068883610456e-01 1.2893379593947984e+00 4.3371447669725903e+01 1.8971270391463232e+01 0 0 0
8755 129 2 -2.6001068883610456e-01 1.1288324571028596e+00 4.1605663682417635e+01 1.7704503623139146e+01 0 0 0
8745 129 1 5.1998931116389546e-01 4.0073179259992671e+00 4.3156192243309199e+01 1.4639338205702325e+01 0 0 0
8747 129 2 -2.6001068883610456e-01 4.2526115019953830e+00 4.4461307601388320e+01 1.4233391457710443e+01 0 0 0
12256 180 1 6.7998931116389549e-01 9.0922862635392505e+00 4.9610032885201747e+01 2.0581776381559628e+01 1 0 0
12222 180 2 -2.6001068883610456e-01 1.2788044350540556e+01 4.9099373069740061e+01 1.6838265418463617e+01 1 0 0
12220 180 2 -2.6001068883610456e-01 1.3684032203407011e+01 4.7917762806171901e+01 1.5029512777077160e+01 1 0 0
12268 180 2 -2.6001068883610456e-01 7.7770409899842807e+00 4.9124174545462502e+01 2.0737196746657997e+01 1 0 0
13990 201 7 -8.2001068883610451e-01 5.8026470257961442e+00 4.3591174705654197e+01 2.0507056023069481e+01 1 2 4
15764 201 6 4.0998931116389542e-01 1.2119492238413836e+00 4.5117868955826594e+01 2.1061232238602273e+01 3 2 2
2461 37 2 -2.6001068883610456e-01 1.2497385743776990e+00 4.6222838571586948e+01 1.5683913905645673e+01 1 0 0
14754 201 6 4.0998931116389542e-01 8.4664779289730703e+00 4.2574354436243688e+01 2.0890147611227519e+01 0 -2 2
5753 85 2 -2.6001068883610456e-01 1.3626609217166031e+01 4.2895566756960797e+01 1.4113544026425416e+01 0 -1 0
120 2 5 -7.0631068883610459e-01 1.5319146745065433e+01 4.2158384623348290e+01 1.8269690791341990e+01 0 0 0
15117 201 6 4.0998931116389542e-01 1.2069394690739456e+01 4.2897392299624045e+01 2.4499105000777877e+01 2 2 -4
15414 201 6 4.0998931116389542e-01 1.3537655140052479e+01 4.6881824047036211e+01 2.2663893529707860e+01 1 -4 0
12260 180 5 -7.0631068883610459e-01 8.0218786793808299e+00 4.6330062900211722e+01 2.2012335462855884e+01 1 0 0
16787 201 6 4.0298931116389547e-01 3.1656442767814061e+00 4.9010942382888103e+01 2.4064884143180912e+01 0 0 0
2643 39 5 -7.0631068883610459e-01 6.0643046204283610e+00 4.8651103218566817e+01 2.4597330913898855e+01 1 0 0
5848 86 5 -7.0631068883610459e-01 4.3782382019249244e+00 4.7820947255709633e+01 2.1685954889125131e+01 0 -1 0
12190 179 5 -7.0631068883610459e-01 1.1186855668203441e+01 4.8775986584633877e+01 2.7962393518582552e+01 1 0 0
13918 201 7 -8.2001068883610451e-01 1.3979407470020838e+01 4.8479420966788744e+01 2.2656587879736858e+01 1 0 1
12259 180 5 -7.0631068883610459e-01 1.0559477900941568e+01 4.5510668867137234e+01 2.1344983514125467e+01 1 0 0
16338 201 8 -2.0911068883610456e-01 5.3958865629915573e+00 4.5415488470949946e+01 2.2484525084525373e+01 1 -1 1
7555 111 5 -7.0631068883610459e-01 2.5540959192639385e+00 4.8135145048816156e+01 2.5315608128434008e+01 1 0 0
3531 52 5 -7.0631068883610459e-01 1.2413226916357472e+01 4.5684688515431858e+01 2.8144557915357684e+01 0 0 -1
15416 201 6 4.0998931116389542e-01 1.2262431733726144e+01 4.6002299456756226e+01 2.2720434799975784e+01 1 -4 0
15979 201 7 -8.2001068883610451e-01 3.9853857915221900e+00 4.2914708095388235e+01 2.4499951138288036e+01 2 2 2
16755 201 6 4.0298931116389547e-01 1.0735346324459856e+01 4.7870297737867261e+01 2.5004691047041455e+01 1 -1 0
2640 39 1 1.6598931116389545e-01 6.1383172633150567e+00 4.8673725140239128e+01 2.7629094694655556e+01 1 0 0
14756 201 6 4.0998931116389542e-01 9.4391162486252433e+00 4.3706955215561493e+01 2.1522408175101042e+01 0 -2 2
7554 111 5 -7.0631068883610459e-01 4.3046587996840380e+00 4.6717659683519337e+01 2.6596677702565803e+01 1 0 0
14755 201 7 -8.2001068883610451e-01 9.1678959922835812e+00 4.2766334417038827e+01 2.1598307802758654e+01 0 -2 2
7563 111 2 -2.6001068883610456e-01 1.4867075208813034e+00 4.4489291174195614e+01 2.6180282167351383e+01 1 0 0
15283 201 7 -8.2001068883610451e-01 6.5634998832543348e+00 4.3325002620442248e+01 2.3676959155281818e+01 1 1 -2
16754 201 8 -2.0911068883610456e-01 1.1225933525627017e+01 4.8652154885130926e+01 2.5305010872936133e+01 1 -1 0
16756 201 6 4.0298931116389547e-01 1.1449718177275038e+01 4.8357768026641850e+01 2.6162520908581907e+01 1 -1 0
15892 201 7 -8.2001068883610451e-01 1.4925705071309888e+01 4.4462860005811287e+01 2.6121566295792213e+01 1 -2 -1
16316 201 6 4.0298931116389547e-01 9.7794816451615496e+00 4.2004789889928830e+01 2.3159736891609921e+01 3 -1 1
2642 39 5 -7.0631068883610459e-01 8.4311106649587941e+00 4.8697523739748362e+01 2.5755943348567676e+01 1 0 0
14484 201 6 4.0998931116389542e-01 5.8696012711544974e+00 4.1779239060212888e+01 2.6244806394331242e+01 0 2 0
13917 201 6 4.0998931116389542e-01 1.4646169865202356e+01 4.8989464299670097e+01 2.3097389188152288e+01 1 0 1
2644 39 5 -7.0631068883610459e-01 7.2195035223469333e+00 4.6399073158235851e+01 2.5644096980608879e+01 1 0 0
7551 111 1 1.6598931116389545e-01 1.4832032310545396e+00 4.5717311741825711e+01 2.6741614421681213e+01 1 0 0
15891 201 6 4.0998931116389542e-01 1.4316815109193779e+01 4.5148305729917944e+01 2.6466091466429631e+01 1 -2 -1
16788 201 6 4.0298931116389547e-01 4.6513777104917624e+00 4.9402681449254167e+01 2.4494868844667369e+01 0 0 0
3532 52 5 -7.0631068883610459e-01 1.0550910252258511e+01 4.6514684586970475e+01 2.6335955084784896e+01 0 0 -1
16435 201 6 4.0298931116389547e-01 8.2604451446309959e+00 4.5418606208299899e+01 2.4806037850512986e+01 2 1 1
15284 201 6 4.0998931116389542e-01 6.4877618109865303e+00 4.2738959767079194e+01 2.4461182917006070e+01 1 1 -2
15980 201 6 4.0998931116389542e-01 3.5442092833994221e+00 4.3691288447135861e+01 2.4036178571452073e+01 2 2 2
16434 201 8 -2.0911068883610456e-01 8.9810688801267204e+00 4.4806427013968325e+01 2.4635364029226242e+01 2 1 1
15118 201 7 -8.2001068883610451e-01 1.1595533899378493e+01 4.3568046079308466e+01 2.4020707784923015e+01 2 2 -4
14318 201 6 4.0998931116389542e-01 9.1932264010038605e+00 4.2705935966455264e+01 2.6773951532555849e+01 1 -6 1
15282 201 6 4.0998931116389542e-01 6.8221785154241097e+00 4.2704646268687696e+01 2.2928444720743244e+01 1 1 -2
12261 180 5 -7.0631068883610459e-01 1.0111658379867553e+01 4.7093125743046144e+01 2.3407679197029641e+01 1 0 0
16785 201 6 4.0298931116389547e-01 4.2891419325806970e+00 4.9237957321041378e+01 2.3114507588713312e+01 0 0 0
16339 201 6 4.0298931116389547e-01 5.2985959411609729e+00 4.4892728201429350e+01 2.1660544853307435e+01 1 -1 1
7553 111 5 -7.0631068883610459e-01 3.2080346641776565e+00 4.5606294782134022e+01 2.4456777062779249e+01 1 0 0
15415 201 7 -8.2001068883610451e-01 1.3217331835185458e+01 4.5907000922815264e+01 2.2619414504727036e+01 1 -4 0
16436 201 6 4.0298931116389547e-01 8.9643049157965926e+00 4.4287506458367460e+01 2.5452194005170444e+01 2 1 1
12258 180 4 1.4738893111638955e+00 9.6787975758268043e+00 4.6897439969843042e+01 2.1769231417322786e+01 1 0 0
14392 201 7 -8.2001068883610451e-01 1.3287064831888932e+01 4.7424660206896462e+01 2.6329270085508131e+01 3 -3 3
15731 201 6 4.0998931116389542e-01 1.1299567297072024e+01 4.2406588048283382e+01 2.8352086661500550e+01 0 5 -4
2653 39 2 -2.6001068883610456e-01 5.0346933997964189e+00 4.9515560320022274e+01 2.7232318132872326e+01 1 0 0
15119 201 6 4.0998931116389542e-01 1.2330275831404613e+01 4.3983897963383988e+01 2.3601523367181493e+01 2 2 -4
744 11 2 -2.6001068883610456e-01 1.9562476368694199e+00 4.1503827925834159e+01 2.6750735706198011e+01 1 0 0
16753 201 6 4.0298931116389547e-01 1.0413638078278209e+01 4.9141871040652660e+01 2.5634921402868585e+01 1 -1 0
7552 111 4 1.4738893111638955e+00 2.7910690832043299e+00 4.6569758336754788e+01 2.5784967123271905e+01 1 0 0
16337 201 6 4.0298931116389547e-01 5.8812016895455415e+00 4.4807251680340570e+01 2.2990355619629213e+01 1 -1 1
14317 201 7 -8.2001068883610451e-01 8.6205626760949166e+00 4.2491142772916817e+01 2.5971013604552407e+01 1 -6 1
13919 201 6 4.0998931116389542e-01 1.3481707444592665e+01 4.9238365464984447e+01 2.2183521392816353e+01 1 0 1
16340 201 6 4.0298931116389547e-01 6.1278058288287882e+00 4.6041370129272060e+01 2.2195642692499810e+01 1 -1 1
15978 201 6 4.0998931116389542e-01 4.6262534738247458e+00 4.3345131337578486e+01 2.5028458131986643e+01 2 2 2
2652 39 2 -2.6001068883610456e-01 7.1084806058790759e+00 4.9446428724996309e+01 2.8230883570530722e+01 1 0 0
16433 201 6 4.0298931116389547e-01 9.7313920058644428e+00 4.5402725791213705e+01 2.4846764087941793e+01 2 1 1
15563 201 6 4.0998931116389542e-01 5.4537979695557315e+00 4.4845685070972635e+01 2.6487278438630380e+01 6 1 1
3530 52 5 -7.0631068883610459e-01 1.0440330199351084e+01 4.4178766062795702e+01 2.7267633249425181e+01 0 0 -1
2641 39 4 1.4738893111638955e+00 6.9315039119193917e+00 4.8048400764233662e+01 2.5990509771278042e+01 1 0 0
14391 201 6 4.0998931116389542e-01 1.4171488315818523e+01 4.7199355039034771e+01 2.6540050827242183e+01 3 -3 3
7564 111 2 -2.6001068883610456e-01 1.8536707753879720e+00 4.5512668025888594e+01 2.8081170023523807e+01 1 0 0
15562 201 7 -8.2001068883610451e-01 5.7490037963447529e+00 4.3926505275425846e+01 2.6403029646467481e+01 6 1 1
3540 52 2 -2.6001068883610456e-01 8.6980135046952096e+00 4.7221118334966100e+01 2.8356326861825785e+01 0 0 -1
15893 201 6 4.0998931116389542e-01 1.4327345643144017e+01 4.3683823578749447e+01 2.6104270068966439e+01 1 -2 -1
3529 52 4 1.4738893111638955e+00 1.0711524647897486e+01 4.5729849722599994e+01 2.7810814308268352e+01 0 0 -1
15068 201 6 4.0998931116389542e-01 1.3358569154429482e+01 4.1567288160428625e+01 2.4341021523554421e+01 -1 -2 0
15561 201 6 4.0998931116389542e-01 6.5503203864995756e+00 4.3860270886577737e+01 2.6959802882395959e+01 6 1 1
14393 201 6 4.0998931116389542e-01 1.2849475179306184e+01 4.6938021396794419e+01 2.7070019184411326e+01 3 -3 3
14316 201 6 4.0998931116389542e-01 8.6382869396709996e+00 4.1512095940529377e+01 2.5946049615554912e+01 1 -6 1
12269 180 2 -2.6001068883610456e-01 1.0910437902131092e+01 4.9063275266212848e+01 2.2108250465814983e+01 1 0 0
15066 201 6 4.0998931116389542e-01 1.4835199566325517e+01 4.1893168638133488e+01 2.4802077679749463e+01 -1 -2 0
15763 201 7 -8.2001068883610451e-01 1.1540793021839448e+00 4.4551429437922316e+01 2.1840689412631100e+01 3 2 2
15067 201 7 -8.2001068883610451e-01 1.3925681382967205e+01 4.2231746735800819e+01 2.4915934115410593e+01 -1 -2 0
12272 180 2 -2.6001068883610456e-01 8.6584334205276985e+00 4.9568081187071272e+01 2.3068988116011141e+01 1 0 0
15762 201 6 4.0998931116389542e-01 1.5139889808416178e+00 4.5207576692633879e+01 2.2525245409487386e+01 3 2 2
16221 201 6 4.0298931116389547e-01 3.8116205477020784e+00 4.1324877623646586e+01 2.4575754304701036e+01 3 -1 -2
15039 201 6 4.0998931116389542e-01 1.5384659325438243e+01 4.2638957847752792e+01 2.1369413625748496e+01 1 1 1
16042 201 8 -2.0911068883610456e-01 1.3575012857335524e+01 4.8082863202483814e+01 3.2842933079432441e+01 2 -1 -1
2655 39 2 -2.6001068883610456e-01 4.0387992482516077e+00 4.7608372555762926e+01 3.2689835604523424e+01 1 0 0
3411 51 1 5.1998931116389546e-01 1.2900248000161151e+01 4.4695124046775518e+01 3.5085319624824635e+01 0 0 -1
3543 52 2 -2.6001068883610456e-01 8.4892091955639195e+00 4.8388059145394692e+01 3.2506813222968432e+01 0 0 -1
3522 52 1 4.1998931116389543e-01 1.0946483454470117e+01 4.3157409139380491e+01 3.4160171697814079e+01 0 0 -1
16728 201 6 4.0298931116389547e-01 1.8272219826017952e+00 4.3925858173563086e+01 3.5684848545408023e+01 3 0 0
3521 52 2 -2.6001068883610456e-01 1.2422932254188481e+01 4.3248402484252601e+01 3.2218829791393489e+01 0 0 -1
3534 52 2 -2.6001068883610456e-01 1.0205864560574810e+01 4.2107148237478981e+01 3.4824279469206793e+01 0 0 -1
16725 201 6 4.0298931116389547e-01 1.6369678653677977e+00 4.5140258542201600e+01 3.4667527158711657e+01 3 0 0
3536 52 2 -2.6001068883610456e-01 1.1486247437737530e+01 4.5488237997583390e+01 3.2783918945100623e+01 0 0 -1
3413 51 2 -2.6001068883610456e-01 1.3566732544107852e+01 4.4218345076447193e+01 3.3984221810604808e+01 0 0 -1
3516 52 1 5.1998931116389546e-01 1.2963527900627723e+01 4.1549592363487228e+01 3.3772163169517768e+01 0 0 -1
3527 52 1 6.7998931116389549e-01 9.5945019163219882e+00 4.6793988417139737e+01 3.0446494367939664e+01 0 0 -1
3524 52 1 6.7998931116389549e-01 1.0226950786278607e+01 4.4901071192457707e+01 3.2521596486101352e+01 0 0 -1
15730 201 7 -8.2001068883610451e-01 1.1635796210636428e+01 4.1907561121092805e+01 2.9173639582698552e+01 0 5 -4
3519 52 1 5.1998931116389546e-01 1.1862387417175697e+01 4.2393380602583434e+01 3.3176350358365539e+01 0 0 -1
3520 52 2 -2.6001068883610456e-01 1.1019035290373743e+01 4.1511002382818091e+01 3.2468487613522790e+01 0 0 -1
3412 51 2 -2.6001068883610456e-01 1.2723053067246305e+01 4.6015873418011601e+01 3.4630824326091975e+01 0 0 -1
13215 194 5 -7.0631068883610459e-01 3.4603489548068977e+00 4.5590450087434917e+01 3.4322214083596862e+01 1 0 0
15973 201 7 -8.2001068883610451e-01 1.5026617461653723e+01 4.7743287291429802e+01 2.9092455023997452e+01 5 0 3
742 11 2 -2.6001068883610456e-01 9.7038524594996611e-01 4.2935480798741068e+01 2.9275604028645390e+01 1 0 0
2632 39 2 -2.6001068883610456e-01 1.1902251512478308e+00 4.8463577196667529e+01 3.1344956770611223e+01 1 0 0
2654 39 2 -2.6001068883610456e-01 5.7160286528495536e+00 4.6547175580809011e+01 3.1609165109357260e+01 1 0 0
3528 52 1 1.6598931116389545e-01 9.3975294931905236e+00 4.6259385879754376e+01 2.8990958791700397e+01 0 0 -1
3544 52 2 -2.6001068883610456e-01 8.7343504772552532e+00 4.7293816564920569e+01 3.4379434416330206e+01 0 0 -1
3523 52 3 -3.2001068883610456e-01 9.9774476881984810e+00 4.3830257966592022e+01 3.3372680404608509e+01 0 0 -1
14488 201 7 -8.2001068883610451e-01 1.3656772934793086e+01 4.3752334826014732e+01 2.9748288445784691e+01 2 1 1
3517 52 2 -2.6001068883610456e-01 1.4149951602796335e+01 4.1888174045804007e+01 3.3137241141199269e+01 0 0 -1
2638 39 3 -3.2001068883610456e-01 6.1829235629368764e+00 4.8476495467667831e+01 3.0075298781840107e+01 1 0 0
15372 201 6 4.0998931116389542e-01 3.1207600990270445e+00 4.2195545960691291e+01 3.2143668217184981e+01 3 6 2
13213 194 4 1.4738893111638955e+00 4.4808982375801145e+00 4.5686107816487215e+01 3.5659785499999927e+01 1 0 0
16726 201 8 -2.0911068883610456e-01 1.2839250226226737e+00 4.4257976752369018e+01 3.4970269343814479e+01 3 0 0
3525 52 1 4.1998931116389543e-01 9.0661385444147982e+00 4.5911947192276820e+01 3.2465098587672635e+01 0 0 -1
15058 201 7 -8.2001068883610451e-01 5.4813789262343233e+00 4.4061732774647929e+01 2.9605306606868293e+01 1 -4 0
16043 201 6 4.0298931116389547e-01 1.4306385855854389e+01 4.7458515714568776e+01 3.2662300226998838e+01 2 -1 -1
3541 52 2 -2.6001068883610456e-01 8.5250350851728918e+00 4.5143466762595367e+01 2.9038093027540281e+01 0 0 -1
2649 39 2 -2.6001068883610456e-01 5.8231297884629081e+00 4.9231214945478428e+01 3.2116295272147383e+01 1 0 0
3415 51 2 -2.6001068883610456e-01 1.5140635786473007e+01 4.5469070447873335e+01 3.5716425351698966e+01 0 0 -1
3545 52 1 5.1998931116389546e-01 1.1525938953705104e+01 4.4036768886943250e+01 3.5237830817064989e+01 0 0 -1
3533 52 1 7.7998931116389547e-01 9.2399551000713451e+00 4.7355419308662263e+01 3.3091004995433529e+01 0 0 -1
13224 194 2 -2.6001068883610456e-01 4.6872484572341220e+00 4.8228073886119077e+01 3.4899682186914461e+01 1 0 0
3542 52 2 -2.6001068883610456e-01 1.0555329243980454e+01 4.7796611612800362e+01 3.3217554886840702e+01 0 0 -1
15373 201 7 -8.2001068883610451e-01 2.5489758836856442e+00 4.1395040287134506e+01 3.2088377808478477e+01 3 6 2
2650 39 2 -2.6001068883610456e-01 4.1979495365438408e+00 4.7846127104444079e+01 2.8749939746393103e+01 1 0 0
2656 39 2 -2.6001068883610456e-01 3.6058939399240209e+00 4.6896274193932619e+01 3.0626744474869135e+01 1 0 0
3539 52 2 -2.6001068883610456e-01 9.4417528986468202e+00 4.8151846099378147e+01 3.0384877023792800e+01 0 0 -1
3537 52 2 -2.6001068883610456e-01 8.0403290284249689e+00 4.5199411616596258e+01 3.3158557301316243e+01 0 0 -1
3535 52 2 -2.6001068883610456e-01 1.0224908933749980e+01 4.4198943415382708e+01 3.1294569018341079e+01 0 0 -1
13848 201 6 4.0998931116389542e-01 5.0004050014021679e+00 4.3999304047297940e+01 3.3101568953560388e+01 -4 -1 -2
2639 39 1 6.7998931116389549e-01 5.5891184392314948e+00 4.7915556696285940e+01 2.8880286636332805e+01 1 0 0
14487 201 6 4.0998931116389542e-01 1.3460094171569725e+01 4.4512534347640916e+01 2.9133928112558596e+01 2 1 1
2651 39 2 -2.6001068883610456e-01 6.0897528970916381e+00 4.6662681818799975e+01 2.8754552668583987e+01 1 0 0
15267 201 6 4.0998931116389542e-01 7.4452710210083675e+00 4.1375304436940766e+01 3.0658898191563697e+01 1 0 -1
2645 39 1 7.7998931116389547e-01 4.6132278276208192e+00 4.7424790059313260e+01 3.1483436883826393e+01 1 0 0
3538 52 2 -2.6001068883610456e-01 1.0919829054754510e+01 4.6533165818294108e+01 3.0883144040830128e+01 0 0 -1
12191 179 5 -7.0631068883610459e-01 1.2661157300502817e+01 4.8714203179449974e+01 3.0258321009011784e+01 1 0 0
15974 201 6 4.0998931116389542e-01 1.4024428374217271e+01 4.7939932714870530e+01 2.9124193566385241e+01 5 0 3
14109 201 6 4.0998931116389542e-01 2.3715256729173122e+00 4.4481255943523422e+01 3.1835812057158495e+01 -4 2 2
3526 52 3 -3.2001068883610456e-01 8.6088414920297005e+00 4.6102678839086813e+01 3.1150217654879100e+01 0 0 -1
16044 201 6 4.0298931116389547e-01 1.3287502439659198e+01 4.8478683980262055e+01 3.2021515811463395e+01 2 -1 -1
2637 39 1 4.1998931116389543e-01 5.1584386007004142e+00 4.8789951966439268e+01 3.0974148333022562e+01 1 0 0
16041 201 6 4.0298931116389547e-01 1.4056550896030128e+01 4.8882536879610448e+01 3.3189294628341187e+01 2 -1 -1
15268 201 7 -8.2001068883610451e-01 8.1245694168243574e+00 4.1346068861761907e+01 3.1405425119640814e+01 1 0 -1
14110 201 7 -8.2001068883610451e-01 1.4382881849830320e+00 4.4225066011756887e+01 3.1792197935478438e+01 -4 2 2
3518 52 2 -2.6001068883610456e-01 1.3068255069117837e+01 4.1928112726791724e+01 3.5075226076087624e+01 0 0 -1
14680 201 7 -8.2001068883610451e-01 1.4768399353391802e+01 4.5657924738354723e+01 3.1866901119003405e+01 4 2 2
15057 201 6 4.0998931116389542e-01 5.3955475986407668e+00 4.4750913252997321e+01 2.8938343851576068e+01 1 -4 0
13850 201 6 4.0998931116389542e-01 5.1746386376378330e+00 4.3657481836698999e+01 3.1656344630017493e+01 -4 -1 -2
3546 52 2 -2.6001068883610456e-01 1.0480796887923752e+01 4.4951324800240158e+01 3.5232698998376243e+01 0 0 -1
15374 201 6 4.0998931116389542e-01 1.7855291218225808e+00 4.1938841986757062e+01 3.2072997041443173e+01 3 6 2
14679 201 6 4.0998931116389542e-01 1.4264771112704484e+01 4.4848638917585973e+01 3.1762908450146096e+01 4 2 2
13849 201 7 -8.2001068883610451e-01 4.5452802301537227e+00 4.3548134839892022e+01 3.2333928986961837e+01 -4 -1 -2
15059 201 6 4.0998931116389542e-01 4.7995680355880515e+00 4.3399392593351351e+01 2.9316505236764915e+01 1 -4 0
15972 201 6 4.0998931116389542e-01 1.5120125881870214e+01 4.7138302475613301e+01 2.9855727395071987e+01 5 0 3
14111 201 6 4.0998931116389542e-01 1.1679715699988817e+00 4.4933810645448752e+01 3.1259306753676441e+01 -4 2 2
13223 194 2 -2.6001068883610456e-01 6.6709870433125031e+00 4.9297183235318492e+01 3.5648453220918356e+01 1 0 0
14489 201 6 4.0998931116389542e-01 1.2789649905291457e+01 4.3267420919858374e+01 2.9640030639654835e+01 2 1 1
13216 194 5 -7.0631068883610459e-01 5.4973545326918316e+00 4.4267051307418924e+01 3.5619855953999064e+01 1 0 0
743 11 2 -2.6001068883610456e-01 2.8142901816785302e+00 4.2077707726008370e+01 2.8752370919790103e+01 1 0 0
15370 201 7 -8.2001068883610451e-01 4.3479906728988285e+00 4.1346663334164852e+01 3.5824004473099720e+01 1 2 -3
15269 201 6 4.0998931116389542e-01 8.9592751250361111e+00 4.1554286525622707e+01 3.0913457256631499e+01 1 0 -1
15589 201 7 -8.2001068883610451e-01 6.2316514491424329e+00 4.1330595836068497e+01 2.9053209141662805e+01 0 3 2
13212 194 1 1.6598931116389545e-01 5.0335540512750727e+00 4.7494731197503782e+01 3.6025706078371073e+01 1 0 0
13222 194 2 -2.6001068883610456e-01 7.4671433720456815e+00 4.7376321903398804e+01 3.6561818303286827e+01 1 0 0
9406 138 2 -2.6001068883610456e-01 2.5131762049910726e+00 4.8539860114917431e+01 3.9371742109486796e+01 0 0 0
13229 194 1 5.1998931116389546e-01 8.5004088763533279e+00 4.6558809622565548e+01 4.1724022644059488e+01 1 0 0
9400 138 2 -2.6001068883610456e-01 3.5580465194519251e+00 4.7239912178723280e+01 4.1298122864840515e+01 0 0 0
9389 138 1 4.1998931116389543e-01 1.1656980560339607e+00 4.7336097625646886e+01 4.1005045216645755e+01 0 0 0
16076 201 6 4.0298931116389547e-01 6.7671564879189035e+00 4.1631738905000297e+01 3.6996577641746526e+01 0 0 1
4935 73 2 -2.6001068883610456e-01 1.2079576347061115e+01 4.2576428975418892e+01 4.2071829083241177e+01 0 0 0
9395 138 5 -7.0631068883610459e-01 1.9454573976412335e+00 4.2410776526514027e+01 3.6694567258707536e+01 0 0 0
3431 51 2 -2.6001068883610456e-01 1.4404968219208637e+01 4.7614692426671553e+01 3.9626834173677501e+01 0 0 -1
9394 138 5 -7.0631068883610459e-01 3.4511530594049749e+00 4.1822391703712675e+01 3.8904509340538105e+01 0 0 0
9388 138 1 6.7998931116389549e-01 2.3396977033460238e+00 4.7482969561920633e+01 4.1941844525458094e+01 0 0 0
3424 51 2 -2.6001068883610456e-01 1.3674858675528316e+01 4.7575797133368198e+01 3.6226504515782075e+01 0 0 -1
3418 51 2 -2.6001068883610456e-01 1.4695526174499845e+01 4.5599261855929292e+01 3.8244193275709947e+01 0 0 -1
13096 193 1 5.1998931116389546e-01 9.7752096941838467e+00 4.5774356597647881e+01 4.1675839577122794e+01 1 0 0
13203 194 1 5.1998931116389546e-01 7.0432641315510427e+00 4.4593258220269149e+01 4.0679994303752707e+01 1 0 0
13221 194 2 -2.6001068883610456e-01 6.5824467183132809e+00 4.9163896097825784e+01 3.9919750172770769e+01 1 0 0
9387 138 3 -3.2001068883610456e-01 2.2230541098044796e+00 4.8727163984767238e+01 4.2635101763385080e+01 0 0 0
13230 194 2 -2.6001068883610456e-01 8.7806198988529705e+00 4.7700985303089702e+01 4.1028817439003170e+01 1 0 0
13218 194 2 -2.6001068883610456e-01 6.5102477767831823e+00 4.6102292235796853e+01 4.2561493034957820e+01 1 0 0
13204 194 2 -2.6001068883610456e-01 5.9742829314157895e+00 4.4622168812629823e+01 3.9837204753468100e+01 1 0 0
13206 194 1 4.1998931116389543e-01 7.1684970244604704e+00 4.6025520897112813e+01 4.1335954118069672e+01 1 0 0
9392 138 1 1.6598931116389545e-01 1.2196854015318268e+00 4.4134787975576529e+01 3.9298086817178195e+01 0 0 0
13214 194 5 -7.0631068883610459e-01 3.3380905452222058e+00 4.5033966195755383e+01 3.6839857217450927e+01 1 0 0
3420 51 1 5.1998931116389546e-01 1.2436849770234907e+01 4.6323165968594772e+01 3.7874887973841751e+01 0 0 -1
13219 194 2 -2.6001068883610456e-01 6.0314590493614739e+00 4.6465790939474246e+01 3.8376043637568657e+01 1 0 0
3426 51 1 5.1998931116389546e-01 1.3106815607461670e+01 4.8896230413941538e+01 3.8114541089012917e+01 0 0 -1
3429 51 1 5.1998931116389546e-01 1.4313803827091849e+01 4.8856812132209718e+01 3.8991456031081967e+01 0 0 -1
9407 138 2 -2.6001068883610456e-01 9.8199557090919176e-01 4.7128215569611264e+01 3.8567246695677525e+01 0 0 0
4923 73 2 -2.6001068883610456e-01 1.4497381672873701e+01 4.4562475938284734e+01 4.2563285946759223e+01 0 0 0
13202 194 2 -2.6001068883610456e-01 7.9658129149371071e+00 4.2448180305826149e+01 4.1267865938974872e+01 1 0 0
13217 194 1 7.7998931116389547e-01 8.3003758008809267e+00 4.9289858228967077e+01 3.8348073454349276e+01 1 0 0
13100 193 2 -2.6001068883610456e-01 1.1759303508658105e+01 4.6973904977788834e+01 4.1373961411606963e+01 1 0 0
4934 73 2 -2.6001068883610456e-01 1.0817034910051055e+01 4.1446461757857278e+01 4.0630478901406669e+01 0 0 0
13209 194 1 4.1998931116389543e-01 6.9861102503427954e+00 4.8575396851819512e+01 3.8802758487527967e+01 1 0 0
9393 138 4 1.4738893111638955e+00 1.9142316577587986e+00 4.2515172599375219e+01 3.8486321603536055e+01 0 0 0
9402 138 2 -2.6001068883610456e-01 2.5163920258553856e+00 4.4547168458079710e+01 4.1217045458090574e+01 0 0 0
3425 51 2 -2.6001068883610456e-01 1.1628865899274709e+01 4.8124892913755907e+01 3.6516364826422489e+01 0 0 -1
3417 51 1 5.1998931116389546e-01 1.3508322551670437e+01 4.5248028447102499e+01 3.7662060026325051e+01 0 0 -1
13200 194 1 5.1998931116389546e-01 6.8659715939736241e+00 4.3263464053705860e+01 4.1470818878299326e+01 1 0 0
3428 51 2 -2.6001068883610456e-01 1.1986078342716743e+01 4.8989018412539288e+01 3.8988131960310355e+01 0 0 -1
9403 138 2 -2.6001068883610456e-01 2.7336187555882105e+00 4.5977905899028052e+01 3.9562476801268730e+01 0 0 0
4921 73 1 5.1998931116389546e-01 1.4927120482799690e+01 4.3531738846399087e+01 4.1735549184020954e+01 0 0 0
13220 194 2 -2.6001068883610456e-01 8.2483125807525415e+00 4.6438947175564131e+01 3.9018721748857217e+01 1 0 0
13196 194 2 -2.6001068883610456e-01 4.8987122720641016e+00 4.4555429579363881e+01 4.2293829814647083e+01 1 0 0
3419 51 2 -2.6001068883610456e-01 1.3145002093537599e+01 4.4048968700609279e+01 3.8270649455093576e+01 0 0 -1
13208 194 1 6.7998931116389549e-01 6.9936934424729094e+00 4.7048043757796144e+01 3.9198311278205203e+01 1 0 0
13201 194 2 -2.6001068883610456e-01 5.6744045030855643e+00 4.2641201625699338e+01 4.0967875800463567e+01 1 0 0
4931 73 2 -2.6001068883610456e-01 1.3446860181953003e+01 4.1417863865302138e+01 3.9771453252384646e+01 0 0 0
3422 51 2 -2.6001068883610456e-01 1.1238949127134582e+01 4.5945711556730359e+01 3.7320682690706505e+01 0 0 -1
13205 194 2 -2.6001068883610456e-01 8.1582539363689914e+00 4.4344817013904631e+01 3.9883516258650658e+01 1 0 0
13225 194 2 -2.6001068883610456e-01 4.1499578992137689e+00 4.7685001839582924e+01 3.7058281807674184e+01 1 0 0
9411 138 2 -2.6001068883610456e-01 4.8050689891019376e+00 4.8642583401817383e+01 4.2467052397924007e+01 0 0 0
9391 138 1 6.7998931116389549e-01 1.8247990377354164e+00 4.5208303200055894e+01 4.0247404627345418e+01 0 0 0
3547 52 2 -2.6001068883610456e-01 1.1354811640364368e+01 4.3516709164586977e+01 3.6481548284895645e+01 0 0 -1
13097 193 2 -2.6001068883610456e-01 1.0086387815224917e+01 4.5698324355693927e+01 4.0278289346099100e+01 1 0 0
13207 194 3 -3.2001068883610456e-01 6.5318112736884286e+00 4.6983838010224581e+01 4.0502145516069646e+01 1 0 0
13099 193 1 5.1998931116389546e-01 1.1180361884484883e+01 4.6145156318394903e+01 4.2256089680839459e+01 1 0 0
3423 51 1 5.1998931116389546e-01 1.2770505456212504e+01 4.7689551422367970e+01 3.7209955734549595e+01 0 0 -1
13211 194 1 6.7998931116389549e-01 6.3514573888888108e+00 4.8232478005261875e+01 3.6521708008745712e+01 1 0 0
13101 193 2 -2.6001068883610456e-01 1.1747823625585612e+01 4.4916551483003495e+01 4.2429338950424778e+01 1 0 0
4924 73 1 5.1998931116389546e-01 1.4821523965302998e+01 4.2220442517491321e+01 4.2595373822556169e+01 0 0 0
13210 194 3 -3.2001068883610456e-01 6.0744183977370110e+00 4.8913480678751164e+01 3.7749882590324951e+01 1 0 0
13197 194 1 5.1998931116389546e-01 6.7142923343620780e+00 4.3331075536684011e+01 4.3007826117853064e+01 1 0 0
16074 201 8 -2.0911068883610456e-01 6.8689386886689690e+00 4.1961785527101533e+01 3.6071287423556200e+01 0 0 1
3421 51 2 -2.6001068883610456e-01 1.2232673537476186e+01 4.6359546507425556e+01 3.9256775794443385e+01 0 0 -1
13226 194 2 -2.6001068883610456e-01 9.3135907978883434e+00 4.8486900515848902e+01 3.7898938769848542e+01 1 0 0
3416 51 2 -2.6001068883610456e-01 1.4434536342996754e+01 4.3389859337276803e+01 3.6309637266518372e+01 0 0 -1
3414 51 1 5.1998931116389546e-01 1.3967698545006613e+01 4.4760172278565825e+01 3.6237457239735903e+01 0 0 -1
4922 73 2 -2.6001068883610456e-01 1.4170957564247120e+01 4.3463602798158327e+01 4.0615531684070660e+01 0 0 0
9399 138 2 -2.6001068883610456e-01 2.2340134429035898e+00 4.6463171343055393e+01 4.2899996295541264e+01 0 0 0
13231 194 2 -2.6001068883610456e-01 8.3126876603850608e+00 4.6957198831797129e+01 4.3039914344717523e+01 1 0 0
9287 137 2 -2.6001068883610456e-01 6.9959229131034268e+00 4.9590461983514281e+01 4.2131541024723845e+01 0 0 0
9397 138 1 7.7998931116389547e-01 1.2747467778884067e+00 4.8014890559654788e+01 3.9658446961143156e+01 0 0 0
13193 194 2 -2.6001068883610456e-01 3.4847705409733982e+00 4.2709179286028302e+01 4.2442369041064254e+01 1 0 0
13098 193 2 -2.6001068883610456e-01 9.6222547493287145e+00 4.4457914422595444e+01 4.2009749251284688e+01 1 0 0
4937 73 2 -2.6001068883610456e-01 1.0006971311800870e+01 4.1422448820997268e+01 4.2948622789244460e+01 0 0 0
15371 201 6 4.0998931116389542e-01 3.4912091639351601e+00 4.1814674981595516e+01 3.6080631198753998e+01 1 2 -3
16075 201 6 4.0298931116389547e-01 6.0225602594072942e+00 4.2441761880173352e+01 3.6045507034894598e+01 0 0 1
9276 137 1 5.1998931116389546e-01 5.3098506401359478e+00 4.8756903078003845e+01 4.4797966856441029e+01 0 0 0
5023 74 3 -3.2001068883610456e-01 1.5258701147494778e+01 4.8455541872347020e+01 4.3369718037391259e+01 0 0 0
13117 193 1 5.1998931116389546e-01 9.4202766340247823e+00 4.3267390708819747e+01 4.7342473952887595e+01 1 0 0
13180 194 2 -2.6001068883610456e-01 1.9516044329009348e+00 4.2681925880169118e+01 4.6404959950468296e+01 1 0 0
9409 138 1 5.1998931116389546e-01 4.3767539551829202e+00 4.8263075798513128e+01 4.3712732835091877e+01 0 0 0
13199 194 2 -2.6001068883610456e-01 7.7325014647512269e+00 4.4093543827432043e+01 4.3552820336762835e+01 1 0 0
13113 193 2 -2.6001068883610456e-01 1.2487468346926223e+01 4.5561068298151028e+01 4.7024133232533821e+01 1 0 0
15453 201 6 4.0998931116389542e-01 4.8725031008251118e+00 4.8087313799858137e+01 5.0095457206491091e+01 -4 2 -3
13182 194 1 5.1998931116389546e-01 4.3313156433819602e+00 4.2568616548637017e+01 4.6888540071833049e+01 1 0 0
5036 74 2 -2.6001068883610456e-01 1.4711331669686746e+01 4.8656089974542724e+01 4.5543503087504668e+01 0 0 0
9677 142 2 -2.6001068883610456e-01 1.1474848238201165e+01 4.9462367354353525e+01 4.9737014368579580e+01 0 -1 -1
13127 193 2 -2.6001068883610456e-01 9.4973133344062575e+00 4.2707753851781568e+01 5.0215258234746528e+01 1 0 0
9277 137 2 -2.6001068883610456e-01 6.5682232530997329e+00 4.8058076304777067e+01 4.4793355027999986e+01 0 0 0
13103 193 2 -2.6001068883610456e-01 1.0257737448967674e+01 4.7897451276890877e+01 4.3656173775115342e+01 1 0 0
9380 138 1 5.1998931116389546e-01 1.9362742056985660e+00 4.6882005855972110e+01 4.5708774879583828e+01 0 0 0
13183 194 2 -2.6001068883610456e-01 4.4539014190247626e+00 4.3907908729555650e+01 4.6459037772263031e+01 1 0 0
13184 194 2 -2.6001068883610456e-01 5.2320103986563398e+00 4.2488072687731396e+01 4.7952064445477681e+01 1 0 0
13104 193 2 -2.6001068883610456e-01 1.2382617759847165e+01 4.7382374312248999e+01 4.4113582903198704e+01 1 0 0
13106 193 2 -2.6001068883610456e-01 9.2823368862764521e+00 4.5846246845867043e+01 4.4886188687735569e+01 1 0 0
13120 193 1 5.1998931116389546e-01 9.9688083153399205e+00 4.1794358013404839e+01 4.7441291150398023e+01 1 0 0
13115 193 2 -2.6001068883610456e-01 1.0899551837269355e+01 4.4476630863473332e+01 4.8883797190859539e+01 1 0 0
13118 193 2 -2.6001068883610456e-01 9.1738351024693454e+00 4.3413561465198747e+01 4.5988220902071809e+01 1 0 0
13105 193 1 5.1998931116389546e-01 1.0662709714267992e+01 4.6024683361493686e+01 4.4869831377096297e+01 1 0 0
13116 193 2 -2.6001068883610456e-01 9.7478786951865217e+00 4.5609854912947107e+01 4.7388287400333773e+01 1 0 0
5047 74 2 -2.6001068883610456e-01 1.4802165716514903e+01 4.6209820192706850e+01 4.3951921451107751e+01 0 0 0
13119 193 2 -2.6001068883610456e-01 8.1652526016529716e+00 4.3536471933374202e+01 4.7924333087319482e+01 1 0 0
13195 194 2 -2.6001068883610456e-01 5.4547497972420311e+00 4.4672452951673300e+01 4.4452404890499515e+01 1 0 0
9383 138 1 5.1998931116389546e-01 1.8770802444060435e+00 4.8250703760376226e+01 4.4843260726966250e+01 0 0 0
13179 194 1 5.1998931116389546e-01 2.9214672391458012e+00 4.2379012315492865e+01 4.7404551859068889e+01 1 0 0
5024 74 1 6.7998931116389549e-01 1.5388587290435336e+01 4.9272759580334110e+01 4.4509104123213852e+01 0 0 0
9278 137 2 -2.6001068883610456e-01 4.7024486784986221e+00 4.8521452835299151e+01 4.5987190870055663e+01 0 0 0
13124 193 2 -2.6001068883610456e-01 1.1835162997042646e+01 4.2253553379313949e+01 4.8775546071178148e+01 1 0 0
13112 193 2 -2.6001068883610456e-01 1.2622388081303667e+01 4.3359566147848007e+01 4.6841477056799832e+01 1 0 0
13126 193 1 5.1998931116389546e-01 9.8757291013973028e+00 4.1427948540559157e+01 4.9923041851827747e+01 1 0 0
13114 193 1 5.1998931116389546e-01 1.0452627382075176e+01 4.4402264774760994e+01 4.7574712126561330e+01 1 0 0
13191 194 1 5.1998931116389546e-01 4.0811290139399912e+00 4.2963120335832393e+01 4.3673951120469191e+01 1 0 0
13107 193 2 -2.6001068883610456e-01 1.0811042847489423e+01 4.6886112472877429e+01 4.5963190212478864e+01 1 0 0
13108 193 1 5.1998931116389546e-01 1.1553831028592748e+01 4.4725854217363349e+01 4.5103734823072585e+01 1 0 0
9384 138 2 -2.6001068883610456e-01 1.7681373895567325e+00 4.9317866336275436e+01 4.5753639830083202e+01 0 0 0
13110 193 2 -2.6001068883610456e-01 1.2797539862645767e+01 4.4832990900922219e+01 4.4527702479760372e+01 1 0 0
13102 193 1 5.1998931116389546e-01 1.1146932527970927e+01 4.6835522754284732e+01 4.3665530074611340e+01 1 0 0
8933 131 2 -2.6001068883610456e-01 1.5302318233967396e+01 4.2021531993361918e+01 4.6888756540192759e+01 0 0 0
13181 194 2 -2.6001068883610456e-01 2.5847881671584312e+00 4.3323917367464119e+01 4.8319524787327197e+01 1 0 0
9382 138 2 -2.6001068883610456e-01 2.0800403084550689e+00 4.7086221936169601e+01 4.7091664637609043e+01 0 0 0
13111 193 1 5.1998931116389546e-01 1.1766417253014207e+01 4.4486042358691840e+01 4.6595402430417927e+01 1 0 0
15454 201 7 -8.2001068883610451e-01 5.6447434830828183e+00 4.7519870257900038e+01 4.9816245173734352e+01 -4 2 -3
16458 201 8 -2.0911068883610456e-01 6.4780287156461958e+00 4.4807015469738069e+01 4.9930091020573592e+01 1 -1 0
9381 138 2 -2.6001068883610456e-01 3.1545661309463586e+00 4.6265415002944323e+01 4.5348863968954177e+01 0 0 0
13192 194 2 -2.6001068883610456e-01 3.1240840311445823e+00 4.3713712564759419e+01 4.4354346558529649e+01 1 0 0
13109 193 2 -2.6001068883610456e-01 1.0917049824408000e+01 4.3674358538630621e+01 4.4524404226524211e+01 1 0 0
13187 194 2 -2.6001068883610456e-01 6.2719057629248223e+00 4.2015129808814066e+01 4.5600736083433944e+01 1 0 0
13123 193 1 5.1998931116389546e-01 1.0736015892026888e+01 4.1381291691282996e+01 4.8722777508402991e+01 1 0 0
4926 73 2 -2.6001068883610456e-01 1.3938243775875517e+01 4.2470387557574348e+01 4.3646568019279300e+01 0 0 0
9678 142 2 -2.6001068883610456e-01 8.1849786969935341e+00 4.8262485201959983e+01 4.9756175553019602e+01 0 -1 -1
9410 138 2 -2.6001068883610456e-01 4.4790339245261102e+00 4.6909094917693785e+01 4.3682996616707101e+01 0 0 0
9386 138 1 4.1998931116389543e-01 2.9365918419397814e+00 4.8760458625708957e+01 4.3856561230916832e+01 0 0 0
13172 194 2 -2.6001068883610456e-01 4.5070342124431022e+00 4.2367767961336831e+01 5.0174283224165322e+01 1 0 0
13185 194 1 5.1998931116389546e-01 4.9228095475826619e+00 4.1619874330712911e+01 4.5774558688041971e+01 1 0 0
13198 194 2 -2.6001068883610456e-01 6.7493633380664972e+00 4.2047230438474884e+01 4.3479043607285682e+01 1 0 0
13194 194 1 5.1998931116389546e-01 5.3316548383714979e+00 4.3809445726935834e+01 4.3392548832404387e+01 1 0 0
13121 193 2 -2.6001068883610456e-01 1.0946272868378689e+01 4.1566988982999383e+01 4.6414278791021189e+01 1 0 0
15455 201 6 4.0998931116389542e-01 6.3710508827724279e+00 4.8182821160522039e+01 4.9749009121521858e+01 -4 2 -3
13188 194 1 5.1998931116389546e-01 4.0938488704522289e+00 4.1672490310010325e+01 4.4461953794424687e+01 1 0 0
16460 201 6 4.0298931116389547e-01 5.8879137840472335e+00 4.5544186484715517e+01 5.0211626474892462e+01 1 -1 0
16457 201 6 4.0298931116389547e-01 7.3296366155337243e+00 4.5088861720988731e+01 5.0255600787154528e+01 1 -1 0
8923 131 2 -2.6001068883610456e-01 1.4733542317983847e+01 4.1325181118323272e+01 4.9744794129410764e+01 0 0 0
15684 201 6 4.0998931116389542e-01 2.8510372883518063e+00 4.6846506556318758e+01 5.0002492741499893e+01 4 0 2
9379 138 2 -2.6001068883610456e-01 9.2847155273312487e-01 4.4940828703173878e+01 4.6427564160323449e+01 0 0 0
13189 194 2 -2.6001068883610456e-01 2.7402001232095228e+00 4.1342257213981206e+01 4.4591327147149563e+01 1 0 0
6131 90 2 -2.6001068883610456e-01 1.1566330873067271e+01 4.9474613198241123e+01 5.2867259739455228e+01 0 -1 -1
15934 201 7 -8.2001068883610451e-01 6.9794054152833001e+00 4.9267933955845152e+01 5.3582250634842779e+01 -1 -2 0
16395 201 6 4.0298931116389547e-01 7.5196525954071953e+00 4.5935550716987912e+01 5.4588171166037753e+01 0 -1 -1
14480 201 6 4.0998931116389542e-01 1.0707162324014279e+01 4.3460397049111798e+01 5.2342451916819762e+01 1 1 -1
10767 158 2 -2.6001068883610456e-01 1.5443414181448896e+00 4.3779457495787625e+01 5.4999012338824620e+01 1 0 0
10756 158 1 1.6598931116389545e-01 2.1630228469574257e+00 4.5794325663509966e+01 5.3628095623254310e+01 1 0 0
10759 158 5 -7.0631068883610459e-01 4.5260029523291676e+00 4.4873609573926863e+01 5.1876065786140082e+01 1 0 0
16404 201 6 4.0298931116389547e-01 1.2471356275172873e+01 4.4860599082832081e+01 5.4926063048430812e+01 1 0 -1
13937 201 6 4.0998931116389542e-01 1.3728951321633302e+01 4.3145028821016822e+01 5.7288119424577232e+01 3 1 0
16171 201 6 4.0298931116389547e-01 1.2960313301966524e+01 4.5700747945364874e+01 5.0916887761468153e+01 0 -1 0
9666 142 1 1.6598931116389545e-01 9.2272408513260551e+00 4.8821224098240869e+01 5.0498032026764413e+01 0 -1 -1
8917 131 5 -7.0631068883610459e-01 1.4441485613225144e+01 4.4741217302216320e+01 5.3554084017175164e+01 0 0 0
16172 201 6 4.0298931116389547e-01 1.4075799339135720e+01 4.5409249999230177e+01 5.1747733245579298e+01 0 -1 0
15686 201 6 4.0998931116389542e-01 2.3122251091652481e+00 4.7739717904968515e+01 5.1118707108611773e+01 4 0 2
10760 158 5 -7.0631068883610459e-01 4.7135098611626249e+00 4.4153577175811257e+01 5.4455697835723079e+01 1 0 0
9669 142 5 -7.0631068883610459e-01 8.7602158171569240e+00 4.6023821265230019e+01 5.0579094321959808e+01 0 -1 -1
16403 201 6 4.0298931116389547e-01 1.2513906175241688e+01 4.6402244170905639e+01 5.4554619407373806e+01 1 0 -1
16317 201 6 4.0298931116389547e-01 1.0154119366219405e+01 4.1381709827651129e+01 5.4304122643693461e+01 0 0 0
14478 201 6 4.0998931116389542e-01 1.2066575347487106e+01 4.3009839161860945e+01 5.1707491069054861e+01 1 1 -1
10757 158 4 1.4738893111638955e+00 3.9857459329512386e+00 4.5353212223508947e+01 5.3477410619392074e+01 1 0 0
14063 201 6 4.0998931116389542e-01 1.0078360907990012e+01 4.5224189443514653e+01 5.7537533464791757e+01 3 -1 -1
15683 201 6 4.0998931116389542e-01 7.2168351164540638e+00 4.4342540864637471e+01 5.7330755735279894e+01 2 -5 2
6122 90 5 -7.0631068883610459e-01 1.4029657694569760e+01 4.8223038697164590e+01 5.1796236765815912e+01 0 -1 -1
16393 201 6 4.0298931116389547e-01 7.8042172628455244e+00 4.7131988791520335e+01 5.3743020645105553e+01 0 -1 -1
6105 90 2 -2.6001068883610456e-01 9.9282001173809640e+00 4.9416757535414980e+01 5.7587852329271790e+01 0 -1 -1
13170 194 1 5.1998931116389546e-01 3.6608087610466771e+00 4.1316810130836139e+01 5.0487967959299745e+01 1 0 0
13282 195 5 -7.0631068883610459e-01 9.2708611367060758e+00 4.2298731234602890e+01 5.3160011164051419e+01 1 0 0
6123 90 5 -7.0631068883610459e-01 1.3564159089381457e+01 4.7528488022840918e+01 5.4106785862771936e+01 0 -1 -1
8928 131 2 -2.6001068883610456e-01 1.5359737051620431e+01 4.3377239040753402e+01 5.1686320236940674e+01 0 0 0
13293 195 2 -2.6001068883610456e-01 7.1276438809527489e+00 4.1926987807284156e+01 5.5830731731923912e+01 1 0 0
15682 201 7 -8.2001068883610451e-01 8.1189251530435254e+00 4.4299840235293900e+01 5.7017596662639320e+01 2 -5 2
13168 194 2 -2.6001068883610456e-01 2.8610493550940062e+00 4.2431113274683590e+01 5.2508543677758489e+01 1 0 0
10769 158 2 -2.6001068883610456e-01 1.7464142921337238e+00 4.5807118963975007e+01 5.2317056385060965e+01 1 0 0
13167 194 1 5.1998931116389546e-01 2.4424281905007241e+00 4.1768056715664180e+01 5.1344290144209857e+01 1 0 0
13860 201 6 4.0998931116389542e-01 1.1737143046714859e+01 4.3065764014935276e+01 5.6956605733161027e+01 -1 0 -1
9668 142 5 -7.0631068883610459e-01 1.1339044734674712e+01 4.6598363095353925e+01 5.1183846061239997e+01 0 -1 -1
10758 158 5 -7.0631068883610459e-01 4.9624524500100327e+00 4.6672201991461229e+01 5.3602928999749437e+01 1 0 0
16169 201 6 4.0298931116389547e-01 1.3948305403361179e+01 4.6651218517842302e+01 5.1023617355649769e+01 0 -1 0
9670 142 5 -7.0631068883610459e-01 9.1202745716766049e+00 4.6989706447350947e+01 5.2783285407349936e+01 0 -1 -1
9679 142 2 -2.6001068883610456e-01 8.4718852884509790e+00 4.9517752060944993e+01 5.1446052186128355e+01 0 -1 -1
13284 195 5 -7.0631068883610459e-01 7.0687041893880185e+00 4.2990816119803000e+01 5.1886702446689114e+01 1 0 0
6120 90 4 1.4738893111638955e+00 1.3954604012657935e+01 4.8949198937702079e+01 5.3285524651436731e+01 0 -1 -1
2398 36 2 -2.6001068883610456e-01 3.1349944026218277e+00 4.8111584897045212e+01 5.5981053902984712e+01 1 0 -1
8919 131 5 -7.0631068883610459e-01 1.3267415687232621e+01 4.3054890146096518e+01 5.5045363497009056e+01 0 0 0
14818 201 7 -8.2001068883610451e-01 1.3977397634321562e+01 4.5998896980919120e+01 5.6567943596691997e+01 -2 0 0
13169 194 2 -2.6001068883610456e-01 1.7110737927872992e+00 4.2887797121064722e+01 5.0769177354757097e+01 1 0 0
16396 201 6 4.0298931116389547e-01 6.4094032209155367e+00 4.6979648726388099e+01 5.4486223384409570e+01 0 -1 -1
14479 201 7 -8.2001068883610451e-01 1.1628240198704260e+01 4.3773252871112817e+01 5.2168803839900789e+01 1 1 -1
13280 195 1 1.6598931116389545e-01 6.9190718544558605e+00 4.1435680250498223e+01 5.4534029072693826e+01 1 0 0
15681 201 6 4.0998931116389542e-01 8.0578528305602255e+00 4.3796815603586381e+01 5.6169715609941179e+01 2 -5 2
8916 131 4 1.4738893111638955e+00 1.4728490424964169e+01 4.3120696563227241e+01 5.4141662839843256e+01 0 0 0
13283 195 5 -7.0631068883610459e-01 7.5799725701703915e+00 4.4259385681157553e+01 5.4259660222667208e+01 1 0 0
8915 131 1 1.6598931116389545e-01 1.5111512714502092e+01 4.2316758558846018e+01 5.2529660347860350e+01 0 0 0
13281 195 4 1.4738893111638955e+00 7.6303068883658538e+00 4.2754131096711944e+01 5.3455341420965674e+01 1 0 0
16401 201 6 4.0298931116389547e-01 1.1791861464816375e+01 4.5898851663686116e+01 5.5823200239764617e+01 1 0 -1
14452 201 7 -8.2001068883610451e-01 5.4720262327612677e+00 4.4883100938662352e+01 5.6974929796726734e+01 4 -2 1
14453 201 6 4.0998931116389542e-01 5.1451902780509551e+00 4.4450583399539113e+01 5.6141346324875670e+01 4 -2 1
13861 201 7 -8.2001068883610451e-01 1.1210276826851082e+01 4.2243451273160382e+01 5.6900493558653068e+01 -1 0 -1
16402 201 8 -2.0911068883610456e-01 1.1912379995294389e+01 4.5668272243836363e+01 5.4870810594925643e+01 1 0 -1
16394 201 8 -2.0911068883610456e-01 7.3987057638690308e+00 4.6853992393661095e+01 5.4616332622502362e+01 0 -1 -1
10772 158 2 -2.6001068883610456e-01 1.1304171718349221e+00 4.3449933341509968e+01 5.7271390311068458e+01 1 0 0
10770 158 2 -2.6001068883610456e-01 2.0582456242178533e+00 4.5484830296804816e+01 5.6753423963824567e+01 1 0 0
9667 142 4 1.4738893111638955e+00 9.7489621320382529e+00 4.7182160910269602e+01 5.1235182704088160e+01 0 -1 -1
2397 36 1 5.1998931116389546e-01 3.0378925003694754e+00 4.9436842239786330e+01 5.6494035543080145e+01 1 0 -1
10755 158 1 6.7998931116389549e-01 1.0476861020334525e+00 4.4932297323557627e+01 5.4369462318547733e+01 1 0 0
10768 158 2 -2.6001068883610456e-01 2.0487793020947600e+00 4.7094989981858269e+01 5.4097242323285336e+01 1 0 0
16170 201 8 -2.0911068883610456e-01 1.3870478363855153e+01 4.5687391736777030e+01 5.0812732928706104e+01 0 -1 0
8927 131 2 -2.6001068883610456e-01 1.3839318182216809e+01 4.1874781543539576e+01 5.2164871172675561e+01 0 0 0
16459 201 6 4.0298931116389547e-01 6.4149488253770350e+00 4.4129540942643693e+01 5.0636355399185312e+01 1 -1 0
15685 201 7 -8.2001068883610451e-01 2.9823436144106279e+00 4.7702764667198586e+01 5.0470904583984527e+01 4 0 2
14062 201 7 -8.2001068883610451e-01 1.0784416678744572e+01 4.5914693569813245e+01 5.7324466180031543e+01 3 -1 -1
14819 201 6 4.0998931116389542e-01 1.4885312044453698e+01 4.6013505045451275e+01 5.6275821700048304e+01 -2 0 0
14817 201 6 4.0998931116389542e-01 1.4082708715851274e+01 4.6165130802783487e+01 5.7516165471371139e+01 -2 0 0
16796 201 6 4.0298931116389547e-01 1.5039484552410133e+01 4.9435922965228492e+01 5.6860510772124876e+01 0 0 0
16793 201 6 4.0298931116389547e-01 1.3687675082264219e+01 4.9512822416187056e+01 5.7557351011985006e+01 0 0 0
4231 63 2 -2.6001068883610456e-01 1.5060088929895489e+01 5.7275811327891383e+01 4.4553371578510976e+00 0 -1 0
4233 63 1 5.1998931116389546e-01 1.3883509751243238e+01 5.7040981203068569e+01 6.2745740756362558e+00 0 -1 0
6096 90 2 -2.6001068883610456e-01 8.1732649291031212e+00 5.0253235546877491e+01 3.1375021434496944e+00 0 -1 0
4230 63 1 5.1998931116389546e-01 1.4630873397522077e+01 5.6237088933207907e+01 5.2004933092549335e+00 0 -1 0
6109 90 2 -2.6001068883610456e-01 7.5134705099506007e+00 5.1298161922996677e+01 1.2565024716470057e+00 0 -1 0
4354 64 2 -2.6001068883610456e-01 1.4168315894729794e+01 5.6792373875425262e+01 2.0094102331963493e+00 0 -1 0
5815 86 2 -2.6001068883610456e-01 5.6486548425578000e+00 5.3554549080268224e+01 5.6290459358879774e+00 0 -1 0
15655 201 7 -8.2001068883610451e-01 1.3947894953137332e+01 5.1752855567916605e+01 5.6899348436809316e-01 7 -3 2
4340 64 1 4.1998931116389543e-01 1.4860420460569781e+01 5.4345883181370162e+01 3.3130238660468980e+00 0 -1 0
2499 37 3 -3.2001068883610456e-01 2.4095799877442348e+00 5.0615400395119160e+01 4.9470934124633894e+00 1 0 0
4342 64 1 6.7998931116389549e-01 1.4248425706446406e+01 5.5709360145874896e+01 1.2379898849119706e+00 0 -1 0
2509 37 1 7.7998931116389547e-01 2.4128201638958657e+00 5.3281301018694791e+01 2.4091687817478613e+00 1 0 0
4361 64 2 -2.6001068883610456e-01 1.0774975374310195e+01 5.4978761041497187e+01 2.8775741588736453e-01 0 -1 0
2518 37 2 -2.6001068883610456e-01 1.2424960661539279e+00 5.2837391694650528e+01 1.6473604810741909e+00 1 0 0
6014 89 1 5.1998931116389546e-01 4.8610418260064598e+00 5.7682486415276180e+01 -9.1309129484524479e-02 0 -1 0
5806 86 2 -2.6001068883610456e-01 7.9814308247166688e+00 5.3652346411551925e+01 3.5392620462337248e+00 0 -1 0
5804 86 1 5.1998931116389546e-01 8.5141402785114995e+00 5.4790497979914363e+01 4.1529859829690654e+00 0 -1 0
4362 64 2 -2.6001068883610456e-01 1.1444769344281776e+01 5.6838007942136173e+01 1.4244840139145281e+00 0 -1 0
5809 86 2 -2.6001068883610456e-01 9.4965953241150878e+00 5.3276057289333870e+01 5.6149265019018770e+00 0 -1 0
2513 37 2 -2.6001068883610456e-01 3.6665001432301252e+00 5.2290487358811852e+01 4.2484763781220245e+00 1 0 0
5798 86 1 5.1998931116389546e-01 7.9847202695263997e+00 5.7336794610876794e+01 4.4946555291252137e+00 0 -1 0
5931 87 1 5.1998931116389546e-01 9.3221570986051798e+00 5.7865005868519781e+01 3.8182458279427109e+00 0 -1 0
15656 201 6 4.0998931116389542e-01 1.3905519915238479e+01 5.1641517476096951e+01 1.5474023306351326e+00 7 -3 2
5933 87 2 -2.6001068883610456e-01 1.0437027878038919e+01 5.7198029844123454e+01 4.3165554005815752e+00 0 -1 0
4364 64 2 -2.6001068883610456e-01 1.2877628410000350e+01 5.5608103097912434e+01 3.6349804938873289e+00 0 -1 0
5793 85 2 -2.6001068883610456e-01 1.2681857964422136e+01 5.1055198898926591e+01 5.6979923874700855e+00 0 -1 0
[truncated: 4,762,342 more chars]
